# Supplementary material for: Crewmember microbiome may influence microbial composition of ISS habitable surfaces
Source: PLoS One. 2020 Apr 29;15(4):e0231838. doi: 10.1371/journal.pone.0231838 (PMC7190111; doi:10.1371/journal.pone.0231838)
Supplement: S1 Table — (XLSX) [file pone.0231838.s006.xlsx]

## Sheet: S1 Table.tsv
S1 Table. Read tally summaries of crew samples and ISS surface samples by location and type prior to LMAT processing.
type	control_type	experiment	location	n	min	median	mean	max
sample	NA	crew	ear	7	1856427	9910955	9.44882e+06	13139578
sample	NA	crew	mouth	7	5803840	15951502	2.52373e+07	83416432
sample	NA	crew	nostril	7	1680157	5102270	1.20139e+07	28952631
sample	NA	crew	saliva	28	11023354	20573454	2.21448e+07	45424215
sample	NA	crew	skin	7	12310	3154663	4.76332e+06	10163300
sample	NA	surfaces	ARED_foot_platform	2	20808420	21766399	21766399	22724378
sample	NA	surfaces	dining_table	2	3367680	7245844	7245844	11124008
sample	NA	surfaces	lab_overhead_3	2	12129523	14661525	14661525	17193527
sample	NA	surfaces	overhead_4	2	11804224	19894043	19894043	27983862
sample	NA	surfaces	PMM_port_1	2	9967926	14668738	14668738	19369550
sample	NA	surfaces	port_crew_quarters	2	15416453	18642507	18642507	21868561
sample	NA	surfaces	port_panel	2	8248212	1.32332e+07	1.32332e+07	18218255
sample	NA	surfaces	WHC	2	18321593	19756198	19756198	21190803
type	control_type	experiment	location	n	min	median	mean	max
control	neg	crew	control_body	7	17459	34828	41623.6	83852
control	neg	crew	NA	3	19964	22316	24438	31034
control	neg	surfaces	control_filter	1	20808388	20808388	20808388	20808388
control	neg	surfaces	control_maxwell	1	435386	435386	435386	435386
control	neg	surfaces	control_wipe_flown	2	1224576	12703343	12703343	24182110
control	pos	surfaces	control_zymo_culture	1	156659985	156659985	156659985	156659985
control	pos	surfaces	control_zymo_dna	1	34738652	34738652	34738652	34738652
