# Supplementary material for: Crewmember microbiome may influence microbial composition of ISS habitable surfaces
Source: PLoS One. 2020 Apr 29;15(4):e0231838. doi: 10.1371/journal.pone.0231838 (PMC7190111; doi:10.1371/journal.pone.0231838)
Supplement: S2 Table — (XLSX) [file pone.0231838.s007.xlsx]

## Sheet: S2 Table
S2 Table. The top five most abundant species per body site by relative abundance.
location	species	prevalence_percent	cen_abundance_pct	rank
ear	Propionibacterium acnes	100	55.59	1
ear	Staphylococcus epidermidis	100	26.58	2
ear	Marinimicrobia bacterium JGI 0000113-D11	100	4.58	3
ear	Malassezia restricta	100	4.34	4
ear	Propionibacterium sp. KPL1844	100	1.62	5
mouth	Actinomyces sp. ICM47	100	13.55	1
mouth	Streptococcus mitis	100	8.01	2
mouth	Rothia mucilaginosa	100	6.39	3
mouth	Haemophilus parainfluenzae	100	5.25	4
mouth	Prevotella histicola	100	4.95	5
nostril	Peptoniphilus rhinitidis	100	32.1	1
nostril	Malassezia restricta	100	23.69	2
nostril	Staphylococcus epidermidis	100	11.62	3
nostril	Finegoldia magna	100	8.41	4
nostril	Anaerococcus sp. 9402080	100	3.65	5
saliva	Rothia mucilaginosa	100	14.74	1
saliva	Actinomyces sp. ICM47	100	12.44	2
saliva	Haemophilus parainfluenzae	100	9.51	3
saliva	Veillonella sp. oral taxon 158	100	6.92	4
saliva	Veillonella dispar	100	3.84	5
skin	Propionibacterium acnes	100	51.46	1
skin	Malassezia restricta	100	8.47	2
skin	Marinimicrobia bacterium JGI 0000113-D11	100	3.07	3
skin	Staphylococcus epidermidis	100	3.03	4
skin	Rothia mucilaginosa	100	2.74	5
