# Supplementary material for: Crewmember microbiome may influence microbial composition of ISS habitable surfaces
Source: PLoS One. 2020 Apr 29;15(4):e0231838. doi: 10.1371/journal.pone.0231838 (PMC7190111; doi:10.1371/journal.pone.0231838)
Supplement: S3 Table — (TXT) [file pone.0231838.s008.txt]

flight_status	tax_rank	numer	denom	frac
pre	genus	761	797	0.9548306148055207
pre	species	2350	2504	0.9384984025559105
during	genus	430	437	0.9839816933638444
during	species	1348	1389	0.9704823614110871
post	genus	664	690	0.9623188405797102
post	species	2234	2361	0.9462092333756883
