# Supplementary material for: Crewmember microbiome may influence microbial composition of ISS habitable surfaces
Source: PLoS One. 2020 Apr 29;15(4):e0231838. doi: 10.1371/journal.pone.0231838 (PMC7190111; doi:10.1371/journal.pone.0231838)
Supplement: S5 Table — The prevalence of each genera is also included. (XLSX) [file pone.0231838.s010.xlsx]

taxon	MT1_incidence	MT1_prevalence	MT1_mean_proportion	MT1_mean_clr	MT1_cen_proportion	MT1_rank
Amanita	11	0.5238095238095238	1.3941540656461352e-6	0.8873714710578962	3.3459423784909054e-5	380
Uncinocarpus	10	0.47619047619047616	1.2005053002263598e-6	0.5658230899559025	2.8811891444498903e-5	417
Fibroporia	9	0.42857142857142855	3.459324418965728e-6	0.8587566320736338	8.302310669661493e-5	385
Laccaria	9	0.42857142857142855	2.394359953825077e-6	0.6397990587647651	5.746416867601996e-5	409
Tremella	9	0.42857142857142855	1.5099011513952698e-6	0.5159602699343778	3.623733111192574e-5	424
Serpula	9	0.42857142857142855	6.447483955243842e-7	-0.10086374192404306	1.5473834873832498e-5	521
Arsenophonus	8	0.38095238095238093	2.779495622446085e-6	0.555622746516997	6.6707349088152e-5	421
Volvariella	8	0.38095238095238093	1.3019903970187643e-6	-0.10246314215826823	3.124751383739121e-5	523
Hahella	7	0.3333333333333333	2.135319438508037e-5	1.0911201277029876	5.124724718001795e-4	347
Paludibacterium	7	0.3333333333333333	2.559123643217299e-6	0.12839919266288322	6.141846486435728e-5	482
Melitea	7	0.3333333333333333	2.788465267854223e-6	0.0499504043478149	6.692261881644574e-5	490
Methylomonas	6	0.2857142857142857	6.3016025180783005e-6	0.18620225537555696	1.5123722289524163e-4	473
Spiribacter	6	0.2857142857142857	5.936327891398057e-7	-0.7178444316416426	1.4247070358928217e-5	637
Amphritea	5	0.23809523809523808	8.101020428514782e-6	0.04993890429702542	1.9442289936748e-4	491
Oceanospirillum	4	0.19047619047619047	9.538668391871392e-6	-0.4401864897759726	2.289261681559022e-4	578
Parvularcula	4	0.19047619047619047	1.1786189729617418e-6	-1.0503855030146518	2.828662388828899e-5	723
Kuraishia	4	0.19047619047619047	9.232602477958652e-7	-1.093316923726685	2.2158064632867455e-5	740
Eremothecium	4	0.19047619047619047	6.289212996121548e-7	-1.0966667522935187	1.5093987680139275e-5	741
Gyalolechia	3	0.14285714285714285	1.9615528913274675e-6	-1.1083625517805902	4.707688417278427e-5	743
Scheffersomyces	3	0.14285714285714285	1.0807917197920599e-06	-1.2123259038414769	2.593878902399732e-5	772
Nitrosococcus	3	0.14285714285714285	8.85381059740514e-7	-1.2643031329971153	2.1248971558433918e-5	788
Endocronartium	3	0.14285714285714285	9.127968285381087e-7	-1.2756941075828823	2.1906944625537276e-5	792
Millerozyma	3	0.14285714285714285	4.221032087994373e-7	-1.2864142646587267	1.0130394116553196e-5	798
Lachancea	3	0.14285714285714285	6.562977324237347e-7	-1.3314450455012479	1.5751016691303266e-5	814
Lambdalikevirus	2	0.09523809523809523	4.056052795245716e-6	-1.044825341640914	9.73444705389814e-5	718
P22likevirus	2	0.09523809523809523	3.4787141356476824e-6	-1.135555625270439	8.348845608913716e-5	751
N4likevirus	2	0.09523809523809523	3.813835326011524e-6	-1.1659008708268728	9.153129884517804e-5	759
Levivirus	2	0.09523809523809523	4.818750694452432e-7	-1.4430312223649624	1.1564907033770603e-5	853
Batrachochytrium	2	0.09523809523809523	7.039495847828665e-7	-1.4438682199701063	1.68946517898253e-5	854
Blastocystis	2	0.09523809523809523	7.496153256854757e-7	-1.4474898834223469	1.7990620603432792e-5	855
Methanothermobacter	1	0.047619047619047616	1.0849537375726307e-5	-1.399979604114143	2.6038676633374194e-4	840
Cyanidioschyzon	1	0.047619047619047616	6.895524528759858e-7	-1.5189474804155607	1.654912345143732e-5	889
Cyanidium	1	0.047619047619047616	1.5176542650030752e-7	-1.5215730842192867	3.642340431591979e-6	890
Waddlia	1	0.047619047619047616	3.475737182132975e-7	-1.5360715991287053	8.341700978941244e-6	900
Anaeromusa	1	0.047619047619047616	4.411273627332955e-7	-1.5695832337026723	1.058697007491207e-5	929
Youngiibacter	1	0.047619047619047616	6.462112794240184e-7	-1.5832802980026583	1.550894380013563e-5	945
Candidatus Methanomethylophilus	1	0.047619047619047616	6.895524528759858e-7	-1.5908282556926456	1.654912345143732e-5	956
Candidatus Cardinium	1	0.047619047619047616	4.411273627332955e-7	-1.5915375286321913	1.058697007491207e-5	957
Endotrypanum	1	0.047619047619047616	4.893593698617267e-7	-1.595740829962608	1.1744528773963737e-5	960
Sulfobacillus	1	0.047619047619047616	4.411273627332955e-7	-1.5993897239916515	1.058697007491207e-5	966
Bhargavaea	1	0.047619047619047616	4.893593698617267e-7	-1.6068139352314792	1.1744528773963737e-5	971
Aminiphilus	1	0.047619047619047616	1.3791049057519719e-6	-1.6101783574521682	3.3098246902874645e-5	976
Elusimicrobium	1	0.047619047619047616	2.0686573586279562e-6	-1.6138345803805372	4.964737035431193e-5	985
Kiloniella	1	0.047619047619047616	7.472428606548981e-7	-1.6276881852485043	1.793368190861488e-5	998
Cyclobacterium	1	0.047619047619047616	6.895524528759858e-7	-1.629619096751821	1.654912345143732e-5	1003
Maritalea	1	0.047619047619047616	5.263867131571414e-7	-1.6401355754209321	1.263317774144812e-5	1013
Desulfonatronospira	1	0.047619047619047616	6.895524528759858e-7	-1.6446387387777806	1.654912345143732e-5	1019
Methanocaldococcus	1	0.047619047619047616	1.5176542650030752e-7	-1.65193048424832	3.642340431591979e-6	1029
Thalassolituus	1	0.047619047619047616	4.411273627332955e-7	-1.6656452561923953	1.058697007491207e-5	1052
Kazachstania	1	0.047619047619047616	6.36917117338603e-7	-1.6808752919740397	1.5285885735317363e-5	1073
Naumovozyma	1	0.047619047619047616	1.1423819119817584e-6	-1.690791603495895	2.7416941541175564e-5	1095
Erysipelothrix	1	0.047619047619047616	8.97228085607761e-8	-1.721298919241214	2.1533297852672628e-6	1167
Candidatus Moranella	1	0.047619047619047616	7.472428606548981e-7	-1.7679228150712822	1.793368190861488e-5	1315
Candidatus Blochmannia	1	0.047619047619047616	6.36917117338603e-7	-1.7892304258057972	1.5285885735317363e-5	1394
