# Supplementary material for: Crewmember microbiome may influence microbial composition of ISS habitable surfaces
Source: PLoS One. 2020 Apr 29;15(4):e0231838. doi: 10.1371/journal.pone.0231838 (PMC7190111; doi:10.1371/journal.pone.0231838)
Supplement: S6 Table — The prevalence of each genera is also included. (XLSX) [file pone.0231838.s011.xlsx]

taxon	MT2_incidence	MT2_prevalence	MT2_mean_proportion	MT2_mean_clr	MT2_cen_proportion	MT2_rank
Molluscipoxvirus	16	1	9.23246754126117e-6	4.966086542897274	1.4209475687908645e-5	150
Rubrobacter	15	0.9375	1.019734820081236e-5	4.644863231117111	1.5694501030521768e-5	161
Meiothermus	15	0.9375	1.0155419935980803e-6	1.5731274367357209	1.5629970214995193e-6	354
Lacticigenium	12	0.75	2.0266978131964244e-6	1.3714596037176252	3.1192433847883653e-6	365
Myroides	12	0.75	8.271627597955888e-7	0.49856172349430344	1.273066931752601e-6	437
Candidatus Stoquefichus	11	0.6875	1.5254335286734e-6	0.887168106704918	2.347759203304434e-6	409
Yaniella	11	0.6875	1.7554887556952058e-6	0.8947985776569863	2.7018318432171336e-6	408
Synechocystis	10	0.625	2.090947384149296e-6	0.7455775284638434	3.2181284025079814e-6	422
Jonesia	10	0.625	8.045622151271506e-7	0.06346020830163304	1.2382829600175866e-6	492
Actinospica	10	0.625	4.922672519449324e-7	-0.4030922186281222	7.576370582624987e-7	557
Thermoanaerobacterium	10	0.625	9.40757926330198e-7	0.07396210081933041	1.4478986059419445e-6	490
Parapoxvirus	9	0.5625	1.0369116467500238e-6	-0.2306139780731245	1.5958865567797163e-6	536
Enterocytozoon	9	0.5625	9.127384185548052e-7	-0.199577007965633	1.4047744343440204e-6	527
Lachnospira	9	0.5625	1.866733011926675e-6	0.4378315737499805	2.873045286132159e-6	448
Trichomonas	9	0.5625	5.847459135900259e-7	-0.3123316145819246	8.999688117643129e-7	548
Pseudanabaena	8	0.5	5.395498495665448e-7	-0.7455426353025734	8.304086026370474e-7	617
Halonotius	8	0.5	3.3220324111651745e-6	0.38783680476478416	5.112862684860075e-6	456
Actinopolyspora	8	0.5	4.0398044550672414e-7	-1.1758731100982707	6.217568914446634e-7	688
Methanosphaera	8	0.5	1.2298164053623401e-5	1.1988972548989987	1.892781776322417e-5	376
Viridibacillus	8	0.5	6.853404601385391e-7	-0.49449055578687234	1.0547915346311008e-6	571
Thermoanaerobacter	8	0.5	5.309931651663387e-7	-0.7544358307918239	8.17239209036642e-7	619
Pontibacillus	8	0.5	3.35900808672875e-7	-1.037290118019243	5.169771085633381e-7	666
Tomitella	8	0.5	7.717174114563881e-7	-0.5554109820955291	1.187732287930406e-6	579
Salinibacter	8	0.5	2.5832582515312122e-6	0.3557038497943072	3.975832588273357e-6	458
Desulfitobacterium	8	0.5	5.557139092061347e-7	-0.8941645731423683	8.552863302261425e-7	642
Ureibacillus	8	0.5	7.002064941662115e-7	-0.4211731857734705	1.077671501243253e-6	562
Oenococcus	8	0.5	2.5161487994691784e-6	0.022595606047926133	3.8725459941702515e-6	497
Galbibacter	7	0.4375	5.835954973273087e-7	-1.2152384566599026	8.981982328976123e-7	699
Truepera	7	0.4375	6.036285063834538e-7	-1.0209503117241243	9.290305703920872e-7	662
Halorubrum	7	0.4375	1.2408026266053916e-6	-0.4198711146114705	1.9096904134725025e-6	561
Atopobacter	7	0.4375	3.5042588380734484e-7	-1.2683241859356136	5.393323132868741e-7	712
Catelliglobosispora	7	0.4375	6.227520575410973e-7	-0.9461360558864973	9.584631824241997e-7	650
Dichelobacter	7	0.4375	9.180041120187299e-7	-0.9779706724791805	1.4128787404703322e-6	656
Lachnobacterium	7	0.4375	6.757572592706965e-7	-0.9948840781972411	1.0400422534518947e-6	659
Caldicellulosiruptor	7	0.4375	4.604285293811311e-7	-1.1388714359524796	7.086348221666214e-7	680
Runella	7	0.4375	1.0448681622522482e-6	-0.5753211452361716	1.608132244412416e-6	582
Verrucosispora	7	0.4375	8.749762237067538e-7	-0.7318043320441903	1.3466555200648854e-6	613
Desmospora	7	0.4375	9.240980810295508e-7	-0.8320845320484542	1.4222578261930967e-6	629
Caldibacillus	7	0.4375	7.818479846890831e-7	-0.6831490486857167	1.2033240171632709e-6	605
Bdellovibrio	7	0.4375	9.620352949110133e-7	-0.8840751427057659	1.4806461081888323e-6	639
Melissococcus	6	0.375	7.655646592932862e-7	-1.308145561751748	1.1782627304275392e-6	719
Parachlamydia	6	0.375	9.332686165247535e-7	-0.9600538455150752	1.4363719837118552e-6	652
Chlorobaculum	6	0.375	2.8291788807233625e-7	-1.675987344978587	4.3543232990225786e-7	805
Virgibacillus	6	0.375	4.835595795285837e-7	-1.2681801848705507	7.442352825242785e-7	711
Mastigocladopsis	6	0.375	1.226626962426825e-6	-0.9930897170518354	1.8878729790103625e-6	658
Timonella	6	0.375	4.457267523998986e-7	-1.2402596376342894	6.86007659747663e-7	705
Gregarina	6	0.375	1.7697624819627183e-6	-0.9209186503559191	2.7238002027556476e-6	645
Leptonema	6	0.375	3.2670627831576445e-7	-1.4620199833717245	5.028260211116671e-7	753
Cellulophaga	6	0.375	5.647935357037418e-7	-1.3011885357810022	8.692605718247667e-7	717
Wickerhamomyces	6	0.375	5.303182786955765e-7	-1.2447231378785988	8.162005069934953e-7	707
Francisella	6	0.375	3.6444001645294373e-07	-1.530271634161638	5.609011383301044e-7	768
Succinispira	5	0.3125	5.838175633181627e-7	-1.4869139145738706	8.985400094902785e-7	759
Fibrobacter	5	0.3125	3.7953890992584225e-7	-1.6230003201255534	5.841394934890727e-7	796
Caloramator	5	0.3125	6.242938757430776e-7	-1.433676427546461	9.608361588964485e-7	747
Candidatus Arthromitus	5	0.3125	2.5694119478954356e-7	-1.6021150082725923	3.9545220649489405e-7	790
Micavibrio	5	0.3125	1.4016102254399233e-6	-1.1468975305053122	2.157185642224545e-6	682
Snodgrassella	5	0.3125	8.669167509196965e-7	-1.4403933974257923	1.3342513732738739e-6	750
Pyramidobacter	5	0.3125	3.309168371746991e-7	-1.5927132628562402	5.093063941507439e-7	784
Azovibrio	5	0.3125	3.2660727210615386e-7	-1.7627214662575552	5.026736429611753e-7	829
Niastella	5	0.3125	2.2933924277531132e-7	-1.6704504467369925	3.5297068524044964e-7	804
Pelobacter	5	0.3125	3.23561468423327e-7	-1.8491540568124094	4.979859174763198e-7	860
Thermithiobacillus	5	0.3125	4.773515601608215e-7	-1.7450727536590385	7.346806645543751e-7	820
T4likevirus	5	0.3125	2.4488420550813867e-6	-0.8298071500412221	3.7689557520452344e-6	627
Halanaerobium	5	0.3125	4.005952836530059e-7	-1.7806006512932404	6.165468677056063e-7	835
Saprospira	5	0.3125	2.7389289025285757e-7	-1.684742053036432	4.215421660293619e-7	806
Anaerofustis	5	0.3125	1.5977104054247763e-6	-1.0366729347523465	2.4589988603524307e-6	665
Algoriphagus	5	0.3125	3.537945013256248e-7	-1.5021483250136953	5.445168740247204e-7	763
Olleya	5	0.3125	2.8795591350327224e-7	-1.8512849950715535	4.4318623746337466e-7	863
Gillisia	5	0.3125	7.961839447297161e-7	-1.3258246761259473	1.2253881592520258e-6	724
Gammaretrovirus	5	0.3125	3.280299259433084e-6	-0.6985662971924174	5.0486321633590015e-6	608
Halalkalibacillus	5	0.3125	8.499363448527743e-7	-1.4400858202898548	1.3081172259183135e-6	749
Owenweeksia	5	0.3125	3.386726637623548e-7	-1.5797215977938452	5.212432061508297e-7	781
Haloglycomyces	5	0.3125	3.168659063768424e-7	-1.501924692278388	4.876809339287242e-7	762
Cylindrospermum	4	0.25	1.2293745386701204e-6	-1.5245926328902213	1.8921017095913582e-6	766
Actinopolymorpha	4	0.25	3.1721434832799955e-7	-1.9606380778629113	4.882172128174923e-7	901
Cetobacterium	4	0.25	3.6052719983273394e-7	-1.8017582775433063	5.548790134336305e-7	840
Haloferax	4	0.25	5.683729510092163e-7	-1.6665231472266233	8.747695665255615e-7	802
Nakaseomyces	4	0.25	4.965194009942926e-7	-1.9069080600444344	7.641814417946604e-7	880
Orenia	4	0.25	3.467162374529058e-7	-1.9531957638167756	5.336228830128372e-7	898
Hyaloperonospora	4	0.25	8.903856466163812e-7	-1.7385635592010962	1.370371803844979e-6	818
Natrialba	4	0.25	5.57048351638819e-7	-1.8751525991743332	8.573401394834617e-7	868
Turneriella	4	0.25	2.5658061653567856e-7	-2.043767760474687	3.9489724890538885e-7	940
Psychroserpens	4	0.25	6.043350707590941e-7	-2.040115124158814	9.301180271605767e-7	937
Geothrix	4	0.25	1.7722352321771332e-7	-2.081481497488104	2.727605954998693e-7	950
Spiroplasma	4	0.25	4.412798885361776e-7	-1.906620144746923	6.79163595181328e-7	879
Symbiobacterium	4	0.25	2.578138821874295e-7	-1.951941249729342	3.967953393364648e-7	897
Alpharetrovirus	4	0.25	5.72261841995969e-6	-1.2137127011882842	8.807548680370187e-6	698
Stigmatella	4	0.25	4.911480805522723e-7	-1.750032148990628	7.559145676473371e-7	822
Granulicella	4	0.25	3.700253087325399e-7	-1.9054069729079055	5.69497331547367e-7	878
Ahjdlikevirus	4	0.25	1.1535285847310125e-6	-1.555726476400855	1.7753689689987199e-6	775
Catellicoccus	4	0.25	6.806575258824399e-7	-1.7136369334873638	1.047584139623999e-6	814
Tuberibacillus	4	0.25	3.1253779178651197e-7	-1.9909939327787747	4.810196336023564e-7	914
Haloarcula	4	0.25	1.6516433255236948e-6	-1.601322666019898	2.542005761107677e-6	788
Allobaculum	4	0.25	8.53752562579586e-7	-1.6098118783300928	1.3139906777085907e-6	793
Shimazuella	4	0.25	3.525587991968821e-7	-1.882440311429685	5.426150336686731e-7	871
Flectobacillus	4	0.25	3.6738069740653414e-7	-1.967238654147284	5.65427071871619e-7	904
Mesotoga	4	0.25	3.167112451090115e-7	-1.9043643903004377	4.874428983748181e-7	877
Simplexvirus	4	0.25	5.965427277831394e-7	-1.8425090973249258	9.181250136380455e-7	856
Nitrolancea	4	0.25	3.210682342160397e-7	-2.1519494330670508	4.941486387970956e-7	989
Proteocatella	3	0.1875	2.0528053365601569e-7	-2.0890600925192566	3.1594248657251277e-7	955
Natronomonas	3	0.1875	5.487646853884119e-7	-2.112871988316794	8.445909417564334e-7	967
Alkaliphilus	3	0.1875	3.0827121506059415e-7	-2.0455264044216124	4.7445304476935144e-7	941
Polynucleobacter	3	0.1875	3.117887115489945e-7	-2.2187208191706826	4.798667416614178e-7	1026
Syntrophomonas	3	0.1875	3.779819792259572e-7	-2.1064256337355265	5.817432577234008e-7	963
Lebetimonas	3	0.1875	2.8562677833970284e-7	-2.1039651291969843	4.39601519799036e-7	961
Sporocytophaga	3	0.1875	1.0375444644813146e-6	-1.8321101177655574	1.5968605118060909e-6	850
Chamaesiphon	3	0.1875	3.677002613791588e-7	-1.8529220280393794	5.659189053364483e-7	864
Dehalogenimonas	3	0.1875	3.9825994005925595e-7	-2.3489333069647915	6.129525947910253e-7	1110
Nitrincola	3	0.1875	6.38122207972981e-7	-2.0313851733945136	9.821190228487972e-7	929
Aquimarina	3	0.1875	9.414709855706329e-7	-1.9624403122642085	1.4489960588055172e-6	902
Halococcus	3	0.1875	2.911442919394392e-6	-1.6059109847068302	4.480933964292839e-6	791
Sulfurospirillum	3	0.1875	4.0034617622439666e-7	-2.145828568821534	6.161634722661227e-7	983
Scytonema	3	0.1875	1.8650692749309003e-6	-1.792970574731825	2.870484667284935e-6	839
Zunongwangia	3	0.1875	5.02629094582582e-7	-2.2482014126828602	7.735847288482437e-7	1041
Thermobrachium	3	0.1875	4.7369944277296923e-7	-2.2561310192203434	7.290597757724594e-7	1043
Flexibacter	3	0.1875	1.7164174007972804e-7	-2.0832881807431227	2.641698031207015e-7	951
Bizionia	3	0.1875	2.281036415754671e-7	-2.181123713235287	3.510690002217186e-7	1006
Fibrella	3	0.1875	4.5605749354911307e-7	-1.97263150074861	7.01907462757183e-7	906
Moorea	3	0.1875	4.0492728862096734e-7	-2.015632410399226	6.232141556215451e-7	923
Mesoflavibacter	3	0.1875	1.0256970394322565e-6	-2.0279743861025024	1.5786264159431432e-6	927
Synergistes	3	0.1875	2.44675025539351e-7	-2.0657681337869627	3.765736311881917e-7	944
Flexithrix	3	0.1875	3.013162149461667e-7	-2.124857695163385	4.637487661359647e-7	974
Badnavirus	3	0.1875	5.95019100676817e-7	-1.9012145267245881	9.157800346572942e-7	873
Vitreoscilla	3	0.1875	3.68293126441832e-7	-2.157612182701715	5.668313701414006e-7	992
Planctomyces	3	0.1875	4.4048442479756235e-7	-2.0341916236355875	6.779393154745269e-7	933
Succinatimonas	3	0.1875	2.6633588381472164e-7	-2.0273981122307396	4.0991135348914324e-7	926
Novispirillum	3	0.1875	8.983595253090375e-7	-2.0637690662154458	1.3826442147595323e-6	943
Candidatus Koribacter	3	0.1875	2.3163664968172467e-7	-2.1336273647517516	3.5650657068342785e-7	977
Fluviicola	3	0.1875	1.7979402741330456e-7	-2.0855207382330465	2.7671679861779887e-7	953
Dokdonia	3	0.1875	4.528412525165664e-7	-2.106974961153059	6.96957421118349e-7	964
Octadecabacter	3	0.1875	6.962827379039825e-7	-1.8400590992796628	1.071632539398627e-6	854
Ascogregarina	3	0.1875	1.0675912123915313e-6	-2.031980919894806	1.6431047614633848e-6	931
Thiocystis	3	0.1875	1.5432886184425262e-7	-2.261991384651371	2.37523955596703e-7	1049
Acetobacterium	3	0.1875	2.480392593012731e-7	-1.9598673729875447	3.817514449887635e-7	900
Mesonia	3	0.1875	4.09254364494722e-7	-2.0615616469112465	6.298738572834319e-7	942
Coriobacterium	3	0.1875	7.145831873805999e-7	-1.8230346775947086	1.0997983348107032e-6	844
Niabella	3	0.1875	4.1042385649030905e-7	-1.9861455443536162	6.316737951661518e-7	910
Halopiger	3	0.1875	4.6424036065121986e-7	-1.945645616036411	7.145015228635553e-7	894
Prochlorococcus	3	0.1875	6.419936527017755e-7	-1.9908573154269913	9.880774732311066e-7	913
Trichormus	3	0.1875	1.0351972598108515e-6	-1.6851701120899776	1.593247983784689e-6	807
Opitutus	3	0.1875	2.9394052785675985e-7	-2.1294438567630527	4.5239701798086297e-7	975
Anabaena	3	0.1875	3.5575963904991687e-6	-1.5547660838569717	5.475413717109485e-6	774
Belliella	3	0.1875	3.8621410380377696e-7	-2.1883993665500863	5.944131288630058e-7	1013
Alkalibacillus	3	0.1875	5.410613313863182e-7	-1.8213629341347384	8.327348890902411e-7	843
Stylonychia	2	0.125	4.917708762309607e-7	-2.2812411621428663	7.568730979660528e-7	1064
Tetrapisispora	2	0.125	2.275734452753224e-7	-2.239534098406497	3.502529874490708e-7	1035
Arenibacter	2	0.125	3.9103432599600645e-7	-2.401848575136799	6.018318205339701e-7	1160
Eudoraea	2	0.125	2.805493872910236e-7	-2.279661492835209	4.3178702553281976e-7	1060
Candidatus Odyssella	2	0.125	9.350140841831848e-7	-2.1466359857805073	1.4390583923177525e-6	985
Algicola	2	0.125	1.4376903573329645e-7	-2.373872981430456	2.212715732599569e-7	1129
Oleispira	2	0.125	5.359409805946886e-7	-2.2792470972546637	8.248542764845579e-7	1059
Sphaerochaeta	2	0.125	1.7832832338599356e-7	-2.2340691996576556	2.7446096769841927e-7	1032
Natronococcus	2	0.125	4.310448856368054e-7	-2.2565147635180005	6.634111406815598e-7	1044
Crinalium	2	0.125	4.2717377238784755e-6	-1.928273680614596	6.574532004721438e-6	885
Pedosphaera	2	0.125	1.3704320758012747e-7	-2.3098622574730476	2.1092000785272547e-7	1091
Thermosynechococcus	2	0.125	2.29184486676112e-7	-2.363298450877843	3.527325037337939e-7	1122
Nupapillomavirus	2	0.125	1.1702452170363325e-6	-2.156063828090413	1.801097148303394e-6	991
Acetonema	2	0.125	2.437079058672883e-7	-2.33765347225641	3.750851598335883e-7	1106
Halorhabdus	2	0.125	4.310448856368054e-7	-2.3051096091435337	6.634111406815598e-7	1086
Kyrpidia	2	0.125	4.7384168962453904e-7	-2.3031596919184096	7.292787045875384e-7	1084
Nitrospira	2	0.125	7.164107606331367e-7	-2.2149897061138817	1.1026111102235315e-6	1023
Desulfatirhabdium	2	0.125	3.90393462541903e-7	-2.4222262100470306	6.008454825230695e-7	1186
Candidatus Entotheonella	2	0.125	6.091560615885771e-7	-2.1947795469096625	9.375379018232295e-7	1016
Richelia	2	0.125	4.80385813673668e-7	-2.2766567228610657	7.393506134417183e-7	1056
Candidatus Cloacimonas	2	0.125	3.285660174549377e-7	-2.20167148085657	5.056883022911929e-7	1020
Roseiflexus	2	0.125	3.9103432599600645e-7	-2.5118232868323043	6.018318205339701e-7	1259
Heliobacterium	2	0.125	1.4376903573329645e-7	-2.3753143313036276	2.212715732599569e-7	1134
Haloplanus	2	0.125	5.279200130232522e-7	-2.1906571447556806	8.125093921737856e-7	1015
Thermanaerovibrio	2	0.125	6.48779964334227e-7	-2.184636692070693	9.98522127352113e-7	1010
Halogeometricum	2	0.125	5.320530832437552e-7	-2.1659941997640075	8.188705042548398e-7	997
Colwellia	2	0.125	2.3385666743391228e-7	-2.227957753510245	3.5992334828220685e-7	1031
Candidatus Halobonum	2	0.125	5.413764292378848e-7	-2.3273212075428824	8.332198488522048e-7	1104
Rudanella	2	0.125	3.2438998216711404e-7	-2.382047159211514	4.992610636760574e-7	1143
T7likevirus	2	0.125	2.0212114813838244e-6	-2.03654918792847	3.1107994993202025e-6	936
Pachysolen	2	0.125	6.66033090325217e-7	-2.187589110260626	1.025076011588776e-6	1012
Terrimonas	2	0.125	4.842364788833795e-7	-2.157803946111847	7.452770825503436e-7	993
Fervidobacterium	2	0.125	1.0295790551103777e-7	-2.2652689061402067	1.5846011358272716e-7	1053
Hpunalikevirus	2	0.125	6.772913201285338e-7	-2.2574054660105807	1.0424032907765094e-6	1045
Formosa	2	0.125	5.327504991182481e-7	-2.3497043341334942	8.199438807783617e-7	1111
Deferribacter	2	0.125	2.858238278607646e-7	-2.3803762201510534	4.399047941258968e-7	1138
Syntrophobotulus	2	0.125	3.04578030794288e-7	-2.355308423389575	4.6876895091161385e-7	1115
Candidatus Microthrix	2	0.125	2.629132507206066e-7	-2.3587779925714916	4.046436586370241e-7	1118
Methanocorpusculum	2	0.125	2.7957406143475604e-7	-2.4024239487752475	4.302859242313004e-7	1161
Desulfurivibrio	2	0.125	1.3704320758012747e-7	-2.2643843513020987	2.1092000785272547e-7	1052
Polaribacter	2	0.125	3.754795724003127e-7	-2.309108629173841	5.778918616809734e-7	1089
Oceanithermus	2	0.125	1.9380836279092744e-7	-2.2401638663208203	2.982859356811638e-7	1036
Dekkera	2	0.125	7.650774767556537e-7	-2.1334739681666663	1.1775129191346074e-6	976
Desulfarculus	2	0.125	3.177805009080106e-7	-2.2925961428942583	4.890885650627463e-7	1075
Anaerophaga	2	0.125	2.7957406143475604e-7	-2.3738797909839353	4.302859242313004e-7	1130
Kordia	2	0.125	2.275734452753224e-7	-2.302069912663757	3.502529874490708e-7	1083
Calditerrivibrio	2	0.125	7.902311314785064e-7	-2.241270102673317	1.216226323070128e-6	1038
Microchaete	2	0.125	2.19283536077777e-6	-2.029306405583212	3.374941813475548e-6	928
Aminomonas	2	0.125	2.437079058672883e-7	-2.4679498195876417	3.750851598335883e-7	1223
Tepidanaerobacter	2	0.125	1.0295790551103777e-7	-2.4033377454508544	1.5846011358272716e-7	1164
Sebaldella	2	0.125	8.173002771411222e-7	-2.1815739773688683	1.2578878144825152e-6	1007
Lacinutrix	2	0.125	3.636487568861985e-7	-2.3759053693322385	5.596833291662766e-7	1135
Pelistega	2	0.125	3.2503458108858343e-7	-2.407886447261492	5.002531508577493e-7	1171
Syntrophobacter	2	0.125	1.1946213093335604e-7	-2.368550432434942	1.838613824025859e-7	1125
Thermaerobacter	2	0.125	3.9103432599600645e-7	-2.3269768662751695	6.018318205339701e-7	1102
Halobiforma	2	0.125	1.795072678453541e-6	-2.117071528002625	2.7627545364790245e-6	972
Plesiocystis	2	0.125	4.504846813645776e-7	-2.4559562523973697	6.93330477363458e-7	1212
Desulfurispora	2	0.125	3.90393462541903e-7	-2.347350586730507	6.008454825230695e-7	1109
Sporolactobacillus	2	0.125	6.088376620821222e-7	-2.2469101926816677	9.370478605611516e-7	1040
Microcystis	2	0.125	1.1041994587771033e-6	-2.263371200108164	1.6994476605494615e-6	1050
Halobacillus	2	0.125	4.2561130938453924e-7	-2.3541758718183226	6.550484500671688e-7	1114
Ilyobacter	2	0.125	7.55791955350393e-7	-2.035202188435807	1.1632217894807053e-6	935
Acidothermus	2	0.125	1.3704320758012747e-7	-2.451227077292538	2.1092000785272547e-7	1207
Yualikevirus	2	0.125	9.370247158737042e-7	-2.1516635205955033	1.442152908707449e-6	987
Herpetosiphon	2	0.125	2.94740600680344e-6	-1.9652456825414542	4.536283914229538e-6	903
Methylovulum	2	0.125	2.8339090997494177e-7	-2.393899435988451	4.361603468917444e-7	1153
Lawsonia	2	0.125	1.3704320758012747e-7	-2.381338027986318	2.1092000785272547e-7	1141
Haloplasma	2	0.125	2.3324246116993114e-7	-2.2951951937788997	3.589780377315446e-7	1077
Chlorogloeopsis	2	0.125	5.053273907123224e-6	-1.874335742253293	7.777376135546314e-6	867
Fulvivirga	2	0.125	3.9964572159386777e-7	-2.222557552977514	6.150854188639848e-7	1028
Arcticibacter	2	0.125	1.3704320758012747e-7	-2.301168596833057	2.1092000785272547e-7	1081
Candidatus Hamiltonella	2	0.125	3.5945651041441056e-7	-2.283446815239381	5.532311402956017e-7	1067
Solitalea	2	0.125	5.831488396691165e-7	-2.06877675547218	8.975107925024489e-7	945
Salisaeta	2	0.125	1.3704320758012747e-7	-2.2883104132667236	2.1092000785272547e-7	1070
Zymophilus	2	0.125	2.7957406143475604e-7	-2.400809695829444	4.302859242313004e-7	1159
Rivularia	2	0.125	1.359938759859507e-6	-2.15510230671428	2.0930500604423037e-6	990
Nisaea	2	0.125	4.587567122786979e-7	-2.406119366166557	7.060617674154959e-7	1168
Phikmvlikevirus	2	0.125	9.039132538554567e-7	-2.301600959592111	1.3911918289704572e-6	1082
Ornithinibacillus	2	0.125	1.3704320758012747e-7	-2.3929052714363794	2.1092000785272547e-7	1152
Thermomicrobium	2	0.125	2.264159656339135e-7	-2.3854949736377815	3.484715375007938e-7	1146
Desulfobacterium	2	0.125	4.3635668887290353e-7	-2.102558240361205	6.715864132839242e-7	960
Cloacibacillus	2	0.125	2.490152744452546e-7	-2.365071301894164	3.8325360715694393e-7	1123
Croceibacter	2	0.125	5.868582336588636e-7	-2.3240726400099265	9.032198343678681e-7	1100
Thermosinus	2	0.125	5.386808084698937e-7	-2.258496959410418	8.29071081732753e-7	1046
Thioflavicoccus	2	0.125	3.4773452137296236e-7	-2.548226181966288	5.351901000694656e-7	1293
Phytomonas	2	0.125	1.495032527400969e-7	-2.3258452695738376	2.3009697305510125e-7	1101
Zhouia	2	0.125	5.835989317784024e-7	-2.3740775405022694	8.982035187812724e-7	1131
Halobacterium	2	0.125	1.4408065605257488e-6	-2.1072216240535164	2.2175118083299803e-6	965
Halosimplex	2	0.125	6.815418061895521e-7	-2.1590744646163773	1.0489451148420596e-6	994
Caldanaerobacter	2	0.125	1.190347584404509e-7	-2.314838559760985	1.8320362335599552e-7	1092
Theileria	2	0.125	8.299428732306844e-7	-2.298559423432319	1.2773457395674208e-6	1079
Geitlerinema	2	0.125	2.7957406143475604e-7	-2.353012233819052	4.302859242313004e-7	1113
Marivirga	2	0.125	1.7212119861120218e-7	-2.3197164231148424	2.6490772657571444e-7	1098
Sulfurimonas	2	0.125	1.0295790551103777e-7	-2.3272845680111898	1.5846011358272716e-7	1103
Proteiniphilum	1	0.0625	5.905503906018389e-7	-2.390889828631786	9.089023470962025e-7	1151
Epsilon15likevirus	1	0.0625	2.303023017102941e-7	-2.4655117149596966	3.544529068092234e-7	1220
Astrammina	1	0.0625	8.769729699391201e-7	-2.528038467757948	1.3497286656694522e-6	1276
Hirschia	1	0.0625	5.852453787561776e-7	-2.5732844193276674	9.007375269646287e-7	1312
Halogranum	1	0.0625	7.865530884007016e-7	-2.4840243649163916	1.2105655326628423e-6	1232
Candidatus Profftella	1	0.0625	3.4871734785113383e-7	-2.3750998865939503	5.367027454034022e-7	1133
Rhodopirellula	1	0.0625	4.7244031248147156e-7	-2.3733946047565264	7.271218776769628e-7	1128
Haladaptatus	1	0.0625	1.5731061768014033e-6	-2.485341292913526	2.4211310653256845e-6	1235
Halalkalicoccus	1	0.0625	4.3848648496956003e-7	-2.5144058872297648	6.748643328347261e-7	1262
Dasania	1	0.0625	2.303023017102941e-7	-2.5021030732752516	3.544529068092234e-7	1245
Geovibrio	1	0.0625	3.0467517969742086e-7	-2.5966298426004215	4.689184705249788e-7	1331
Prosthecochloris	1	0.0625	1.046152043553401e-6	-2.38093114831552	1.6101082362102057e-6	1140
Hippea	1	0.0625	1.523375898487106e-6	-2.44143701607072	2.3445923526248966e-6	1199
Chlorobium	1	0.0625	4.4874791702435607e-7	-2.4494014644312685	6.906574638318411e-7	1205
Nitratifractor	1	0.0625	2.3622015624073575e-7	-2.511055807206538	3.635609388384813e-7	1258
Rhadinovirus	1	0.0625	3.467544648971786e-7	-2.513161604521621	5.336817179816662e-7	1261
Lentisphaera	1	0.0625	1.1811007812036786e-7	-2.459126447039339	1.8178046941924064e-7	1213
Natronobacterium	1	0.0625	1.5731061768014033e-6	-2.4086376403330436	2.4211310653256845e-6	1173
Marinitoga	1	0.0625	1.046152043553401e-6	-2.427494372277233	1.6101082362102057e-6	1194
Chlamydophila	1	0.0625	1.8631192379544225e-7	-2.403987438162762	2.86748341080784e-7	1166
Cryptosporidium	1	0.0625	1.8631192379544225e-7	-2.5014567719137557	2.86748341080784e-7	1243
Kosmotoga	1	0.0625	1.5901133114745764e-7	-2.5157905574223114	2.447306350056383e-7	1265
Anaerolinea	1	0.0625	7.854348953015278e-7	-2.478927211017921	1.2088445477163924e-6	1229
Pyropia	1	0.0625	4.3848648496956003e-7	-2.5475357462181316	6.748643328347261e-7	1290
Halostagnicola	1	0.0625	3.146212353602807e-6	-2.46665961907796	4.842262130651369e-6	1222
Lewinella	1	0.0625	1.1811007812036786e-7	-2.608604378649364	1.8178046941924064e-7	1338
Candidatus Hydrogenedens	1	0.0625	1.1811007812036786e-7	-2.5356191078099712	1.8178046941924064e-7	1282
Desulfobacula	1	0.0625	8.974958340487112e-8	-2.616897966019382	1.3813149276636809e-7	1347
Caldisericum	1	0.0625	4.6060460342058823e-7	-2.5244228469407712	7.089058136184469e-7	1273
Thermosipho	1	0.0625	3.4871734785113383e-7	-2.590288692746999	5.367027454034022e-7	1323
Trichodesmium	1	0.0625	1.9853087155052617e-6	-2.461654517363585	3.0555423888456585e-6	1217
Imtechella	1	0.0625	1.046152043553401e-6	-2.443384165000318	1.6101082362102057e-6	1201
Phycisphaera	1	0.0625	1.1811007812036786e-7	-2.4491428491768628	1.8178046941924064e-7	1204
Felixounalikevirus	1	0.0625	1.8631192379544225e-7	-2.408654127903545	2.86748341080784e-7	1174
Leeuwenhoekiella	1	0.0625	2.303023017102941e-7	-2.5634749194808415	3.544529068092234e-7	1300
Methanoculleus	1	0.0625	1.323539143670173e-6	-2.5307979218616894	2.037028259230437e-6	1280
Kinetoplastibacterium	1	0.0625	1.5708697906030559e-6	-2.4231624998840577	2.417689095432785e-6	1188
Winogradskyella	1	0.0625	1.1704907575123555e-6	-2.4518487106643265	1.8014750539292579e-6	1209
Deferrisoma	1	0.0625	4.6060460342058823e-7	-2.4256974216001135	7.089058136184469e-7	1192
Nitratiruptor	1	0.0625	8.974958340487112e-8	-2.5164824083197943	1.3813149276636809e-7	1267
Salinimonas	1	0.0625	4.3403738537615175e-7	-2.546951979412996	6.680168273089191e-7	1289
Succinimonas	1	0.0625	1.1811007812036786e-7	-2.519970685940493	1.8178046941924064e-7	1269
Agarivorans	1	0.0625	8.974958340487112e-8	-2.569234961953264	1.3813149276636809e-7	1304
Gemmatimonas	1	0.0625	8.769729699391201e-7	-2.5856979212587894	1.3497286656694522e-6	1318
Nonlabens	1	0.0625	6.093503593948417e-7	-2.569761108141382	9.378369410499576e-7	1305
Mardivirus	1	0.0625	7.452476951817691e-7	-2.271875838166661	1.1469933643231361e-6	1055
Iotapapillomavirus	1	0.0625	1.8631192379544225e-7	-2.546829981878091	2.86748341080784e-7	1288
Thermodesulfatator	1	0.0625	1.1811007812036786e-7	-2.537277541305533	1.8178046941924064e-7	1284
Mahella	1	0.0625	8.974958340487112e-8	-2.464447087089917	1.3813149276636809e-7	1218
Coleofasciculus	1	0.0625	1.9853087155052617e-6	-2.506367906556709	3.0555423888456585e-6	1249
Perlucidibaca	1	0.0625	2.3622015624073575e-7	-2.52913366491066	3.635609388384813e-7	1277
Carboxydothermus	1	0.0625	8.974958340487112e-8	-2.5537301650908035	1.3813149276636809e-7	1297
Methanomassiliicoccus	1	0.0625	3.543302343611034e-7	-2.374901422978825	5.453414082577217e-7	1132
Thermodesulfobacterium	1	0.0625	1.794991668097426e-7	-2.613047531961708	2.762629855327367e-7	1342
Thermincola	1	0.0625	7.854348953015278e-7	-2.703209246313515	1.2088445477163924e-6	1439
Pelotomaculum	1	0.0625	3.543302343611034e-7	-2.4181211971249277	5.453414082577217e-7	1183
Nematocida	1	0.0625	1.8631192379544225e-7	-2.6494439800322307	2.86748341080784e-7	1371
Salinarchaeum	1	0.0625	1.5731061768014033e-6	-2.369644256164291	2.4211310653256845e-6	1126
Mesoplasma	1	0.0625	1.1811007812036786e-7	-2.4654246100448525	1.8178046941924064e-7	1219
Sulfurovum	1	0.0625	2.303023017102941e-7	-2.5018222513426664	3.544529068092234e-7	1244
Dethiobacter	1	0.0625	8.974958340487112e-8	-2.669428046502825	1.3813149276636809e-7	1399
Giardia	1	0.0625	3.467544648971786e-7	-2.403209568348253	5.336817179816662e-7	1163
Emticicia	1	0.0625	2.303023017102941e-7	-2.408304114845753	3.544529068092234e-7	1172
Salsuginibacillus	1	0.0625	1.5901133114745764e-7	-2.6530880893042683	2.447306350056383e-7	1375
Halothece	1	0.0625	6.617695718350877e-7	-2.484630914632363	1.0185141296152201e-6	1234
Coprothermobacter	1	0.0625	1.1811007812036786e-7	-2.6345944058124102	1.8178046941924064e-7	1361
Desulfurobacterium	1	0.0625	2.303023017102941e-7	-2.53870479735353	3.544529068092234e-7	1285
Candidatus Magnetoglobus	1	0.0625	3.543302343611034e-7	-2.523880878730433	5.453414082577217e-7	1272
Epulopiscium	1	0.0625	6.617695718350877e-7	-2.514996093299623	1.0185141296152201e-6	1263
Desulfobacca	1	0.0625	2.3622015624073575e-7	-2.433089230876219	3.635609388384813e-7	1197
Halovivax	1	0.0625	7.078977795606319e-6	-2.4043884881627955	1.0895089793965586e-5	1167
Xylanibacter	1	0.0625	1.1811007812036786e-7	-2.536926841243342	1.8178046941924064e-7	1283
Saccharophagus	1	0.0625	7.854348953015278e-7	-2.507791795279658	1.2088445477163924e-6	1254
Thermococcus	1	0.0625	3.726238475908845e-7	-2.5726706369451393	5.73496682161568e-7	1310
Lymphocryptovirus	1	0.0625	3.4871734785113383e-7	-2.5669680506850265	5.367027454034022e-7	1301
Dactylococcopsis	1	0.0625	1.323539143670173e-6	-2.5100931965646156	2.037028259230437e-6	1257
Desulfurispirillum	1	0.0625	7.452476951817691e-7	-2.3209916813327776	1.1469933643231361e-6	1099
Methanocella	1	0.0625	1.8631192379544225e-7	-2.5393117294357994	2.86748341080784e-7	1286
Desulfocapsa	1	0.0625	6.617695718350877e-7	-2.6129576225174773	1.0185141296152201e-6	1341
Diplosphaera	1	0.0625	1.8631192379544225e-7	-2.4915565586924586	2.86748341080784e-7	1238
Endozoicomonas	1	0.0625	1.5901133114745764e-7	-2.552054683137487	2.447306350056383e-7	1295
Holospora	1	0.0625	1.323539143670173e-6	-2.4525145287720043	2.037028259230437e-6	1210
Fibrisoma	1	0.0625	5.852453787561776e-7	-2.4145555218901813	9.007375269646287e-7	1181
Tropheryma	1	0.0625	2.303023017102941e-7	-2.741254149930673	3.544529068092234e-7	1473
Haloterrigena	1	0.0625	3.224867662442874e-5	-2.2067047761826624	4.963318683917649e-5	1021
Rhodocyclus	1	0.0625	7.854348953015278e-7	-2.4980190895170282	1.2088445477163924e-6	1239
Nitrososphaera	1	0.0625	6.617695718350877e-7	-2.5671215089100237	1.0185141296152201e-6	1302
Methanosarcina	1	0.0625	1.5901133114745764e-7	-2.593503157842663	2.447306350056383e-7	1327
Candidatus Ancillula	1	0.0625	1.1704907575123555e-6	-2.422209020405783	1.8014750539292579e-6	1185
Geminocystis	1	0.0625	1.323539143670173e-6	-2.407799897247332	2.037028259230437e-6	1170
Hydrogenivirga	1	0.0625	2.303023017102941e-7	-2.5150707902683953	3.544529068092234e-7	1264
Halarchaeum	1	0.0625	7.865530884007016e-7	-2.4716527648214273	1.2105655326628423e-6	1225
Pelodictyon	1	0.0625	1.1811007812036786e-7	-2.6476867365175423	1.8178046941924064e-7	1367
Thermodesulfovibrio	1	0.0625	2.3622015624073575e-7	-2.444085685062784	3.635609388384813e-7	1202
Gayadomonas	1	0.0625	8.974958340487112e-8	-2.4302338854293093	1.3813149276636809e-7	1195
Lyngbya	1	0.0625	7.941234862021049e-6	-2.42380715660007	1.2222169555382637e-5	1190
Candidatus Chloracidobacterium	1	0.0625	6.617695718350877e-7	-2.5276817630700057	1.0185141296152201e-6	1275
Syntrophus	1	0.0625	8.974958340487112e-8	-2.582278001102054	1.3813149276636809e-7	1314
Chrysiogenes	1	0.0625	3.543302343611034e-7	-2.4991682137675175	5.453414082577217e-7	1240
Psychroflexus	1	0.0625	1.323539143670173e-6	-2.4427115677977094	2.037028259230437e-6	1200
Mimivirus	1	0.0625	1.794991668097426e-7	-2.548201832980756	2.762629855327367e-7	1292
Candidatus Aquiluna	1	0.0625	1.1811007812036786e-7	-2.505218909383218	1.8178046941924064e-7	1248
Odontella	1	0.0625	9.504944472114396e-7	-2.592604491955476	1.46288385838161e-6	1325
Natronorubrum	1	0.0625	4.7193185304042075e-6	-2.317872035468825	7.26339319597705e-6	1093
Reinekea	1	0.0625	1.8631192379544225e-7	-2.6312329054727117	2.86748341080784e-7	1359
Stanieria	1	0.0625	9.264774005691213e-6	-2.2381675656039817	1.425919781461306e-5	1034
Nitritalea	1	0.0625	1.8631192379544225e-7	-2.4705104851030564	2.86748341080784e-7	1224
Indibacter	1	0.0625	7.854348953015278e-7	-2.58575533012584	1.2088445477163924e-6	1319
Thermacetogenium	1	0.0625	3.543302343611034e-7	-2.5868009789515414	5.453414082577217e-7	1321
Ornithobacterium	1	0.0625	1.523375898487106e-6	-2.30905433103066	2.3445923526248966e-6	1088
Nodosilinea	1	0.0625	6.617695718350877e-7	-2.6477503855192945	1.0185141296152201e-6	1368
Microscilla	1	0.0625	4.6060460342058823e-7	-2.384009327133298	7.089058136184469e-7	1144
Candidatus Omnitrophus	1	0.0625	3.467544648971786e-7	-2.627629199778407	5.336817179816662e-7	1357
Candidatus Sulcia	1	0.0625	4.3848648496956003e-7	-2.4355396453072102	6.748643328347261e-7	1198
Ignatzschineria	1	0.0625	1.1811007812036786e-7	-2.583013830069032	1.8178046941924064e-7	1315
Mariprofundus	1	0.0625	8.974958340487112e-8	-2.5502496585026395	1.3813149276636809e-7	1294
Caldalkalibacillus	1	0.0625	3.180226622949153e-7	-2.533674575916634	4.894612700112766e-7	1281
Desulfotalea	1	0.0625	2.303023017102941e-7	-2.4840229336159068	3.544529068092234e-7	1231
Edhazardia	1	0.0625	1.8631192379544225e-7	-2.459810088826034	2.86748341080784e-7	1214
Thermotoga	1	0.0625	4.6060460342058823e-7	-2.651222687398752	7.089058136184469e-7	1373
Halobacteroides	1	0.0625	4.3848648496956003e-7	-2.422498673156844	6.748643328347261e-7	1187
Natronolimnobius	1	0.0625	4.7193185304042075e-6	-2.3904412524231198	7.26339319597705e-6	1150
Rubritalea	1	0.0625	2.303023017102941e-7	-2.5293480319533055	3.544529068092234e-7	1278
