# Supplementary material for: Crewmember microbiome may influence microbial composition of ISS habitable surfaces
Source: PLoS One. 2020 Apr 29;15(4):e0231838. doi: 10.1371/journal.pone.0231838 (PMC7190111; doi:10.1371/journal.pone.0231838)
Supplement: S1 Dataset — (TSV) [file pone.0231838.s012.tsv]

sample	total_read_score	read_count	taxid	superkingdom	kingdom	phylum	class	order	family	genus	species
SRR6853342	20231600	8565802	1385	Bacteria	NA	Firmicutes	Bacilli	Bacillales	NA	NA	NA
SRR6853342	4388910	2007916	1386	Bacteria	NA	Firmicutes	Bacilli	Bacillales	Bacillaceae	Bacillus	NA
SRR6853342	2971530	1170555	716546	Eukaryota	Fungi	Ascomycota	NA	NA	NA	NA	NA
SRR6853342	732856	351964	86661	Bacteria	NA	Firmicutes	Bacilli	Bacillales	Bacillaceae	Bacillus	NA
SRR6853342	315751	144612	2	Bacteria	NA	NA	NA	NA	NA	NA	NA
SRR6853342	209856	100059	1280	Bacteria	NA	Firmicutes	Bacilli	Bacillales	Staphylococcaceae	Staphylococcus	Staphylococcus aureus
SRR6853342	198994	102323	1396	Bacteria	NA	Firmicutes	Bacilli	Bacillales	Bacillaceae	Bacillus	Bacillus cereus
SRR6853342	101166	49331	32630	NA	NA	NA	NA	NA	NA	NA	synthetic construct
SRR6853342	75692.3	34255	1279	Bacteria	NA	Firmicutes	Bacilli	Bacillales	Staphylococcaceae	Staphylococcus	NA
SRR6853342	74589.6	32006	5073	Eukaryota	Fungi	Ascomycota	Eurotiomycetes	Eurotiales	Aspergillaceae	Penicillium	NA
SRR6853342	64992.8	32980	1	NA	NA	NA	NA	NA	NA	NA	NA
SRR6853342	53919.6	22084	500485	Eukaryota	Fungi	Ascomycota	Eurotiomycetes	Eurotiales	Aspergillaceae	Penicillium	Penicillium chrysogenum
SRR6853342	39642.5	19082	1053244	Bacteria	NA	Firmicutes	Bacilli	Bacillales	Bacillaceae	Bacillus	Bacillus cereus
SRR6853342	34611	19544	131567	NA	NA	NA	NA	NA	NA	NA	NA
SRR6853342	32716.2	17983	1209372	Bacteria	NA	Firmicutes	Bacilli	Bacillales	Bacillaceae	Bacillus	Bacillus sp. WBUNB009
SRR6853342	31608.3	13668	1367079	Eukaryota	Fungi	Ascomycota	Dothideomycetes	Capnodiales	Mycosphaerellaceae	Lecanosticta	Lecanosticta acicola
SRR6853342	29674	27506	407	Bacteria	NA	Proteobacteria	Alphaproteobacteria	Rhizobiales	Methylobacteriaceae	Methylobacterium	NA
SRR6853342	26968.2	14584	1053241	Bacteria	NA	Firmicutes	Bacilli	Bacillales	Bacillaceae	Bacillus	Bacillus cereus
SRR6853342	25895.5	11898	1290	Bacteria	NA	Firmicutes	Bacilli	Bacillales	Staphylococcaceae	Staphylococcus	Staphylococcus hominis
SRR6853342	23233	10537	1276282	Bacteria	NA	Firmicutes	Bacilli	Bacillales	Staphylococcaceae	Staphylococcus	Staphylococcus pasteuri
SRR6853342	16947.5	7608	1292	Bacteria	NA	Firmicutes	Bacilli	Bacillales	Staphylococcaceae	Staphylococcus	Staphylococcus warneri
SRR6853342	16325.2	9184	2759	Eukaryota	NA	NA	NA	NA	NA	NA	NA
SRR6853342	13162.6	7014	9606	Eukaryota	Metazoa	Chordata	Mammalia	Primates	Hominidae	Homo	Homo sapiens
SRR6853342	12813.9	6383	1433293	Bacteria	NA	Firmicutes	Bacilli	Bacillales	Bacillaceae	Bacillus	Bacillus subtilis
SRR6853342	9555.11	5458	1053235	Bacteria	NA	Firmicutes	Bacilli	Bacillales	Bacillaceae	Bacillus	Bacillus cereus
SRR6853342	9310.33	5335	665957	Bacteria	NA	Firmicutes	Bacilli	Bacillales	Bacillaceae	Bacillus	Bacillus sp. 7_6_55CFAA_CT2
SRR6853342	9002.56	4015	1439350	Eukaryota	Fungi	Ascomycota	Eurotiomycetes	Eurotiales	Aspergillaceae	Penicillium	Penicillium fuscoglaucum
SRR6853342	7887.74	4553	1428	Bacteria	NA	Firmicutes	Bacilli	Bacillales	Bacillaceae	Bacillus	Bacillus thuringiensis
SRR6853342	6646.34	3169	10000180	Bacteria	NA	Firmicutes	Bacilli	Bacillales	Bacillaceae	Bacillus	Bacillus thuringiensis
SRR6853342	6418.62	3571	1209364	Bacteria	NA	Firmicutes	Bacilli	Bacillales	Bacillaceae	Bacillus	Bacillus sp. WBUNB004
SRR6853342	6365.73	5712	28211	Bacteria	NA	Proteobacteria	Alphaproteobacteria	NA	NA	NA	NA
SRR6853342	5687.15	3433	1439352	Eukaryota	Fungi	Ascomycota	Eurotiomycetes	Eurotiales	Aspergillaceae	Penicillium	Penicillium nalgiovense
SRR6853342	5467.59	3033	526987	Bacteria	NA	Firmicutes	Bacilli	Bacillales	Bacillaceae	Bacillus	Bacillus cereus
SRR6853342	5353.66	3051	1415164	Bacteria	NA	Firmicutes	Bacilli	Bacillales	Staphylococcaceae	Staphylococcus	Staphylococcus cohnii
SRR6853342	5232.51	3932	231213	Eukaryota	Fungi	Basidiomycota	NA	Sporidiobolales	NA	NA	NA
SRR6853342	5210.06	2133	186817	Bacteria	NA	Firmicutes	Bacilli	Bacillales	Bacillaceae	NA	NA
SRR6853342	5182.67	2120	10003436	Bacteria	NA	Firmicutes	Bacilli	Bacillales	Staphylococcaceae	Staphylococcus	Staphylococcus aureus plasmid pETB
SRR6853342	5180.4	2326	1305730	Bacteria	NA	Proteobacteria	Alphaproteobacteria	Rhizobiales	Methylobacteriaceae	Methylobacterium	Methylobacterium sp. EUR3 AL-11
SRR6853342	5083.21	2900	526982	Bacteria	NA	Firmicutes	Bacilli	Bacillales	Bacillaceae	Bacillus	Bacillus cereus
SRR6853342	4971.54	2500	451864	Eukaryota	Fungi	NA	NA	NA	NA	NA	NA
SRR6853342	4937.64	2690	1227359	Bacteria	NA	Firmicutes	Bacilli	Bacillales	Bacillaceae	Bacillus	Bacillus weihenstephanensis
SRR6853342	4935.12	2321	1053240	Bacteria	NA	Firmicutes	Bacilli	Bacillales	Bacillaceae	Bacillus	Bacillus cereus
SRR6853342	4692.58	2458	1053225	Bacteria	NA	Firmicutes	Bacilli	Bacillales	Bacillaceae	Bacillus	Bacillus cereus
SRR6853342	4510.18	2960	1301086	Bacteria	NA	Firmicutes	Bacilli	Bacillales	Bacillaceae	Bacillus	Bacillus sp. GeD10
SRR6853342	4299.02	2126	162481	Eukaryota	Fungi	Basidiomycota	NA	NA	NA	NA	NA
SRR6853342	3994.21	1767	147452	Bacteria	NA	Firmicutes	Bacilli	Bacillales	Staphylococcaceae	Staphylococcus	Staphylococcus saprophyticus
SRR6853342	3978.85	4334	356	Bacteria	NA	Proteobacteria	Alphaproteobacteria	Rhizobiales	NA	NA	NA
SRR6853342	3839.94	3061	526971	Bacteria	NA	Firmicutes	Bacilli	Bacillales	Bacillaceae	Bacillus	Bacillus cereus
SRR6853342	3565.44	2179	10000184	Bacteria	NA	Firmicutes	Bacilli	Bacillales	Bacillaceae	Bacillus	Bacillus thuringiensis
SRR6853342	3471.56	2064	1423139	Bacteria	NA	Firmicutes	Bacilli	Bacillales	Bacillaceae	Bacillus	Bacillus thuringiensis
SRR6853342	3249.83	2306	1096546	Bacteria	NA	Proteobacteria	Alphaproteobacteria	Rhizobiales	Methylobacteriaceae	Methylobacterium	Methylobacterium sp. GXF4
SRR6853342	3229.06	1766	10003028	Bacteria	NA	Firmicutes	Bacilli	Bacillales	Bacillaceae	Bacillus	Bacillus thuringiensis
SRR6853342	2894.77	1359	91061	Bacteria	NA	Firmicutes	Bacilli	NA	NA	NA	NA
SRR6853342	2802.73	1480	1053184	Bacteria	NA	Firmicutes	Bacilli	Bacillales	Bacillaceae	Bacillus	Bacillus cereus
SRR6853342	2645.14	1857	1053249	Bacteria	NA	Firmicutes	Bacilli	Bacillales	Bacillaceae	Bacillus	Bacillus cereus
SRR6853342	2535.99	1446	529122	Bacteria	NA	Firmicutes	Bacilli	Bacillales	Bacillaceae	Bacillus	Bacillus thuringiensis
SRR6853342	2528.53	1550	526991	Bacteria	NA	Firmicutes	Bacilli	Bacillales	Bacillaceae	Bacillus	Bacillus cereus
SRR6853342	2520.09	1622	405533	Bacteria	NA	Firmicutes	Bacilli	Bacillales	Bacillaceae	Bacillus	Bacillus cereus
SRR6853342	2504.8	1239	1053238	Bacteria	NA	Firmicutes	Bacilli	Bacillales	Bacillaceae	Bacillus	Bacillus cereus
SRR6853342	2473.24	2575	460265	Bacteria	NA	Proteobacteria	Alphaproteobacteria	Rhizobiales	Methylobacteriaceae	Methylobacterium	Methylobacterium nodulans
SRR6853342	2443.37	1340	46170	Bacteria	NA	Firmicutes	Bacilli	Bacillales	Staphylococcaceae	Staphylococcus	Staphylococcus aureus
SRR6853342	2260.12	1138	4751	Eukaryota	Fungi	NA	NA	NA	NA	NA	NA
SRR6853342	2121.3	1375	10002872	Bacteria	NA	Firmicutes	Bacilli	Bacillales	Bacillaceae	Bacillus	Bacillus thuringiensis
SRR6853342	2023.92	1494	1053203	Bacteria	NA	Firmicutes	Bacilli	Bacillales	Bacillaceae	Bacillus	Bacillus cereus
SRR6853342	2020.79	964	1654	Bacteria	NA	Actinobacteria	Actinobacteria	Actinomycetales	Actinomycetaceae	Actinomyces	NA
SRR6853342	1836.34	1602	1240226	Eukaryota	Fungi	Basidiomycota	NA	Pucciniales	Pucciniaceae	Puccinia	Puccinia striiformis
SRR6853342	1802.63	929	714359	Bacteria	NA	Firmicutes	Bacilli	Bacillales	Bacillaceae	Bacillus	Bacillus thuringiensis
SRR6853342	1746.68	1067	904345	Bacteria	NA	Firmicutes	Bacilli	Bacillales	Staphylococcaceae	Staphylococcus	Staphylococcus epidermidis
SRR6853342	1712.12	1169	408	Bacteria	NA	Proteobacteria	Alphaproteobacteria	Rhizobiales	Methylobacteriaceae	Methylobacterium	Methylobacterium extorquens
SRR6853342	1692.47	1215	441620	Bacteria	NA	Proteobacteria	Alphaproteobacteria	Rhizobiales	Methylobacteriaceae	Methylobacterium	Methylobacterium populi
SRR6853342	1593.57	1136	1126681	Bacteria	NA	Firmicutes	Bacilli	Bacillales	Bacillaceae	Bacillus	Bacillus cereus
SRR6853342	1572.62	735	904339	Bacteria	NA	Firmicutes	Bacilli	Bacillales	Staphylococcaceae	Staphylococcus	Staphylococcus hominis
SRR6853342	1550.86	601	1743	Bacteria	NA	Actinobacteria	Actinobacteria	Actinomycetales	Propionibacteriaceae	Propionibacterium	NA
SRR6853342	1529.81	790	10003734	Bacteria	NA	Firmicutes	Bacilli	Bacillales	Bacillaceae	Bacillus	Bacillus cereus plasmid pCER270
SRR6853342	1483.25	803	882800	Bacteria	NA	Proteobacteria	Alphaproteobacteria	Rhizobiales	Methylobacteriaceae	Methylobacterium	Methylobacterium extorquens
SRR6853342	1438.81	874	1053169	Bacteria	NA	Firmicutes	Bacilli	Bacillales	Bacillaceae	Bacillus	Bacillus cereus
SRR6853342	1429.82	653	1301	Bacteria	NA	Firmicutes	Bacilli	Lactobacillales	Streptococcaceae	Streptococcus	NA
SRR6853342	1428.63	723	10002224	Bacteria	NA	Firmicutes	Bacilli	Bacillales	Bacillaceae	Bacillus	Bacillus thuringiensis
SRR6853342	1355.38	672	1365484	Eukaryota	Fungi	Ascomycota	Eurotiomycetes	Eurotiales	Aspergillaceae	Penicillium	Penicillium roqueforti
SRR6853342	1340.95	717	526969	Bacteria	NA	Firmicutes	Bacilli	Bacillales	Bacillaceae	Bacillus	Bacillus cereus
SRR6853342	1257.66	563	936549	Bacteria	NA	Actinobacteria	Actinobacteria	Actinomycetales	Actinomycetaceae	Actinomyces	Actinomyces sp. ICM54
SRR6853342	1244.95	1000	1001064	Eukaryota	Fungi	Basidiomycota	NA	Sporidiobolales	NA	Rhodotorula	Rhodotorula glutinis
SRR6853342	1231.39	697	10003787	Bacteria	NA	Firmicutes	Bacilli	Bacillales	Bacillaceae	Bacillus	Bacillus thuringiensis
SRR6853342	1185.69	639	1195464	Bacteria	NA	Firmicutes	Bacilli	Bacillales	Bacillaceae	Bacillus	Bacillus thuringiensis
SRR6853342	1153.26	703	405917	Bacteria	NA	Firmicutes	Bacilli	Bacillales	Bacillaceae	Bacillus	Bacillus cereus
SRR6853342	1090.92	510	435837	Bacteria	NA	Firmicutes	Bacilli	Bacillales	Staphylococcaceae	Staphylococcus	Staphylococcus hominis
SRR6853342	1069.36	958	1053191	Bacteria	NA	Firmicutes	Bacilli	Bacillales	Bacillaceae	Bacillus	Bacillus cereus
SRR6853342	1041.85	1268	1224	Bacteria	NA	Proteobacteria	NA	NA	NA	NA	NA
SRR6853342	989.792	564	10000040	Bacteria	NA	Firmicutes	Bacilli	Bacillales	Bacillaceae	Bacillus	Bacillus cereus
SRR6853342	968.058	586	405532	Bacteria	NA	Firmicutes	Bacilli	Bacillales	Bacillaceae	Bacillus	Bacillus cereus
SRR6853342	963.965	662	1239	Bacteria	NA	Firmicutes	NA	NA	NA	NA	NA
SRR6853342	798.766	650	272627	Bacteria	NA	Proteobacteria	Alphaproteobacteria	Rhodospirillales	Rhodospirillaceae	Magnetospirillum	Magnetospirillum magnetotacticum
SRR6853342	792.193	439	1282	Bacteria	NA	Firmicutes	Bacilli	Bacillales	Staphylococcaceae	Staphylococcus	Staphylococcus epidermidis
SRR6853342	791.923	637	648885	Bacteria	NA	Proteobacteria	Alphaproteobacteria	Rhizobiales	Methylobacteriaceae	Methylobacterium	Methylobacterium sp. MB200
SRR6853342	771.699	604	1053171	Bacteria	NA	Firmicutes	Bacilli	Bacillales	Bacillaceae	Bacillus	Bacillus cereus
SRR6853342	770.67	457	1165933	Eukaryota	Fungi	Basidiomycota	NA	Sporidiobolales	NA	Rhodosporidium	Rhodosporidium toruloides
SRR6853342	763.249	703	426117	Bacteria	NA	Proteobacteria	Alphaproteobacteria	Rhizobiales	Methylobacteriaceae	Methylobacterium	Methylobacterium sp. 4-46
SRR6853342	744.767	387	43675	Bacteria	NA	Actinobacteria	Actinobacteria	Actinomycetales	Micrococcaceae	Rothia	Rothia mucilaginosa
SRR6853342	739.93	473	527019	Bacteria	NA	Firmicutes	Bacilli	Bacillales	Bacillaceae	Bacillus	Bacillus thuringiensis
SRR6853342	726.064	763	5204	Eukaryota	Fungi	Basidiomycota	NA	NA	NA	NA	NA
SRR6853342	723.091	698	315730	Bacteria	NA	Firmicutes	Bacilli	Bacillales	Bacillaceae	Bacillus	Bacillus weihenstephanensis
SRR6853342	704.048	452	1053220	Bacteria	NA	Firmicutes	Bacilli	Bacillales	Bacillaceae	Bacillus	Bacillus cereus
SRR6853342	666.176	684	908290	Bacteria	NA	Proteobacteria	Alphaproteobacteria	Rhizobiales	Methylobacteriaceae	Methylobacterium	Methylobacterium mesophilicum
SRR6853342	664.695	308	10001847	Bacteria	NA	Firmicutes	Bacilli	Bacillales	Staphylococcaceae	Staphylococcus	Staphylococcus warneri
SRR6853342	635.459	324	629742	Bacteria	NA	Firmicutes	Bacilli	Bacillales	Staphylococcaceae	Staphylococcus	Staphylococcus hominis
SRR6853342	630.683	506	1208580	Eukaryota	Fungi	Ascomycota	Eurotiomycetes	Eurotiales	Aspergillaceae	Penicillium	Penicillium aurantiogriseum
SRR6853342	605.451	731	5286	Eukaryota	Fungi	Basidiomycota	NA	Sporidiobolales	NA	Rhodosporidium	Rhodosporidium toruloides
SRR6853342	597.659	296	1209359	Bacteria	NA	Firmicutes	Bacilli	Bacillales	Staphylococcaceae	Staphylococcus	Staphylococcus sp. MDS7B
SRR6853342	589.402	289	1053239	Bacteria	NA	Firmicutes	Bacilli	Bacillales	Bacillaceae	Bacillus	Bacillus cereus
SRR6853342	566.818	308	1429867	Eukaryota	Fungi	Ascomycota	Eurotiomycetes	Eurotiales	Aspergillaceae	Penicillium	Penicillium camemberti
SRR6853342	561.252	338	1053182	Bacteria	NA	Firmicutes	Bacilli	Bacillales	Bacillaceae	Bacillus	Bacillus cereus
SRR6853342	558.22	315	1053233	Bacteria	NA	Firmicutes	Bacilli	Bacillales	Bacillaceae	Bacillus	Bacillus cereus
SRR6853342	539.551	372	1053242	Bacteria	NA	Firmicutes	Bacilli	Bacillales	Bacillaceae	Bacillus	Bacillus cereus
SRR6853342	534.417	307	10003460	Bacteria	NA	Firmicutes	Bacilli	Bacillales	Staphylococcaceae	Staphylococcus	Staphylococcus aureus plasmid
SRR6853342	530.266	278	10003444	Bacteria	NA	Firmicutes	Bacilli	Bacillales	Staphylococcaceae	Staphylococcus	Staphylococcus aureus plasmid pPR9
SRR6853342	524.646	303	1053243	Bacteria	NA	Firmicutes	Bacilli	Bacillales	Bacillaceae	Bacillus	Bacillus cereus
SRR6853342	523.749	262	10003453	Bacteria	NA	Firmicutes	Bacilli	Bacillales	Staphylococcaceae	Staphylococcus	Staphylococcus aureus plasmid pV030-8
SRR6853342	508.927	283	1194526	Bacteria	NA	Firmicutes	Bacilli	Bacillales	Staphylococcaceae	Staphylococcus	Staphylococcus warneri
SRR6853342	506.544	265	10003432	Bacteria	NA	Firmicutes	Bacilli	Bacillales	Staphylococcaceae	Staphylococcus	Staphylococcus aureus plasmid pUB101
SRR6853342	501.741	275	1439349	Eukaryota	Fungi	Ascomycota	Eurotiomycetes	Eurotiales	Aspergillaceae	Penicillium	Penicillium biforme
SRR6853342	493.264	213	10003583	Bacteria	NA	Firmicutes	Bacilli	Bacillales	Bacillaceae	Bacillus	Bacillus cereus
SRR6853342	488.05	432	1279117	Eukaryota	Fungi	Basidiomycota	Tremellomycetes	Tremellales	NA	Cryptococcus	Cryptococcus flavescens
SRR6853342	483.355	343	1053232	Bacteria	NA	Firmicutes	Bacilli	Bacillales	Bacillaceae	Bacillus	Bacillus cereus
SRR6853342	471.522	229	10003685	Bacteria	NA	Firmicutes	Bacilli	Bacillales	Staphylococcaceae	Staphylococcus	Staphylococcus epidermidis
SRR6853342	461.786	286	527030	Bacteria	NA	Firmicutes	Bacilli	Bacillales	Bacillaceae	Bacillus	Bacillus thuringiensis
SRR6853342	458.161	454	119045	Bacteria	NA	Proteobacteria	Alphaproteobacteria	Rhizobiales	Methylobacteriaceae	NA	NA
SRR6853342	455.571	490	91459	Bacteria	NA	Proteobacteria	Alphaproteobacteria	Rhizobiales	Methylobacteriaceae	Methylobacterium	Methylobacterium sp. B1
SRR6853342	447.058	324	29000	Eukaryota	Fungi	Basidiomycota	NA	NA	NA	NA	NA
SRR6853342	425.99	208	196894	Viruses	NA	NA	NA	Caudovirales	Siphoviridae	NA	NA
SRR6853342	421.71	260	222523	Bacteria	NA	Firmicutes	Bacilli	Bacillales	Bacillaceae	Bacillus	Bacillus cereus
SRR6853342	416.176	428	398261	Bacteria	NA	Proteobacteria	Alphaproteobacteria	Rhizobiales	Methylobacteriaceae	Methylobacterium	Methylobacterium sp. WSM2598
SRR6853342	414.438	216	1131492	Eukaryota	Fungi	Ascomycota	Eurotiomycetes	Eurotiales	Aspergillaceae	NA	NA
SRR6853342	397.684	191	10002177	Bacteria	NA	Firmicutes	Bacilli	Bacillales	Staphylococcaceae	Staphylococcus	Staphylococcus epidermidis
SRR6853342	371.662	177	10002813	Bacteria	NA	Firmicutes	Bacilli	Bacillales	Staphylococcaceae	Staphylococcus	Staphylococcus aureus
SRR6853342	370.261	262	1439348	Eukaryota	Fungi	Ascomycota	Eurotiomycetes	Eurotiales	Aspergillaceae	Penicillium	Penicillium paneum
SRR6853342	351.964	215	526970	Bacteria	NA	Firmicutes	Bacilli	Bacillales	Bacillaceae	Bacillus	Bacillus cereus
SRR6853342	350.928	146	1451261	Bacteria	NA	Actinobacteria	Actinobacteria	Actinomycetales	Microbacteriaceae	Microbacterium	Microbacterium sp. MRS-1
SRR6853342	321.097	243	1234146	Bacteria	NA	Firmicutes	Bacilli	Bacillales	Bacillaceae	Bacillus	Bacillus sp. WBUNB001
SRR6853342	317.93	266	272630	Bacteria	NA	Proteobacteria	Alphaproteobacteria	Rhizobiales	Methylobacteriaceae	Methylobacterium	Methylobacterium extorquens
SRR6853342	312.645	194	526974	Bacteria	NA	Firmicutes	Bacilli	Bacillales	Bacillaceae	Bacillus	Bacillus cereus
SRR6853342	309.336	187	451709	Bacteria	NA	Firmicutes	Bacilli	Bacillales	Bacillaceae	Bacillus	Bacillus cereus
SRR6853342	299.821	159	10000164	Bacteria	NA	Firmicutes	Bacilli	Bacillales	Staphylococcaceae	Staphylococcus	Staphylococcus aureus
SRR6853342	292.68	151	10002873	Bacteria	NA	Firmicutes	Bacilli	Bacillales	Bacillaceae	Bacillus	Bacillus thuringiensis
SRR6853342	284.586	140	1760	Bacteria	NA	Actinobacteria	Actinobacteria	NA	NA	NA	NA
SRR6853342	278.034	140	10003437	Bacteria	NA	Firmicutes	Bacilli	Bacillales	Staphylococcaceae	Staphylococcus	Staphylococcus aureus plasmid pSK1
SRR6853342	275.687	138	904143	Bacteria	NA	Firmicutes	Bacilli	Bacillales	Staphylococcaceae	Staphylococcus	Staphylococcus warneri
SRR6853342	275.664	215	10002869	Bacteria	NA	Firmicutes	Bacilli	Bacillales	Bacillaceae	Bacillus	Bacillus thuringiensis
SRR6853342	273.272	306	374	Bacteria	NA	Proteobacteria	Alphaproteobacteria	Rhizobiales	Bradyrhizobiaceae	Bradyrhizobium	NA
SRR6853342	272.374	171	1053211	Bacteria	NA	Firmicutes	Bacilli	Bacillales	Bacillaceae	Bacillus	Bacillus cereus
SRR6853342	248.84	113	44249	Bacteria	NA	Firmicutes	Bacilli	Bacillales	Paenibacillaceae	Paenibacillus	NA
SRR6853342	245.17	214	1172187	Bacteria	NA	Proteobacteria	Alphaproteobacteria	Rhizobiales	Methylobacteriaceae	Methylobacterium	Methylobacterium sp. 285MFTsu5.1
SRR6853342	244.725	119	10003448	Bacteria	NA	Firmicutes	Bacilli	Bacillales	Staphylococcaceae	Staphylococcus	Staphylococcus aureus plasmid pSA1379
SRR6853342	237.294	260	1101192	Bacteria	NA	Proteobacteria	Alphaproteobacteria	Rhizobiales	Methylobacteriaceae	Methylobacterium	Methylobacterium sp. 77
SRR6853342	237.07	161	10003164	Bacteria	NA	Firmicutes	Bacilli	Bacillales	Bacillaceae	Bacillus	Bacillus weihenstephanensis
SRR6853342	229.191	198	683840	Eukaryota	Fungi	Basidiomycota	NA	Microbotryales	Microbotryaceae	Microbotryum	Microbotryum violaceum
SRR6853342	228.917	187	5234	Eukaryota	Fungi	Basidiomycota	Tremellomycetes	Tremellales	NA	NA	NA
SRR6853342	224.098	131	10003582	Bacteria	NA	Firmicutes	Bacilli	Bacillales	Bacillaceae	Bacillus	Bacillus cereus
SRR6853342	216.896	212	1445555	Eukaryota	Fungi	Ascomycota	Eurotiomycetes	Eurotiales	Aspergillaceae	Aspergillus	Aspergillus oryzae
SRR6853342	216.63	111	527024	Bacteria	NA	Firmicutes	Bacilli	Bacillales	Bacillaceae	Bacillus	Bacillus thuringiensis
SRR6853342	215.693	95	10003430	Bacteria	NA	Firmicutes	Bacilli	Bacillales	Staphylococcaceae	Staphylococcus	Staphylococcus aureus plasmid pSK41
SRR6853342	214.421	97	10003412	Bacteria	NA	Firmicutes	Bacilli	Bacillales	Staphylococcaceae	Staphylococcus	Staphylococcus aureus plasmid pLW043
SRR6853342	210.926	135	36651	Eukaryota	Fungi	Ascomycota	Eurotiomycetes	Eurotiales	Aspergillaceae	Penicillium	Penicillium digitatum
SRR6853342	205.408	108	10003832	Bacteria	NA	Firmicutes	Bacilli	Bacillales	Bacillaceae	Bacillus	Bacillus cereus
SRR6853342	205.243	99	29388	Bacteria	NA	Firmicutes	Bacilli	Bacillales	Staphylococcaceae	Staphylococcus	Staphylococcus capitis
SRR6853342	198.981	93	342451	Bacteria	NA	Firmicutes	Bacilli	Bacillales	Staphylococcaceae	Staphylococcus	Staphylococcus saprophyticus
SRR6853342	197.338	107	10004080	Bacteria	NA	Proteobacteria	Alphaproteobacteria	Rhizobiales	Methylobacteriaceae	Methylobacterium	Methylobacterium extorquens
SRR6853342	192.992	101	10003441	Bacteria	NA	Firmicutes	Bacilli	Bacillales	Staphylococcaceae	Staphylococcus	Staphylococcus aureus plasmid pTZ2162
SRR6853342	191.442	105	596319	Bacteria	NA	Firmicutes	Bacilli	Bacillales	Staphylococcaceae	Staphylococcus	Staphylococcus warneri
SRR6853342	188.252	120	10003428	Bacteria	NA	Firmicutes	Bacilli	Bacillales	Staphylococcaceae	Staphylococcus	Staphylococcus aureus plasmid p21
SRR6853342	187.252	118	451707	Bacteria	NA	Firmicutes	Bacilli	Bacillales	Bacillaceae	Bacillus	Bacillus cereus
SRR6853342	185.288	122	10000278	Bacteria	NA	Firmicutes	Bacilli	Bacillales	Bacillaceae	Bacillus	Bacillus cereus
SRR6853342	184.435	110	1431339	Bacteria	NA	Firmicutes	Bacilli	Bacillales	Bacillaceae	Bacillus	Bacillus thuringiensis
SRR6853342	183.848	96	1185421	Bacteria	NA	Firmicutes	Bacilli	Bacillales	Staphylococcaceae	Staphylococcus	Staphylococcus hominis
SRR6853342	181.426	156	1292256	Eukaryota	Fungi	Ascomycota	Eurotiomycetes	Eurotiales	Aspergillaceae	Penicillium	Penicillium paxilli
SRR6853342	178.405	167	95563	Bacteria	NA	Proteobacteria	Alphaproteobacteria	Rhizobiales	Methylobacteriaceae	Methylobacterium	Methylobacterium sp. B34
SRR6853342	176.225	202	1131813	Bacteria	NA	Proteobacteria	Alphaproteobacteria	Rhizobiales	Methylobacteriaceae	Methylobacterium	Methylobacterium sp. 88A
SRR6853342	173.489	88	1170229	Eukaryota	Fungi	Ascomycota	Eurotiomycetes	Eurotiales	Aspergillaceae	Penicillium	Penicillium digitatum
SRR6853342	172.803	91	10003828	Bacteria	NA	Firmicutes	Bacilli	Bacillales	Bacillaceae	Bacillus	Bacillus cereus
SRR6853342	172.187	79	1318	Bacteria	NA	Firmicutes	Bacilli	Lactobacillales	Streptococcaceae	Streptococcus	Streptococcus parasanguinis
SRR6853342	170.215	68	1051006	Bacteria	NA	Actinobacteria	Actinobacteria	Actinomycetales	Propionibacteriaceae	Propionibacterium	Propionibacterium acnes
SRR6853342	168.373	137	288705	Bacteria	NA	Actinobacteria	Actinobacteria	Actinomycetales	Micrococcaceae	Renibacterium	Renibacterium salmoninarum
SRR6853342	165.459	194	39779	Bacteria	NA	Firmicutes	Clostridia	Clostridiales	NA	NA	NA
SRR6853342	162.087	237	10003161	Bacteria	NA	Firmicutes	Bacilli	Bacillales	Bacillaceae	Bacillus	Bacillus weihenstephanensis
SRR6853342	159.929	89	1439351	Eukaryota	Fungi	Ascomycota	Eurotiomycetes	Eurotiales	Aspergillaceae	Penicillium	Penicillium carneum
SRR6853342	158.638	94	10000173	Bacteria	NA	Firmicutes	Bacilli	Bacillales	Bacillaceae	Bacillus	Bacillus thuringiensis
SRR6853342	157.981	89	10000285	Bacteria	NA	Firmicutes	Bacilli	Bacillales	Staphylococcaceae	Staphylococcus	Staphylococcus aureus
SRR6853342	155.738	72	10003929	Bacteria	NA	Bacteroidetes	Bacteroidia	Bacteroidales	Prevotellaceae	Prevotella	Prevotella dentalis
SRR6853342	151.965	161	1166158	Bacteria	NA	Proteobacteria	Alphaproteobacteria	Rhizobiales	Methylobacteriaceae	Methylobacterium	Methylobacterium sp. L2-4
SRR6853342	151.51	91	1053193	Bacteria	NA	Firmicutes	Bacilli	Bacillales	Bacillaceae	Bacillus	Bacillus cereus
SRR6853342	149.071	136	526988	Bacteria	NA	Firmicutes	Bacilli	Bacillales	Bacillaceae	Bacillus	Bacillus cereus
SRR6853342	143.649	72	904336	Bacteria	NA	Firmicutes	Bacilli	Bacillales	Staphylococcaceae	Staphylococcus	Staphylococcus epidermidis
SRR6853342	142.901	112	10004079	Bacteria	NA	Proteobacteria	Alphaproteobacteria	Rhizobiales	Methylobacteriaceae	Methylobacterium	Methylobacterium extorquens
SRR6853342	142.469	78	1388318	Bacteria	NA	Firmicutes	Bacilli	Bacillales	Staphylococcaceae	Staphylococcus	Staphylococcus sp. M0480
SRR6853342	138.599	95	1085388	Bacteria	NA	Firmicutes	Bacilli	Bacillales	Bacillaceae	Bacillus	Bacillus cereus
SRR6853342	138.581	74	10003171	Bacteria	NA	Firmicutes	Bacilli	Bacillales	Staphylococcaceae	Staphylococcus	Staphylococcus saprophyticus
SRR6853342	135.797	94	526980	Bacteria	NA	Firmicutes	Bacilli	Bacillales	Bacillaceae	Bacillus	Bacillus cereus
SRR6853342	134.205	182	1460433	Bacteria	NA	Proteobacteria	Epsilonproteobacteria	Campylobacterales	Helicobacteraceae	Helicobacter	Helicobacter pylori
SRR6853342	134.027	110	527029	Bacteria	NA	Firmicutes	Bacilli	Bacillales	Bacillaceae	Bacillus	Bacillus thuringiensis
SRR6853342	132.837	87	527022	Bacteria	NA	Firmicutes	Bacilli	Bacillales	Bacillaceae	Bacillus	Bacillus thuringiensis
SRR6853342	132.286	80	10003415	Bacteria	NA	Firmicutes	Bacilli	Bacillales	Staphylococcaceae	Staphylococcus	Staphylococcus aureus plasmid pMW2
SRR6853342	122.067	130	1053230	Bacteria	NA	Firmicutes	Bacilli	Bacillales	Bacillaceae	Bacillus	Bacillus cereus
SRR6853342	121.665	117	10000191	Bacteria	NA	Proteobacteria	Alphaproteobacteria	Rhizobiales	Methylobacteriaceae	Methylobacterium	Methylobacterium radiotolerans
SRR6853342	120.722	84	585152	Bacteria	NA	Firmicutes	Bacilli	Bacillales	Staphylococcaceae	Staphylococcus	Staphylococcus aureus
SRR6853342	118.477	78	5052	Eukaryota	Fungi	Ascomycota	Eurotiomycetes	Eurotiales	Aspergillaceae	Aspergillus	NA
SRR6853342	115.722	118	527026	Bacteria	NA	Firmicutes	Bacilli	Bacillales	Bacillaceae	Bacillus	Bacillus thuringiensis
SRR6853342	115.363	175	1053222	Bacteria	NA	Firmicutes	Bacilli	Bacillales	Bacillaceae	Bacillus	Bacillus cereus
SRR6853342	114.154	67	10003425	Bacteria	NA	Firmicutes	Bacilli	Bacillales	Staphylococcaceae	Staphylococcus	Staphylococcus aureus plasmid pBORa53
SRR6853342	114.018	83	638301	Bacteria	NA	Firmicutes	Bacilli	Lactobacillales	Carnobacteriaceae	Granulicatella	Granulicatella adiacens
SRR6853342	113.878	97	1053172	Bacteria	NA	Firmicutes	Bacilli	Bacillales	Bacillaceae	Bacillus	Bacillus cereus
SRR6853342	113.199	58	904732	Bacteria	NA	Firmicutes	Bacilli	Bacillales	Staphylococcaceae	Staphylococcus	Staphylococcus aureus
SRR6853342	112.816	64	729	Bacteria	NA	Proteobacteria	Gammaproteobacteria	Pasteurellales	Pasteurellaceae	Haemophilus	Haemophilus parainfluenzae
SRR6853342	112.093	100	661410	Bacteria	NA	Proteobacteria	Alphaproteobacteria	Rhizobiales	Methylobacteriaceae	Methylobacterium	Methylobacterium extorquens
SRR6853342	112.035	49	668618	Viruses	NA	NA	NA	Caudovirales	Siphoviridae	NA	Staphylococcus phage P954
SRR6853342	106.685	73	904749	Bacteria	NA	Firmicutes	Bacilli	Bacillales	Staphylococcaceae	Staphylococcus	Staphylococcus aureus
SRR6853342	106.333	132	10001829	Bacteria	NA	Proteobacteria	Alphaproteobacteria	Rhizobiales	Methylobacteriaceae	Methylobacterium	Methylobacterium nodulans
SRR6853342	103.508	63	10003454	Bacteria	NA	Firmicutes	Bacilli	Bacillales	Staphylococcaceae	Staphylococcus	Staphylococcus aureus plasmid EDINA
SRR6853342	102.827	120	2037	Bacteria	NA	Actinobacteria	Actinobacteria	Actinomycetales	NA	NA	NA
SRR6853342	102.447	46	10003413	Bacteria	NA	Firmicutes	Bacilli	Bacillales	Staphylococcaceae	Staphylococcus	Staphylococcus aureus plasmid pGO1
SRR6853342	100.868	46	10004166	Bacteria	NA	Firmicutes	Bacilli	Bacillales	Staphylococcaceae	Staphylococcus	Staphylococcus haemolyticus
SRR6853342	100.345	64	10003959	Bacteria	NA	Firmicutes	Bacilli	Bacillales	Bacillaceae	Bacillus	Bacillus thuringiensis plasmid pFR55
SRR6853342	100.285	40	1747	Bacteria	NA	Actinobacteria	Actinobacteria	Actinomycetales	Propionibacteriaceae	Propionibacterium	Propionibacterium acnes
SRR6853342	100.064	110	1081735	Bacteria	NA	Firmicutes	Bacilli	Bacillales	Listeriaceae	NA	NA
SRR6853342	99.3683	119	440085	Bacteria	NA	Proteobacteria	Alphaproteobacteria	Rhizobiales	Methylobacteriaceae	Methylobacterium	Methylobacterium extorquens
SRR6853342	97.7514	46	10001932	Bacteria	NA	Firmicutes	Bacilli	Bacillales	Staphylococcaceae	Staphylococcus	Staphylococcus aureus
SRR6853342	92.259	74	36044	Eukaryota	Fungi	Ascomycota	Leotiomycetes	NA	Erysiphaceae	Erysiphe	Erysiphe pisi
SRR6853342	88.1653	101	10001828	Bacteria	NA	Proteobacteria	Alphaproteobacteria	Rhizobiales	Methylobacteriaceae	Methylobacterium	Methylobacterium nodulans
SRR6853342	83.1	71	1268	Bacteria	NA	Actinobacteria	Actinobacteria	Actinomycetales	Micrococcaceae	NA	NA
SRR6853342	82.5256	97	1101191	Bacteria	NA	Proteobacteria	Alphaproteobacteria	Rhizobiales	Methylobacteriaceae	Methylobacterium	Methylobacterium sp. 10
SRR6853342	80.852	99	41294	Bacteria	NA	Proteobacteria	Alphaproteobacteria	Rhizobiales	Bradyrhizobiaceae	NA	NA
SRR6853342	79.6413	36	90964	Bacteria	NA	Firmicutes	Bacilli	Bacillales	Staphylococcaceae	NA	NA
SRR6853342	78.4429	93	1123229	Bacteria	NA	Proteobacteria	Alphaproteobacteria	Rhizobiales	Bradyrhizobiaceae	Salinarimonas	Salinarimonas rosea
SRR6853342	77.8665	49	361100	Bacteria	NA	Firmicutes	Bacilli	Bacillales	Bacillaceae	Bacillus	Bacillus cereus
SRR6853342	77.2846	62	1053207	Bacteria	NA	Firmicutes	Bacilli	Bacillales	Bacillaceae	Bacillus	Bacillus cereus
SRR6853342	75.2641	40	527027	Bacteria	NA	Firmicutes	Bacilli	Bacillales	Bacillaceae	Bacillus	Bacillus thuringiensis
SRR6853342	72.3561	61	870739	Bacteria	NA	Firmicutes	Bacilli	Bacillales	Bacillaceae	Bacillus	Bacillus cereus
SRR6853342	72.1749	56	526989	Bacteria	NA	Firmicutes	Bacilli	Bacillales	Bacillaceae	Bacillus	Bacillus cereus
SRR6853342	72.1696	45	1202667	Bacteria	NA	Firmicutes	Bacilli	Bacillales	Staphylococcaceae	Staphylococcus	Staphylococcus sp. OJ82
SRR6853342	71.7328	32	1283	Bacteria	NA	Firmicutes	Bacilli	Bacillales	Staphylococcaceae	Staphylococcus	Staphylococcus haemolyticus
SRR6853342	71.2661	58	286	Bacteria	NA	Proteobacteria	Gammaproteobacteria	Pseudomonadales	Pseudomonadaceae	Pseudomonas	NA
SRR6853342	70.2504	43	10003733	Bacteria	NA	Firmicutes	Bacilli	Bacillales	Bacillaceae	Bacillus	Bacillus cereus plasmid pBC210
SRR6853342	67.9148	67	1053223	Bacteria	NA	Firmicutes	Bacilli	Bacillales	Bacillaceae	Bacillus	Bacillus cereus
SRR6853342	66.9318	58	1053206	Bacteria	NA	Firmicutes	Bacilli	Bacillales	Bacillaceae	Bacillus	Bacillus cereus
SRR6853342	64.1797	87	1085386	Bacteria	NA	Firmicutes	Bacilli	Bacillales	Bacillaceae	Bacillus	Bacillus cereus
SRR6853342	62.7501	54	89443	Eukaryota	Fungi	NA	NA	NA	NA	NA	NA
SRR6853342	62.7167	63	426355	Bacteria	NA	Proteobacteria	Alphaproteobacteria	Rhizobiales	Methylobacteriaceae	Methylobacterium	Methylobacterium radiotolerans
SRR6853342	61.471	68	63298	Eukaryota	Fungi	Basidiomycota	Ustilaginomycetes	Ustilaginales	Ustilaginaceae	Pseudozyma	NA
SRR6853342	60.7647	31	1127690	Bacteria	NA	Actinobacteria	Actinobacteria	Actinomycetales	Actinomycetaceae	Actinomyces	Actinomyces sp. oral taxon 181
SRR6853342	60.0299	41	10003420	Bacteria	NA	Firmicutes	Bacilli	Bacillales	Staphylococcaceae	Staphylococcus	Staphylococcus aureus plasmid pKH14
SRR6853342	59.9998	61	89924	Eukaryota	Fungi	Basidiomycota	Tremellomycetes	Tremellales	NA	Kwoniella	Kwoniella heveanensis
SRR6853342	59.9661	70	419610	Bacteria	NA	Proteobacteria	Alphaproteobacteria	Rhizobiales	Methylobacteriaceae	Methylobacterium	Methylobacterium extorquens
SRR6853342	59.7666	37	1141106	Bacteria	NA	Firmicutes	Bacilli	Bacillales	Staphylococcaceae	Staphylococcus	Staphylococcus intermedius
SRR6853342	59.1576	56	5302	Eukaryota	Fungi	Basidiomycota	NA	NA	NA	NA	NA
SRR6853342	59.038	75	405531	Bacteria	NA	Firmicutes	Bacilli	Bacillales	Bacillaceae	Bacillus	Bacillus cereus
SRR6853342	58.937	69	1663	Bacteria	NA	Actinobacteria	Actinobacteria	Actinomycetales	Micrococcaceae	Arthrobacter	NA
SRR6853342	58.497	23	1161417	Bacteria	NA	Firmicutes	Bacilli	Lactobacillales	Streptococcaceae	Streptococcus	Streptococcus sp. SR4
SRR6853342	58.2288	50	527032	Bacteria	NA	Firmicutes	Bacilli	Bacillales	Bacillaceae	Bacillus	Bacillus thuringiensis
SRR6853342	56.9812	40	10000193	Bacteria	NA	Proteobacteria	Alphaproteobacteria	Rhizobiales	Methylobacteriaceae	Methylobacterium	Methylobacterium radiotolerans
SRR6853342	56.8749	28	1409750	Bacteria	NA	Firmicutes	Bacilli	Bacillales	Staphylococcaceae	Staphylococcus	Staphylococcus aureus
SRR6853342	56.1677	33	1230476	Bacteria	NA	Proteobacteria	Alphaproteobacteria	Rhizobiales	Bradyrhizobiaceae	Bradyrhizobium	Bradyrhizobium sp. DFCI-1
SRR6853342	55.4782	36	526967	Bacteria	NA	Firmicutes	Bacilli	Bacillales	Bacillaceae	Bacillus	Bacillus cereus
SRR6853342	55.4307	65	1211115	Bacteria	NA	Proteobacteria	Alphaproteobacteria	Rhizobiales	Beijerinckiaceae	Chelatococcus	Chelatococcus sp. GW1
SRR6853342	54.7121	51	526968	Bacteria	NA	Firmicutes	Bacilli	Bacillales	Bacillaceae	Bacillus	Bacillus cereus
SRR6853342	54.1824	67	5268	Eukaryota	Fungi	Basidiomycota	Ustilaginomycetes	Ustilaginales	Ustilaginaceae	NA	NA
SRR6853342	53.3761	24	1296619	Bacteria	NA	Firmicutes	Bacilli	Bacillales	Staphylococcaceae	Staphylococcus	Staphylococcus capitis
SRR6853342	52.8718	31	5062	Eukaryota	Fungi	Ascomycota	Eurotiomycetes	Eurotiales	Aspergillaceae	Aspergillus	Aspergillus oryzae
SRR6853342	52.3061	31	347495	Bacteria	NA	Firmicutes	Bacilli	Bacillales	Bacillaceae	Bacillus	Bacillus cereus
SRR6853342	51.6792	21	10003139	Bacteria	NA	Proteobacteria	Alphaproteobacteria	Rhizobiales	Methylobacteriaceae	Methylobacterium	Methylobacterium populi
SRR6853342	51.6655	30	1234593	Bacteria	NA	Firmicutes	Bacilli	Bacillales	Staphylococcaceae	Staphylococcus	Staphylococcus sp. E463
SRR6853342	51.4915	47	85006	Bacteria	NA	Actinobacteria	Actinobacteria	Actinomycetales	NA	NA	NA
SRR6853342	49.304	21	10003774	Bacteria	NA	Firmicutes	Bacilli	Bacillales	Staphylococcaceae	Staphylococcus	Staphylococcus sciuri plasmid
SRR6853342	48.5432	33	526992	Bacteria	NA	Firmicutes	Bacilli	Bacillales	Bacillaceae	Bacillus	Bacillus cereus
SRR6853342	47.7583	52	10003776	Bacteria	NA	Proteobacteria	Alphaproteobacteria	Rhizobiales	Methylobacteriaceae	Methylobacterium	Methylobacterium extorquens
SRR6853342	46.5723	50	1033177	Eukaryota	Fungi	Ascomycota	Eurotiomycetes	Eurotiales	Aspergillaceae	Aspergillus	Aspergillus kawachii
SRR6853342	46.2327	27	979212	Bacteria	NA	Firmicutes	Bacilli	Bacillales	Staphylococcaceae	Staphylococcus	Staphylococcus epidermidis
SRR6853342	45.739	46	1118064	Viruses	NA	NA	NA	Caudovirales	Siphoviridae	NA	Bacillus phage BceA1
SRR6853342	43.4608	23	1105029	Bacteria	NA	Actinobacteria	Actinobacteria	Actinomycetales	Actinomycetaceae	Actinomyces	Actinomyces sp. ICM39
SRR6853342	43.1281	22	680646	Bacteria	NA	Actinobacteria	Actinobacteria	Actinomycetales	Micrococcaceae	Rothia	Rothia mucilaginosa
SRR6853342	42.1195	58	68287	Bacteria	NA	Proteobacteria	Alphaproteobacteria	Rhizobiales	Phyllobacteriaceae	Mesorhizobium	NA
SRR6853342	42.0728	41	10000189	Bacteria	NA	Proteobacteria	Alphaproteobacteria	Rhizobiales	Methylobacteriaceae	Methylobacterium	Methylobacterium radiotolerans
SRR6853342	41.9734	22	10004131	Bacteria	NA	Firmicutes	Bacilli	Bacillales	Staphylococcaceae	Staphylococcus	Staphylococcus epidermidis plasmid pSK639
SRR6853342	41.5843	17	320845	Viruses	NA	NA	NA	Caudovirales	Siphoviridae	NA	Staphylococcus phage 55
SRR6853342	40.5329	52	33154	Eukaryota	NA	NA	NA	NA	NA	NA	NA
SRR6853342	40.4874	47	1187851	Bacteria	NA	Proteobacteria	Alphaproteobacteria	Rhodobacterales	Rhodobacteraceae	Rhodovulum	Rhodovulum sp. PH10
SRR6853342	39.8506	45	1277687	Eukaryota	Fungi	Basidiomycota	Ustilaginomycetes	Ustilaginales	Ustilaginaceae	Pseudozyma	Pseudozyma flocculosa
SRR6853342	39.6897	24	862965	Bacteria	NA	Proteobacteria	Gammaproteobacteria	Pasteurellales	Pasteurellaceae	Haemophilus	Haemophilus parainfluenzae
SRR6853342	39.3198	26	5042	Eukaryota	Fungi	Ascomycota	Eurotiomycetes	Eurotiales	NA	NA	NA
SRR6853342	37.3214	33	279808	Bacteria	NA	Firmicutes	Bacilli	Bacillales	Staphylococcaceae	Staphylococcus	Staphylococcus haemolyticus
SRR6853342	36.9186	18	904337	Bacteria	NA	Firmicutes	Bacilli	Bacillales	Staphylococcaceae	Staphylococcus	Staphylococcus epidermidis
SRR6853342	36.8672	16	469	Bacteria	NA	Proteobacteria	Gammaproteobacteria	Pseudomonadales	Moraxellaceae	Acinetobacter	NA
SRR6853342	36.2307	47	754501	Bacteria	NA	Proteobacteria	Alphaproteobacteria	Rhizobiales	Methylobacteriaceae	Microvirga	Microvirga lotononidis
SRR6853342	35.6927	22	332952	Eukaryota	Fungi	Ascomycota	Eurotiomycetes	Eurotiales	Aspergillaceae	Aspergillus	Aspergillus flavus
SRR6853342	35.2647	35	578462	Eukaryota	Fungi	Blastocladiomycota	Blastocladiomycetes	Blastocladiales	Blastocladiaceae	Allomyces	Allomyces macrogynus
SRR6853342	34.8664	18	724	Bacteria	NA	Proteobacteria	Gammaproteobacteria	Pasteurellales	Pasteurellaceae	Haemophilus	NA
SRR6853342	33.6081	40	999809	Eukaryota	Fungi	Basidiomycota	Ustilaginomycetes	Ustilaginales	Ustilaginaceae	Sporisorium	Sporisorium reilianum
SRR6853342	32.7455	16	904338	Bacteria	NA	Firmicutes	Bacilli	Bacillales	Staphylococcaceae	Staphylococcus	Staphylococcus warneri
SRR6853342	32.6879	17	1118058	Bacteria	NA	Actinobacteria	Actinobacteria	Actinomycetales	Actinomycetaceae	Actinomyces	Actinomyces sp. ph3
SRR6853342	32.2069	42	189963	Eukaryota	Fungi	Basidiomycota	Tremellomycetes	Tremellales	NA	Trichosporon	Trichosporon asahii
SRR6853342	32.1161	35	1053168	Bacteria	NA	Firmicutes	Bacilli	Bacillales	Bacillaceae	Bacillus	Bacillus cereus
SRR6853342	31.878	25	10004078	Bacteria	NA	Proteobacteria	Alphaproteobacteria	Rhizobiales	Methylobacteriaceae	Methylobacterium	Methylobacterium extorquens
SRR6853342	31.8579	20	553201	Bacteria	NA	Actinobacteria	Actinobacteria	Actinomycetales	Micrococcaceae	Rothia	Rothia mucilaginosa
SRR6853342	31.6563	16	888833	Bacteria	NA	Firmicutes	Bacilli	Lactobacillales	Streptococcaceae	Streptococcus	Streptococcus australis
SRR6853342	31.5424	30	34476	Eukaryota	Fungi	Basidiomycota	Tremellomycetes	Tremellales	NA	NA	NA
SRR6853342	31.4629	38	1120792	Bacteria	NA	Proteobacteria	Alphaproteobacteria	Rhizobiales	Methylocystaceae	Methylopila	Methylopila sp. 73B
SRR6853342	31.2785	16	525378	Bacteria	NA	Firmicutes	Bacilli	Bacillales	Staphylococcaceae	Staphylococcus	Staphylococcus caprae
SRR6853342	31.1122	17	5763	Eukaryota	NA	NA	Heterolobosea	Schizopyrenida	Vahlkampfiidae	Naegleria	Naegleria fowleri
SRR6853342	30.5577	45	578458	Eukaryota	Fungi	Basidiomycota	Agaricomycetes	Agaricales	Schizophyllaceae	Schizophyllum	Schizophyllum commune
SRR6853342	30.3816	24	1392	Bacteria	NA	Firmicutes	Bacilli	Bacillales	Bacillaceae	Bacillus	Bacillus anthracis
SRR6853342	30.3514	18	1203556	Bacteria	NA	Actinobacteria	Actinobacteria	Actinomycetales	Actinomycetaceae	Actinomyces	Actinomyces sp. HPA0247
SRR6853342	29.6574	31	106841	Eukaryota	Fungi	Basidiomycota	Tremellomycetes	Tremellales	NA	Cryptococcus	NA
SRR6853342	28.1828	18	869816	Bacteria	NA	Firmicutes	Bacilli	Bacillales	Staphylococcaceae	Staphylococcus	Staphylococcus aureus
SRR6853342	28.1623	17	10000704	NA	NA	NA	NA	NA	NA	NA	synthetic construct Plasmid pI258 (from S.aureus) cadmium resistance (cadA) gene
SRR6853342	27.7552	22	10002770	Bacteria	NA	Firmicutes	Bacilli	Bacillales	Bacillaceae	Bacillus	Bacillus cereus
SRR6853342	27.4159	19	1660	Bacteria	NA	Actinobacteria	Actinobacteria	Actinomycetales	Actinomycetaceae	Actinomyces	Actinomyces odontolyticus
SRR6853342	27.0117	15	1406	Bacteria	NA	Firmicutes	Bacilli	Bacillales	Paenibacillaceae	Paenibacillus	Paenibacillus polymyxa
SRR6853342	26.6301	17	373067	Bacteria	NA	Firmicutes	Bacilli	Bacillales	Staphylococcaceae	Staphylococcus	Staphylococcus sp. 693-2
SRR6853342	26.3667	33	639283	Bacteria	NA	Proteobacteria	Alphaproteobacteria	Rhizobiales	Xanthobacteraceae	Starkeya	Starkeya novella
SRR6853342	26.3248	26	856854	Bacteria	NA	Firmicutes	Bacilli	Bacillales	NA	Exiguobacterium	Exiguobacterium sp. S17
SRR6853342	26.3087	36	125216	Bacteria	NA	Proteobacteria	Alphaproteobacteria	Rhodospirillales	Acetobacteraceae	Roseomonas	NA
SRR6853342	26.0053	14	10003457	Bacteria	NA	Firmicutes	Bacilli	Bacillales	Staphylococcaceae	Staphylococcus	Staphylococcus aureus plasmid J3358
SRR6853342	25.9161	19	1392476	Bacteria	NA	Firmicutes	Bacilli	Bacillales	Staphylococcaceae	Staphylococcus	Staphylococcus aureus
SRR6853342	25.7686	18	1150157	Bacteria	NA	Firmicutes	Bacilli	Bacillales	Bacillaceae	Bacillus	Bacillus sp. FJAT-13831
SRR6853342	25.6133	28	552466	Eukaryota	Fungi	Basidiomycota	Tremellomycetes	Tremellales	Tremellaceae	Filobasidiella	NA
SRR6853342	25.605	15	1131257	Bacteria	NA	Firmicutes	Bacilli	Bacillales	Staphylococcaceae	Staphylococcus	Staphylococcus saprophyticus
SRR6853342	25.2648	17	1229783	Bacteria	NA	Firmicutes	Bacilli	Bacillales	Staphylococcaceae	Staphylococcus	Staphylococcus massiliensis
SRR6853342	25.0473	29	717982	Eukaryota	Fungi	Basidiomycota	Agaricomycetes	Auriculariales	Auriculariaceae	Auricularia	Auricularia delicata
SRR6853342	24.7234	11	1403947	Bacteria	NA	Firmicutes	Bacilli	Lactobacillales	Streptococcaceae	Streptococcus	Streptococcus parasanguinis
SRR6853342	23.7796	31	1336243	Bacteria	NA	Proteobacteria	Alphaproteobacteria	Rhizobiales	Methylobacteriaceae	Microvirga	Microvirga flocculans
SRR6853342	23.6543	32	1417985	Bacteria	NA	Firmicutes	Bacilli	Bacillales	Bacillaceae	Bacillus	Bacillus thuringiensis
SRR6853342	23.0998	24	1188263	Bacteria	NA	Proteobacteria	Alphaproteobacteria	Rhizobiales	Bradyrhizobiaceae	Bradyrhizobium	Bradyrhizobium sp. WSM2254
SRR6853342	23.0417	29	1101190	Bacteria	NA	Proteobacteria	Alphaproteobacteria	Rhizobiales	Methylocystaceae	Methylopila	Methylopila sp. M107
SRR6853342	22.8204	26	115808	Bacteria	NA	Proteobacteria	Alphaproteobacteria	Rhizobiales	Bradyrhizobiaceae	Bradyrhizobium	Bradyrhizobium sp. ORS 285
SRR6853342	22.7355	27	1053192	Bacteria	NA	Firmicutes	Bacilli	Bacillales	Bacillaceae	Bacillus	Bacillus cereus
SRR6853342	22.5365	15	281309	Bacteria	NA	Firmicutes	Bacilli	Bacillales	Bacillaceae	Bacillus	Bacillus thuringiensis
SRR6853342	22.501	14	563033	Bacteria	NA	Actinobacteria	Actinobacteria	Actinomycetales	Micrococcaceae	Rothia	Rothia mucilaginosa
SRR6853342	21.9502	15	1424301	Bacteria	NA	Firmicutes	Bacilli	Bacillales	Staphylococcaceae	Staphylococcus	Staphylococcus aureus
SRR6853342	21.8337	11	1316408	Bacteria	NA	Firmicutes	Bacilli	Lactobacillales	Streptococcaceae	Streptococcus	Streptococcus sp. HSISM1
SRR6853342	21.7918	23	1445556	Eukaryota	Fungi	Ascomycota	Eurotiomycetes	Eurotiales	Aspergillaceae	Aspergillus	Aspergillus niger
SRR6853342	21.4708	27	1122125	Bacteria	NA	Proteobacteria	Alphaproteobacteria	Rhodospirillales	Rhodospirillaceae	Inquilinus	Inquilinus limosus
SRR6853342	21.4533	11	10003435	Bacteria	NA	Firmicutes	Bacilli	Bacillales	Staphylococcaceae	Staphylococcus	Staphylococcus aureus plasmid pKH12
SRR6853342	21.1531	27	147550	Eukaryota	Fungi	Ascomycota	Sordariomycetes	NA	NA	NA	NA
SRR6853342	21.1136	19	269801	Bacteria	NA	Firmicutes	Bacilli	Bacillales	Bacillaceae	Bacillus	Bacillus cereus
SRR6853342	21.0054	10	1304	Bacteria	NA	Firmicutes	Bacilli	Lactobacillales	Streptococcaceae	Streptococcus	Streptococcus salivarius
SRR6853342	20.8202	25	1305764	Eukaryota	Fungi	Basidiomycota	Ustilaginomycetes	Ustilaginales	Ustilaginaceae	Pseudozyma	Pseudozyma hubeiensis
SRR6853342	20.3372	10	1206106	Bacteria	NA	Actinobacteria	Actinobacteria	Actinomycetales	Corynebacteriaceae	Corynebacterium	Corynebacterium diphtheriae
SRR6853342	20.1488	22	1245469	Bacteria	NA	Proteobacteria	Alphaproteobacteria	Rhizobiales	Bradyrhizobiaceae	Bradyrhizobium	Bradyrhizobium oligotrophicum
SRR6853342	20.0175	13	1147043	Viruses	NA	NA	NA	Caudovirales	Siphoviridae	NA	Staphylococcus phage StB20
SRR6853342	20.0117	25	155619	Eukaryota	Fungi	Basidiomycota	Agaricomycetes	NA	NA	NA	NA
SRR6853342	19.836	30	1085389	Bacteria	NA	Firmicutes	Bacilli	Bacillales	Bacillaceae	Bacillus	Bacillus cereus
SRR6853342	19.8102	22	1236482	Bacteria	NA	Firmicutes	Bacilli	Bacillales	Staphylococcaceae	Staphylococcus	Staphylococcus aureus
SRR6853342	19.7765	10	888828	Bacteria	NA	Proteobacteria	Gammaproteobacteria	Pasteurellales	Pasteurellaceae	Haemophilus	Haemophilus parainfluenzae
SRR6853342	19.6283	10	888048	Bacteria	NA	Firmicutes	Bacilli	Lactobacillales	Streptococcaceae	Streptococcus	Streptococcus parasanguinis
SRR6853342	19.5202	9	10003887	Bacteria	NA	Firmicutes	Bacilli	Bacillales	Staphylococcaceae	Staphylococcus	Staphylococcus aureus
SRR6853342	19.1771	25	335928	Bacteria	NA	Proteobacteria	Alphaproteobacteria	Rhizobiales	Xanthobacteraceae	NA	NA
SRR6853342	19.1606	16	53335	Bacteria	NA	Proteobacteria	Gammaproteobacteria	Enterobacteriales	Enterobacteriaceae	Pantoea	NA
SRR6853342	18.6374	22	754519	Bacteria	NA	Proteobacteria	Alphaproteobacteria	Rhizobiales	Methylobacteriaceae	Microvirga	Microvirga lupini
SRR6853342	18.3767	10	985006	Bacteria	NA	Firmicutes	Bacilli	Bacillales	Staphylococcaceae	Staphylococcus	Staphylococcus aureus
SRR6853342	18.0511	12	1217984	Bacteria	NA	Firmicutes	Bacilli	Bacillales	Bacillaceae	Bacillus	Bacillus cereus
SRR6853342	17.9185	23	1038858	Bacteria	NA	Proteobacteria	Alphaproteobacteria	Rhizobiales	Xanthobacteraceae	Azorhizobium	Azorhizobium doebereinerae
SRR6853342	17.87	22	1297865	Bacteria	NA	Proteobacteria	Alphaproteobacteria	Rhizobiales	Bradyrhizobiaceae	Bradyrhizobium	Bradyrhizobium sp. OHSU_III
SRR6853342	17.8334	22	1186058	Eukaryota	Fungi	Basidiomycota	Tremellomycetes	Tremellales	NA	Trichosporon	Trichosporon asahii
SRR6853342	17.7035	13	10002670	Bacteria	NA	Firmicutes	Bacilli	Bacillales	Bacillaceae	Bacillus	Bacillus thuringiensis
SRR6853342	17.6859	24	379	Bacteria	NA	Proteobacteria	Alphaproteobacteria	Rhizobiales	Rhizobiaceae	Rhizobium	NA
SRR6853342	17.4982	9	1460424	Bacteria	NA	Firmicutes	Bacilli	Bacillales	Staphylococcaceae	Staphylococcus	Staphylococcus aureus
SRR6853342	17.4686	11	10002662	Bacteria	NA	Firmicutes	Bacilli	Bacillales	Bacillaceae	Bacillus	Bacillus thuringiensis
SRR6853342	17.3079	21	32008	Bacteria	NA	Proteobacteria	Betaproteobacteria	Burkholderiales	Burkholderiaceae	Burkholderia	NA
SRR6853342	17.2376	8	1195068	Viruses	NA	NA	NA	Caudovirales	Siphoviridae	NA	Staphylococcus phage StauST398-1
SRR6853342	17.1755	13	1053201	Bacteria	NA	Firmicutes	Bacilli	Bacillales	Bacillaceae	Bacillus	Bacillus cereus
SRR6853342	17.1388	21	4890	Eukaryota	Fungi	Ascomycota	NA	NA	NA	NA	NA
SRR6853342	17.1106	13	526990	Bacteria	NA	Firmicutes	Bacilli	Bacillales	Bacillaceae	Bacillus	Bacillus cereus
SRR6853342	16.7973	11	435838	Bacteria	NA	Firmicutes	Bacilli	Bacillales	Staphylococcaceae	Staphylococcus	Staphylococcus caprae
SRR6853342	16.7958	9	10002102	Bacteria	NA	Firmicutes	Bacilli	Bacillales	Staphylococcaceae	Staphylococcus	Staphylococcus warneri plasmid pSW174
SRR6853342	16.6519	18	551936	Bacteria	NA	Proteobacteria	Alphaproteobacteria	Rhizobiales	Bradyrhizobiaceae	Bradyrhizobium	Bradyrhizobium sp. STM 3809
SRR6853342	16.6235	20	552467	Eukaryota	Fungi	Basidiomycota	Tremellomycetes	Tremellales	Tremellaceae	Filobasidiella	Cryptococcus gattii
SRR6853342	16.4064	16	1151026	Eukaryota	Fungi	Ascomycota	Dothideomycetes	Capnodiales	Cladosporiaceae	Cladosporium	Cladosporium sphaerospermum
SRR6853342	16.3014	7	1005705	Bacteria	NA	Firmicutes	Bacilli	Lactobacillales	Streptococcaceae	Streptococcus	Streptococcus infantis
SRR6853342	16.2019	6	10001853	Bacteria	NA	Firmicutes	Bacilli	Bacillales	Staphylococcaceae	Staphylococcus	Staphylococcus warneri
SRR6853342	15.8995	8	68892	Bacteria	NA	Firmicutes	Bacilli	Lactobacillales	Streptococcaceae	Streptococcus	Streptococcus infantis
SRR6853342	15.7013	11	1716	Bacteria	NA	Actinobacteria	Actinobacteria	Actinomycetales	Corynebacteriaceae	Corynebacterium	NA
SRR6853342	15.6902	12	1053188	Bacteria	NA	Firmicutes	Bacilli	Bacillales	Bacillaceae	Bacillus	Bacillus cereus
SRR6853342	15.4781	21	80840	Bacteria	NA	Proteobacteria	Betaproteobacteria	Burkholderiales	NA	NA	NA
SRR6853342	14.4353	17	10002367	Bacteria	NA	Proteobacteria	Alphaproteobacteria	Rhizobiales	Methylobacteriaceae	Methylobacterium	Methylobacterium extorquens
SRR6853342	14.27	16	331117	Eukaryota	Fungi	Ascomycota	Eurotiomycetes	Eurotiales	Aspergillaceae	Neosartorya	Neosartorya fischeri
SRR6853342	14.2195	17	186802	Bacteria	NA	Firmicutes	Clostridia	Clostridiales	NA	NA	NA
SRR6853342	14.1826	15	165695	Bacteria	NA	Proteobacteria	Alphaproteobacteria	Sphingomonadales	Sphingomonadaceae	Sphingobium	NA
SRR6853342	14.0954	6	596322	Bacteria	NA	Firmicutes	Bacilli	Lactobacillales	Streptococcaceae	Streptococcus	Streptococcus salivarius
SRR6853342	14.0549	20	288000	Bacteria	NA	Proteobacteria	Alphaproteobacteria	Rhizobiales	Bradyrhizobiaceae	Bradyrhizobium	Bradyrhizobium sp. BTAi1
SRR6853342	13.9589	19	551947	Bacteria	NA	Proteobacteria	Alphaproteobacteria	Rhizobiales	Bradyrhizobiaceae	Bradyrhizobium	Bradyrhizobium sp. STM 3843
SRR6853342	13.8375	12	1053210	Bacteria	NA	Firmicutes	Bacilli	Bacillales	Bacillaceae	Bacillus	Bacillus cereus
SRR6853342	13.8144	16	443598	Bacteria	NA	Proteobacteria	Alphaproteobacteria	Rhizobiales	Bradyrhizobiaceae	Bradyrhizobium	Bradyrhizobium sp. Cp5.3
SRR6853342	13.811	20	1053236	Bacteria	NA	Firmicutes	Bacilli	Bacillales	Bacillaceae	Bacillus	Bacillus cereus
SRR6853342	13.8025	9	1137133	Bacteria	NA	Firmicutes	Bacilli	Bacillales	Staphylococcaceae	Staphylococcus	Staphylococcus aureus
SRR6853342	13.7087	10	526997	Bacteria	NA	Firmicutes	Bacilli	Bacillales	Bacillaceae	Bacillus	Bacillus mycoides
SRR6853342	13.5607	11	10003720	Bacteria	NA	Firmicutes	Bacilli	Bacillales	Bacillaceae	Bacillus	Bacillus anthracis plasmid pXO2
SRR6853342	13.5246	17	41295	Bacteria	NA	Proteobacteria	Alphaproteobacteria	Rhodospirillales	Rhodospirillaceae	NA	NA
SRR6853342	13.3644	5	10001477	Bacteria	NA	Actinobacteria	Actinobacteria	Actinomycetales	Corynebacteriaceae	Corynebacterium	Corynebacterium jeikeium plasmid pB85766
SRR6853342	13.3503	17	44056	Eukaryota	NA	NA	Pelagophyceae	NA	NA	Aureococcus	Aureococcus anophagefferens
SRR6853342	13.3317	13	1131814	Bacteria	NA	Proteobacteria	Alphaproteobacteria	Rhizobiales	Xanthobacteraceae	Xanthobacter	Xanthobacter sp. 126
SRR6853342	13.3045	17	10002271	Bacteria	NA	Proteobacteria	Alphaproteobacteria	Rhodospirillales	Rhodospirillaceae	Azospirillum	Azospirillum brasilense
SRR6853342	13.1104	14	172088	Bacteria	NA	Proteobacteria	Alphaproteobacteria	Rhizobiales	Bradyrhizobiaceae	Bradyrhizobium	Bradyrhizobium sp. th.b2
SRR6853342	13.0288	16	182269	Bacteria	NA	Proteobacteria	Alphaproteobacteria	Rhizobiales	Aurantimonadaceae	Aurantimonas	NA
SRR6853342	12.9959	5	909768	Bacteria	NA	Proteobacteria	Gammaproteobacteria	Pseudomonadales	Moraxellaceae	Acinetobacter	NA
SRR6853342	12.8588	8	1433	Bacteria	NA	Firmicutes	Bacilli	Bacillales	Bacillaceae	Bacillus	Bacillus thuringiensis
SRR6853342	12.7892	6	1189613	Bacteria	NA	Firmicutes	Bacilli	Bacillales	Staphylococcaceae	Staphylococcus	Staphylococcus massiliensis
SRR6853342	12.7685	16	186650	Bacteria	NA	Proteobacteria	Alphaproteobacteria	Rhizobiales	Methylobacteriaceae	Microvirga	NA
SRR6853342	12.6929	15	31989	Bacteria	NA	Proteobacteria	Alphaproteobacteria	Rhodobacterales	Rhodobacteraceae	NA	NA
SRR6853342	12.5687	17	1122962	Bacteria	NA	Proteobacteria	Alphaproteobacteria	Rhizobiales	Methylocystaceae	Pleomorphomonas	Pleomorphomonas koreensis
SRR6853342	12.556	13	1112212	Bacteria	NA	Proteobacteria	Alphaproteobacteria	Sphingomonadales	Sphingomonadaceae	Sphingomonas	Sphingomonas echinoides
SRR6853342	12.539	10	699184	Bacteria	NA	Firmicutes	Bacilli	Bacillales	Bacillaceae	Bacillus	Bacillus cereus
SRR6853342	12.4576	9	543	Bacteria	NA	Proteobacteria	Gammaproteobacteria	Enterobacteriales	Enterobacteriaceae	NA	NA
SRR6853342	12.3539	15	41297	Bacteria	NA	Proteobacteria	Alphaproteobacteria	Sphingomonadales	Sphingomonadaceae	NA	NA
SRR6853342	12.1765	11	526983	Bacteria	NA	Firmicutes	Bacilli	Bacillales	Bacillaceae	Bacillus	Bacillus cereus
SRR6853342	12.1451	6	1189311	Bacteria	NA	Firmicutes	Bacilli	Bacillales	Staphylococcaceae	Staphylococcus	Staphylococcus capitis
SRR6853342	12.0162	5	59506	Viruses	NA	NA	NA	Caudovirales	Siphoviridae	NA	Staphylococcus phage 53 sensu lato
SRR6853342	12.0074	16	1217720	Bacteria	NA	Proteobacteria	Alphaproteobacteria	Rhodospirillales	Acetobacteraceae	Roseomonas	Roseomonas sp. B5
SRR6853342	11.8767	7	1159488	Bacteria	NA	Firmicutes	Bacilli	Bacillales	Staphylococcaceae	Staphylococcus	Staphylococcus equorum
SRR6853342	11.7104	11	1295359	Eukaryota	Fungi	Ascomycota	Dothideomycetes	Pleosporales	Pleosporaceae	Pyrenochaeta	Pyrenochaeta sp. UM 256
SRR6853342	11.6996	18	1392244	Eukaryota	Fungi	Basidiomycota	Ustilaginomycetes	Ustilaginales	Ustilaginaceae	Pseudozyma	Pseudozyma sp. GHG001
SRR6853342	11.5736	14	78245	Bacteria	NA	Proteobacteria	Alphaproteobacteria	Rhizobiales	Xanthobacteraceae	Xanthobacter	Xanthobacter autotrophicus
SRR6853342	11.5485	15	5800	Eukaryota	NA	Apicomplexa	Coccidia	Eucoccidiorida	Eimeriidae	Eimeria	NA
SRR6853342	11.4608	11	1388003	Bacteria	NA	Firmicutes	Bacilli	Bacillales	Staphylococcaceae	Staphylococcus	Staphylococcus epidermidis
SRR6853342	11.3729	6	1073372	Bacteria	NA	Firmicutes	Bacilli	Lactobacillales	Streptococcaceae	Streptococcus	Streptococcus parasanguinis
SRR6853342	11.3496	15	435	Bacteria	NA	Proteobacteria	Alphaproteobacteria	Rhodospirillales	Acetobacteraceae	Acetobacter	Acetobacter aceti
SRR6853342	11.3325	11	1257079	Bacteria	NA	Firmicutes	Bacilli	Bacillales	Bacillaceae	Bacillus	Bacillus thuringiensis
SRR6853342	11.2966	10	933390	Eukaryota	Fungi	Ascomycota	Eurotiomycetes	Eurotiales	Aspergillaceae	Penicillium	Penicillium oxalicum
SRR6853342	11.2074	10	861530	Bacteria	NA	Firmicutes	Bacilli	Bacillales	Staphylococcaceae	Staphylococcus	Staphylococcus sp. AL1
SRR6853342	11.0923	7	1235440	Bacteria	NA	Firmicutes	Bacilli	Bacillales	Staphylococcaceae	Staphylococcus	Staphylococcus epidermidis
SRR6853342	11.0088	16	355688	Eukaryota	Fungi	Basidiomycota	Agaricomycetes	NA	NA	NA	NA
SRR6853342	10.9735	7	1403938	Bacteria	NA	Actinobacteria	Actinobacteria	Actinomycetales	Propionibacteriaceae	Propionibacterium	Propionibacterium sp. DORA_15
SRR6853342	10.9496	10	1123364	Bacteria	NA	Proteobacteria	Alphaproteobacteria	Rhodospirillales	Rhodospirillaceae	Thalassobaculum	Thalassobaculum salexigens
SRR6853342	10.9442	5	10002173	Bacteria	NA	Firmicutes	Bacilli	Bacillales	Staphylococcaceae	Staphylococcus	Staphylococcus epidermidis
SRR6853342	10.8986	5	10001694	Bacteria	NA	Firmicutes	Bacilli	Bacillales	Staphylococcaceae	Staphylococcus	Staphylococcus aureus
SRR6853342	10.8967	10	1156987	Bacteria	NA	Proteobacteria	Alphaproteobacteria	Rhizobiales	Bradyrhizobiaceae	Bradyrhizobium	Bradyrhizobium elkanii
SRR6853342	10.8345	15	501479	Bacteria	NA	Proteobacteria	Alphaproteobacteria	Rhodobacterales	Rhodobacteraceae	Citreicella	Citreicella sp. SE45
SRR6853342	10.7474	6	1410728	Bacteria	NA	Firmicutes	Bacilli	Bacillales	Staphylococcaceae	Staphylococcus	Staphylococcus aureus
SRR6853342	10.5586	8	904738	Bacteria	NA	Firmicutes	Bacilli	Bacillales	Staphylococcaceae	Staphylococcus	Staphylococcus aureus
SRR6853342	10.3791	4	904323	Bacteria	NA	Firmicutes	Bacilli	Bacillales	Staphylococcaceae	Staphylococcus	Staphylococcus epidermidis
SRR6853342	10.3301	14	1449350	Bacteria	NA	Proteobacteria	Alphaproteobacteria	Rhodobacterales	Rhodobacteraceae	Roseivivax	Roseivivax halodurans
SRR6853342	10.2657	14	936455	Bacteria	NA	Proteobacteria	Alphaproteobacteria	Rhizobiales	Bradyrhizobiaceae	Bradyrhizobium	Bradyrhizobium genosp. SA-4
SRR6853342	10.1632	14	1116369	Bacteria	NA	Proteobacteria	Alphaproteobacteria	Rhizobiales	Phyllobacteriaceae	Hoeflea	Hoeflea sp. 108
SRR6853342	10.1282	12	114615	Bacteria	NA	Proteobacteria	Alphaproteobacteria	Rhizobiales	Bradyrhizobiaceae	Bradyrhizobium	Bradyrhizobium sp. ORS 278
SRR6853342	10.092	5	1262650	Bacteria	NA	Firmicutes	Bacilli	Bacillales	Staphylococcaceae	Staphylococcus	Staphylococcus xylosus
SRR6853342	10.0824	8	5215	Eukaryota	Fungi	Basidiomycota	Tremellomycetes	Tremellales	Tremellaceae	NA	NA
SRR6853342	10.0704	5	1134914	Bacteria	NA	Firmicutes	Bacilli	Bacillales	Staphylococcaceae	Staphylococcus	Staphylococcus haemolyticus
SRR6853342	10.0314	5	10000683	NA	NA	NA	NA	NA	NA	NA	synthetic construct Plasmid pUB112 (from Staphylococcus aureus) replication protein gene
SRR6853342	10.0038	13	314256	Bacteria	NA	Proteobacteria	Alphaproteobacteria	Rhodobacterales	Rhodobacteraceae	Oceanicola	Oceanicola granulosus
SRR6853342	9.85371	5	1159208	Bacteria	NA	Firmicutes	Bacilli	Lactobacillales	Streptococcaceae	Streptococcus	Streptococcus mitis
SRR6853342	9.77607	13	28216	Bacteria	NA	Proteobacteria	Betaproteobacteria	NA	NA	NA	NA
SRR6853342	9.77224	9	1064539	Bacteria	NA	Proteobacteria	Alphaproteobacteria	Rhodospirillales	Rhodospirillaceae	Azospirillum	Azospirillum brasilense
SRR6853342	9.76722	13	1336208	Bacteria	NA	Proteobacteria	Alphaproteobacteria	Rhodospirillales	Acetobacteraceae	Roseomonas	Roseomonas gilardii
SRR6853342	9.74951	5	905067	Bacteria	NA	Firmicutes	Bacilli	Lactobacillales	Streptococcaceae	Streptococcus	Streptococcus parasanguinis
SRR6853342	9.72557	7	553212	Bacteria	NA	Firmicutes	Bacilli	Bacillales	Staphylococcaceae	Staphylococcus	Staphylococcus capitis
SRR6853342	9.69093	15	10002368	Bacteria	NA	Proteobacteria	Alphaproteobacteria	Rhizobiales	Methylobacteriaceae	Methylobacterium	Methylobacterium extorquens
SRR6853342	9.68001	5	10002101	Bacteria	NA	Firmicutes	Bacilli	Bacillales	Staphylococcaceae	Staphylococcus	Staphylococcus warneri plasmid pSW49
SRR6853342	9.58307	10	1144317	Bacteria	NA	Proteobacteria	Betaproteobacteria	Burkholderiales	Comamonadaceae	Acidovorax	Acidovorax sp. CF316
SRR6853342	9.26441	6	525375	Bacteria	NA	Firmicutes	Bacilli	Bacillales	Staphylococcaceae	Staphylococcus	Staphylococcus epidermidis
SRR6853342	9.21242	12	1296121	Eukaryota	Fungi	Basidiomycota	Tremellomycetes	Tremellales	NA	Cryptococcus	Cryptococcus dejecticola
SRR6853342	9.15788	12	1296100	Eukaryota	Fungi	Basidiomycota	Tremellomycetes	Tremellales	NA	Cryptococcus	Cryptococcus bestiolae
SRR6853342	9.14026	6	1147044	Viruses	NA	NA	NA	Caudovirales	Siphoviridae	NA	Staphylococcus phage StB27
SRR6853342	9.13415	11	113395	Bacteria	NA	Proteobacteria	Alphaproteobacteria	Rhizobiales	Bradyrhizobiaceae	Bradyrhizobium	Bradyrhizobium sp. Tv2a-2
SRR6853342	9.10495	11	137716	Bacteria	NA	Proteobacteria	Betaproteobacteria	Burkholderiales	NA	Ideonella	Ideonella sp. B508-1
SRR6853342	9.08423	12	716545	Eukaryota	Fungi	Ascomycota	NA	NA	NA	NA	NA
SRR6853342	9.0551	14	1144344	Bacteria	NA	Proteobacteria	Alphaproteobacteria	Rhizobiales	Bradyrhizobiaceae	Bradyrhizobium	Bradyrhizobium sp. YR681
SRR6853342	9.03125	15	81426	Bacteria	NA	Proteobacteria	Alphaproteobacteria	Rhizobiales	Bradyrhizobiaceae	NA	NA
SRR6853342	8.9905	11	1144310	Bacteria	NA	Proteobacteria	Alphaproteobacteria	Rhizobiales	Rhizobiaceae	Rhizobium	Rhizobium sp. CF080
SRR6853342	8.95595	12	10000276	Bacteria	NA	Firmicutes	Bacilli	Bacillales	Bacillaceae	Bacillus	Bacillus cereus
SRR6853342	8.91562	13	78537	Bacteria	NA	Actinobacteria	Actinobacteria	NA	NA	NA	NA
SRR6853342	8.85075	11	1063	Bacteria	NA	Proteobacteria	Alphaproteobacteria	Rhodobacterales	Rhodobacteraceae	Rhodobacter	Rhodobacter sphaeroides
SRR6853342	8.84312	11	119060	Bacteria	NA	Proteobacteria	Betaproteobacteria	Burkholderiales	Burkholderiaceae	NA	NA
SRR6853342	8.82743	8	235443	Eukaryota	Fungi	Basidiomycota	Tremellomycetes	Tremellales	Tremellaceae	Filobasidiella	Cryptococcus neoformans
SRR6853342	8.82145	4	85003	Bacteria	NA	Actinobacteria	Actinobacteria	NA	NA	NA	NA
SRR6853342	8.8148	8	1763	Bacteria	NA	Actinobacteria	Actinobacteria	Actinomycetales	Mycobacteriaceae	Mycobacterium	NA
SRR6853342	8.76109	6	979214	Bacteria	NA	Firmicutes	Bacilli	Bacillales	Staphylococcaceae	Staphylococcus	Staphylococcus epidermidis
SRR6853342	8.7485	5	1147042	Viruses	NA	NA	NA	Caudovirales	Siphoviridae	NA	Staphylococcus phage StB12
SRR6853342	8.70992	13	1298867	Bacteria	NA	Proteobacteria	Alphaproteobacteria	Rhizobiales	Bradyrhizobiaceae	Bradyrhizobium	Bradyrhizobium sp. URHA0002
SRR6853342	8.6918	14	1410620	Bacteria	NA	Proteobacteria	Alphaproteobacteria	Rhizobiales	Rhizobiaceae	Shinella	Shinella zoogloeoides
SRR6853342	8.67278	4	2702	Bacteria	NA	Actinobacteria	Actinobacteria	Bifidobacteriales	Bifidobacteriaceae	Gardnerella	Gardnerella vaginalis
SRR6853342	8.62553	11	316058	Bacteria	NA	Proteobacteria	Alphaproteobacteria	Rhizobiales	Bradyrhizobiaceae	Rhodopseudomonas	Rhodopseudomonas palustris
SRR6853342	8.58046	4	555791	Bacteria	NA	Firmicutes	Bacilli	Bacillales	Staphylococcaceae	Staphylococcus	Staphylococcus massiliensis
SRR6853342	8.56636	12	95607	Bacteria	NA	Proteobacteria	Alphaproteobacteria	Rhizobiales	Bradyrhizobiaceae	Rhodopseudomonas	Rhodopseudomonas sp. B29
SRR6853342	8.55686	4	1350	Bacteria	NA	Firmicutes	Bacilli	Lactobacillales	Enterococcaceae	Enterococcus	NA
SRR6853342	8.5527	3	10000990	NA	NA	NA	NA	NA	NA	NA	synthetic construct Plasmid "pTG262 Plasmid (Gram negative to Gram positive shuttle vector)"
SRR6853342	8.46684	5	186826	Bacteria	NA	Firmicutes	Bacilli	Lactobacillales	NA	NA	NA
SRR6853342	8.45342	10	652103	Bacteria	NA	Proteobacteria	Alphaproteobacteria	Rhizobiales	Bradyrhizobiaceae	Rhodopseudomonas	Rhodopseudomonas palustris
SRR6853342	8.43033	6	649742	Bacteria	NA	Actinobacteria	Actinobacteria	Actinomycetales	Actinomycetaceae	Actinomyces	Actinomyces odontolyticus
SRR6853342	8.4053	6	411466	Bacteria	NA	Actinobacteria	Actinobacteria	Actinomycetales	Actinomycetaceae	Actinomyces	Actinomyces odontolyticus
SRR6853342	8.38317	10	1257078	Bacteria	NA	Proteobacteria	Betaproteobacteria	Burkholderiales	Comamonadaceae	Pseudacidovorax	Pseudacidovorax intermedius
SRR6853342	8.35899	4	10001874	Bacteria	NA	Firmicutes	Bacilli	Bacillales	Staphylococcaceae	Staphylococcus	Staphylococcus aureus
SRR6853342	8.34591	8	287752	Bacteria	NA	Proteobacteria	Alphaproteobacteria	Rhizobiales	Aurantimonadaceae	Aurantimonas	Aurantimonas manganoxydans
SRR6853342	8.33224	8	10003698	Bacteria	NA	Firmicutes	Bacilli	Bacillales	Bacillaceae	Bacillus	Bacillus thuringiensis
SRR6853342	8.30694	11	422608	Eukaryota	Fungi	Ascomycota	Eurotiomycetes	Chaetothyriales	Herpotrichiellaceae	NA	NA
SRR6853342	8.28382	4	979209	Bacteria	NA	Firmicutes	Bacilli	Bacillales	Staphylococcaceae	Staphylococcus	Staphylococcus epidermidis
SRR6853342	8.14192	8	1298862	Bacteria	NA	Proteobacteria	Alphaproteobacteria	Caulobacterales	Caulobacteraceae	Caulobacter	Caulobacter sp. URHA0033
SRR6853342	8.12077	5	712	Bacteria	NA	Proteobacteria	Gammaproteobacteria	Pasteurellales	Pasteurellaceae	NA	NA
SRR6853342	8.08914	4	936576	Bacteria	NA	Firmicutes	Bacilli	Lactobacillales	Streptococcaceae	Streptococcus	Streptococcus sp. ACS2
SRR6853342	8.05312	4	1230383	Eukaryota	Fungi	Basidiomycota	Exobasidiomycetes	Malasseziales	Malasseziaceae	Malassezia	Malassezia sympodialis
SRR6853342	8.03297	10	1128400	Eukaryota	Fungi	Basidiomycota	Ustilaginomycetes	Ustilaginales	Ustilaginaceae	Ustilago	Ustilago hordei
SRR6853342	7.93522	11	75	Bacteria	NA	Proteobacteria	Alphaproteobacteria	Caulobacterales	Caulobacteraceae	Caulobacter	NA
SRR6853342	7.88735	5	1036171	Bacteria	NA	Firmicutes	Bacilli	Bacillales	Paenibacillaceae	Paenibacillus	Paenibacillus polymyxa
SRR6853342	7.86382	9	10000352	Bacteria	NA	Proteobacteria	Alphaproteobacteria	Rhizobiales	Rhizobiaceae	Rhizobium	Rhizobium tropici
SRR6853342	7.8588	4	1265302	Bacteria	NA	Firmicutes	Bacilli	Bacillales	Staphylococcaceae	Staphylococcus	Staphylococcus aureus
SRR6853342	7.80779	7	290399	Bacteria	NA	Actinobacteria	Actinobacteria	Actinomycetales	Micrococcaceae	Arthrobacter	Arthrobacter sp. FB24
SRR6853342	7.77303	4	879309	Bacteria	NA	Firmicutes	Negativicutes	Selenomonadales	Veillonellaceae	Veillonella	Veillonella sp. oral taxon 158
SRR6853342	7.73541	3	1140002	Bacteria	NA	Firmicutes	Bacilli	Lactobacillales	Enterococcaceae	Enterococcus	Enterococcus avium
SRR6853342	7.68142	7	451871	Eukaryota	Fungi	Ascomycota	Eurotiomycetes	NA	NA	NA	NA
SRR6853342	7.58715	9	1234594	Bacteria	NA	Proteobacteria	Gammaproteobacteria	Pseudomonadales	Pseudomonadaceae	Pseudomonas	Pseudomonas sp. 313
SRR6853342	7.56396	9	316056	Bacteria	NA	Proteobacteria	Alphaproteobacteria	Rhizobiales	Bradyrhizobiaceae	Rhodopseudomonas	Rhodopseudomonas palustris
SRR6853342	7.56063	5	1125698	Bacteria	NA	Proteobacteria	Gammaproteobacteria	Pseudomonadales	Pseudomonadaceae	Pseudomonas	Pseudomonas sp. P179
SRR6853342	7.43506	4	520448	Bacteria	NA	Proteobacteria	Alphaproteobacteria	Rhizobiales	Brucellaceae	Brucella	Brucella sp. NVSL 07-0026
SRR6853342	7.4064	10	1161899	Bacteria	NA	Firmicutes	Clostridia	Clostridiales	Clostridiales Family XI. Incertae Sedis	NA	NA
SRR6853342	7.33218	6	979219	Bacteria	NA	Firmicutes	Bacilli	Bacillales	Staphylococcaceae	Staphylococcus	Staphylococcus epidermidis
SRR6853342	7.32942	5	745407	Eukaryota	Fungi	Basidiomycota	Dacrymycetes	Dacrymycetales	Dacrymycetaceae	Dacryopinax	Dacryopinax sp. DJM-731 SS1
SRR6853342	7.31496	3	10001282	NA	NA	NA	NA	NA	NA	NA	synthetic construct Plasmid_Backbone "Multi-host replicative plasmid
SRR6853342	7.31044	5	1357269	Bacteria	NA	Firmicutes	Bacilli	Bacillales	Staphylococcaceae	Staphylococcus	Staphylococcus sp. EGD-HP3
SRR6853342	7.30684	7	1125979	Bacteria	NA	Proteobacteria	Alphaproteobacteria	Rhizobiales	Rhizobiaceae	Rhizobium	Rhizobium sp. PDO1-076
SRR6853342	7.30308	3	10003138	Bacteria	NA	Proteobacteria	Alphaproteobacteria	Rhizobiales	Methylobacteriaceae	Methylobacterium	Methylobacterium populi
SRR6853342	7.28982	11	137721	Bacteria	NA	Proteobacteria	Alphaproteobacteria	Rhodospirillales	Rhodospirillaceae	Azospirillum	Azospirillum sp. B506
SRR6853342	7.22419	4	287	Bacteria	NA	Proteobacteria	Gammaproteobacteria	Pseudomonadales	Pseudomonadaceae	Pseudomonas	Pseudomonas aeruginosa
SRR6853342	7.15842	9	34072	Bacteria	NA	Proteobacteria	Betaproteobacteria	Burkholderiales	Comamonadaceae	Variovorax	NA
SRR6853342	7.13689	9	5303	Eukaryota	Fungi	Basidiomycota	Agaricomycetes	Polyporales	NA	NA	NA
SRR6853342	7.04895	9	1227358	Bacteria	NA	Firmicutes	Bacilli	Bacillales	Bacillaceae	Bacillus	Bacillus weihenstephanensis
SRR6853342	7.03832	9	1076	Bacteria	NA	Proteobacteria	Alphaproteobacteria	Rhizobiales	Bradyrhizobiaceae	Rhodopseudomonas	Rhodopseudomonas palustris
SRR6853342	7.00695	3	1016	Bacteria	NA	Bacteroidetes	Flavobacteriia	Flavobacteriales	Flavobacteriaceae	Capnocytophaga	NA
SRR6853342	6.955	7	294750	Eukaryota	Fungi	Basidiomycota	Tremellomycetes	Tremellales	Tremellaceae	Filobasidiella	Cryptococcus gattii
SRR6853342	6.94593	8	189753	Bacteria	NA	Proteobacteria	Alphaproteobacteria	Rhizobiales	Bradyrhizobiaceae	Bradyrhizobium	Bradyrhizobium sp. Ec3.3
SRR6853342	6.93777	10	85698	Bacteria	NA	Proteobacteria	Betaproteobacteria	Burkholderiales	Alcaligenaceae	Achromobacter	Achromobacter xylosoxidans
SRR6853342	6.93707	9	1033	Bacteria	NA	Proteobacteria	Alphaproteobacteria	Rhizobiales	Bradyrhizobiaceae	Afipia	NA
SRR6853342	6.92505	11	1883	Bacteria	NA	Actinobacteria	Actinobacteria	Actinomycetales	Streptomycetaceae	Streptomyces	NA
SRR6853342	6.84742	8	314266	Bacteria	NA	Proteobacteria	Alphaproteobacteria	Sphingomonadales	Sphingomonadaceae	Sphingomonas	Sphingomonas sp. SKA58
SRR6853342	6.82742	10	69277	Bacteria	NA	Proteobacteria	Alphaproteobacteria	Rhizobiales	Phyllobacteriaceae	NA	NA
SRR6853342	6.82738	5	1292023	Bacteria	NA	Actinobacteria	Actinobacteria	Actinomycetales	Microbacteriaceae	Leucobacter	Leucobacter sp. UCD-THU
SRR6853342	6.81979	10	395960	Bacteria	NA	Proteobacteria	Alphaproteobacteria	Rhizobiales	Bradyrhizobiaceae	Rhodopseudomonas	Rhodopseudomonas palustris
SRR6853342	6.77264	7	1007104	Bacteria	NA	Proteobacteria	Alphaproteobacteria	Sphingomonadales	Sphingomonadaceae	Sphingomonas	Sphingomonas sp. S17
SRR6853342	6.72114	3	1115803	Bacteria	NA	Actinobacteria	Actinobacteria	Actinomycetales	Actinomycetaceae	Actinomyces	Actinomyces naeslundii
SRR6853342	6.61586	9	1391700	Eukaryota	Fungi	Basidiomycota	Ustilaginomycetes	Ustilaginales	Ustilaginaceae	Pseudozyma	Pseudozyma aphidis
SRR6853342	6.57784	5	526973	Bacteria	NA	Firmicutes	Bacilli	Bacillales	Bacillaceae	Bacillus	Bacillus cereus
SRR6853342	6.57098	6	1053181	Bacteria	NA	Firmicutes	Bacilli	Bacillales	Bacillaceae	Bacillus	Bacillus cereus
SRR6853342	6.55819	9	5037	Eukaryota	Fungi	Ascomycota	Eurotiomycetes	Onygenales	Ajellomycetaceae	Ajellomyces	Ajellomyces capsulatus
SRR6853342	6.53472	3	32207	Bacteria	NA	Actinobacteria	Actinobacteria	Actinomycetales	Micrococcaceae	Rothia	NA
SRR6853342	6.49381	3	10003172	Bacteria	NA	Firmicutes	Bacilli	Bacillales	Staphylococcaceae	Staphylococcus	Staphylococcus saprophyticus
SRR6853342	6.47316	8	566679	Bacteria	NA	Proteobacteria	Alphaproteobacteria	Rhizobiales	Bradyrhizobiaceae	Bradyrhizobium	Bradyrhizobium sp. ORS 375
SRR6853342	6.46428	4	10001849	Bacteria	NA	Firmicutes	Bacilli	Bacillales	Staphylococcaceae	Staphylococcus	Staphylococcus warneri
SRR6853342	6.34727	3	29465	Bacteria	NA	Firmicutes	Negativicutes	Selenomonadales	Veillonellaceae	Veillonella	NA
SRR6853342	6.33354	5	1412779	Bacteria	NA	Firmicutes	Bacilli	Bacillales	Staphylococcaceae	Staphylococcus	Staphylococcus aureus
SRR6853342	6.33311	4	10000363	Bacteria	NA	Actinobacteria	Actinobacteria	Actinomycetales	Micrococcaceae	Arthrobacter	Arthrobacter sp. FB24 plasmid 3
SRR6853342	6.26963	8	5791	Eukaryota	NA	NA	NA	Physariida	Physaraceae	Physarum	Physarum polycephalum
SRR6853342	6.22256	8	1223558	Eukaryota	NA	NA	NA	Pythiales	Pythiaceae	Pythium	Pythium iwayamai
SRR6853342	6.21875	10	69279	Bacteria	NA	Proteobacteria	Alphaproteobacteria	Rhizobiales	Phyllobacteriaceae	Aquamicrobium	Aquamicrobium defluvii
SRR6853342	6.20836	7	1121028	Bacteria	NA	Proteobacteria	Alphaproteobacteria	Rhizobiales	Aurantimonadaceae	Aureimonas	Aureimonas ureilytica
SRR6853342	6.17513	9	280463	Eukaryota	NA	NA	NA	Isochrysidales	Noelaerhabdaceae	Emiliania	Emiliania huxleyi
SRR6853342	6.15024	10	525371	Bacteria	NA	Proteobacteria	Alphaproteobacteria	Rhodospirillales	Acetobacteraceae	Roseomonas	Roseomonas cervicalis
SRR6853342	6.1129	3	1095726	Bacteria	NA	Firmicutes	Bacilli	Lactobacillales	Streptococcaceae	Streptococcus	Streptococcus sp. SK140
SRR6853342	6.10049	6	335659	Bacteria	NA	Proteobacteria	Alphaproteobacteria	Rhizobiales	Bradyrhizobiaceae	Bradyrhizobium	Bradyrhizobium sp. S23321
SRR6853342	6.05811	6	13687	Bacteria	NA	Proteobacteria	Alphaproteobacteria	Sphingomonadales	Sphingomonadaceae	Sphingomonas	NA
SRR6853342	6.04159	6	526977	Bacteria	NA	Firmicutes	Bacilli	Bacillales	Bacillaceae	Bacillus	Bacillus cereus
SRR6853342	6.02639	7	1312922	Bacteria	NA	Proteobacteria	Betaproteobacteria	Burkholderiales	Burkholderiaceae	Cupriavidus	Cupriavidus sp. WS
SRR6853342	6.0081	8	196490	Bacteria	NA	Proteobacteria	Alphaproteobacteria	Rhizobiales	Bradyrhizobiaceae	Bradyrhizobium	Bradyrhizobium sp. Ai1a-2
SRR6853342	5.98502	4	936548	Bacteria	NA	Actinobacteria	Actinobacteria	Actinomycetales	Actinomycetaceae	Actinomyces	Actinomyces sp. ICM47
SRR6853342	5.98349	6	1111106	Bacteria	NA	Proteobacteria	Alphaproteobacteria	Rhizobiales	Xanthobacteraceae	Ancylobacter	Ancylobacter sp. FA202
SRR6853342	5.96464	7	273507	Eukaryota	Fungi	Basidiomycota	Agaricomycetes	Corticiales	Corticiaceae	Phanerochaete	Phanerochaete chrysosporium
SRR6853342	5.95734	5	1296096	Eukaryota	Fungi	Basidiomycota	Tremellomycetes	Tremellales	NA	Cryptococcus	Cryptococcus pinus
SRR6853342	5.91996	7	1040989	Bacteria	NA	Proteobacteria	Alphaproteobacteria	Rhizobiales	Bradyrhizobiaceae	Bradyrhizobium	Bradyrhizobium sp. ARR65
SRR6853342	5.91593	8	84753	Eukaryota	Fungi	Basidiomycota	Ustilaginomycetes	Ustilaginales	Ustilaginaceae	Pseudozyma	Pseudozyma antarctica
SRR6853342	5.89123	9	1122132	Bacteria	NA	Proteobacteria	Alphaproteobacteria	Rhizobiales	Rhizobiaceae	Kaistia	Kaistia granuli
SRR6853342	5.83106	5	1053183	Bacteria	NA	Firmicutes	Bacilli	Bacillales	Bacillaceae	Bacillus	Bacillus cereus
SRR6853342	5.81328	8	1262469	Bacteria	NA	Proteobacteria	Alphaproteobacteria	Rhodospirillales	Rhodospirillaceae	Azospirillum	Azospirillum brasilense
SRR6853342	5.77991	5	1349820	Bacteria	NA	Actinobacteria	Actinobacteria	Actinomycetales	Micrococcaceae	Arthrobacter	Arthrobacter sp. AK-YN10
SRR6853342	5.73419	7	882856	Bacteria	NA	Actinobacteria	Actinobacteria	Actinomycetales	Pseudonocardiaceae	Pseudonocardia	Pseudonocardia sp. P2
SRR6853342	5.70704	5	10004192	Bacteria	NA	Actinobacteria	Actinobacteria	Actinomycetales	Micrococcaceae	Arthrobacter	Arthrobacter aurescens
SRR6853342	5.65049	3	10003450	Bacteria	NA	Firmicutes	Bacilli	Bacillales	Staphylococcaceae	Staphylococcus	Staphylococcus aureus plasmid pKH6
SRR6853342	5.6361	8	463800	Eukaryota	Fungi	Basidiomycota	Tremellomycetes	Tremellales	NA	Kwoniella	Kwoniella mangrovensis
SRR6853342	5.63334	7	164546	Bacteria	NA	Proteobacteria	Betaproteobacteria	Burkholderiales	Burkholderiaceae	Cupriavidus	Cupriavidus taiwanensis
SRR6853342	5.56787	6	526949	Bacteria	NA	Proteobacteria	Alphaproteobacteria	Rhizobiales	Rhizobiaceae	Rhizobium	Rhizobium etli
SRR6853342	5.56263	7	166953	Bacteria	NA	Proteobacteria	Alphaproteobacteria	Rhizobiales	Rhizobiaceae	Kaistia	NA
SRR6853342	5.55481	6	742152	Eukaryota	Fungi	Basidiomycota	Agaricomycetes	Polyporales	Coriolaceae	Wolfiporia	Wolfiporia cocos
SRR6853342	5.52746	6	316612	Bacteria	NA	Proteobacteria	Betaproteobacteria	Burkholderiales	NA	Methylibium	NA
SRR6853342	5.51611	8	1121033	Bacteria	NA	Proteobacteria	Alphaproteobacteria	Rhodospirillales	Rhodospirillaceae	Azospirillum	Azospirillum halopraeferens
SRR6853342	5.51312	7	1122131	Bacteria	NA	Proteobacteria	Alphaproteobacteria	Rhizobiales	Rhizobiaceae	Kaistia	Kaistia adipata
SRR6853342	5.49278	8	1268339	Bacteria	NA	Proteobacteria	Alphaproteobacteria	Rhizobiales	Rhizobiaceae	Rhizobium	Rhizobium sp. JGI 0001002-E20
SRR6853342	5.47012	7	234665	Bacteria	NA	Gemmatimonadetes	Gemmatimonadetes	NA	NA	NA	NA
SRR6853342	5.45482	3	339854	Bacteria	NA	Firmicutes	Bacilli	Bacillales	Bacillaceae	Bacillus	Bacillus thuringiensis
SRR6853342	5.44334	6	2236	Archaea	NA	Euryarchaeota	Halobacteria	Halobacteriales	Halobacteriaceae	NA	NA
SRR6853342	5.40886	7	522	Bacteria	NA	Proteobacteria	Alphaproteobacteria	Rhodospirillales	Acetobacteraceae	Acidiphilium	NA
SRR6853342	5.40367	6	143453	Eukaryota	NA	NA	NA	Peronosporales	Peronosporaceae	Pseudoperonospora	Pseudoperonospora cubensis
SRR6853342	5.38713	4	1321775	Bacteria	NA	Actinobacteria	Actinobacteria	Actinomycetales	Actinomycetaceae	Actinomyces	Actinomyces sp. oral taxon 172
SRR6853342	5.35912	6	414684	Bacteria	NA	Proteobacteria	Alphaproteobacteria	Rhodospirillales	Rhodospirillaceae	Rhodospirillum	Rhodospirillum centenum
SRR6853342	5.35563	3	1403935	Bacteria	NA	Firmicutes	Bacilli	Bacillales	Staphylococcaceae	Staphylococcus	Staphylococcus sp. DORA_6_22
SRR6853342	5.33944	7	384	Bacteria	NA	Proteobacteria	Alphaproteobacteria	Rhizobiales	Rhizobiaceae	Rhizobium	Rhizobium leguminosarum
SRR6853342	5.31098	3	145391	Bacteria	NA	Firmicutes	Bacilli	Bacillales	Staphylococcaceae	Staphylococcus	Staphylococcus hominis
SRR6853342	5.28737	7	1038867	Bacteria	NA	Proteobacteria	Alphaproteobacteria	Rhizobiales	Bradyrhizobiaceae	Bradyrhizobium	Bradyrhizobium sp. WSM3983
SRR6853342	5.28562	6	1122929	Bacteria	NA	Proteobacteria	Alphaproteobacteria	Rhodobacterales	Rhodobacteraceae	Pannonibacter	Pannonibacter phragmitetus
SRR6853342	5.28336	6	994087	Eukaryota	Fungi	Ascomycota	Sordariomycetes	Hypocreales	Nectriaceae	Fusarium	Fusarium virguliforme
SRR6853342	5.25951	4	375	Bacteria	NA	Proteobacteria	Alphaproteobacteria	Rhizobiales	Bradyrhizobiaceae	Bradyrhizobium	Bradyrhizobium japonicum
SRR6853342	5.25612	7	717944	Eukaryota	Fungi	Basidiomycota	Agaricomycetes	Polyporales	Coriolaceae	Trametes	Trametes versicolor
SRR6853342	5.24923	3	871541	Bacteria	NA	Actinobacteria	Actinobacteria	Actinomycetales	Actinomycetaceae	Actinomyces	Actinomyces oris
SRR6853342	5.21564	6	741705	Eukaryota	Fungi	Basidiomycota	Agaricomycetes	Boletales	Coniophoraceae	Coniophora	Coniophora puteana
SRR6853342	5.12726	2	1002339	Bacteria	NA	Proteobacteria	Gammaproteobacteria	Pseudomonadales	Moraxellaceae	Psychrobacter	Psychrobacter sp. 1501(2011)
SRR6853342	5.08592	6	746128	Eukaryota	Fungi	Ascomycota	Eurotiomycetes	Eurotiales	Aspergillaceae	Aspergillus	Aspergillus fumigatus
SRR6853342	5.06039	7	279	Bacteria	NA	Proteobacteria	Alphaproteobacteria	Rhizobiales	Xanthobacteraceae	Xanthobacter	NA
SRR6853342	5.05007	7	80864	Bacteria	NA	Proteobacteria	Betaproteobacteria	Burkholderiales	Comamonadaceae	NA	NA
SRR6853342	5.03974	2	10004129	Bacteria	NA	Firmicutes	Bacilli	Bacillales	Staphylococcaceae	Staphylococcus	Staphylococcus epidermidis plasmid pSepCH
SRR6853342	5.03918	4	883126	Bacteria	NA	Proteobacteria	Betaproteobacteria	Burkholderiales	Oxalobacteraceae	Massilia	Massilia timonae
SRR6853342	5.03499	2	1035189	Bacteria	NA	Firmicutes	Bacilli	Lactobacillales	Streptococcaceae	Streptococcus	Streptococcus infantis
SRR6853342	5.0288	2	1403946	Bacteria	NA	Firmicutes	Bacilli	Lactobacillales	Streptococcaceae	Streptococcus	Streptococcus anginosus
SRR6853342	5.01151	7	1449351	Bacteria	NA	Proteobacteria	Alphaproteobacteria	Rhodobacterales	Rhodobacteraceae	Roseivivax	Roseivivax isoporae
SRR6853342	5.0008	6	1040987	Bacteria	NA	Proteobacteria	Alphaproteobacteria	Rhizobiales	Phyllobacteriaceae	Mesorhizobium	Mesorhizobium sp. WSM3626
SRR6853342	4.99618	6	1073	Bacteria	NA	Proteobacteria	Alphaproteobacteria	Rhizobiales	Bradyrhizobiaceae	Rhodopseudomonas	NA
SRR6853342	4.94938	8	10003739	Bacteria	NA	Proteobacteria	Alphaproteobacteria	Rhodobacterales	Rhodobacteraceae	Paracoccus	Paracoccus denitrificans
SRR6853342	4.91718	8	1144304	Bacteria	NA	Proteobacteria	Alphaproteobacteria	Caulobacterales	Caulobacteraceae	Caulobacter	Caulobacter sp. AP07
SRR6853342	4.89749	3	1105030	Bacteria	NA	Actinobacteria	Actinobacteria	Coriobacteriales	Coriobacteriaceae	Atopobium	Atopobium sp. ICM58
SRR6853342	4.81112	5	1053216	Bacteria	NA	Firmicutes	Bacilli	Bacillales	Bacillaceae	Bacillus	Bacillus cereus
SRR6853342	4.80087	6	55968	Bacteria	NA	Actinobacteria	Actinobacteria	Actinomycetales	Microbacteriaceae	Leucobacter	NA
SRR6853342	4.79746	5	698492	Eukaryota	Fungi	Ascomycota	NA	NA	NA	Saitoella	Saitoella complicata
SRR6853342	4.78787	6	10003990	Bacteria	NA	Proteobacteria	Alphaproteobacteria	Rhodospirillales	Rhodospirillaceae	Azospirillum	Azospirillum lipoferum
SRR6853342	4.78229	7	914234	Eukaryota	Fungi	Basidiomycota	Agaricomycetes	Polyporales	Meruliaceae	Ceriporiopsis	Ceriporiopsis subvermispora
SRR6853342	4.76893	6	4762	Eukaryota	NA	NA	NA	NA	NA	NA	NA
SRR6853342	4.76258	2	1182590	Bacteria	NA	Proteobacteria	Gammaproteobacteria	Pseudomonadales	Pseudomonadaceae	Pseudomonas	Pseudomonas pseudoalcaligenes
SRR6853342	4.7588	6	1130832	Eukaryota	Fungi	Basidiomycota	NA	Sporidiobolales	NA	Rhodosporidium	Rhodosporidium toruloides
SRR6853342	4.74531	3	435830	Bacteria	NA	Actinobacteria	Actinobacteria	Actinomycetales	Actinomycetaceae	Actinomyces	Actinomyces graevenitzii
SRR6853342	4.7413	2	1155135	Bacteria	NA	Firmicutes	Bacilli	Bacillales	Staphylococcaceae	Staphylococcus	Staphylococcus epidermidis
SRR6853342	4.72789	3	904340	Bacteria	NA	Firmicutes	Bacilli	Bacillales	Staphylococcaceae	Staphylococcus	Staphylococcus epidermidis
SRR6853342	4.69474	7	1220924	Eukaryota	Fungi	Ascomycota	Eurotiomycetes	Chaetothyriales	Cyphellophoraceae	Cyphellophora	Cyphellophora europaea
SRR6853342	4.68919	8	29448	Bacteria	NA	Proteobacteria	Alphaproteobacteria	Rhizobiales	Bradyrhizobiaceae	Bradyrhizobium	Bradyrhizobium elkanii
SRR6853342	4.68854	2	874268	Viruses	NA	NA	NA	Caudovirales	Siphoviridae	NA	Staphylococcus phage phi5967PVL
SRR6853342	4.68369	4	10003438	Bacteria	NA	Firmicutes	Bacilli	Bacillales	Staphylococcaceae	Staphylococcus	Staphylococcus aureus plasmid pKH3
SRR6853342	4.6831	4	102148	Bacteria	NA	Firmicutes	Erysipelotrichia	Erysipelotrichales	Erysipelotrichaceae	Solobacterium	Solobacterium moorei
SRR6853342	4.67417	2	10000788	NA	NA	NA	NA	NA	NA	NA	synthetic construct Plasmid pUB110 (from S.aureus) kanamycin nucleotidyl transferase DNA
SRR6853342	4.65232	5	876269	Bacteria	NA	Proteobacteria	Alphaproteobacteria	Rhizobiales	Beijerinckiaceae	Methyloferula	Methyloferula stellata
SRR6853342	4.62969	4	10002796	Bacteria	NA	Firmicutes	Bacilli	Bacillales	Bacillaceae	Bacillus	Bacillus thuringiensis
SRR6853342	4.62905	4	904321	Bacteria	NA	Firmicutes	Bacilli	Bacillales	Staphylococcaceae	Staphylococcus	Staphylococcus epidermidis
SRR6853342	4.60482	2	1316412	Bacteria	NA	Firmicutes	Bacilli	Lactobacillales	Streptococcaceae	Streptococcus	Streptococcus sp. HSISS3
SRR6853342	4.59995	6	316055	Bacteria	NA	Proteobacteria	Alphaproteobacteria	Rhizobiales	Bradyrhizobiaceae	Rhodopseudomonas	Rhodopseudomonas palustris
SRR6853342	4.56742	6	1053229	Bacteria	NA	Firmicutes	Bacilli	Bacillales	Bacillaceae	Bacillus	Bacillus cereus
SRR6853342	4.54073	2	883130	Bacteria	NA	Firmicutes	Bacilli	Bacillales	Staphylococcaceae	Staphylococcus	Staphylococcus epidermidis
SRR6853342	4.53671	5	1246459	Bacteria	NA	Proteobacteria	Alphaproteobacteria	Rhizobiales	Rhizobiaceae	Rhizobium	Rhizobium sp. 2MFCol3.1
SRR6853342	4.52845	2	1125723	Bacteria	NA	Bacteroidetes	Bacteroidia	Bacteroidales	Porphyromonadaceae	Porphyromonas	Porphyromonas sp. oral taxon 279
SRR6853342	4.51124	3	1053194	Bacteria	NA	Firmicutes	Bacilli	Bacillales	Bacillaceae	Bacillus	Bacillus cereus
SRR6853342	4.50856	2	1156938	Bacteria	NA	Firmicutes	Bacilli	Bacillales	Paenibacillaceae	Paenibacillus	Paenibacillus polymyxa
SRR6853342	4.49053	5	366602	Bacteria	NA	Proteobacteria	Alphaproteobacteria	Caulobacterales	Caulobacteraceae	Caulobacter	Caulobacter sp. K31
SRR6853342	4.48975	4	999552	Bacteria	NA	Proteobacteria	Alphaproteobacteria	Rhodobacterales	Rhodobacteraceae	Leisingera	Leisingera methylohalidivorans
SRR6853342	4.48199	3	1203590	Bacteria	NA	Firmicutes	Bacilli	Lactobacillales	Streptococcaceae	Streptococcus	Streptococcus sp. HPH0090
SRR6853342	4.46595	4	1205680	Bacteria	NA	Proteobacteria	Alphaproteobacteria	Rhodospirillales	NA	NA	Reyranella massiliensis
SRR6853342	4.46548	2	10000192	Bacteria	NA	Proteobacteria	Alphaproteobacteria	Rhizobiales	Methylobacteriaceae	Methylobacterium	Methylobacterium radiotolerans
SRR6853342	4.45085	2	12360	Viruses	NA	NA	NA	Caudovirales	Siphoviridae	NA	Staphylococcus phage 11
SRR6853342	4.42084	3	1249621	Bacteria	NA	Proteobacteria	Betaproteobacteria	Burkholderiales	Burkholderiaceae	Cupriavidus	Cupriavidus sp. HMR-1
SRR6853342	4.41976	5	5147	Eukaryota	Fungi	Ascomycota	Sordariomycetes	Sordariales	Sordariaceae	Sordaria	Sordaria macrospora
SRR6853342	4.41466	6	204441	Bacteria	NA	Proteobacteria	Alphaproteobacteria	Rhodospirillales	NA	NA	NA
SRR6853342	4.37663	6	4952	Eukaryota	Fungi	Ascomycota	Saccharomycetes	Saccharomycetales	Dipodascaceae	Yarrowia	Yarrowia lipolytica
SRR6853342	4.36242	3	904730	Bacteria	NA	Firmicutes	Bacilli	Bacillales	Staphylococcaceae	Staphylococcus	Staphylococcus aureus
SRR6853342	4.33998	5	357	Bacteria	NA	Proteobacteria	Alphaproteobacteria	Rhizobiales	Rhizobiaceae	Agrobacterium	NA
SRR6853342	4.32098	6	1246476	Bacteria	NA	Actinobacteria	Actinobacteria	Actinomycetales	Micrococcaceae	Arthrobacter	Arthrobacter crystallopoietes
SRR6853342	4.31657	6	1060	Bacteria	NA	Proteobacteria	Alphaproteobacteria	Rhodobacterales	Rhodobacteraceae	Rhodobacter	NA
SRR6853342	4.29952	8	218668	Eukaryota	Fungi	Ascomycota	Sordariomycetes	Diaporthales	Gnomoniaceae	Ophiognomonia	Ophiognomonia clavigignenti-juglandacearum
SRR6853342	4.25373	5	935261	Bacteria	NA	Proteobacteria	Alphaproteobacteria	Rhizobiales	Phyllobacteriaceae	Aminobacter	Aminobacter sp. J41
SRR6853342	4.2531	3	147538	Eukaryota	Fungi	Ascomycota	NA	NA	NA	NA	NA
SRR6853342	4.25096	5	1220162	Eukaryota	Fungi	Basidiomycota	Tremellomycetes	Tremellales	NA	Trichosporon	Trichosporon asahii
SRR6853342	4.19489	5	85023	Bacteria	NA	Actinobacteria	Actinobacteria	Actinomycetales	Microbacteriaceae	NA	NA
SRR6853342	4.17508	6	5207	Eukaryota	Fungi	Basidiomycota	Tremellomycetes	Tremellales	Tremellaceae	Filobasidiella	Cryptococcus neoformans
SRR6853342	4.15481	6	1121027	Bacteria	NA	Proteobacteria	Alphaproteobacteria	Rhizobiales	Aurantimonadaceae	Aurantimonas	Aurantimonas coralicida
SRR6853342	4.11051	2	10001852	Bacteria	NA	Firmicutes	Bacilli	Bacillales	Staphylococcaceae	Staphylococcus	Staphylococcus warneri
SRR6853342	4.10956	6	1202554	Eukaryota	Fungi	Ascomycota	NA	NA	NA	NA	Cerataphis brasiliensis yeast-like symbiont
SRR6853342	4.10351	2	925409	Bacteria	NA	Bacteroidetes	Sphingobacteriia	Sphingobacteriales	NA	Sediminibacterium	Sediminibacterium sp. OR53
SRR6853342	4.08862	4	1077286	Eukaryota	Fungi	Basidiomycota	Agaricomycetes	Polyporales	Ganodermataceae	Ganoderma	Ganoderma lucidum
SRR6853342	4.06347	4	930170	Bacteria	NA	Firmicutes	Bacilli	Bacillales	Bacillaceae	Bacillus	Bacillus thuringiensis
SRR6853342	4.04102	5	32042	Bacteria	NA	Proteobacteria	Gammaproteobacteria	Pseudomonadales	Pseudomonadaceae	Pseudomonas	Pseudomonas stutzeri
SRR6853342	4.03485	5	561896	Eukaryota	Fungi	Basidiomycota	Agaricomycetes	Polyporales	Coriolaceae	Postia	Postia placenta
SRR6853342	4.03204	2	1156433	Bacteria	NA	Firmicutes	Bacilli	Lactobacillales	Streptococcaceae	Streptococcus	Streptococcus sp. I-P16
SRR6853342	4.0149	3	1310	Bacteria	NA	Firmicutes	Bacilli	Lactobacillales	Streptococcaceae	Streptococcus	Streptococcus sobrinus
SRR6853342	4.01078	4	316	Bacteria	NA	Proteobacteria	Gammaproteobacteria	Pseudomonadales	Pseudomonadaceae	Pseudomonas	Pseudomonas stutzeri
SRR6853342	3.98084	6	1232674	Bacteria	NA	Proteobacteria	Alphaproteobacteria	Rhodobacterales	Rhodobacteraceae	Donghicola	Donghicola sp. S598
SRR6853342	3.92144	5	1101189	Bacteria	NA	Proteobacteria	Alphaproteobacteria	Rhodobacterales	Rhodobacteraceae	Paracoccus	Paracoccus sp. N5
SRR6853342	3.86759	2	320837	Viruses	NA	NA	NA	Caudovirales	Siphoviridae	NA	Staphylococcus phage 42E
SRR6853342	3.86697	2	28035	Bacteria	NA	Firmicutes	Bacilli	Bacillales	Staphylococcaceae	Staphylococcus	Staphylococcus lugdunensis
SRR6853342	3.85389	5	1854	Bacteria	NA	Actinobacteria	Actinobacteria	Actinomycetales	Frankiaceae	Frankia	NA
SRR6853342	3.85168	2	117563	Bacteria	NA	Firmicutes	Bacilli	Lactobacillales	Carnobacteriaceae	Granulicatella	NA
SRR6853342	3.84075	3	10003502	Bacteria	NA	Firmicutes	Bacilli	Bacillales	Staphylococcaceae	Staphylococcus	Staphylococcus aureus
SRR6853342	3.83285	4	33807	Bacteria	NA	Proteobacteria	Alphaproteobacteria	NA	NA	NA	NA
SRR6853342	3.82633	3	596317	Bacteria	NA	Firmicutes	Bacilli	Bacillales	Staphylococcaceae	Staphylococcus	Staphylococcus epidermidis
SRR6853342	3.81537	5	631454	Bacteria	NA	Proteobacteria	Alphaproteobacteria	Rhizobiales	Rhodobiaceae	Lutibaculum	Lutibaculum baratangense
SRR6853342	3.81099	6	1121013	Bacteria	NA	Proteobacteria	Gammaproteobacteria	Xanthomonadales	Xanthomonadaceae	Arenimonas	Arenimonas composti
SRR6853342	3.80225	6	42384	Eukaryota	NA	NA	Hyphochytriomycetes	NA	Hyphochytriaceae	Hyphochytrium	Hyphochytrium catenoides
SRR6853342	3.74208	5	1162309	Eukaryota	Fungi	Ascomycota	Dothideomycetes	Pleosporales	NA	NA	Pleosporales sp. UM 1110 2012
SRR6853342	3.74064	6	319017	Bacteria	NA	Proteobacteria	Alphaproteobacteria	Rhizobiales	Bradyrhizobiaceae	Bradyrhizobium	Bradyrhizobium sp. WSM471
SRR6853342	3.73753	4	10002302	Bacteria	NA	Firmicutes	Bacilli	Lactobacillales	Streptococcaceae	Streptococcus	Streptococcus pyogenes plasmid pSM19035
SRR6853342	3.7284	5	883166	Bacteria	NA	Firmicutes	Bacilli	Bacillales	Staphylococcaceae	Staphylococcus	Staphylococcus simulans
SRR6853342	3.69625	6	1120917	Bacteria	NA	Actinobacteria	Actinobacteria	Actinomycetales	Micrococcaceae	Acaricomes	Acaricomes phytoseiuli
SRR6853342	3.6804	4	747525	Eukaryota	Fungi	Basidiomycota	Agaricomycetes	Russulales	Bondarzewiaceae	Heterobasidion	Heterobasidion irregulare
SRR6853342	3.65134	2	10004164	Bacteria	NA	Firmicutes	Bacilli	Bacillales	Staphylococcaceae	Staphylococcus	Staphylococcus haemolyticus
SRR6853342	3.64197	5	1813	Bacteria	NA	Actinobacteria	Actinobacteria	Actinomycetales	Pseudonocardiaceae	Amycolatopsis	NA
SRR6853342	3.63639	2	1144673	Bacteria	NA	Proteobacteria	Gammaproteobacteria	Pseudomonadales	Moraxellaceae	Acinetobacter	Acinetobacter sp. CIP 64.7
SRR6853342	3.61108	2	28037	Bacteria	NA	Firmicutes	Bacilli	Lactobacillales	Streptococcaceae	Streptococcus	Streptococcus mitis
SRR6853342	3.60661	5	1296120	Eukaryota	Fungi	Basidiomycota	Tremellomycetes	Tremellales	NA	Kwoniella	Kwoniella heveanensis
SRR6853342	3.58176	2	129009	Viruses	NA	NA	NA	Caudovirales	Siphoviridae	NA	Staphylococcus prophage phiPV83
SRR6853342	3.57649	2	1380	Bacteria	NA	Actinobacteria	Actinobacteria	Coriobacteriales	Coriobacteriaceae	Atopobium	NA
SRR6853342	3.57122	6	433	Bacteria	NA	Proteobacteria	Alphaproteobacteria	Rhodospirillales	Acetobacteraceae	NA	NA
SRR6853342	3.55662	5	222544	Eukaryota	Fungi	Ascomycota	Sordariomycetes	NA	NA	NA	NA
SRR6853342	3.54969	6	1127707	Eukaryota	Fungi	Basidiomycota	Agaricomycetes	Polyporales	Ganodermataceae	Ganoderma	Ganoderma lucidum
SRR6853342	3.52607	3	979217	Bacteria	NA	Firmicutes	Bacilli	Bacillales	Staphylococcaceae	Staphylococcus	Staphylococcus epidermidis
SRR6853342	3.51622	4	764103	Eukaryota	Fungi	Basidiomycota	NA	Mixiales	Mixiaceae	Mixia	Mixia osmundae
SRR6853342	3.51587	5	1075768	Bacteria	NA	Proteobacteria	Betaproteobacteria	Burkholderiales	Oxalobacteraceae	Janthinobacterium	Janthinobacterium sp. CG3
SRR6853342	3.50672	5	316057	Bacteria	NA	Proteobacteria	Alphaproteobacteria	Rhizobiales	Bradyrhizobiaceae	Rhodopseudomonas	Rhodopseudomonas palustris
SRR6853342	3.50661	2	872294	Viruses	NA	NA	NA	Caudovirales	Siphoviridae	NA	Staphylococcus phage SAP-26
SRR6853342	3.50553	6	741275	Eukaryota	Fungi	Basidiomycota	Agaricomycetes	Corticiales	Punctulariaceae	Punctularia	Punctularia strigosozonata
SRR6853342	3.50223	4	391735	Bacteria	NA	Proteobacteria	Betaproteobacteria	Burkholderiales	Comamonadaceae	Verminephrobacter	Verminephrobacter eiseniae
SRR6853342	3.49172	2	1200793	Bacteria	NA	Firmicutes	Bacilli	Lactobacillales	Streptococcaceae	Streptococcus	Streptococcus salivarius
SRR6853342	3.47993	5	265	Bacteria	NA	Proteobacteria	Alphaproteobacteria	Rhodobacterales	Rhodobacteraceae	Paracoccus	NA
SRR6853342	3.47836	4	1353531	Bacteria	NA	Proteobacteria	Alphaproteobacteria	Rhizobiales	Rhizobiaceae	Ensifer	Ensifer sp. TW10
SRR6853342	3.46637	5	438753	Bacteria	NA	Proteobacteria	Alphaproteobacteria	Rhizobiales	Xanthobacteraceae	Azorhizobium	Azorhizobium caulinodans
SRR6853342	3.46563	3	46433	Eukaryota	NA	NA	Foraminifera	NA	Reticulomyxidae	Reticulomyxa	Reticulomyxa filosa
SRR6853342	3.45226	2	1405498	Bacteria	NA	Firmicutes	Bacilli	Bacillales	Staphylococcaceae	Staphylococcus	Staphylococcus simulans
SRR6853342	3.44507	5	1287336	Bacteria	NA	Proteobacteria	Alphaproteobacteria	Rhizobiales	Phyllobacteriaceae	Mesorhizobium	Mesorhizobium sp. LSJC280B00
SRR6853342	3.43835	5	82115	Bacteria	NA	Proteobacteria	Alphaproteobacteria	Rhizobiales	Rhizobiaceae	NA	NA
SRR6853342	3.43707	3	979221	Bacteria	NA	Firmicutes	Bacilli	Bacillales	Staphylococcaceae	Staphylococcus	Staphylococcus epidermidis
SRR6853342	3.43007	2	999425	Bacteria	NA	Firmicutes	Bacilli	Lactobacillales	Streptococcaceae	Streptococcus	Streptococcus sp. F0442
SRR6853342	3.41067	3	732165	Eukaryota	Fungi	Basidiomycota	Agaricomycetes	Polyporales	Polyporaceae	Dichomitus	Dichomitus squalens
SRR6853342	3.4042	3	1053179	Bacteria	NA	Firmicutes	Bacilli	Bacillales	Bacillaceae	Bacillus	Bacillus cereus
SRR6853342	3.34973	2	889204	Bacteria	NA	Firmicutes	Bacilli	Lactobacillales	Streptococcaceae	Streptococcus	Streptococcus infantis
SRR6853342	3.33895	5	1312954	Bacteria	NA	Actinobacteria	Actinobacteria	Actinomycetales	Micrococcaceae	Arthrobacter	Arthrobacter sp. Br18
SRR6853342	3.33246	6	1112214	Bacteria	NA	Proteobacteria	Alphaproteobacteria	Sphingomonadales	Sphingomonadaceae	Sphingomonas	Sphingomonas sp. PAMC 26605
SRR6853342	3.31712	2	760570	Bacteria	NA	Firmicutes	Bacilli	Lactobacillales	Streptococcaceae	Streptococcus	Streptococcus parasanguinis
SRR6853342	3.30787	4	5125	Eukaryota	Fungi	Ascomycota	Sordariomycetes	Hypocreales	NA	NA	NA
SRR6853342	3.29958	2	904325	Bacteria	NA	Firmicutes	Bacilli	Bacillales	Staphylococcaceae	Staphylococcus	Staphylococcus epidermidis
SRR6853342	3.28794	3	10001851	Bacteria	NA	Firmicutes	Bacilli	Bacillales	Staphylococcaceae	Staphylococcus	Staphylococcus warneri
SRR6853342	3.28724	4	1112216	Bacteria	NA	Proteobacteria	Alphaproteobacteria	Sphingomonadales	Sphingomonadaceae	Sphingomonas	Sphingomonas sp. PAMC 26617
SRR6853342	3.2833	3	1128122	Eukaryota	Fungi	Ascomycota	Saccharomycetes	Saccharomycetales	Phaffomycetaceae	Cyberlindnera	Cyberlindnera jadinii
SRR6853342	3.26005	2	1403940	Bacteria	NA	Firmicutes	Clostridia	Clostridiales	Peptostreptococcaceae	NA	[Clostridium] bartlettii
SRR6853342	3.25598	2	10003467	Bacteria	NA	Actinobacteria	Actinobacteria	Actinomycetales	Micrococcaceae	Arthrobacter	Arthrobacter phenanthrenivorans
SRR6853342	3.24652	2	10003431	Bacteria	NA	Firmicutes	Bacilli	Bacillales	Staphylococcaceae	Staphylococcus	Staphylococcus aureus plasmid pNVH01
SRR6853342	3.21511	4	1053166	Bacteria	NA	Firmicutes	Bacilli	Bacillales	Bacillaceae	Bacillus	Bacillus cereus
SRR6853342	3.18203	3	412694	Bacteria	NA	Firmicutes	Bacilli	Bacillales	Bacillaceae	Bacillus	Bacillus thuringiensis
SRR6853342	3.16459	5	1038866	Bacteria	NA	Proteobacteria	Alphaproteobacteria	Rhizobiales	Bradyrhizobiaceae	Bradyrhizobium	Bradyrhizobium japonicum
SRR6853342	3.15424	2	979215	Bacteria	NA	Firmicutes	Bacilli	Bacillales	Staphylococcaceae	Staphylococcus	Staphylococcus epidermidis
SRR6853342	3.15065	3	1115632	Bacteria	NA	Actinobacteria	Actinobacteria	Actinomycetales	Micrococcaceae	Arthrobacter	Arthrobacter sp. 31Y
SRR6853342	3.14614	4	1346791	Bacteria	NA	Proteobacteria	Alphaproteobacteria	Sphingomonadales	Sphingomonadaceae	Sphingobium	Sphingobium ummariense
SRR6853342	3.14191	3	1034809	Bacteria	NA	Firmicutes	Bacilli	Bacillales	Staphylococcaceae	Staphylococcus	Staphylococcus lugdunensis
SRR6853342	3.12917	3	10002493	Bacteria	NA	Proteobacteria	Alphaproteobacteria	Rhodospirillales	Rhodospirillaceae	Azospirillum	Azospirillum lipoferum
SRR6853342	3.11229	2	10003445	Bacteria	NA	Firmicutes	Bacilli	Bacillales	Staphylococcaceae	Staphylococcus	Staphylococcus aureus plasmid pSA1308
SRR6853342	3.11208	3	1461752	Bacteria	NA	Proteobacteria	Alphaproteobacteria	Sphingomonadales	Sphingomonadaceae	Sphingobium	Sphingobium sp. Ant17
SRR6853342	3.10253	4	85643	Bacteria	NA	Proteobacteria	Betaproteobacteria	Rhodocyclales	Rhodocyclaceae	Thauera	Thauera sp. MZ1T
SRR6853342	3.10251	2	1292021	Bacteria	NA	Actinobacteria	Actinobacteria	Actinomycetales	Micrococcaceae	Kocuria	Kocuria sp. UCD-OTCP
SRR6853342	3.0954	3	1213857	Eukaryota	Fungi	Ascomycota	Sordariomycetes	Glomerellales	Glomerellaceae	Colletotrichum	Colletotrichum orbiculare
SRR6853342	3.09487	4	766499	Bacteria	NA	Proteobacteria	Alphaproteobacteria	Rhodobacterales	Rhodobacteraceae	Citreicella	Citreicella sp. 357
SRR6853342	3.08905	4	644352	Eukaryota	Fungi	Ascomycota	Sordariomycetes	Magnaporthales	Magnaporthaceae	Gaeumannomyces	Gaeumannomyces graminis
SRR6853342	3.04727	2	1095746	Bacteria	NA	Proteobacteria	Gammaproteobacteria	Pasteurellales	Pasteurellaceae	Haemophilus	Haemophilus parainfluenzae
SRR6853342	3.04698	3	655981	Eukaryota	Fungi	Ascomycota	Leotiomycetes	NA	Pseudeurotiaceae	Pseudogymnoascus	Pseudogymnoascus destructans
SRR6853342	3.03874	4	930171	Bacteria	NA	Actinobacteria	Actinobacteria	Actinomycetales	Micrococcaceae	Arthrobacter	Arthrobacter phenanthrenivorans
SRR6853342	3.01689	4	391937	Bacteria	NA	Proteobacteria	Alphaproteobacteria	Rhizobiales	Phyllobacteriaceae	Nitratireductor	Nitratireductor pacificus
SRR6853342	3.00568	4	482957	Bacteria	NA	Proteobacteria	Betaproteobacteria	Burkholderiales	Burkholderiaceae	Burkholderia	Burkholderia lata
SRR6853342	2.98377	3	1194641	Viruses	NA	NA	NA	Caudovirales	Siphoviridae	NA	Bacillus phage BtCS33
SRR6853342	2.97993	4	1080187	Bacteria	NA	Proteobacteria	Betaproteobacteria	Burkholderiales	Burkholderiaceae	Cupriavidus	Cupriavidus sp. UYPR2.512
SRR6853342	2.96847	1	43768	Bacteria	NA	Actinobacteria	Actinobacteria	Actinomycetales	Corynebacteriaceae	Corynebacterium	Corynebacterium matruchotii
SRR6853342	2.96366	2	1279365	Bacteria	NA	Firmicutes	Bacilli	Bacillales	Bacillaceae	Bacillus	Bacillus thuringiensis
SRR6853342	2.95953	3	1053228	Bacteria	NA	Firmicutes	Bacilli	Bacillales	Bacillaceae	Bacillus	Bacillus cereus
SRR6853342	2.9578700000000002	4	191	Bacteria	NA	Proteobacteria	Alphaproteobacteria	Rhodospirillales	Rhodospirillaceae	Azospirillum	NA
SRR6853342	2.94596	3	1054213	Bacteria	NA	Proteobacteria	Alphaproteobacteria	Rhodospirillales	Acetobacteraceae	NA	Acetobacteraceae bacterium AT-5844
SRR6853342	2.94213	3	85007	Bacteria	NA	Actinobacteria	Actinobacteria	Actinomycetales	NA	NA	NA
SRR6853342	2.90347	4	1224258	Eukaryota	Fungi	Ascomycota	Sordariomycetes	Ophiostomatales	Ophiostomataceae	Ophiostoma	Ophiostoma novo-ulmi
SRR6853342	2.87707	4	1268078	Bacteria	NA	Proteobacteria	Gammaproteobacteria	Aeromonadales	Aeromonadaceae	Aeromonas	Aeromonas hydrophila
SRR6853342	2.86805	2	1124578	Viruses	NA	NA	NA	Caudovirales	Siphoviridae	NA	Bacillus phage phIS3501
SRR6853342	2.85421	3	288681	Bacteria	NA	Firmicutes	Bacilli	Bacillales	Bacillaceae	Bacillus	Bacillus cereus
SRR6853342	2.8509	1	1035195	Bacteria	NA	Actinobacteria	Actinobacteria	Actinomycetales	Corynebacteriaceae	Corynebacterium	Corynebacterium durum
SRR6853342	2.8509	1	171552	Bacteria	NA	Bacteroidetes	Bacteroidia	Bacteroidales	Prevotellaceae	NA	NA
SRR6853342	2.8509	1	10000711	NA	NA	NA	NA	NA	NA	NA	synthetic construct Plasmid pTB913 (from a thermophilic bacillus) kanamycin nucleotidyltransferase (kan) gene
SRR6853342	2.8509	1	10001262	NA	NA	NA	NA	NA	NA	NA	synthetic construct Plasmid "Multi-host vector pTG262 converted to BioBrick vector wtih LALF protein and SacB signal peptide"
SRR6853342	2.8509	1	391597	Bacteria	NA	Proteobacteria	Betaproteobacteria	Burkholderiales	Burkholderiaceae	Limnobacter	Limnobacter sp. MED105
SRR6853342	2.84453	2	425264	Eukaryota	Fungi	Basidiomycota	Exobasidiomycetes	Malasseziales	Malasseziaceae	Malassezia	Malassezia restricta
SRR6853342	2.81578	3	759273	Eukaryota	Fungi	Ascomycota	Sordariomycetes	Glomerellales	Glomerellaceae	Colletotrichum	Colletotrichum higginsianum
SRR6853342	2.80517	3	1089551	Bacteria	NA	Proteobacteria	Alphaproteobacteria	NA	NA	Geminicoccus	Geminicoccus roseus
SRR6853342	2.80401	3	1144306	Bacteria	NA	Proteobacteria	Alphaproteobacteria	Rhizobiales	Rhizobiaceae	Rhizobium	Rhizobium sp. AP16
SRR6853342	2.80361	4	1304877	Bacteria	NA	Proteobacteria	Alphaproteobacteria	Rhizobiales	Bradyrhizobiaceae	Bradyrhizobium	Bradyrhizobium japonicum
SRR6853342	2.7999	4	29449	Bacteria	NA	Proteobacteria	Alphaproteobacteria	Rhizobiales	Rhizobiaceae	Rhizobium	Rhizobium etli
SRR6853342	2.79589	3	1167635	Bacteria	NA	Proteobacteria	Alphaproteobacteria	Rhizobiales	Rhizobiaceae	Agrobacterium	Agrobacterium sp. 224MFTsu3.1
SRR6853342	2.79204	4	904319	Bacteria	NA	Firmicutes	Bacilli	Bacillales	Staphylococcaceae	Staphylococcus	Staphylococcus epidermidis
SRR6853342	2.7899	3	455488	Bacteria	NA	Proteobacteria	Deltaproteobacteria	Myxococcales	Myxococcaceae	Anaeromyxobacter	Anaeromyxobacter dehalogenans
SRR6853342	2.78013	4	1214225	Bacteria	NA	Proteobacteria	Alphaproteobacteria	Rhodospirillales	Acetobacteraceae	Acidocella	Acidocella sp. MX-AZ02
SRR6853342	2.77871	1	836	Bacteria	NA	Bacteroidetes	Bacteroidia	Bacteroidales	Porphyromonadaceae	Porphyromonas	NA
SRR6853342	2.77317	3	1121019	Bacteria	NA	Actinobacteria	Actinobacteria	Actinomycetales	Micrococcaceae	Arthrobacter	Arthrobacter castelli
SRR6853342	2.77224	4	595537	Bacteria	NA	Proteobacteria	Betaproteobacteria	Burkholderiales	Comamonadaceae	Variovorax	Variovorax paradoxus
SRR6853342	2.74571	1	1413214	Bacteria	NA	Firmicutes	Bacilli	Bacillales	Paenibacillaceae	Paenibacillus	Paenibacillus polymyxa
SRR6853342	2.74441	3	1038865	Bacteria	NA	Proteobacteria	Alphaproteobacteria	Rhizobiales	Bradyrhizobiaceae	Bradyrhizobium	Bradyrhizobium japonicum
SRR6853342	2.7297	3	33882	Bacteria	NA	Actinobacteria	Actinobacteria	Actinomycetales	Microbacteriaceae	Microbacterium	NA
SRR6853342	2.72913	3	83618	Bacteria	NA	Proteobacteria	Gammaproteobacteria	Xanthomonadales	Xanthomonadaceae	Pseudoxanthomonas	NA
SRR6853342	2.72004	2	1330458	Bacteria	NA	Actinobacteria	Actinobacteria	Actinomycetales	Microbacteriaceae	Agrococcus	Agrococcus pavilionensis
SRR6853342	2.71913	1	10001259	NA	NA	NA	NA	NA	NA	NA	synthetic construct Plasmid "Multi-host vector pTG262 converted to BioBrick vector wtih LALF protein and SacB signal peptide"
SRR6853342	2.71216	4	75787	Bacteria	NA	Proteobacteria	Betaproteobacteria	Rhodocyclales	Rhodocyclaceae	NA	NA
SRR6853342	2.70572	1	883081	Bacteria	NA	Firmicutes	Bacilli	Lactobacillales	Carnobacteriaceae	Alloiococcus	Alloiococcus otitis
SRR6853342	2.69753	3	1121388	Bacteria	NA	Proteobacteria	Betaproteobacteria	Burkholderiales	Alcaligenaceae	Derxia	Derxia gummosa
SRR6853342	2.68917	3	306901	Eukaryota	Fungi	Ascomycota	Sordariomycetes	Sordariales	Chaetomiaceae	Chaetomium	Chaetomium globosum
SRR6853342	2.67652	1	10000369	NA	NA	NA	NA	NA	NA	NA	synthetic construct plasmid pKF339 DNA
SRR6853342	2.66903	3	1292034	Bacteria	NA	Proteobacteria	Alphaproteobacteria	Caulobacterales	Caulobacteraceae	Caulobacter	Caulobacter vibrioides
SRR6853342	2.6668	5	538568	Eukaryota	NA	NA	NA	Peronosporales	NA	Phytophthora	Phytophthora pinifolia
SRR6853342	2.6627	3	416344	Bacteria	NA	Proteobacteria	Betaproteobacteria	Burkholderiales	Burkholderiaceae	Burkholderia	Burkholderia sp. KJ006
SRR6853342	2.65201	3	1213859	Eukaryota	Fungi	Ascomycota	Sordariomycetes	Glomerellales	Glomerellaceae	Colletotrichum	Colletotrichum gloeosporioides
SRR6853342	2.65054	1	10000579	NA	NA	NA	NA	NA	NA	NA	synthetic construct plasmid vector
SRR6853342	2.65054	1	1074494	Bacteria	NA	Firmicutes	Bacilli	Lactobacillales	Streptococcaceae	Streptococcus	Streptococcus salivarius
SRR6853342	2.65054	1	1273712	Viruses	NA	NA	NA	Caudovirales	Siphoviridae	NA	Staphylococcus phage JS01
SRR6853342	2.64793	4	95606	Bacteria	NA	Proteobacteria	Alphaproteobacteria	Sphingomonadales	Sphingomonadaceae	NA	Sphingomonas-like bacterium B12
SRR6853342	2.64609	3	1132441	Bacteria	NA	Actinobacteria	Actinobacteria	Actinomycetales	Micrococcaceae	Arthrobacter	Arthrobacter sp. 35W
SRR6853342	2.64359	3	941843	Bacteria	NA	Proteobacteria	Alphaproteobacteria	Rhodospirillales	NA	NA	NA
SRR6853342	2.63097	3	1263415	Eukaryota	Fungi	Ascomycota	Eurotiomycetes	Verrucariales	Verrucariaceae	Endocarpon	Endocarpon pusillum
SRR6853342	2.62294	4	883079	Bacteria	NA	Proteobacteria	Alphaproteobacteria	Rhizobiales	Bradyrhizobiaceae	Afipia	Afipia clevelandensis
SRR6853342	2.61394	1	1300	Bacteria	NA	Firmicutes	Bacilli	Lactobacillales	Streptococcaceae	NA	NA
SRR6853342	2.61394	1	1313	Bacteria	NA	Firmicutes	Bacilli	Lactobacillales	Streptococcaceae	Streptococcus	Streptococcus pneumoniae
SRR6853342	2.60969	4	4769	Eukaryota	NA	NA	NA	Saprolegniales	Saprolegniaceae	Saprolegnia	NA
SRR6853342	2.60676	4	595528	Eukaryota	NA	NA	Ichthyosporea	NA	NA	Capsaspora	Capsaspora owczarzaki
SRR6853342	2.60261	1	28133	Bacteria	NA	Bacteroidetes	Bacteroidia	Bacteroidales	Prevotellaceae	Prevotella	Prevotella nigrescens
SRR6853342	2.58474	2	227321	Eukaryota	Fungi	Ascomycota	Eurotiomycetes	Eurotiales	Aspergillaceae	Aspergillus	Aspergillus nidulans
SRR6853342	2.58097	2	1417089	Bacteria	NA	Firmicutes	Bacilli	Bacillales	Staphylococcaceae	Staphylococcus	Staphylococcus aureus
SRR6853342	2.57735	2	10002178	Bacteria	NA	Firmicutes	Bacilli	Bacillales	Staphylococcaceae	Staphylococcus	Staphylococcus epidermidis
SRR6853342	2.57667	2	1296119	Eukaryota	Fungi	Basidiomycota	Tremellomycetes	Tremellales	NA	Kwoniella	Kwoniella heveanensis
SRR6853342	2.57591	3	1257118	Eukaryota	NA	NA	NA	NA	NA	Acanthamoeba	Acanthamoeba castellanii
SRR6853342	2.57293	4	527028	Bacteria	NA	Firmicutes	Bacilli	Bacillales	Bacillaceae	Bacillus	Bacillus thuringiensis
SRR6853342	2.56977	3	1168221	Eukaryota	Fungi	Ascomycota	Eurotiomycetes	Chaetothyriales	Herpotrichiellaceae	Coniosporium	Coniosporium apollinis
SRR6853342	2.56645	4	285892	Bacteria	NA	Proteobacteria	Alphaproteobacteria	Rhodobacterales	NA	NA	NA
SRR6853342	2.56479	3	285	Bacteria	NA	Proteobacteria	Betaproteobacteria	Burkholderiales	Comamonadaceae	Comamonas	Comamonas testosteroni
SRR6853342	2.56365	1	1028804	Bacteria	NA	Proteobacteria	Gammaproteobacteria	Pasteurellales	Pasteurellaceae	Haemophilus	Haemophilus haemolyticus
SRR6853342	2.56244	2	467705	Bacteria	NA	Firmicutes	Bacilli	Lactobacillales	Streptococcaceae	Streptococcus	Streptococcus gordonii
SRR6853342	2.56063	3	192	Bacteria	NA	Proteobacteria	Alphaproteobacteria	Rhodospirillales	Rhodospirillaceae	Azospirillum	Azospirillum brasilense
SRR6853342	2.557	1	1395125	Bacteria	NA	Bacteroidetes	Bacteroidia	Bacteroidales	Prevotellaceae	Prevotella	Prevotella salivae
SRR6853342	2.55624	3	1151119	Bacteria	NA	Actinobacteria	Actinobacteria	Actinomycetales	Micrococcaceae	Arthrobacter	Arthrobacter sp. 162MFSha1.1
SRR6853342	2.54572	4	690566	Bacteria	NA	Proteobacteria	Alphaproteobacteria	Sphingomonadales	Sphingomonadaceae	Sphingobium	Sphingobium chlorophenolicum
SRR6853342	2.53399	1	1095727	Bacteria	NA	Firmicutes	Bacilli	Lactobacillales	Streptococcaceae	Streptococcus	Streptococcus sp. SK643
SRR6853342	2.52792	2	232080	Eukaryota	Fungi	Ascomycota	Sordariomycetes	Hypocreales	Nectriaceae	Fusarium	NA
SRR6853342	2.51793	1	1303	Bacteria	NA	Firmicutes	Bacilli	Lactobacillales	Streptococcaceae	Streptococcus	Streptococcus oralis
SRR6853342	2.51653	3	1234776	Eukaryota	Fungi	Ascomycota	Sordariomycetes	Hypocreales	Hypocreaceae	Trichoderma	Trichoderma longibrachiatum
SRR6853342	2.51598	3	40410	Eukaryota	Fungi	Basidiomycota	Tremellomycetes	Tremellales	Tremellaceae	Filobasidiella	Cryptococcus neoformans
SRR6853342	2.49717	3	10001424	Bacteria	NA	Actinobacteria	Actinobacteria	Actinomycetales	Micrococcaceae	Arthrobacter	Arthrobacter chlorophenolicus
SRR6853342	2.48903	3	69781	Eukaryota	Fungi	Ascomycota	Eurotiomycetes	Eurotiales	Aspergillaceae	Penicillium	Penicillium oxalicum
SRR6853342	2.48241	4	10003994	Bacteria	NA	Proteobacteria	Alphaproteobacteria	Rhodospirillales	Rhodospirillaceae	Azospirillum	Azospirillum lipoferum
SRR6853342	2.45391	1	1122622	Bacteria	NA	Actinobacteria	Actinobacteria	Actinomycetales	Intrasporangiaceae	Ornithinimicrobium	Ornithinimicrobium pekingense
SRR6853342	2.45213	4	473781	Bacteria	NA	Proteobacteria	Alphaproteobacteria	Sphingomonadales	Sphingomonadaceae	Sphingomonas	Sphingomonas sp. LH128
SRR6853342	2.44561	1	563038	Bacteria	NA	Firmicutes	Bacilli	Lactobacillales	Streptococcaceae	Streptococcus	Streptococcus sp. M334
SRR6853342	2.44543	1	482	Bacteria	NA	Proteobacteria	Betaproteobacteria	Neisseriales	Neisseriaceae	Neisseria	NA
SRR6853342	2.44101	3	1158138	Eukaryota	Fungi	Ascomycota	Eurotiomycetes	Eurotiales	Trichocomaceae	Thermomyces	Thermomyces lanuginosus
SRR6853342	2.42654	2	1307830	Eukaryota	Fungi	Ascomycota	Leotiomycetes	NA	Erysiphaceae	Blumeria	Blumeria graminis
SRR6853342	2.42366	2	743788	Eukaryota	Fungi	Basidiomycota	Agaricomycetes	Polyporales	Coriolaceae	Fomitopsis	Fomitopsis pinicola
SRR6853342	2.42348	3	1279043	Eukaryota	Fungi	Ascomycota	Eurotiomycetes	Chaetothyriales	Herpotrichiellaceae	Cladophialophora	Cladophialophora carrionii
SRR6853342	2.41096	1	563036	Bacteria	NA	Firmicutes	Bacilli	Lactobacillales	Streptococcaceae	Streptococcus	Streptococcus sp. C300
SRR6853342	2.40888	4	413071	Eukaryota	Fungi	Ascomycota	Sordariomycetes	Hypocreales	Hypocreaceae	Trichoderma	Trichoderma virens
SRR6853342	2.40237	4	12333	Viruses	NA	NA	NA	NA	NA	NA	NA
SRR6853342	2.39846	1	1122129	Bacteria	NA	Firmicutes	Bacilli	Bacillales	Staphylococcaceae	Jeotgalicoccus	Jeotgalicoccus psychrophilus
SRR6853342	2.38308	2	888052	Bacteria	NA	Actinobacteria	Actinobacteria	Actinomycetales	Actinomycetaceae	Actinomyces	Actinomyces sp. oral taxon 180
SRR6853342	2.37833	1	638300	Bacteria	NA	Proteobacteria	Gammaproteobacteria	Cardiobacteriales	Cardiobacteriaceae	Cardiobacterium	Cardiobacterium hominis
SRR6853342	2.36493	1	10004005	Bacteria	NA	Proteobacteria	Gammaproteobacteria	Alteromonadales	Shewanellaceae	Shewanella	Shewanella sp. ANA-3 plasmid 1
SRR6853342	2.36471	2	10003278	Bacteria	NA	Actinobacteria	Actinobacteria	Actinomycetales	Micrococcaceae	Arthrobacter	Arthrobacter sp. Rue61a plasmid p232
SRR6853342	2.35979	1	997830	Bacteria	NA	Firmicutes	Bacilli	Lactobacillales	Streptococcaceae	Streptococcus	Streptococcus infantis
SRR6853342	2.34121	3	367775	Eukaryota	Fungi	Basidiomycota	Tremellomycetes	Tremellales	Tremellaceae	Filobasidiella	Cryptococcus gattii
SRR6853342	2.34107	2	347253	Bacteria	NA	Firmicutes	Bacilli	Lactobacillales	Streptococcaceae	Streptococcus	Streptococcus salivarius
SRR6853342	2.33834	1	55565	Bacteria	NA	Actinobacteria	Actinobacteria	Actinomycetales	Actinomycetaceae	Actinomyces	Actinomyces graevenitzii
SRR6853342	2.33693	3	1157708	Bacteria	NA	Proteobacteria	Betaproteobacteria	Burkholderiales	Comamonadaceae	Variovorax	Variovorax paradoxus
SRR6853342	2.3268	2	1203553	Bacteria	NA	Firmicutes	Bacilli	Bacillales	Staphylococcaceae	Staphylococcus	Staphylococcus aureus
SRR6853342	2.32035	2	1270	Bacteria	NA	Actinobacteria	Actinobacteria	Actinomycetales	Micrococcaceae	Micrococcus	Micrococcus luteus
SRR6853342	2.31553	4	13134	Bacteria	NA	Proteobacteria	Alphaproteobacteria	Rhodospirillales	Rhodospirillaceae	Magnetospirillum	NA
SRR6853342	2.31367	3	1403540	Bacteria	NA	Proteobacteria	Gammaproteobacteria	Oceanospirillales	Halomonadaceae	Halomonas	Halomonas sp. BC04
SRR6853342	2.30433	4	1244869	Bacteria	NA	Proteobacteria	Alphaproteobacteria	Rhodospirillales	Rhodospirillaceae	Magnetospirillum	Magnetospirillum sp. SO-1
SRR6853342	2.29998	3	905052	Bacteria	NA	Proteobacteria	Betaproteobacteria	Rhodocyclales	Rhodocyclaceae	Thauera	Thauera selenatis
SRR6853342	2.2968	3	1055770	Bacteria	NA	Actinobacteria	Actinobacteria	Actinomycetales	Micrococcaceae	Arthrobacter	Arthrobacter sp. CAL618
SRR6853342	2.29404	4	2070	Bacteria	NA	Actinobacteria	Actinobacteria	Actinomycetales	Pseudonocardiaceae	NA	NA
SRR6853342	2.28617	3	137722	Bacteria	NA	Proteobacteria	Alphaproteobacteria	Rhodospirillales	Rhodospirillaceae	Azospirillum	Azospirillum lipoferum
SRR6853342	2.28603	2	1353979	Bacteria	NA	Firmicutes	Bacilli	Bacillales	Staphylococcaceae	Staphylococcus	Staphylococcus xylosus
SRR6853342	2.28276	4	452284	Eukaryota	Fungi	Basidiomycota	NA	NA	NA	NA	NA
SRR6853342	2.27882	3	222543	Eukaryota	Fungi	Ascomycota	Sordariomycetes	NA	NA	NA	NA
SRR6853342	2.27763	2	10003496	Bacteria	NA	Firmicutes	Bacilli	Bacillales	Staphylococcaceae	Staphylococcus	Staphylococcus aureus
SRR6853342	2.27735	3	1381123	Bacteria	NA	Proteobacteria	Alphaproteobacteria	Rhizobiales	Phyllobacteriaceae	Aliihoeflea	Aliihoeflea sp. 2WW
SRR6853342	2.26492	3	106284	Viruses	NA	NA	NA	Caudovirales	Siphoviridae	NA	Staphylococcus phage phiETA
SRR6853342	2.26458	1	40215	Bacteria	NA	Proteobacteria	Gammaproteobacteria	Pseudomonadales	Moraxellaceae	Acinetobacter	Acinetobacter junii
SRR6853342	2.26218	2	10003962	Bacteria	NA	Firmicutes	Bacilli	Bacillales	Bacillaceae	Bacillus	Bacillus thuringiensis plasmid pBMB67
SRR6853342	2.25756	4	1134912	Bacteria	NA	Proteobacteria	Alphaproteobacteria	Rhizobiales	Methylocystaceae	Methylocystis	Methylocystis parvus
SRR6853342	2.2344	3	1101188	Bacteria	NA	Actinobacteria	Actinobacteria	Actinomycetales	Micrococcaceae	Arthrobacter	Arthrobacter sp. MA-N2
SRR6853342	2.23283	1	1114965	Bacteria	NA	Firmicutes	Bacilli	Lactobacillales	Streptococcaceae	Streptococcus	Streptococcus parasanguinis
SRR6853342	2.22156	2	526985	Bacteria	NA	Firmicutes	Bacilli	Bacillales	Bacillaceae	Bacillus	Bacillus cereus
SRR6853342	2.2205	2	1053180	Bacteria	NA	Firmicutes	Bacilli	Bacillales	Bacillaceae	Bacillus	Bacillus cereus
SRR6853342	2.21573	1	10003523	Bacteria	NA	Proteobacteria	Alphaproteobacteria	Sphingomonadales	Sphingomonadaceae	Sphingobium	Sphingobium sp. SYK-6 plasmid pSLPG
SRR6853342	2.21323	1	525374	Bacteria	NA	Firmicutes	Bacilli	Bacillales	Staphylococcaceae	Staphylococcus	Staphylococcus epidermidis
SRR6853342	2.20387	1	979207	Bacteria	NA	Firmicutes	Bacilli	Bacillales	Staphylococcaceae	Staphylococcus	Staphylococcus epidermidis
SRR6853342	2.19632	3	578455	Eukaryota	Fungi	Ascomycota	Sordariomycetes	Sordariales	Chaetomiaceae	Thielavia	Thielavia terrestris
SRR6853342	2.19618	2	881952	Bacteria	NA	Firmicutes	Bacilli	Bacillales	Staphylococcaceae	Staphylococcus	Staphylococcus saprophyticus
SRR6853342	2.19339	1	1343	Bacteria	NA	Firmicutes	Bacilli	Lactobacillales	Streptococcaceae	Streptococcus	Streptococcus vestibularis
SRR6853342	2.18405	3	227290	Bacteria	NA	Proteobacteria	Alphaproteobacteria	Rhizobiales	Rhizobiaceae	NA	NA
SRR6853342	2.17706	1	335283	Bacteria	NA	Proteobacteria	Betaproteobacteria	Nitrosomonadales	Nitrosomonadaceae	Nitrosomonas	Nitrosomonas eutropha
SRR6853342	2.17699	3	1123501	Bacteria	NA	Proteobacteria	Alphaproteobacteria	Rhodobacterales	Rhodobacteraceae	Wenxinia	Wenxinia marina
SRR6853342	2.17398	1	1077464	Bacteria	NA	Firmicutes	Bacilli	Lactobacillales	Streptococcaceae	Streptococcus	Streptococcus tigurinus
SRR6853342	2.14976	4	1147731	Eukaryota	Fungi	Ascomycota	Sordariomycetes	Xylariales	Xylariaceae	Daldinia	Daldinia eschscholtzii
SRR6853342	2.14357	4	1353983	Eukaryota	Fungi	Ascomycota	Lecanoromycetes	Lecanorales	Cladoniaceae	Cladonia	Cladonia macilenta
SRR6853342	2.13527	3	1040986	Bacteria	NA	Proteobacteria	Alphaproteobacteria	Rhizobiales	Phyllobacteriaceae	Mesorhizobium	Mesorhizobium sp. WSM3224
SRR6853342	2.13266	3	339724	Eukaryota	Fungi	Ascomycota	Eurotiomycetes	Onygenales	Ajellomycetaceae	Ajellomyces	Ajellomyces capsulatus
SRR6853342	2.13129	2	1075090	Bacteria	NA	Actinobacteria	Actinobacteria	Actinomycetales	Gordoniaceae	Gordonia	Gordonia amarae
SRR6853342	2.12989	2	1169144	Bacteria	NA	Firmicutes	Bacilli	Bacillales	Bacillaceae	Bacillus	Bacillus sp. 123MFChir2
SRR6853342	2.12118	3	666684	Bacteria	NA	Proteobacteria	Alphaproteobacteria	Rhizobiales	Bradyrhizobiaceae	Afipia	Afipia sp. 1NLS2
SRR6853342	2.11776	3	1157616	Eukaryota	Fungi	Ascomycota	Dothideomycetes	Dothideales	NA	Hortaea	Hortaea werneckii
SRR6853342	2.11255	1	326036	Viruses	NA	NA	NA	Caudovirales	Siphoviridae	NA	Staphylococcus phage phiETA2
SRR6853342	2.10801	3	573729	Eukaryota	Fungi	Ascomycota	Sordariomycetes	Sordariales	Chaetomiaceae	Myceliophthora	Myceliophthora thermophila
SRR6853342	2.10659	3	1144315	Bacteria	NA	Proteobacteria	Betaproteobacteria	Burkholderiales	Comamonadaceae	Variovorax	Variovorax sp. CF313
SRR6853342	2.1046	1	360398	Viruses	NA	NA	NA	Caudovirales	Siphoviridae	NA	Staphylococcus phage phiPVL108
SRR6853342	2.09419	1	1286	Bacteria	NA	Firmicutes	Bacilli	Bacillales	Staphylococcaceae	Staphylococcus	Staphylococcus simulans
SRR6853342	2.09373	3	398577	Bacteria	NA	Proteobacteria	Betaproteobacteria	Burkholderiales	Burkholderiaceae	Burkholderia	Burkholderia ambifaria
SRR6853342	2.09292	2	240176	Eukaryota	Fungi	Basidiomycota	Agaricomycetes	Agaricales	Psathyrellaceae	Coprinopsis	Coprinopsis cinerea
SRR6853342	2.09105	1	1046625	Bacteria	NA	Proteobacteria	Gammaproteobacteria	Pseudomonadales	Moraxellaceae	Acinetobacter	Acinetobacter lwoffii
SRR6853342	2.08938	3	1421013	Bacteria	NA	Proteobacteria	Alphaproteobacteria	Rhizobiales	Bradyrhizobiaceae	Rhodopseudomonas	Rhodopseudomonas palustris
SRR6853342	2.07989	3	1336745	Bacteria	NA	Proteobacteria	Alphaproteobacteria	Rhizobiales	Rhizobiaceae	Agrobacterium	Agrobacterium tumefaciens
SRR6853342	2.07901	1	860	Bacteria	NA	Fusobacteria	Fusobacteriia	Fusobacteriales	Fusobacteriaceae	Fusobacterium	Fusobacterium periodonticum
SRR6853342	2.06815	1	979208	Bacteria	NA	Firmicutes	Bacilli	Bacillales	Staphylococcaceae	Staphylococcus	Staphylococcus epidermidis
SRR6853342	2.05078	2	1151120	Bacteria	NA	Firmicutes	Bacilli	Bacillales	Bacillaceae	Bacillus	Bacillus sp. 105MF
SRR6853342	2.03734	3	685778	Bacteria	NA	Proteobacteria	Alphaproteobacteria	Sphingomonadales	Sphingomonadaceae	Sphingomonas	Sphingomonas sp. PR090111-T3T-6A
SRR6853342	2.02435	2	451708	Bacteria	NA	Firmicutes	Bacilli	Bacillales	Bacillaceae	Bacillus	Bacillus cereus
SRR6853342	2.02363	1	851	Bacteria	NA	Fusobacteria	Fusobacteriia	Fusobacteriales	Fusobacteriaceae	Fusobacterium	Fusobacterium nucleatum
SRR6853342	2.02363	1	10000684	NA	NA	NA	NA	NA	NA	NA	synthetic construct Plasmid pT181 (from Staphylococcus aureus) tetracycline resistance (tet) gene
SRR6853342	2.02363	1	10003442	Bacteria	NA	Firmicutes	Bacilli	Bacillales	Staphylococcaceae	Staphylococcus	Staphylococcus aureus plasmid pKH17
SRR6853342	2.02362	3	568076	Eukaryota	Fungi	Ascomycota	Sordariomycetes	Hypocreales	Clavicipitaceae	Metarhizium	Metarhizium robertsii
SRR6853342	2.02202	2	712898	Bacteria	NA	Proteobacteria	Gammaproteobacteria	Enterobacteriales	Enterobacteriaceae	Pantoea	Pantoea vagans
SRR6853342	2.00555	3	1247866	Eukaryota	Fungi	Ascomycota	Sordariomycetes	Hypocreales	Hypocreaceae	Trichoderma	Trichoderma hamatum
SRR6853342	2.00045	3	1280413	Eukaryota	NA	NA	Dinophyceae	Suessiales	Symbiodiniaceae	Symbiodinium	Symbiodinium minutum
SRR6853342	1.99582	1	10000750	NA	NA	NA	NA	NA	NA	NA	synthetic construct Plasmid pE5 (from Staphylococcus aureus
SRR6853342	1.99582	1	10002174	Bacteria	NA	Firmicutes	Bacilli	Bacillales	Staphylococcaceae	Staphylococcus	Staphylococcus epidermidis
SRR6853342	1.99286	1	875454	Bacteria	NA	Firmicutes	Clostridia	Clostridiales	Clostridiales Family XI. Incertae Sedis	Peptoniphilus	Peptoniphilus rhinitidis
SRR6853342	1.99148	1	10004264	Bacteria	NA	Actinobacteria	Actinobacteria	Actinomycetales	Corynebacteriaceae	Corynebacterium	Corynebacterium diphtheriae plasmid pNG2
SRR6853342	1.98816	1	1046629	Bacteria	NA	Firmicutes	Bacilli	Lactobacillales	Streptococcaceae	Streptococcus	Streptococcus salivarius
SRR6853342	1.98023	3	1122224	Bacteria	NA	Proteobacteria	Gammaproteobacteria	Alteromonadales	Alteromonadaceae	Melitea	Melitea salexigens
SRR6853342	1.97809	3	33057	Bacteria	NA	Proteobacteria	Betaproteobacteria	Rhodocyclales	Rhodocyclaceae	Thauera	NA
SRR6853342	1.97288	2	1278075	Bacteria	NA	Firmicutes	Bacilli	Bacillales	Staphylococcaceae	Staphylococcus	Staphylococcus aureus
SRR6853342	1.9687	1	469602	Bacteria	NA	Fusobacteria	Fusobacteriia	Fusobacteriales	Fusobacteriaceae	Fusobacterium	Fusobacterium nucleatum
SRR6853342	1.96844	3	1040982	Bacteria	NA	Proteobacteria	Alphaproteobacteria	Rhizobiales	Phyllobacteriaceae	Mesorhizobium	Mesorhizobium loti
SRR6853342	1.95976	3	1168059	Bacteria	NA	Proteobacteria	Alphaproteobacteria	Rhizobiales	Xanthobacteraceae	NA	Xanthobacteraceae bacterium 501b
SRR6853342	1.95696	3	515849	Eukaryota	Fungi	Ascomycota	Sordariomycetes	Sordariales	Lasiosphaeriaceae	Podospora	Podospora anserina
SRR6853342	1.95296	1	838	Bacteria	NA	Bacteroidetes	Bacteroidia	Bacteroidales	Prevotellaceae	Prevotella	NA
SRR6853342	1.94716	2	255475	Bacteria	NA	Proteobacteria	Alphaproteobacteria	Rhizobiales	Aurantimonadaceae	NA	NA
SRR6853342	1.94521	1	10003578	Bacteria	NA	Firmicutes	Bacilli	Lactobacillales	Streptococcaceae	Streptococcus	Streptococcus parasanguinis
SRR6853342	1.92704	1	983920	Bacteria	NA	Proteobacteria	Alphaproteobacteria	Sphingomonadales	Sphingomonadaceae	Novosphingobium	Novosphingobium nitrogenifigens
SRR6853342	1.92011	2	10004218	Bacteria	NA	Firmicutes	Bacilli	Lactobacillales	Enterococcaceae	Enterococcus	Enterococcus faecalis plasmid pRE25
SRR6853342	1.91973	3	1429916	Bacteria	NA	Proteobacteria	Alphaproteobacteria	Rhizobiales	Bradyrhizobiaceae	Afipia	Afipia sp. P52-10
SRR6853342	1.91886	1	642	Bacteria	NA	Proteobacteria	Gammaproteobacteria	Aeromonadales	Aeromonadaceae	Aeromonas	NA
SRR6853342	1.91519	2	721885	Eukaryota	Fungi	Basidiomycota	Agaricomycetes	Russulales	Stereaceae	Stereum	Stereum hirsutum
SRR6853342	1.90779	3	1123072	Bacteria	NA	Proteobacteria	Alphaproteobacteria	Rhodospirillales	Acetobacteraceae	Rubritepida	Rubritepida flocculans
SRR6853342	1.89575	3	1053205	Bacteria	NA	Firmicutes	Bacilli	Bacillales	Bacillaceae	Bacillus	Bacillus cereus
SRR6853342	1.8937	3	909613	Bacteria	NA	Actinobacteria	Actinobacteria	Actinomycetales	Pseudonocardiaceae	Actinokineospora	Actinokineospora sp. EG49
SRR6853342	1.89222	1	1329819	Bacteria	NA	Proteobacteria	Gammaproteobacteria	Enterobacteriales	Enterobacteriaceae	Enterobacter	Enterobacter sp. MGH 10
SRR6853342	1.8905	2	394	Bacteria	NA	Proteobacteria	Alphaproteobacteria	Rhizobiales	Rhizobiaceae	Sinorhizobium	Sinorhizobium fredii
SRR6853342	1.89047	2	1122999	Bacteria	NA	Actinobacteria	Actinobacteria	Actinomycetales	Nocardioidaceae	Propionicicella	Propionicicella superfundia
SRR6853342	1.88812	2	5529	Eukaryota	Fungi	Ascomycota	Sordariomycetes	Hypocreales	Clavicipitaceae	Metarhizium	NA
SRR6853342	1.88671	3	1078123	Eukaryota	Fungi	Basidiomycota	Agaricomycetes	Polyporales	Polyporaceae	Fibroporia	Fibroporia radiculosa
SRR6853342	1.88548	2	61653	Bacteria	NA	Proteobacteria	Alphaproteobacteria	Rhizobiales	Methylocystaceae	Methylopila	NA
SRR6853342	1.88009	3	1144312	Bacteria	NA	Proteobacteria	Alphaproteobacteria	Rhizobiales	Rhizobiaceae	Rhizobium	Rhizobium sp. CF122
SRR6853342	1.87835	2	1158050	Bacteria	NA	Actinobacteria	Actinobacteria	Actinomycetales	Micrococcaceae	Arthrobacter	Arthrobacter sp. 135MFCol5.1
SRR6853342	1.87463	1	10002058	Bacteria	NA	Proteobacteria	Gammaproteobacteria	Enterobacteriales	Enterobacteriaceae	Escherichia	Escherichia coli plasmid pAPEC-O2-R
SRR6853342	1.86453	1	1292042	Bacteria	NA	Actinobacteria	Actinobacteria	Actinomycetales	Micrococcaceae	Arthrobacter	Arthrobacter nicotinovorans
SRR6853342	1.86292	3	999550	Bacteria	NA	Proteobacteria	Alphaproteobacteria	Rhodobacterales	Rhodobacteraceae	Phaeobacter	Phaeobacter arcticus
SRR6853342	1.8594	3	1047167	Eukaryota	Fungi	Ascomycota	Dothideomycetes	Capnodiales	Mycosphaerellaceae	Zymoseptoria	NA
SRR6853342	1.85894	2	441959	Eukaryota	Fungi	Ascomycota	Eurotiomycetes	Eurotiales	Trichocomaceae	Talaromyces	Talaromyces stipitatus
SRR6853342	1.85338	3	1077972	Bacteria	NA	Actinobacteria	Actinobacteria	Actinomycetales	Micrococcaceae	Arthrobacter	Arthrobacter globiformis
SRR6853342	1.8474	1	40214	Bacteria	NA	Proteobacteria	Gammaproteobacteria	Pseudomonadales	Moraxellaceae	Acinetobacter	Acinetobacter johnsonii
SRR6853342	1.84057	3	314265	Bacteria	NA	Proteobacteria	Alphaproteobacteria	Rhodobacterales	Rhodobacteraceae	Pelagibaca	Pelagibaca bermudensis
SRR6853342	1.8393	2	64518	Eukaryota	Fungi	NA	NA	Mortierellales	Mortierellaceae	Mortierella	Mortierella alpina
SRR6853342	1.83807	3	386	Bacteria	NA	Proteobacteria	Alphaproteobacteria	Rhizobiales	Rhizobiaceae	Rhizobium	Rhizobium leguminosarum
SRR6853342	1.8311	1	999892	Bacteria	NA	Actinobacteria	Actinobacteria	Actinomycetales	Propionibacteriaceae	Propionibacterium	Propionibacterium humerusii
SRR6853342	1.83106	3	32033	Bacteria	NA	Proteobacteria	Gammaproteobacteria	Xanthomonadales	Xanthomonadaceae	NA	NA
SRR6853342	1.82616	3	1207063	Bacteria	NA	Proteobacteria	Alphaproteobacteria	Rhodospirillales	Rhodospirillaceae	Oceanibaculum	Oceanibaculum indicum
SRR6853342	1.81987	2	5039	Eukaryota	Fungi	Ascomycota	Eurotiomycetes	Onygenales	Ajellomycetaceae	Ajellomyces	Ajellomyces dermatitidis
SRR6853342	1.81813	2	1336744	Bacteria	NA	Proteobacteria	Alphaproteobacteria	Sphingomonadales	Sphingomonadaceae	Sphingomonas	Sphingomonas sp. YL-JM2C
SRR6853342	1.81385	3	946362	Eukaryota	NA	NA	NA	Choanoflagellida	Salpingoecidae	Salpingoeca	Salpingoeca rosetta
SRR6853342	1.81293	3	451867	Eukaryota	Fungi	Ascomycota	Dothideomycetes	NA	NA	NA	NA
SRR6853342	1.80622	2	425	Bacteria	NA	Proteobacteria	Alphaproteobacteria	Rhizobiales	Methylocystaceae	Methylosinus	NA
SRR6853342	1.79848	2	2053	Bacteria	NA	Actinobacteria	Actinobacteria	Actinomycetales	Gordoniaceae	Gordonia	NA
SRR6853342	1.78608	3	933388	Eukaryota	Fungi	Ascomycota	Eurotiomycetes	Eurotiales	Aspergillaceae	Penicillium	Penicillium oxalicum
SRR6853342	1.77868	1	1203578	Bacteria	NA	Proteobacteria	Gammaproteobacteria	Pseudomonadales	Pseudomonadaceae	Pseudomonas	Pseudomonas sp. HPB0071
SRR6853342	1.7742	2	237631	Eukaryota	Fungi	Basidiomycota	Ustilaginomycetes	Ustilaginales	Ustilaginaceae	Ustilago	Ustilago maydis
SRR6853342	1.77362	3	864051	Bacteria	NA	Proteobacteria	Betaproteobacteria	Burkholderiales	NA	NA	Burkholderiales bacterium JOSHI_001
SRR6853342	1.77322	3	51314	Eukaryota	NA	Apicomplexa	Coccidia	Eucoccidiorida	Eimeriidae	Eimeria	Eimeria brunetti
SRR6853342	1.77131	3	1390361	Bacteria	NA	Proteobacteria	Alphaproteobacteria	Rhizobiales	Brucellaceae	Ochrobactrum	Ochrobactrum sp. EGD-AQ16
SRR6853342	1.76299	2	48291	Bacteria	NA	Proteobacteria	Alphaproteobacteria	Rhizobiales	Rhizobiaceae	Rhizobium	Rhizobium sp. BR816
SRR6853342	1.75536	2	656024	Bacteria	NA	Actinobacteria	Actinobacteria	Actinomycetales	Frankiaceae	Frankia	Frankia symbiont of Datisca glomerata
SRR6853342	1.75487	2	1380352	Bacteria	NA	Proteobacteria	Alphaproteobacteria	Rhizobiales	Bradyrhizobiaceae	Bradyrhizobium	Bradyrhizobium sp. URHA0013
SRR6853342	1.75481	1	10000781	NA	NA	NA	NA	NA	NA	NA	synthetic construct Plasmid pT181 (from S.aureus) inc3A region DNA with repC gene
SRR6853342	1.75481	1	10000844	NA	NA	NA	NA	NA	NA	NA	synthetic construct Plasmid pT181 replication origin
SRR6853342	1.74369	3	539742	Bacteria	NA	Firmicutes	Bacilli	Bacillales	NA	NA	NA
SRR6853342	1.74331	2	428994	Bacteria	NA	Proteobacteria	Alphaproteobacteria	Sphingomonadales	Sphingomonadaceae	Sphingobium	Sphingobium sp. HDIP04
SRR6853342	1.74152	3	51453	Eukaryota	Fungi	Ascomycota	Sordariomycetes	Hypocreales	Hypocreaceae	Trichoderma	Trichoderma reesei
SRR6853342	1.74117	3	754762	Bacteria	NA	Proteobacteria	Alphaproteobacteria	Rhizobiales	Rhizobiaceae	Rhizobium	Rhizobium leguminosarum
SRR6853342	1.7248000000000001	2	1240657	Eukaryota	Fungi	Ascomycota	Eurotiomycetes	Chaetothyriales	Herpotrichiellaceae	NA	Herpotrichiellaceae sp. UM238
SRR6853342	1.72221	1	1415766	Bacteria	NA	Firmicutes	Bacilli	Lactobacillales	Streptococcaceae	Streptococcus	Streptococcus mitis
SRR6853342	1.72221	1	259901	Viruses	NA	NA	NA	Caudovirales	Siphoviridae	NA	Staphylococcus phage 77
SRR6853342	1.72023	2	1123237	Bacteria	NA	Proteobacteria	Alphaproteobacteria	Rhodobacterales	Rhodobacteraceae	Salipiger	Salipiger mucosus
SRR6853342	1.71654	1	1208104	Bacteria	NA	Proteobacteria	Gammaproteobacteria	Aeromonadales	Aeromonadaceae	Aeromonas	Aeromonas media
SRR6853342	1.71506	3	999541	Bacteria	NA	Proteobacteria	Betaproteobacteria	Burkholderiales	Burkholderiaceae	Burkholderia	Burkholderia gladioli
SRR6853342	1.71455	1	1238427	Archaea	NA	Euryarchaeota	Halobacteria	Halobacteriales	Halobacteriaceae	Halonotius	Halonotius sp. J07HN6
SRR6853342	1.70849	2	1357686	Eukaryota	Fungi	NA	NA	Mortierellales	Mortierellaceae	Mortierella	Mortierella alpina
SRR6853342	1.70608	1	936591	Bacteria	NA	Firmicutes	Negativicutes	Selenomonadales	Veillonellaceae	Veillonella	Veillonella sp. ICM51a
SRR6853342	1.70241	1	1053202	Bacteria	NA	Firmicutes	Bacilli	Bacillales	Bacillaceae	Bacillus	Bacillus cereus
SRR6853342	1.70129	3	401053	Bacteria	NA	Acidobacteria	Acidobacteriia	Acidobacteriales	Acidobacteriaceae	Terriglobus	Terriglobus saanensis
SRR6853342	1.694	2	629773	Bacteria	NA	Proteobacteria	Alphaproteobacteria	Sphingomonadales	Sphingomonadaceae	Sphingomonas	Sphingomonas sp. Mn802worker
SRR6853342	1.69087	2	1144305	Bacteria	NA	Proteobacteria	Alphaproteobacteria	Sphingomonadales	Sphingomonadaceae	Novosphingobium	Novosphingobium sp. AP12
SRR6853342	1.68774	1	354276	Bacteria	NA	Proteobacteria	Gammaproteobacteria	Enterobacteriales	Enterobacteriaceae	Enterobacter	NA
SRR6853342	1.68095	3	392613	Eukaryota	Fungi	Ascomycota	Eurotiomycetes	Onygenales	Ascosphaeraceae	Ascosphaera	Ascosphaera apis
SRR6853342	1.67687	1	1155131	Bacteria	NA	Firmicutes	Bacilli	Bacillales	Staphylococcaceae	Staphylococcus	Staphylococcus epidermidis
SRR6853342	1.67011	2	381	Bacteria	NA	Proteobacteria	Alphaproteobacteria	Rhizobiales	Phyllobacteriaceae	Mesorhizobium	Mesorhizobium loti
SRR6853342	1.66277	2	67593	Eukaryota	NA	NA	NA	Peronosporales	NA	Phytophthora	Phytophthora sojae
SRR6853342	1.65697	2	1287182	Bacteria	NA	Proteobacteria	Alphaproteobacteria	Rhizobiales	Phyllobacteriaceae	Mesorhizobium	Mesorhizobium sp. L48C026A00
SRR6853342	1.6516	1	10001263	NA	NA	NA	NA	NA	NA	NA	synthetic construct Plasmid "Multi-host vector pTG262 converted to BioBrick vector wtih LALF protein and LipA signal peptide"
SRR6853342	1.64945	1	10000866	NA	NA	NA	NA	NA	NA	NA	synthetic construct Plasmid pMV158 mobilization protein gene
SRR6853342	1.62738	2	985010	Bacteria	NA	Proteobacteria	Gammaproteobacteria	Pseudomonadales	Pseudomonadaceae	Pseudomonas	Pseudomonas sp. TJI-51
SRR6853342	1.62695	1	904314	Bacteria	NA	Firmicutes	Bacilli	Bacillales	Staphylococcaceae	Staphylococcus	Staphylococcus pettenkoferi
SRR6853342	1.62643	2	34073	Bacteria	NA	Proteobacteria	Betaproteobacteria	Burkholderiales	Comamonadaceae	Variovorax	Variovorax paradoxus
SRR6853342	1.62289	3	1287085	Bacteria	NA	Proteobacteria	Alphaproteobacteria	Rhizobiales	Phyllobacteriaceae	Mesorhizobium	Mesorhizobium sp. L103C119B0
SRR6853342	1.61683	2	1097556	Eukaryota	Fungi	Ascomycota	Taphrinomycetes	Taphrinales	Taphrinaceae	Taphrina	Taphrina deformans
SRR6853342	1.60339	3	1036719	Eukaryota	Fungi	Ascomycota	Sordariomycetes	Glomerellales	Plectosphaerellaceae	Verticillium	NA
SRR6853342	1.60274	2	1223556	Eukaryota	NA	NA	NA	Pythiales	Pythiaceae	Pythium	Pythium arrhenomanes
SRR6853342	1.59875	1	1197720	Bacteria	NA	Actinobacteria	Actinobacteria	Actinomycetales	Microbacteriaceae	Microbacterium	Microbacterium barkeri
SRR6853342	1.59829	2	935548	Bacteria	NA	Proteobacteria	Alphaproteobacteria	Rhizobiales	Phyllobacteriaceae	Mesorhizobium	Mesorhizobium loti
SRR6853342	1.59735	3	10003484	Bacteria	NA	Proteobacteria	Alphaproteobacteria	Rhodobacterales	Rhodobacteraceae	Rhodobacter	Rhodobacter sphaeroides
SRR6853342	1.5883	1	1095745	Bacteria	NA	Proteobacteria	Gammaproteobacteria	Pasteurellales	Pasteurellaceae	Haemophilus	Haemophilus parainfluenzae
SRR6853342	1.58604	2	1408890	Bacteria	NA	Proteobacteria	Alphaproteobacteria	Rhodobacterales	Rhodobacteraceae	Rhodobacter	Rhodobacter sp. CACIA14H1
SRR6853342	1.58447	2	5338	Eukaryota	Fungi	Basidiomycota	Agaricomycetes	Agaricales	NA	NA	NA
SRR6853342	1.57663	2	1041139	Bacteria	NA	Proteobacteria	Alphaproteobacteria	Rhizobiales	Rhizobiaceae	Rhizobium	Rhizobium giardinii
SRR6853342	1.57479	2	27337	Eukaryota	Fungi	Ascomycota	Sordariomycetes	Glomerellales	Plectosphaerellaceae	Verticillium	Verticillium dahliae
SRR6853342	1.56916	2	76892	Bacteria	NA	Proteobacteria	Alphaproteobacteria	Caulobacterales	Caulobacteraceae	NA	NA
SRR6853342	1.56597	3	78156	Eukaryota	Fungi	Ascomycota	Leotiomycetes	NA	Pseudeurotiaceae	Pseudogymnoascus	NA
SRR6853342	1.56164	2	888019	Bacteria	NA	Actinobacteria	Actinobacteria	Actinomycetales	Micrococcaceae	Rothia	Rothia aeria
SRR6853342	1.56014	2	494420	Bacteria	NA	Actinobacteria	Actinobacteria	Actinomycetales	Micrococcaceae	Arthrobacter	Arthrobacter sp. TB 26
SRR6853342	1.55974	2	930090	Eukaryota	Fungi	Ascomycota	Dothideomycetes	Pleosporales	Pleosporaceae	Bipolaris	Bipolaris oryzae
SRR6853342	1.55661	2	314231	Bacteria	NA	Proteobacteria	Alphaproteobacteria	Rhizobiales	Aurantimonadaceae	Fulvimarina	Fulvimarina pelagi
SRR6853342	1.53998	1	718221	Bacteria	NA	Firmicutes	Bacilli	Bacillales	Bacillaceae	Bacillus	Bacillus cereus
SRR6853342	1.53998	1	1035185	Bacteria	NA	Firmicutes	Bacilli	Lactobacillales	Streptococcaceae	Streptococcus	Streptococcus parasanguinis
SRR6853342	1.53046	2	983644	Eukaryota	Fungi	Ascomycota	Sordariomycetes	Hypocreales	Cordycipitaceae	Cordyceps	Cordyceps militaris
SRR6853342	1.52766	2	10003991	Bacteria	NA	Proteobacteria	Alphaproteobacteria	Rhodospirillales	Rhodospirillaceae	Azospirillum	Azospirillum lipoferum
SRR6853342	1.51828	2	996640	Bacteria	NA	Firmicutes	Bacilli	Bacillales	Paenibacillaceae	Paenibacillus	Paenibacillus sp. ICGEB2008
SRR6853342	1.51557	2	1160506	Eukaryota	Fungi	Ascomycota	Eurotiomycetes	Eurotiales	Aspergillaceae	Aspergillus	Aspergillus oryzae
SRR6853342	1.51368	2	1121030	Bacteria	NA	Proteobacteria	Betaproteobacteria	Burkholderiales	Alcaligenaceae	Azohydromonas	Azohydromonas australica
SRR6853342	1.51188	1	280355	Bacteria	NA	Firmicutes	Bacilli	Bacillales	Bacillaceae	Bacillus	Bacillus anthracis
SRR6853342	1.51003	2	591158	Bacteria	NA	Actinobacteria	Actinobacteria	Actinomycetales	Streptomycetaceae	Streptomyces	Streptomyces sp. AA4
SRR6853342	1.49918	1	399185	Viruses	NA	NA	NA	Caudovirales	Siphoviridae	NA	Staphylococcus phage PH15
SRR6853342	1.49478	1	66692	Bacteria	NA	Firmicutes	Bacilli	Bacillales	Bacillaceae	Bacillus	Bacillus clausii
SRR6853342	1.48492	1	1310605	Bacteria	NA	Proteobacteria	Gammaproteobacteria	Pseudomonadales	Moraxellaceae	Acinetobacter	Acinetobacter baumannii
SRR6853342	1.47936	2	1122610	Bacteria	NA	Actinobacteria	Actinobacteria	Actinomycetales	Nocardioidaceae	Nocardioides	Nocardioides insulae
SRR6853342	1.47262	2	1117943	Bacteria	NA	Proteobacteria	Alphaproteobacteria	Rhizobiales	Rhizobiaceae	Sinorhizobium	Sinorhizobium fredii
SRR6853342	1.46644	1	1435482	Bacteria	NA	Firmicutes	Bacilli	Bacillales	Staphylococcaceae	Staphylococcus	Staphylococcus aureus
SRR6853342	1.45914	2	341663	Eukaryota	Fungi	Ascomycota	Eurotiomycetes	Eurotiales	Aspergillaceae	Aspergillus	Aspergillus terreus
SRR6853342	1.45756	1	440496	Bacteria	NA	Firmicutes	Bacilli	Lactobacillales	Lactobacillaceae	Lactobacillus	Lactobacillus crispatus
SRR6853342	1.45705	2	1047171	Eukaryota	Fungi	Ascomycota	Dothideomycetes	Capnodiales	Mycosphaerellaceae	Zymoseptoria	Zymoseptoria tritici
SRR6853342	1.45387	2	1206736	Bacteria	NA	Actinobacteria	Actinobacteria	Actinomycetales	Nocardiaceae	Nocardia	Nocardia tenerifensis
SRR6853342	1.45276	2	1287243	Bacteria	NA	Proteobacteria	Alphaproteobacteria	Rhizobiales	Phyllobacteriaceae	Mesorhizobium	Mesorhizobium sp. LNHC232B00
SRR6853342	1.45218	1	510516	Eukaryota	Fungi	Ascomycota	Eurotiomycetes	Eurotiales	Aspergillaceae	Aspergillus	Aspergillus oryzae
SRR6853342	1.451	2	652017	Bacteria	NA	Actinobacteria	Actinobacteria	Actinomycetales	Micrococcaceae	Nesterenkonia	Nesterenkonia sp. AN1
SRR6853342	1.44386	1	10002210	Bacteria	NA	Firmicutes	Bacilli	Bacillales	Staphylococcaceae	Staphylococcus	Staphylococcus haemolyticus plasmid[sequence_id 807159][seq_data_id 7038408][tax_node_id 1283]
SRR6853342	1.43891	1	1110694	Bacteria	NA	Proteobacteria	Gammaproteobacteria	Enterobacteriales	Enterobacteriaceae	Pantoea	Pantoea agglomerans
SRR6853342	1.42573	2	1095733	Bacteria	NA	Firmicutes	Bacilli	Lactobacillales	Streptococcaceae	Streptococcus	Streptococcus parasanguinis
SRR6853342	1.41945	2	1229662	Eukaryota	Fungi	Ascomycota	Sordariomycetes	Xylariales	Amphisphaeriaceae	Pestalotiopsis	Pestalotiopsis fici
SRR6853342	1.41267	2	1038860	Bacteria	NA	Proteobacteria	Alphaproteobacteria	Rhizobiales	Bradyrhizobiaceae	Bradyrhizobium	Bradyrhizobium elkanii
SRR6853342	1.41044	2	10002273	Bacteria	NA	Proteobacteria	Alphaproteobacteria	Rhodospirillales	Rhodospirillaceae	Azospirillum	Azospirillum brasilense
SRR6853342	1.40528	2	1144342	Bacteria	NA	Proteobacteria	Betaproteobacteria	Burkholderiales	Oxalobacteraceae	Herbaspirillum	Herbaspirillum sp. YR522
SRR6853342	1.40528	2	1150599	Bacteria	NA	Actinobacteria	Actinobacteria	Actinomycetales	Mycobacteriaceae	Mycobacterium	Mycobacterium phlei
SRR6853342	1.4049	2	578456	Eukaryota	Fungi	Basidiomycota	Tremellomycetes	Tremellales	Tremellaceae	Tremella	Tremella mesenterica
SRR6853342	1.39797	2	1317118	Bacteria	NA	Proteobacteria	Alphaproteobacteria	Rhodobacterales	Rhodobacteraceae	Roseivivax	Roseivivax sp. 22II-s10s
SRR6853342	1.39445	2	1090946	Bacteria	NA	Proteobacteria	Alphaproteobacteria	Rhizobiales	Rhizobiaceae	Rhizobium	Rhizobium leguminosarum
SRR6853342	1.38808	1	152682	Bacteria	NA	Proteobacteria	Alphaproteobacteria	Sphingomonadales	Sphingomonadaceae	Sphingomonas	Sphingomonas melonis
SRR6853342	1.38462	1	593105	Bacteria	NA	Proteobacteria	Gammaproteobacteria	Enterobacteriales	Enterobacteriaceae	Pantoea	Pantoea sp. Sc1
SRR6853342	1.38448	2	526226	Bacteria	NA	Actinobacteria	Actinobacteria	Actinomycetales	Gordoniaceae	Gordonia	Gordonia bronchialis
SRR6853342	1.37877	2	1033736	Bacteria	NA	Actinobacteria	Actinobacteria	Actinomycetales	Brevibacteriaceae	Brevibacterium	Brevibacterium senegalense
SRR6853342	1.37639	1	1229204	Bacteria	NA	Proteobacteria	Alphaproteobacteria	NA	NA	NA	alpha proteobacterium L41A
SRR6853342	1.37554	2	935840	Bacteria	NA	Proteobacteria	Alphaproteobacteria	Rhizobiales	Phyllobacteriaceae	Chelativorans	Chelativorans sp. J32
SRR6853342	1.37175	2	315749	Bacteria	NA	Firmicutes	Bacilli	Bacillales	Bacillaceae	Bacillus	Bacillus cytotoxicus
SRR6853342	1.37169	1	269454	Bacteria	NA	Actinobacteria	Actinobacteria	Actinomycetales	Micrococcaceae	Arthrobacter	Arthrobacter sp. 35/47
SRR6853342	1.37169	1	1144341	Bacteria	NA	Proteobacteria	Gammaproteobacteria	Enterobacteriales	Enterobacteriaceae	Pantoea	Pantoea sp. YR343
SRR6853342	1.35834	1	931454	Bacteria	NA	Firmicutes	Bacilli	Bacillales	Staphylococcaceae	Staphylococcus	Staphylococcus aureus
SRR6853342	1.35783	2	637380	Bacteria	NA	Firmicutes	Bacilli	Bacillales	Bacillaceae	Bacillus	Bacillus cereus
SRR6853342	1.35742	1	702438	Bacteria	NA	Bacteroidetes	Bacteroidia	Bacteroidales	Prevotellaceae	Prevotella	Prevotella oulorum
SRR6853342	1.35416	1	10000263	Bacteria	NA	Proteobacteria	Alphaproteobacteria	Rhodospirillales	Rhodospirillaceae	Tistrella	Tistrella mobilis
SRR6853342	1.35101	2	323097	Bacteria	NA	Proteobacteria	Alphaproteobacteria	Rhizobiales	Bradyrhizobiaceae	Nitrobacter	Nitrobacter hamburgensis
SRR6853342	1.34153	2	686597	Bacteria	NA	Proteobacteria	Alphaproteobacteria	Rhizobiales	Aurantimonadaceae	Martelella	Martelella sp. AD-3
SRR6853342	1.33515	2	1108050	Eukaryota	Fungi	Basidiomycota	Agaricomycetes	Cantharellales	Ceratobasidiaceae	Rhizoctonia	Rhizoctonia solani
SRR6853342	1.32678	1	1311	Bacteria	NA	Firmicutes	Bacilli	Lactobacillales	Streptococcaceae	Streptococcus	Streptococcus agalactiae
SRR6853342	1.32272	1	1409474	Bacteria	NA	Firmicutes	Bacilli	Bacillales	Staphylococcaceae	Staphylococcus	Staphylococcus aureus
SRR6853342	1.3205	1	41292	Bacteria	NA	Proteobacteria	Alphaproteobacteria	Rhizobiales	NA	NA	NA
SRR6853342	1.31674	1	4097	Eukaryota	Viridiplantae	Streptophyta	NA	Solanales	Solanaceae	Nicotiana	Nicotiana tabacum
SRR6853342	1.31265	1	10001978	Bacteria	NA	Proteobacteria	Alphaproteobacteria	Sphingomonadales	Sphingomonadaceae	Sphingomonas	Sphingomonas sp. MM-1 plasmid_0|ref|NC_020542.1|gnl|NCBI_GENOMES|32603|gi|472433664|Sphingomonas sp. MM-1 plasmid pISP0
SRR6853342	1.31244	2	1040985	Bacteria	NA	Proteobacteria	Alphaproteobacteria	Rhizobiales	Phyllobacteriaceae	Mesorhizobium	Mesorhizobium sp. WSM2561
SRR6853342	1.31108	2	1298855	Bacteria	NA	Proteobacteria	Alphaproteobacteria	Sphingomonadales	Sphingomonadaceae	Novosphingobium	Novosphingobium sp. B-7
SRR6853342	1.30859	2	795955	Bacteria	NA	Actinobacteria	Actinobacteria	Actinomycetales	Micrococcaceae	Nesterenkonia	Nesterenkonia sp. F
SRR6853342	1.30798	2	644358	Eukaryota	Fungi	Ascomycota	Sordariomycetes	Magnaporthales	Magnaporthaceae	Magnaporthe	Magnaporthe poae
SRR6853342	1.3077	2	665115	Eukaryota	Fungi	Ascomycota	Dothideomycetes	Pleosporales	NA	Shiraia	Shiraia sp. slf14
SRR6853342	1.30714	2	374846	Bacteria	NA	Actinobacteria	Actinobacteria	Actinomycetales	Nocardiaceae	Rhodococcus	Rhodococcus sp. R04
SRR6853342	1.29942	1	1053250	Bacteria	NA	Firmicutes	Bacilli	Bacillales	Bacillaceae	Bacillus	Bacillus cereus
SRR6853342	1.29819	1	10002384	Bacteria	NA	Proteobacteria	Gammaproteobacteria	Enterobacteriales	Enterobacteriaceae	Klebsiella	Klebsiella pneumoniae plasmid unnamed
SRR6853342	1.29416	2	670307	Bacteria	NA	Proteobacteria	Alphaproteobacteria	Rhizobiales	Hyphomicrobiaceae	Hyphomicrobium	Hyphomicrobium denitrificans
SRR6853342	1.29283	2	1056816	Bacteria	NA	Actinobacteria	Actinobacteria	Actinomycetales	Nocardiaceae	Nocardia	Nocardia sp. BMG51109
SRR6853342	1.29007	2	670483	Eukaryota	Fungi	Basidiomycota	Agaricomycetes	Gloeophyllales	Gloeophyllaceae	Gloeophyllum	Gloeophyllum trabeum
SRR6853342	1.26438	1	4479	Eukaryota	Viridiplantae	Streptophyta	Liliopsida	Poales	Poaceae	NA	NA
SRR6853342	1.26168	2	1419876	Bacteria	NA	Proteobacteria	Alphaproteobacteria	Sphingomonadales	Sphingomonadaceae	Blastomonas	Blastomonas sp. CACIA14H2
SRR6853342	1.25232	2	1827	Bacteria	NA	Actinobacteria	Actinobacteria	Actinomycetales	Nocardiaceae	Rhodococcus	NA
SRR6853342	1.25019	2	341189	Eukaryota	Fungi	Basidiomycota	Agaricomycetes	Boletales	Serpulaceae	Serpula	Serpula lacrymans
SRR6853342	1.24733	1	10002884	Bacteria	NA	Firmicutes	Bacilli	Bacillales	Bacillaceae	Bacillus	Bacillus thuringiensis
SRR6853342	1.24281	2	1204340	Bacteria	NA	Proteobacteria	Betaproteobacteria	Burkholderiales	Burkholderiaceae	Pandoraea	Pandoraea sp. B-6
SRR6853342	1.24093	2	450851	Bacteria	NA	Proteobacteria	Alphaproteobacteria	Caulobacterales	Caulobacteraceae	Phenylobacterium	Phenylobacterium zucineum
SRR6853342	1.24093	2	1217418	Bacteria	NA	Proteobacteria	Betaproteobacteria	Burkholderiales	Burkholderiaceae	Cupriavidus	Cupriavidus sp. HPC(L)
SRR6853342	1.23642	1	10003818	Bacteria	NA	Firmicutes	Bacilli	Bacillales	Bacillaceae	Bacillus	Bacillus anthracis
SRR6853342	1.23642	1	4786	Eukaryota	NA	NA	NA	Peronosporales	NA	Phytophthora	Phytophthora cryptogea
SRR6853342	1.23642	1	1167733	Bacteria	NA	Firmicutes	Bacilli	Bacillales	Bacillaceae	Bacillus	Bacillus sp. JGI 001006-L10
SRR6853342	1.23642	1	10003829	Bacteria	NA	Firmicutes	Bacilli	Bacillales	Bacillaceae	Bacillus	Bacillus cereus
SRR6853342	1.23617	2	1286093	Bacteria	NA	Proteobacteria	Betaproteobacteria	Burkholderiales	Burkholderiaceae	Pandoraea	Pandoraea sp. SD6-2
SRR6853342	1.23472	2	107635	Bacteria	NA	Proteobacteria	Alphaproteobacteria	Rhizobiales	Methylocystaceae	Methylosinus	Methylosinus sp. LW3
SRR6853342	1.23002	2	194867	Bacteria	NA	Proteobacteria	Alphaproteobacteria	Sphingomonadales	Sphingomonadaceae	Sphingomonas	Sphingomonas sp. ATCC 31555
SRR6853342	1.22535	1	645127	Bacteria	NA	Actinobacteria	Actinobacteria	Actinomycetales	Corynebacteriaceae	Corynebacterium	Corynebacterium kroppenstedtii
SRR6853342	1.22055	2	164328	Eukaryota	NA	NA	NA	Peronosporales	NA	Phytophthora	Phytophthora ramorum
SRR6853342	1.21927	1	5500	Eukaryota	Fungi	Ascomycota	Eurotiomycetes	Onygenales	NA	Coccidioides	NA
SRR6853342	1.21341	2	1304865	Bacteria	NA	Actinobacteria	Actinobacteria	Actinomycetales	Cellulomonadaceae	Cellulomonas	Cellulomonas sp. KRMCY2
SRR6853342	1.21312	1	585202	Bacteria	NA	Firmicutes	Bacilli	Lactobacillales	Streptococcaceae	Streptococcus	Streptococcus mitis
SRR6853342	1.2113	2	1227487	Archaea	NA	Euryarchaeota	Halobacteria	Halobacteriales	Halobacteriaceae	Halosarcina	Halosarcina pallida
SRR6853342	1.20996	2	1121861	Bacteria	NA	Proteobacteria	Alphaproteobacteria	Rhodospirillales	NA	Elioraea	Elioraea tepidiphila
SRR6853342	1.20511	2	452589	Eukaryota	Fungi	Ascomycota	Sordariomycetes	Hypocreales	Hypocreaceae	Trichoderma	Trichoderma atroviride
SRR6853342	1.20511	2	1037527	Eukaryota	Fungi	Ascomycota	Sordariomycetes	Hypocreales	Clavicipitaceae	Neotyphodium	Neotyphodium gansuense
SRR6853342	1.20511	2	298653	Bacteria	NA	Actinobacteria	Actinobacteria	Actinomycetales	Frankiaceae	Frankia	Frankia sp. EAN1pec
SRR6853342	1.20284	2	380704	Eukaryota	Fungi	Ascomycota	Eurotiomycetes	Eurotiales	Aspergillaceae	Aspergillus	Aspergillus niger
SRR6853342	1.20216	2	5140	Eukaryota	Fungi	Ascomycota	Sordariomycetes	Sordariales	Sordariaceae	Neurospora	NA
SRR6853342	1.20053	1	10662	Viruses	NA	NA	NA	Caudovirales	Myoviridae	NA	NA
SRR6853342	1.19907	2	695850	Eukaryota	NA	NA	NA	Saprolegniales	Saprolegniaceae	Saprolegnia	Saprolegnia parasitica
SRR6853342	1.19836	1	764544	Bacteria	NA	Firmicutes	Bacilli	Bacillales	Staphylococcaceae	Staphylococcus	Staphylococcus epidermidis
SRR6853342	1.19811	2	272568	Bacteria	NA	Proteobacteria	Alphaproteobacteria	Rhodospirillales	Acetobacteraceae	Gluconacetobacter	Gluconacetobacter diazotrophicus
SRR6853342	1.19729	1	1120947	Bacteria	NA	Actinobacteria	Actinobacteria	Actinomycetales	Actinomycetaceae	Actinomyces	Actinomyces vaccimaxillae
SRR6853342	1.17661	2	1003237	Bacteria	NA	Proteobacteria	Alphaproteobacteria	Rhodospirillales	Rhodospirillaceae	Azospirillum	Azospirillum amazonense
SRR6853342	1.17616	2	10003995	Bacteria	NA	Proteobacteria	Alphaproteobacteria	Rhodospirillales	Rhodospirillaceae	Azospirillum	Azospirillum lipoferum
SRR6853342	1.17455	1	1340484	Bacteria	NA	Firmicutes	Bacilli	Lactobacillales	Streptococcaceae	Streptococcus	Streptococcus mitis
SRR6853342	1.16981	2	987057	Bacteria	NA	Proteobacteria	Betaproteobacteria	Burkholderiales	Burkholderiaceae	Burkholderia	Burkholderia sp. TJI49
SRR6853342	1.16687	2	1234364	Bacteria	NA	Proteobacteria	Gammaproteobacteria	Xanthomonadales	Xanthomonadaceae	Dyella	Dyella ginsengisoli
SRR6853342	1.16123	2	461836	Eukaryota	NA	NA	NA	NA	Apusomonadidae	Thecamonas	Thecamonas trahens
SRR6853342	1.16037	2	1158291	Bacteria	NA	Proteobacteria	Betaproteobacteria	Burkholderiales	NA	Thiomonas	Thiomonas sp. FB-6
SRR6853342	1.15773	2	100883	Bacteria	NA	Firmicutes	Erysipelotrichia	Erysipelotrichales	Erysipelotrichaceae	Coprobacillus	NA
SRR6853342	1.15692	1	365046	Bacteria	NA	Proteobacteria	Betaproteobacteria	Burkholderiales	Comamonadaceae	Ramlibacter	Ramlibacter tataouinensis
SRR6853342	1.15599	2	1200791	Bacteria	NA	Proteobacteria	Betaproteobacteria	Burkholderiales	Comamonadaceae	Alicycliphilus	Alicycliphilus sp. CRZ1
SRR6853342	1.15111	1	1156431	Bacteria	NA	Firmicutes	Bacilli	Lactobacillales	Streptococcaceae	Streptococcus	Streptococcus sp. I-G2
SRR6853342	1.14945	2	36911	Eukaryota	Fungi	Ascomycota	Saccharomycetes	Saccharomycetales	Metschnikowiaceae	Clavispora	Clavispora lusitaniae
SRR6853342	1.14661	2	92860	Eukaryota	Fungi	Ascomycota	Dothideomycetes	Pleosporales	NA	NA	NA
SRR6853342	1.14642	1	1267973	Bacteria	NA	Actinobacteria	Actinobacteria	Actinomycetales	Micrococcaceae	Arthrobacter	Arthrobacter sp. H5
SRR6853342	1.13494	1	1268236	Bacteria	NA	Proteobacteria	Gammaproteobacteria	Aeromonadales	Aeromonadaceae	Aeromonas	Aeromonas molluscorum
SRR6853342	1.13217	2	926570	Bacteria	NA	Proteobacteria	Alphaproteobacteria	Rhodospirillales	Acetobacteraceae	Acidiphilium	Acidiphilium multivorum
SRR6853342	1.13109	1	10001187	NA	NA	NA	NA	NA	NA	NA	synthetic construct Plasmid_Backbone "pCC2FosMB"
SRR6853342	1.13109	1	526986	Bacteria	NA	Firmicutes	Bacilli	Bacillales	Bacillaceae	Bacillus	Bacillus cereus
SRR6853342	1.12449	1	685039	Bacteria	NA	Firmicutes	Bacilli	Bacillales	Staphylococcaceae	Staphylococcus	Staphylococcus aureus
SRR6853342	1.12286	2	1041159	Bacteria	NA	Proteobacteria	Alphaproteobacteria	Rhizobiales	Rhizobiaceae	Sinorhizobium	Sinorhizobium terangae
SRR6853342	1.10891	1	562983	Bacteria	NA	Firmicutes	Bacilli	Bacillales	NA	Gemella	Gemella sanguinis
SRR6853342	1.10806	2	33634	Eukaryota	NA	NA	NA	NA	NA	NA	NA
SRR6853342	1.10631	2	796891	Bacteria	NA	Proteobacteria	Alphaproteobacteria	Rhizobiales	Rhizobiaceae	Rhizobium	Rhizobium sp. STM 6155
SRR6853342	1.10285	2	5139	Eukaryota	Fungi	Ascomycota	Sordariomycetes	Sordariales	NA	NA	NA
SRR6853342	1.09663	2	675120	Eukaryota	Fungi	Ascomycota	Dothideomycetes	Capnodiales	Mycosphaerellaceae	Mycosphaerella	Mycosphaerella pini
SRR6853342	1.09637	1	12916	Bacteria	NA	Proteobacteria	Betaproteobacteria	Burkholderiales	Comamonadaceae	Acidovorax	NA
SRR6853342	1.09014	1	979216	Bacteria	NA	Firmicutes	Bacilli	Bacillales	Staphylococcaceae	Staphylococcus	Staphylococcus epidermidis
SRR6853342	1.08194	1	45972	Bacteria	NA	Firmicutes	Bacilli	Bacillales	Staphylococcaceae	Staphylococcus	Staphylococcus pasteuri
SRR6853342	1.08193	2	1283300	Bacteria	NA	Proteobacteria	Gammaproteobacteria	Methylococcales	Methylococcaceae	Methylohalobius	Methylohalobius crimeensis
SRR6853342	1.08181	1	1282361	Bacteria	NA	Proteobacteria	Alphaproteobacteria	Caulobacterales	Caulobacteraceae	Asticcacaulis	Asticcacaulis sp. AC402
SRR6853342	1.08062	1	215167	Viruses	NA	NA	NA	Caudovirales	Siphoviridae	NA	Staphylococcus phage 3A
SRR6853342	1.07465	2	95605	Bacteria	NA	Proteobacteria	Alphaproteobacteria	Rhodospirillales	Rhodospirillaceae	Azospirillum	Azospirillum sp. B4
SRR6853342	1.07207	1	37954	Viruses	NA	NA	NA	NA	Papillomaviridae	Betapapillomavirus	Betapapillomavirus 2
SRR6853342	1.07178	2	1268270	Eukaryota	Fungi	Ascomycota	Dothideomycetes	Capnodiales	Mycosphaerellaceae	Cercospora	Cercospora canescens
SRR6853342	1.07178	2	1414444	Eukaryota	Fungi	Ascomycota	Leotiomycetes	NA	Pseudeurotiaceae	Pseudogymnoascus	Pseudogymnoascus pannorum
SRR6853342	1.07122	2	446469	Bacteria	NA	Actinobacteria	Actinobacteria	Actinomycetales	Sanguibacteraceae	Sanguibacter	Sanguibacter keddieii
SRR6853342	1.06982	2	1110697	Bacteria	NA	Actinobacteria	Actinobacteria	Actinomycetales	Nocardiaceae	Nocardia	Nocardia asteroides
SRR6853342	1.06356	1	10002790	Bacteria	NA	Firmicutes	Bacilli	Bacillales	Staphylococcaceae	Staphylococcus	Staphylococcus aureus
SRR6853342	1.05983	1	10001609	Bacteria	NA	Proteobacteria	Alphaproteobacteria	Rhizobiales	Rhizobiaceae	Rhizobium	Rhizobium etli
SRR6853342	1.05945	1	5804	Eukaryota	NA	Apicomplexa	Coccidia	Eucoccidiorida	Eimeriidae	Eimeria	Eimeria maxima
SRR6853342	1.05914	1	28556	Eukaryota	Fungi	Ascomycota	Dothideomycetes	Pleosporales	Pleosporaceae	NA	NA
SRR6853342	1.05766	2	10000262	Bacteria	NA	Proteobacteria	Alphaproteobacteria	Rhodospirillales	Rhodospirillaceae	Tistrella	Tistrella mobilis
SRR6853342	1.054	2	388400	Bacteria	NA	Firmicutes	Bacilli	Bacillales	Bacillaceae	Bacillus	Bacillus sp. B14905
SRR6853342	1.04664	1	1117	Bacteria	NA	Cyanobacteria	NA	NA	NA	NA	NA
SRR6853342	1.0435	2	1287233	Bacteria	NA	Proteobacteria	Alphaproteobacteria	Rhizobiales	Phyllobacteriaceae	Mesorhizobium	Mesorhizobium sp. LNHC221B00
SRR6853342	1.03985	2	1227655	Eukaryota	Fungi	Ascomycota	Sordariomycetes	Hypocreales	Clavicipitaceae	Epichloe	Epichloe typhina
SRR6853342	1.03837	2	1074493	Bacteria	NA	Proteobacteria	Alphaproteobacteria	Sphingomonadales	Sphingomonadaceae	Sphingobium	Sphingobium yanoikuyae
SRR6853342	1.03581	1	10002998	Bacteria	NA	Firmicutes	Bacilli	Bacillales	Staphylococcaceae	Staphylococcus	Staphylococcus chromogenes plasmid pLNU9 (naturally occurring)
SRR6853342	1.03581	1	226900	Bacteria	NA	Firmicutes	Bacilli	Bacillales	Bacillaceae	Bacillus	Bacillus cereus
SRR6853342	1.03581	1	1168613	Viruses	NA	NA	NA	Caudovirales	Siphoviridae	NA	Staphylococcus phage TEM123
SRR6853342	1.03581	1	10000182	Bacteria	NA	Firmicutes	Bacilli	Bacillales	Bacillaceae	Bacillus	Bacillus thuringiensis
SRR6853342	1.03581	1	10002871	Bacteria	NA	Firmicutes	Bacilli	Bacillales	Bacillaceae	Bacillus	Bacillus thuringiensis
SRR6853342	1.03581	1	10002797	Bacteria	NA	Firmicutes	Bacilli	Bacillales	Bacillaceae	Bacillus	Bacillus thuringiensis
SRR6853342	1.03566	1	260742	Bacteria	NA	Actinobacteria	Actinobacteria	Actinomycetales	Streptomycetaceae	Streptomyces	Streptomyces sp. SS
SRR6853342	1.03496	2	1231391	Bacteria	NA	Proteobacteria	Betaproteobacteria	Burkholderiales	Alcaligenaceae	Pusillimonas	Pusillimonas noertemannii
SRR6853342	1.0326	1	633149	Bacteria	NA	Proteobacteria	Alphaproteobacteria	Caulobacterales	Caulobacteraceae	Brevundimonas	Brevundimonas subvibrioides
SRR6853342	1.02661	1	10003500	Bacteria	NA	Firmicutes	Bacilli	Bacillales	Staphylococcaceae	Staphylococcus	Staphylococcus aureus
SRR6853342	1.01636	1	927772	Eukaryota	Fungi	Ascomycota	Eurotiomycetes	Eurotiales	Aspergillaceae	Aspergillus	Aspergillus sojae
SRR6853342	1.01097	1	187303	Bacteria	NA	Proteobacteria	Alphaproteobacteria	Rhizobiales	Methylocystaceae	Methylocystis	Methylocystis sp. SC2
SRR6853342	1.01097	1	762376	Bacteria	NA	Proteobacteria	Betaproteobacteria	Burkholderiales	Alcaligenaceae	Achromobacter	Achromobacter xylosoxidans
SRR6853342	1.00684	1	1215915	Bacteria	NA	Firmicutes	Bacilli	Lactobacillales	Streptococcaceae	Lactococcus	Lactococcus raffinolactis
SRR6853342	1.00659	1	2745	Bacteria	NA	Proteobacteria	Gammaproteobacteria	Oceanospirillales	Halomonadaceae	Halomonas	NA
SRR6853342	1.00648	2	321614	Eukaryota	Fungi	Ascomycota	Dothideomycetes	Pleosporales	Phaeosphaeriaceae	Parastagonospora	Parastagonospora nodorum
SRR6853342	1.00028	2	1120983	Bacteria	NA	Proteobacteria	Alphaproteobacteria	Rhizobiales	Rhodobiaceae	Amorphus	Amorphus coralli
SRR6853342	0.99032	1	31993	Bacteria	NA	Proteobacteria	Alphaproteobacteria	Rhizobiales	Methylocystaceae	NA	NA
SRR6853342	0.982179	1	1136138	Bacteria	NA	Proteobacteria	Gammaproteobacteria	Pseudomonadales	Pseudomonadaceae	Pseudomonas	Pseudomonas fragi
SRR6853342	0.976701	1	1409574	Bacteria	NA	Firmicutes	Bacilli	Bacillales	Staphylococcaceae	Staphylococcus	Staphylococcus aureus
SRR6853342	0.973109	1	445219	Bacteria	NA	Proteobacteria	Alphaproteobacteria	Rhodospirillales	NA	NA	NA
SRR6853342	0.971911	1	5317	Eukaryota	Fungi	Basidiomycota	Agaricomycetes	Polyporales	Polyporaceae	NA	NA
SRR6853342	0.962839	1	595536	Bacteria	NA	Proteobacteria	Alphaproteobacteria	Rhizobiales	Methylocystaceae	Methylosinus	Methylosinus trichosporium
SRR6853342	0.960144	1	754331	Bacteria	NA	Proteobacteria	Gammaproteobacteria	Enterobacteriales	Enterobacteriaceae	Escherichia	Escherichia sp. TW09308
SRR6853342	0.959675	1	5598	Eukaryota	Fungi	Ascomycota	Dothideomycetes	Pleosporales	Pleosporaceae	Alternaria	NA
SRR6853342	0.959074	1	1078764	Bacteria	NA	Actinobacteria	Actinobacteria	Actinomycetales	Corynebacteriaceae	Corynebacterium	Corynebacterium sp. HFH0082
SRR6853342	0.946197	1	147545	Eukaryota	Fungi	Ascomycota	Eurotiomycetes	NA	NA	NA	NA
SRR6853342	0.94205	1	10004072	Bacteria	NA	Proteobacteria	Alphaproteobacteria	Rhizobiales	Rhizobiaceae	Rhizobium	Rhizobium leguminosarum
SRR6853342	0.94205	1	420662	Bacteria	NA	Proteobacteria	Betaproteobacteria	Burkholderiales	NA	Methylibium	Methylibium petroleiphilum
SRR6853342	0.94205	1	298655	Bacteria	NA	Actinobacteria	Actinobacteria	Actinomycetales	Frankiaceae	Frankia	Frankia sp. CN3
SRR6853342	0.933155	1	5094	Eukaryota	Fungi	Ascomycota	Eurotiomycetes	Eurotiales	Trichocomaceae	Talaromyces	NA
SRR6853342	0.933006	1	1045009	Bacteria	NA	Actinobacteria	Actinobacteria	Actinomycetales	Micrococcaceae	Citricoccus	Citricoccus sp. CH26A
SRR6853342	0.922404	1	418459	Eukaryota	Fungi	Basidiomycota	NA	Pucciniales	Pucciniaceae	Puccinia	Puccinia graminis
SRR6853342	0.922404	1	1122130	Bacteria	NA	Actinobacteria	Actinobacteria	Actinomycetales	Jonesiaceae	Jonesia	Jonesia quinghaiensis
SRR6853342	0.921431	1	1340486	Bacteria	NA	Firmicutes	Bacilli	Lactobacillales	Streptococcaceae	Streptococcus	Streptococcus mitis
SRR6853342	0.916212	1	391904	Bacteria	NA	Actinobacteria	Actinobacteria	Bifidobacteriales	Bifidobacteriaceae	Bifidobacterium	Bifidobacterium longum
SRR6853342	0.905429	1	497964	Bacteria	NA	Verrucomicrobia	Spartobacteria	NA	NA	Chthoniobacter	Chthoniobacter flavus
SRR6853342	0.903101	1	395965	Bacteria	NA	Proteobacteria	Alphaproteobacteria	Rhizobiales	Beijerinckiaceae	Methylocella	Methylocella silvestris
SRR6853342	0.898798	1	1122867	Eukaryota	Fungi	Ascomycota	Dothideomycetes	Pleosporales	Pleosporaceae	Alternaria	Alternaria arborescens
SRR6853342	0.89743	1	1336252	Bacteria	NA	Firmicutes	Bacilli	Bacillales	Staphylococcaceae	Staphylococcus	Staphylococcus aureus
SRR6853342	0.896712	1	28095	Bacteria	NA	Proteobacteria	Betaproteobacteria	Burkholderiales	Burkholderiaceae	Burkholderia	Burkholderia gladioli
SRR6853342	0.896129	1	424182	Bacteria	NA	Proteobacteria	Alphaproteobacteria	Rhizobiales	Rhizobiaceae	Rhizobium	Rhizobium sp. IRBG74
SRR6853342	0.895715	1	1262396	Eukaryota	Fungi	Basidiomycota	NA	Pucciniales	Pucciniaceae	Puccinia	Puccinia striiformis
SRR6853342	0.895152	1	487152	Viruses	NA	NA	NA	Caudovirales	Siphoviridae	NA	Staphylococcus phage phiMR25
SRR6853342	0.892619	1	1042326	Bacteria	NA	Proteobacteria	Alphaproteobacteria	Rhizobiales	Rhizobiaceae	Rhizobium	Rhizobium sp. IBUN
SRR6853342	0.890757	1	10002272	Bacteria	NA	Proteobacteria	Alphaproteobacteria	Rhodospirillales	Rhodospirillaceae	Azospirillum	Azospirillum brasilense
SRR6853342	0.889024	1	1323836	Eukaryota	Fungi	Ascomycota	Dothideomycetes	NA	NA	Cryomyces	Cryomyces antarcticus
SRR6853342	0.8882	1	548473	Bacteria	NA	Firmicutes	Bacilli	Bacillales	Staphylococcaceae	Staphylococcus	Staphylococcus aureus
SRR6853342	0.884787	1	1051583	Eukaryota	Fungi	Ascomycota	Sordariomycetes	Hypocreales	Clavicipitaceae	Epichloe	Epichloe typhina
SRR6853342	0.877681	1	1121034	Bacteria	NA	Proteobacteria	Alphaproteobacteria	Rhodospirillales	Rhodospirillaceae	Azospirillum	Azospirillum irakense
SRR6853342	0.877577	1	1029756	Bacteria	NA	Proteobacteria	Alphaproteobacteria	Rhizobiales	Hyphomicrobiaceae	Hyphomicrobium	Hyphomicrobium nitrativorans
SRR6853342	0.877437	1	1089454	Bacteria	NA	Actinobacteria	Actinobacteria	Actinomycetales	Gordoniaceae	Gordonia	Gordonia terrae
SRR6853342	0.87028	1	882101	Bacteria	NA	Proteobacteria	Alphaproteobacteria	Rhizobiales	Rhizobiaceae	Sinorhizobium	Sinorhizobium fredii
SRR6853342	0.867507	1	1172567	Bacteria	NA	Actinobacteria	Actinobacteria	Actinomycetales	Streptomycetaceae	Streptomyces	Streptomyces globisporus
SRR6853342	0.866768	1	645133	Eukaryota	Fungi	Ascomycota	Sordariomycetes	Glomerellales	Glomerellaceae	Colletotrichum	Colletotrichum graminicola
SRR6853342	0.86002	1	34397	Eukaryota	Fungi	Ascomycota	Sordariomycetes	Hypocreales	Clavicipitaceae	NA	NA
SRR6853342	0.858784	1	486041	Eukaryota	Fungi	Basidiomycota	Agaricomycetes	Agaricales	Tricholomataceae	Laccaria	Laccaria bicolor
SRR6853342	0.858128	1	718224	Bacteria	NA	Firmicutes	Bacilli	Bacillales	Bacillaceae	Bacillus	Bacillus cereus
SRR6853342	0.855772	1	570268	Bacteria	NA	Actinobacteria	Actinobacteria	Actinomycetales	Nocardiopsaceae	Nocardiopsis	Nocardiopsis potens
SRR6853342	0.854346	1	336963	Eukaryota	Fungi	Ascomycota	Eurotiomycetes	Onygenales	Onygenaceae	Uncinocarpus	Uncinocarpus reesii
SRR6853342	0.854346	1	273526	Bacteria	NA	Proteobacteria	Gammaproteobacteria	Enterobacteriales	Enterobacteriaceae	Serratia	Serratia marcescens
SRR6853342	0.854346	1	5061	Eukaryota	Fungi	Ascomycota	Eurotiomycetes	Eurotiales	Aspergillaceae	Aspergillus	Aspergillus niger
SRR6853342	0.846787	1	10001754	Bacteria	NA	Firmicutes	Bacilli	Lactobacillales	Enterococcaceae	Enterococcus	Enterococcus faecalis
SRR6853342	0.830301	1	305	Bacteria	NA	Proteobacteria	Betaproteobacteria	Burkholderiales	Burkholderiaceae	Ralstonia	Ralstonia solanacearum
SRR6853342	0.830099	1	685557	Eukaryota	Fungi	NA	NA	Mortierellales	Mortierellaceae	Mortierella	Mortierella alpina
SRR6853342	0.822128	1	1121271	Bacteria	NA	Proteobacteria	Alphaproteobacteria	Rhodobacterales	Rhodobacteraceae	Catellibacterium	Catellibacterium nectariphilum
SRR6853342	0.818596	1	1151122	Bacteria	NA	Actinobacteria	Actinobacteria	Actinomycetales	Microbacteriaceae	Microbacterium	Microbacterium sp. 292MF
SRR6853342	0.816194	1	5455	Eukaryota	Fungi	Ascomycota	Sordariomycetes	Glomerellales	Glomerellaceae	Colletotrichum	NA
SRR6853342	0.812114	1	367110	Eukaryota	Fungi	Ascomycota	Sordariomycetes	Sordariales	Sordariaceae	Neurospora	Neurospora crassa
SRR6853342	0.810256	1	1197706	Bacteria	NA	Actinobacteria	Actinobacteria	Actinomycetales	Micrococcaceae	Arthrobacter	Arthrobacter sp. M2012083
SRR6853342	0.808688	1	1385369	Bacteria	NA	Proteobacteria	Alphaproteobacteria	Rhodospirillales	Rhodospirillaceae	Skermanella	Skermanella stibiiresistens
SRR6853342	0.808258	1	1151118	Bacteria	NA	Actinobacteria	Actinobacteria	Actinomycetales	Micrococcaceae	Arthrobacter	Arthrobacter sp. 161MFSha2.1
SRR6853342	0.807826	1	1028384	Eukaryota	Fungi	Ascomycota	Sordariomycetes	Glomerellales	NA	NA	NA
SRR6853342	0.80775	1	938288	Bacteria	NA	Firmicutes	Clostridia	Clostridiales	NA	NA	Clostridiales bacterium 9401234
SRR6853342	0.803191	1	883080	Bacteria	NA	Proteobacteria	Alphaproteobacteria	Rhizobiales	Bradyrhizobiaceae	Afipia	Afipia felis
SRR6853342	0.801401	1	1029823	Bacteria	NA	Proteobacteria	Gammaproteobacteria	Pseudomonadales	Moraxellaceae	Acinetobacter	Acinetobacter sp. P8-3-8
SRR6853342	0.794468	1	1261617	Bacteria	NA	Proteobacteria	Betaproteobacteria	Burkholderiales	Oxalobacteraceae	Duganella	Duganella zoogloeoides
SRR6853342	0.793609	1	1286322	Eukaryota	NA	NA	NA	Kinetoplastida	Trypanosomatidae	NA	NA
SRR6853342	0.791694	1	1352941	Bacteria	NA	Actinobacteria	Actinobacteria	Actinomycetales	Streptomycetaceae	Streptomyces	Streptomyces niveus
SRR6853342	0.791694	1	1123262	Bacteria	NA	Actinobacteria	Actinobacteria	Solirubrobacterales	Solirubrobacteraceae	Solirubrobacter	Solirubrobacter soli
SRR6853342	0.786053	1	681288	Bacteria	NA	Firmicutes	Bacilli	Bacillales	Staphylococcaceae	Staphylococcus	Staphylococcus aureus
SRR6853342	0.781823	1	1048339	Bacteria	NA	Actinobacteria	Actinobacteria	Actinomycetales	Sporichthyaceae	Sporichthya	Sporichthya polymorpha
SRR6853342	0.781823	1	214688	Bacteria	NA	Planctomycetes	Planctomycetia	Planctomycetales	Planctomycetaceae	Gemmata	Gemmata obscuriglobus
SRR6853342	0.779531	1	582899	Bacteria	NA	Proteobacteria	Alphaproteobacteria	Rhizobiales	Hyphomicrobiaceae	Hyphomicrobium	Hyphomicrobium denitrificans
SRR6853342	0.779531	1	391	Bacteria	NA	Proteobacteria	Alphaproteobacteria	Rhizobiales	Rhizobiaceae	Rhizobium	Rhizobium sp.
SRR6853342	0.777433	1	4783	Eukaryota	NA	NA	NA	Peronosporales	NA	Phytophthora	NA
SRR6853342	0.769272	1	10002152	Bacteria	NA	Firmicutes	Bacilli	Bacillales	Staphylococcaceae	Staphylococcus	Staphylococcus simulans
SRR6853342	0.765228	1	5027	Eukaryota	Fungi	Ascomycota	Dothideomycetes	Pleosporales	Pleosporaceae	Pyrenophora	NA
SRR6853342	0.763407	1	218158	Bacteria	NA	Actinobacteria	Actinobacteria	Actinomycetales	Micrococcaceae	Arthrobacter	Arthrobacter sp. I3
SRR6853342	0.756225	1	572264	Bacteria	NA	Firmicutes	Bacilli	Bacillales	Bacillaceae	Bacillus	Bacillus cereus
SRR6853342	0.756076	1	1337957	Bacteria	NA	Actinobacteria	Actinobacteria	Actinomycetales	Pseudonocardiaceae	Amycolatopsis	Amycolatopsis orientalis
SRR6853342	0.756076	1	679197	Bacteria	NA	Actinobacteria	Actinobacteria	Actinomycetales	Segniliparaceae	Segniliparus	Segniliparus rugosus
SRR6853342	0.75587	1	1188256	Bacteria	NA	Proteobacteria	Alphaproteobacteria	Rhodobacterales	Rhodobacteraceae	Rhodovulum	Rhodovulum sulfidophilum
SRR6853342	0.75535	1	131324	Eukaryota	Fungi	Ascomycota	Dothideomycetes	Capnodiales	Mycosphaerellaceae	Pseudocercospora	NA
SRR6853342	0.753424	1	1678	Bacteria	NA	Actinobacteria	Actinobacteria	Bifidobacteriales	Bifidobacteriaceae	Bifidobacterium	NA
SRR6853342	0.751457	1	10000362	Bacteria	NA	Actinobacteria	Actinobacteria	Actinomycetales	Micrococcaceae	Arthrobacter	Arthrobacter sp. FB24 plasmid 1
SRR6853342	0.749158	1	89374	Bacteria	NA	Bacteroidetes	Sphingobacteriia	Sphingobacteriales	Saprospiraceae	NA	NA
SRR6853342	0.749158	1	1287681	Eukaryota	Fungi	Ascomycota	Sordariomycetes	Xylariales	Diatrypaceae	Eutypa	Eutypa lata
SRR6853342	0.745032	1	147541	Eukaryota	Fungi	Ascomycota	Dothideomycetes	NA	NA	NA	NA
SRR6853342	0.742743	1	119065	Bacteria	NA	Proteobacteria	Betaproteobacteria	Burkholderiales	NA	NA	NA
SRR6853342	0.737858	1	69042	Bacteria	NA	Cyanobacteria	NA	Chroococcales	NA	Synechococcus	Synechococcus sp. WH 5701
SRR6853342	0.737088	1	526225	Bacteria	NA	Actinobacteria	Actinobacteria	Actinomycetales	Geodermatophilaceae	Geodermatophilus	Geodermatophilus obscurus
SRR6853342	0.730069	1	565050	Bacteria	NA	Proteobacteria	Alphaproteobacteria	Caulobacterales	Caulobacteraceae	Caulobacter	Caulobacter vibrioides
SRR6853342	0.729478	1	10004193	Bacteria	NA	Actinobacteria	Actinobacteria	Actinomycetales	Micrococcaceae	Arthrobacter	Arthrobacter aurescens
SRR6853342	0.728172	1	748280	Bacteria	NA	Proteobacteria	Betaproteobacteria	Neisseriales	Neisseriaceae	Pseudogulbenkiania	Pseudogulbenkiania sp. NH8B
SRR6853342	0.723435	1	106633	Bacteria	NA	Proteobacteria	Gammaproteobacteria	Chromatiales	Ectothiorhodospiraceae	Thioalkalivibrio	NA
SRR6853342	0.723286	1	1283287	Bacteria	NA	Actinobacteria	Actinobacteria	Actinomycetales	Nocardioidaceae	Nocardioides	Nocardioides sp. Iso805N
SRR6853342	0.723286	1	1291520	Eukaryota	Fungi	Ascomycota	Dothideomycetes	Botryosphaeriales	Phyllostictaceae	Guignardia	Guignardia citricarpa
SRR6853342	0.723286	1	1120797	Bacteria	NA	Actinobacteria	Actinobacteria	Actinomycetales	Mycobacteriaceae	Mycobacterium	Mycobacterium sp. 141
SRR6853342	0.723286	1	1179225	Bacteria	NA	Actinobacteria	Actinobacteria	Actinomycetales	Micrococcaceae	Kocuria	Kocuria atrinae
SRR6853342	0.718906	1	10002566	Bacteria	NA	Proteobacteria	Alphaproteobacteria	Rhizobiales	Rhizobiaceae	Sinorhizobium	Sinorhizobium fredii
SRR6853342	0.716735	1	1179226	Bacteria	NA	Firmicutes	Bacilli	Bacillales	Staphylococcaceae	Staphylococcus	Staphylococcus lentus
SRR6853342	0.713934	1	694068	Eukaryota	Fungi	Basidiomycota	Agaricomycetes	Hymenochaetales	Hymenochaetaceae	Fomitiporia	Fomitiporia mediterranea
SRR6853342	0.711651	1	929712	Bacteria	NA	Actinobacteria	Actinobacteria	Solirubrobacterales	Patulibacteraceae	Patulibacter	Patulibacter minatonensis
SRR6853342	0.707742	1	43220	Eukaryota	Fungi	Ascomycota	Eurotiomycetes	Chaetothyriales	Herpotrichiellaceae	Capronia	NA
SRR6853342	0.707742	1	38946	Eukaryota	Fungi	Ascomycota	Eurotiomycetes	Onygenales	NA	Paracoccidioides	NA
SRR6853342	0.707742	1	351348	Bacteria	NA	Proteobacteria	Gammaproteobacteria	Alteromonadales	Alteromonadaceae	Marinobacter	Marinobacter hydrocarbonoclasticus
SRR6853342	0.707742	1	474922	Eukaryota	Fungi	Ascomycota	Sordariomycetes	Glomerellales	Glomerellaceae	Colletotrichum	Colletotrichum gloeosporioides
SRR6853342	0.707742	1	1336752	Bacteria	NA	Proteobacteria	Gammaproteobacteria	Vibrionales	Vibrionaceae	Vibrio	Vibrio fluvialis
SRR6853342	0.707742	1	663202	Eukaryota	Fungi	Ascomycota	Eurotiomycetes	Onygenales	Arthrodermataceae	Trichophyton	Trichophyton verrucosum
SRR6853342	0.707742	1	630390	Eukaryota	Fungi	Basidiomycota	NA	Pucciniales	Pucciniaceae	Puccinia	Puccinia triticina
SRR6853342	0.702638	1	1367536	Eukaryota	Fungi	Ascomycota	Dothideomycetes	Capnodiales	Mycosphaerellaceae	Mycosphaerella	Mycosphaerella laricina
SRR6853342	0.702638	1	1123065	Bacteria	NA	Actinobacteria	Actinobacteria	Actinomycetales	Ruaniaceae	Ruania	Ruania albidiflava
SRR6853342	0.702638	1	569360	Eukaryota	Fungi	Ascomycota	Sordariomycetes	Hypocreales	Nectriaceae	Fusarium	NA
SRR6853342	0.698442	1	171627	Eukaryota	Fungi	Ascomycota	Sordariomycetes	Hypocreales	Nectriaceae	Fusarium	NA
SRR6853342	0.695576	1	648999	Bacteria	NA	Actinobacteria	Actinobacteria	Actinomycetales	Micromonosporaceae	Micromonospora	Micromonospora sp. L5
SRR6853342	0.694929	1	1040980	Bacteria	NA	Proteobacteria	Alphaproteobacteria	Rhizobiales	Phyllobacteriaceae	Mesorhizobium	Mesorhizobium ciceri
SRR6853342	0.692947	1	320831	Viruses	NA	NA	NA	NA	NA	NA	Staphylococcus phage PT1028
SRR6853342	0.691198	1	413949	Eukaryota	NA	Apicomplexa	Coccidia	Eucoccidiorida	Eimeriidae	Eimeria	Eimeria tenella
SRR6853342	0.689672	1	1107882	Bacteria	NA	Proteobacteria	Alphaproteobacteria	Rhizobiales	Phyllobacteriaceae	Mesorhizobium	Mesorhizobium alhagi
SRR6853342	0.689384	1	165696	Bacteria	NA	Proteobacteria	Alphaproteobacteria	Sphingomonadales	Sphingomonadaceae	Novosphingobium	NA
SRR6853342	0.689384	1	1227495	Archaea	NA	Euryarchaeota	Halobacteria	Halobacteriales	Halobacteriaceae	Natrinema	Natrinema pallidum
SRR6853342	0.689384	1	1154769	Bacteria	NA	Proteobacteria	Betaproteobacteria	Burkholderiales	NA	Rubrivivax	Rubrivivax gelatinosus
SRR6853342	0.687158	1	279238	Bacteria	NA	Proteobacteria	Alphaproteobacteria	Sphingomonadales	Sphingomonadaceae	Novosphingobium	Novosphingobium aromaticivorans
SRR6853342	0.685205	1	380	Bacteria	NA	Proteobacteria	Alphaproteobacteria	Rhizobiales	Rhizobiaceae	Sinorhizobium	Sinorhizobium fredii
SRR6853342	0.681936	1	10002357	Bacteria	NA	Proteobacteria	Betaproteobacteria	Rhodocyclales	Rhodocyclaceae	Azoarcus	Azoarcus sp. KH32C plasmid pAZKH DNA
SRR6853342	0.681936	1	1120949	Bacteria	NA	Actinobacteria	Actinobacteria	Actinomycetales	Micromonosporaceae	Actinoplanes	Actinoplanes globisporus
SRR6853342	0.681936	1	862719	Bacteria	NA	Proteobacteria	Alphaproteobacteria	Rhodospirillales	Rhodospirillaceae	Azospirillum	Azospirillum lipoferum
SRR6853342	0.679294	1	10003814	Bacteria	NA	Proteobacteria	Alphaproteobacteria	Rhizobiales	Xanthobacteraceae	Xanthobacter	Xanthobacter autotrophicus
SRR6853342	0.679134	1	575608	Viruses	NA	NA	NA	Caudovirales	Siphoviridae	NA	Staphylococcus phage phiSauS-IPLA88
SRR6853342	0.678601	1	1041151	Bacteria	NA	Proteobacteria	Alphaproteobacteria	Rhizobiales	Rhizobiaceae	Sinorhizobium	Sinorhizobium meliloti
SRR6853342	0.676929	1	467210	Bacteria	NA	Firmicutes	Clostridia	Clostridiales	Lachnospiraceae	Lachnoanaerobaculum	Lachnoanaerobaculum saburreum
SRR6853342	0.676706	1	552525	Viruses	NA	NA	NA	Caudovirales	Siphoviridae	NA	Bacillus phage IEBH
SRR6853342	0.666412	1	644	Bacteria	NA	Proteobacteria	Gammaproteobacteria	Aeromonadales	Aeromonadaceae	Aeromonas	Aeromonas hydrophila
SRR6853342	0.660485	1	1126212	Eukaryota	Fungi	Ascomycota	Dothideomycetes	Botryosphaeriales	Botryosphaeriaceae	Macrophomina	Macrophomina phaseolina
SRR6853342	0.659867	1	35718	Eukaryota	Fungi	Ascomycota	Sordariomycetes	Sordariales	Chaetomiaceae	NA	NA
SRR6853342	0.659867	1	51316	Eukaryota	NA	Apicomplexa	Coccidia	Eucoccidiorida	Eimeriidae	Eimeria	Eimeria praecox
SRR6853342	0.654537	1	1839	Bacteria	NA	Actinobacteria	Actinobacteria	Actinomycetales	Nocardioidaceae	Nocardioides	NA
SRR6853342	0.654433	1	1283289	Bacteria	NA	Proteobacteria	Gammaproteobacteria	Pseudomonadales	Pseudomonadaceae	Pseudomonas	Pseudomonas sp. URMO17WK12:I3
SRR6853342	0.654368	1	1038859	Bacteria	NA	Proteobacteria	Alphaproteobacteria	Rhizobiales	Bradyrhizobiaceae	Bradyrhizobium	Bradyrhizobium elkanii
SRR6853342	0.654368	1	1300224	Bacteria	NA	Proteobacteria	Alphaproteobacteria	Rhizobiales	Rhizobiaceae	Agrobacterium	Agrobacterium tumefaciens
SRR6853342	0.654368	1	1235457	Bacteria	NA	Proteobacteria	Betaproteobacteria	Burkholderiales	Burkholderiaceae	Ralstonia	Ralstonia sp. AU12-08
SRR6853342	0.654293	1	43263	Bacteria	NA	Proteobacteria	Gammaproteobacteria	Pseudomonadales	Pseudomonadaceae	Pseudomonas	Pseudomonas alcaligenes
SRR6853342	0.654293	1	311402	Bacteria	NA	Proteobacteria	Alphaproteobacteria	Rhizobiales	Rhizobiaceae	Agrobacterium	Agrobacterium vitis
SRR6853342	0.654293	1	1232427	Bacteria	NA	Actinobacteria	Actinobacteria	Actinomycetales	Corynebacteriaceae	Corynebacterium	Corynebacterium sp. GD7
SRR6853342	0.654293	1	715226	Bacteria	NA	Proteobacteria	Alphaproteobacteria	Caulobacterales	Caulobacteraceae	Asticcacaulis	Asticcacaulis biprosthecium
SRR6853342	0.654293	1	861360	Bacteria	NA	Actinobacteria	Actinobacteria	Actinomycetales	Micrococcaceae	Arthrobacter	Arthrobacter arilaitensis
SRR6853342	0.654293	1	1335760	Bacteria	NA	Proteobacteria	Alphaproteobacteria	Sphingomonadales	Sphingomonadaceae	Sphingobium	Sphingobium sp. YL23
SRR6853342	0.654208	1	1288083	Bacteria	NA	Actinobacteria	Actinobacteria	Actinomycetales	Streptomycetaceae	Streptomyces	Streptomyces sp. TAA040
SRR6853342	0.653848	1	1111737	Bacteria	NA	Actinobacteria	Actinobacteria	Actinomycetales	Pseudonocardiaceae	Thermocrispum	Thermocrispum municipale
SRR6853342	0.639881	1	10002672	Bacteria	NA	Proteobacteria	Alphaproteobacteria	Sphingomonadales	Sphingomonadaceae	Novosphingobium	Novosphingobium aromaticivorans
SRR6853342	0.638275	1	1151121	Bacteria	NA	Firmicutes	Bacilli	Bacillales	Bacillaceae	Bacillus	Bacillus sp. 95MFCvi2.1
SRR6853342	0.634269	1	1220574	Bacteria	NA	Actinobacteria	Actinobacteria	Actinomycetales	Gordoniaceae	Gordonia	Gordonia amicalis
SRR6853342	0.632558	1	1123269	Bacteria	NA	Proteobacteria	Alphaproteobacteria	Sphingomonadales	Sphingomonadaceae	Sphingomonas	Sphingomonas sanxanigenens
SRR6853342	0.626658	1	258594	Bacteria	NA	Proteobacteria	Alphaproteobacteria	Rhizobiales	Bradyrhizobiaceae	Rhodopseudomonas	Rhodopseudomonas palustris
SRR6853342	0.620466	1	1040979	Bacteria	NA	Proteobacteria	Betaproteobacteria	Burkholderiales	Burkholderiaceae	Cupriavidus	Cupriavidus taiwanensis
SRR6853342	0.617925	1	1040984	Bacteria	NA	Proteobacteria	Alphaproteobacteria	Rhizobiales	Phyllobacteriaceae	Mesorhizobium	Mesorhizobium loti
SRR6853342	0.617925	1	76114	Bacteria	NA	Proteobacteria	Betaproteobacteria	Rhodocyclales	Rhodocyclaceae	Aromatoleum	Aromatoleum aromaticum
SRR6853342	0.617925	1	479430	Bacteria	NA	Actinobacteria	Actinobacteria	Actinomycetales	Actinospicaceae	Actinospica	Actinospica robiniae
SRR6853342	0.617925	1	1217722	Bacteria	NA	Proteobacteria	Gammaproteobacteria	Pseudomonadales	Pseudomonadaceae	Pseudomonas	Pseudomonas sp. S13.1.2
SRR6853342	0.617925	1	467200	Bacteria	NA	Actinobacteria	Actinobacteria	Actinomycetales	Streptomycetaceae	Streptomyces	Streptomyces griseoflavus
SRR6853342	0.617925	1	944560	Bacteria	NA	Actinobacteria	Actinobacteria	Actinomycetales	Actinomycetaceae	Actinomyces	Actinomyces sp. oral taxon 175
SRR6853342	0.617925	1	622637	Bacteria	NA	Proteobacteria	Alphaproteobacteria	Rhizobiales	Methylocystaceae	Methylocystis	Methylocystis sp. ATCC 49242
SRR6853342	0.617024	1	1236	Bacteria	NA	Proteobacteria	Gammaproteobacteria	NA	NA	NA	NA
SRR6853342	0.615868	1	305700	Bacteria	NA	Proteobacteria	Betaproteobacteria	Rhodocyclales	Rhodocyclaceae	Thauera	Thauera sp. 27
SRR6853342	0.615209	1	134362	Eukaryota	Fungi	Ascomycota	Dothideomycetes	Capnodiales	NA	NA	NA
SRR6853342	0.614977	1	1118963	Bacteria	NA	Actinobacteria	Actinobacteria	Actinomycetales	Micrococcaceae	Arthrobacter	Arthrobacter sp. Rue61a
SRR6853342	0.613662	1	1223566	Bacteria	NA	Proteobacteria	Alphaproteobacteria	Rhizobiales	Bradyrhizobiaceae	Bradyrhizobium	Bradyrhizobium sp. CCGE-LA001
SRR6853342	0.612853	1	1216071	Eukaryota	Fungi	Basidiomycota	Agaricomycetes	Agaricales	Pluteaceae	Volvariella	Volvariella volvacea
SRR6853342	0.612707	1	1122214	Bacteria	NA	Proteobacteria	Alphaproteobacteria	Rhizobiales	Aurantimonadaceae	Martelella	Martelella mediterranea
SRR6853342	0.611548	1	1223557	Eukaryota	NA	NA	NA	Pythiales	Pythiaceae	Pythium	Pythium irregulare
SRR6853342	0.611548	1	1336245	Bacteria	NA	Proteobacteria	Gammaproteobacteria	Oceanospirillales	Halomonadaceae	Carnimonas	Carnimonas nigrificans
SRR6853342	0.609527	1	644279	Bacteria	NA	Firmicutes	Bacilli	Bacillales	Staphylococcaceae	Staphylococcus	Staphylococcus aureus
SRR6853342	0.60747	1	985895	Eukaryota	Fungi	Ascomycota	Dothideomycetes	Pleosporales	Leptosphaeriaceae	Leptosphaeria	Leptosphaeria maculans
SRR6853342	0.60747	1	928724	Bacteria	NA	Actinobacteria	Actinobacteria	Actinomycetales	Pseudonocardiaceae	Saccharomonospora	Saccharomonospora glauca
SRR6853342	0.607068	1	450394	Bacteria	NA	Firmicutes	Bacilli	Bacillales	Staphylococcaceae	Staphylococcus	Staphylococcus aureus
SRR6853342	0.603731	1	760819	Bacteria	NA	Firmicutes	Bacilli	Lactobacillales	Streptococcaceae	Streptococcus	Streptococcus pneumoniae
SRR6853342	0.603247	1	1042378	Bacteria	NA	Proteobacteria	Alphaproteobacteria	Rhodobacterales	Rhodobacteraceae	Oceanicola	Oceanicola sp. S124
SRR6853342	0.602554	1	643562	Bacteria	NA	Proteobacteria	Deltaproteobacteria	Desulfovibrionales	Desulfovibrionaceae	Desulfovibrio	Desulfovibrio aespoeensis
SRR6853342	0.602554	1	660122	Eukaryota	Fungi	Ascomycota	Sordariomycetes	Hypocreales	Nectriaceae	Fusarium	Nectria haematococca
SRR6853342	0.602554	1	1111077	Eukaryota	Fungi	Ascomycota	Sordariomycetes	Hypocreales	Clavicipitaceae	Claviceps	Claviceps purpurea
SRR6853342	0.602336	1	910046	Bacteria	NA	Latescibacteria	NA	NA	NA	NA	NA
SRR6853342	0.600592	1	81684	Bacteria	NA	Proteobacteria	NA	NA	NA	NA	NA
SRR6853342	0.599608	1	566037	Eukaryota	Fungi	Ascomycota	Saccharomycetes	Saccharomycetales	Saccharomycetaceae	NA	Saccharomycetaceae sp. 'Ashbya aceri'
SRR6853342	0.596946	1	963	Bacteria	NA	Proteobacteria	Betaproteobacteria	Burkholderiales	Oxalobacteraceae	Herbaspirillum	NA
SRR6853342	0.596517	1	1213350	Eukaryota	Fungi	Ascomycota	Dothideomycetes	Dothideales	Dothioraceae	Aureobasidium	Aureobasidium pullulans
SRR6853342	0.595859	1	338	Bacteria	NA	Proteobacteria	Gammaproteobacteria	Xanthomonadales	Xanthomonadaceae	Xanthomonas	NA
SRR6853342	0.588492	1	51315	Eukaryota	NA	Apicomplexa	Coccidia	Eucoccidiorida	Eimeriidae	Eimeria	Eimeria necatrix
SRR6853342	0.586975	1	56409	Eukaryota	Fungi	Ascomycota	Saccharomycetes	Saccharomycetales	Saccharomycodaceae	Hanseniaspora	Hanseniaspora vineae
SRR6853342	0.586536	1	1136865	Eukaryota	Fungi	Ascomycota	Dothideomycetes	Hysteriales	Hysteriaceae	Rhytidhysteron	Rhytidhysteron rufulum
SRR6853342	0.585375	1	1127483	Bacteria	NA	Proteobacteria	Betaproteobacteria	Burkholderiales	Burkholderiaceae	Cupriavidus	Cupriavidus basilensis
SRR6853342	0.585375	1	1123322	Bacteria	NA	Actinobacteria	Actinobacteria	Actinomycetales	Streptomycetaceae	Streptomyces	Streptomyces vitaminophilus
SRR6853342	0.585136	1	1163398	Bacteria	NA	Proteobacteria	Gammaproteobacteria	Pseudomonadales	Pseudomonadaceae	Pseudomonas	Pseudomonas sp. HYS
SRR6853342	0.580185	1	1284664	Bacteria	NA	Actinobacteria	Actinobacteria	Actinomycetales	Streptomycetaceae	Streptomyces	Streptomyces gancidicus
SRR6853342	0.580185	1	1232429	Bacteria	NA	Actinobacteria	Actinobacteria	Actinomycetales	Micrococcaceae	Nesterenkonia	Nesterenkonia sp. NP1
SRR6853342	0.580185	1	1120959	Bacteria	NA	Actinobacteria	Actinobacteria	Actinomycetales	Microbacteriaceae	Agromyces	Agromyces italicus
SRR6853342	0.580185	1	1817	Bacteria	NA	Actinobacteria	Actinobacteria	Actinomycetales	Nocardiaceae	Nocardia	NA
SRR6853342	0.580185	1	1172180	Bacteria	NA	Actinobacteria	Actinobacteria	Actinomycetales	Streptomycetaceae	Streptomyces	Streptomyces sp. 351MFTsu5.1
SRR6853342	0.574165	1	395963	Bacteria	NA	Proteobacteria	Alphaproteobacteria	Rhizobiales	Beijerinckiaceae	Beijerinckia	Beijerinckia indica
SRR6853342	0.574165	1	1303692	Bacteria	NA	Actinobacteria	Actinobacteria	Actinomycetales	Streptomycetaceae	Streptomyces	Streptomyces fulvissimus
SRR6853342	0.570693	1	1144343	Bacteria	NA	Proteobacteria	Alphaproteobacteria	Rhizobiales	Phyllobacteriaceae	Phyllobacterium	Phyllobacterium sp. YR531
SRR6853342	0.567526	1	447217	Bacteria	NA	Proteobacteria	Deltaproteobacteria	Myxococcales	Myxococcaceae	Anaeromyxobacter	Anaeromyxobacter sp. K
SRR6853342	0.567179	1	32523	Eukaryota	Metazoa	Chordata	NA	NA	NA	NA	NA
SRR6853342	0.564872	1	904324	Bacteria	NA	Firmicutes	Bacilli	Bacillales	Staphylococcaceae	Staphylococcus	Staphylococcus epidermidis
SRR6853342	0.560594	1	936596	Bacteria	NA	Firmicutes	Clostridia	Clostridiales	Lachnospiraceae	NA	Lachnospiraceae bacterium MSX33
SRR6853342	0.55868	1	5801	Eukaryota	NA	Apicomplexa	Coccidia	Eucoccidiorida	Eimeriidae	Eimeria	Eimeria acervulina
SRR6853342	0.55868	1	1410824	Bacteria	NA	Firmicutes	Bacilli	Bacillales	Staphylococcaceae	Staphylococcus	Staphylococcus aureus
SRR6853342	0.553387	1	517	Bacteria	NA	Proteobacteria	Betaproteobacteria	Burkholderiales	Alcaligenaceae	Bordetella	NA
SRR6853342	0.553387	1	1122239	Bacteria	NA	Actinobacteria	Actinobacteria	Actinomycetales	Microbacteriaceae	Microbacterium	Microbacterium luticocti
SRR6853342	0.553387	1	1172179	Bacteria	NA	Actinobacteria	Actinobacteria	Actinomycetales	Streptomycetaceae	Streptomyces	Streptomyces sp. 142MFCol3.1
SRR6853342	0.550806	1	768671	Bacteria	NA	Proteobacteria	Gammaproteobacteria	Chromatiales	Chromatiaceae	Thiocapsa	Thiocapsa marina
SRR6853342	0.548487	1	767029	Bacteria	NA	Actinobacteria	Actinobacteria	Actinomycetales	Propionibacteriaceae	Propionibacterium	Propionibacterium propionicum
SRR6853342	0.547156	1	136993	Bacteria	NA	Proteobacteria	Alphaproteobacteria	Rhizobiales	Methylocystaceae	Methylosinus	Methylosinus sp. LW4
SRR6853342	0.543333	1	361076	Eukaryota	NA	NA	NA	Dictyosteliida	NA	Dictyostelium	Dictyostelium intermedium
SRR6853342	0.542946	1	133	Bacteria	NA	Proteobacteria	Alphaproteobacteria	Rhizobiales	Methylocystaceae	Methylocystis	NA
SRR6853342	0.542084	1	1173716	Eukaryota	Fungi	Ascomycota	Dothideomycetes	Capnodiales	Mycosphaerellaceae	Zymoseptoria	Zymoseptoria ardabiliae
SRR6853342	0.542084	1	693750	Bacteria	NA	Proteobacteria	Alphaproteobacteria	Rhizobiales	Brucellaceae	Brucella	Brucella sp. BO2
SRR6853342	0.541567	1	985148	Eukaryota	Fungi	Ascomycota	Dothideomycetes	Capnodiales	Mycosphaerellaceae	Zymoseptoria	Zymoseptoria passerinii
SRR6853342	0.540964	1	10002494	Bacteria	NA	Proteobacteria	Alphaproteobacteria	Rhodospirillales	Rhodospirillaceae	Azospirillum	Azospirillum lipoferum
SRR6853342	0.540964	1	1110502	Bacteria	NA	Proteobacteria	Alphaproteobacteria	Rhodospirillales	Rhodospirillaceae	Tistrella	Tistrella mobilis
SRR6853342	0.540964	1	252305	Bacteria	NA	Proteobacteria	Alphaproteobacteria	Rhodobacterales	Rhodobacteraceae	Oceanicola	Oceanicola batsensis
SRR6853342	0.540964	1	95616	Bacteria	NA	Actinobacteria	Actinobacteria	Actinomycetales	Microbacteriaceae	Microbacterium	Microbacterium sp. B24
SRR6853342	0.536754	1	1336207	Bacteria	NA	Proteobacteria	Gammaproteobacteria	Pseudomonadales	Pseudomonadaceae	Pseudomonas	Pseudomonas sp. P818
SRR6853342	0.535892	1	5501	Eukaryota	Fungi	Ascomycota	Eurotiomycetes	Onygenales	NA	Coccidioides	Coccidioides immitis
SRR6853342	0.535892	1	1290454	Eukaryota	Fungi	NA	NA	Mucorales	Mucoraceae	Mucor	Mucor irregularis
SRR6853342	0.535892	1	909455	Eukaryota	Fungi	Ascomycota	Sordariomycetes	Hypocreales	Nectriaceae	Fusarium	Fusarium oxysporum
SRR6853342	0.535892	1	334819	Eukaryota	Fungi	Ascomycota	Sordariomycetes	Hypocreales	Nectriaceae	Fusarium	Fusarium verticillioides
SRR6853342	0.535892	1	4797	Eukaryota	NA	NA	NA	Pythiales	Pythiaceae	Pythium	NA
SRR6853342	0.535892	1	1054862	Bacteria	NA	Actinobacteria	Actinobacteria	Actinomycetales	Streptomycetaceae	Streptomyces	Streptomyces bottropensis
SRR6853342	0.535892	1	1381753	Eukaryota	Fungi	Basidiomycota	Agaricomycetes	Agaricales	Marasmiaceae	Moniliophthora	Moniliophthora roreri
SRR6853342	0.535892	1	655819	Eukaryota	Fungi	Ascomycota	Sordariomycetes	Hypocreales	Cordycipitaceae	Beauveria	Beauveria bassiana
SRR6853342	0.535892	1	1445577	Eukaryota	Fungi	Ascomycota	Sordariomycetes	Glomerellales	Glomerellaceae	Colletotrichum	Colletotrichum fioriniae
SRR6853342	0.534421	1	5656	Eukaryota	NA	NA	NA	Kinetoplastida	Trypanosomatidae	Crithidia	Crithidia fasciculata
SRR6853342	0.532908	1	186822	Bacteria	NA	Firmicutes	Bacilli	Bacillales	Paenibacillaceae	NA	NA
SRR6853342	0.531606	1	106589	Bacteria	NA	Proteobacteria	Betaproteobacteria	Burkholderiales	Burkholderiaceae	Cupriavidus	NA
SRR6853342	0.531606	1	1267005	Bacteria	NA	Proteobacteria	Alphaproteobacteria	Rhizobiales	Hyphomicrobiaceae	Hyphomicrobium	Hyphomicrobium zavarzinii
SRR6853342	0.528723	1	1350469	Bacteria	NA	Proteobacteria	Betaproteobacteria	Burkholderiales	Alcaligenaceae	Achromobacter	Achromobacter xylosoxidans
SRR6853342	0.528333	1	1160710	Bacteria	NA	Actinobacteria	Actinobacteria	Actinomycetales	Microbacteriaceae	Microbacterium	Microbacterium laevaniformans
SRR6853342	0.527636	1	1298857	Bacteria	NA	Actinobacteria	Actinobacteria	Solirubrobacterales	Solirubrobacteraceae	Solirubrobacter	Solirubrobacter sp. URHD0082
SRR6853342	0.523671	1	1122970	Bacteria	NA	Proteobacteria	Alphaproteobacteria	Sphingomonadales	Erythrobacteraceae	Porphyrobacter	Porphyrobacter cryptus
SRR6853342	0.520576	1	1873	Bacteria	NA	Actinobacteria	Actinobacteria	Actinomycetales	Micromonosporaceae	Micromonospora	NA
SRR6853342	0.520576	1	715989	Eukaryota	Fungi	Ascomycota	NA	NA	NA	NA	NA
SRR6853342	0.520179	1	351187	Bacteria	NA	Actinobacteria	Actinobacteria	Actinomycetales	Micromonosporaceae	Salinispora	Salinispora pacifica
SRR6853342	0.519926	1	1417757	Eukaryota	Fungi	Basidiomycota	Agaricomycetes	Agaricales	Amanitaceae	Amanita	Amanita jacksonii
SRR6853342	0.517459	1	1266998	Bacteria	NA	Proteobacteria	Alphaproteobacteria	Rhodobacterales	Rhodobacteraceae	Paracoccus	Paracoccus zeaxanthinifaciens
SRR6853342	0.517459	1	318586	Bacteria	NA	Proteobacteria	Alphaproteobacteria	Rhodobacterales	Rhodobacteraceae	Paracoccus	Paracoccus denitrificans
SRR6853342	0.51633	1	927661	Bacteria	NA	Actinobacteria	Actinobacteria	Actinomycetales	Cryptosporangiaceae	Cryptosporangium	Cryptosporangium arvum
SRR6853342	0.515958	1	227292	Bacteria	NA	Proteobacteria	Alphaproteobacteria	Rhizobiales	Rhizobiaceae	NA	NA
SRR6853342	0.512565	1	1219037	Bacteria	NA	Proteobacteria	Alphaproteobacteria	Sphingomonadales	Sphingomonadaceae	Sphingobium	Sphingobium xenophagum
SRR6853342	0.511267	1	481	Bacteria	NA	Proteobacteria	Betaproteobacteria	Neisseriales	Neisseriaceae	NA	NA
SRR6853342	0.511267	1	1043206	Bacteria	NA	Proteobacteria	Alphaproteobacteria	Rhodospirillales	Acetobacteraceae	Acidiphilium	Acidiphilium sp. PM
SRR6853342	0.511267	1	1384060	Bacteria	NA	Actinobacteria	Actinobacteria	Actinomycetales	Nocardiaceae	Rhodococcus	Rhodococcus sp. P27
SRR6853342	0.509984	1	69328	Bacteria	NA	Proteobacteria	Gammaproteobacteria	Pseudomonadales	Pseudomonadaceae	Pseudomonas	Pseudomonas sp. VLB120
SRR6853342	0.509576	1	1132836	Bacteria	NA	Proteobacteria	Alphaproteobacteria	Rhizobiales	Rhizobiaceae	Rhizobium	Rhizobium sp. CCGE 510
SRR6853342	0.509094	1	1086054	Eukaryota	Fungi	Basidiomycota	Agaricomycetes	Cantharellales	Ceratobasidiaceae	Rhizoctonia	Rhizoctonia solani
SRR6853342	0.507386	1	1323662	Bacteria	NA	Firmicutes	Bacilli	Bacillales	Staphylococcaceae	Staphylococcus	Staphylococcus aureus
SRR6853342	0.506744	1	1229491	Bacteria	NA	Proteobacteria	Alphaproteobacteria	Rhizobiales	Rhizobiaceae	Rhizobium	Rhizobium lupini
SRR6853342	0.506676	1	1388272	Bacteria	NA	Firmicutes	Bacilli	Bacillales	Staphylococcaceae	Staphylococcus	Staphylococcus aureus
SRR6853342	0.505005	1	1316934	Bacteria	NA	Proteobacteria	Gammaproteobacteria	Pseudomonadales	Pseudomonadaceae	Pseudomonas	Pseudomonas fuscovaginae
SRR6853342	0.50465	1	671144	Eukaryota	Fungi	Basidiomycota	Wallemiomycetes	Wallemiales	NA	Wallemia	Wallemia sebi
SRR6853342	0.504012	1	1144319	Bacteria	NA	Proteobacteria	Betaproteobacteria	Burkholderiales	Oxalobacteraceae	Herbaspirillum	Herbaspirillum sp. CF444
SRR6853342	0.500142	1	396014	Bacteria	NA	Actinobacteria	Actinobacteria	Actinomycetales	Dermabacteraceae	Brachybacterium	Brachybacterium phenoliresistens
SRR6853342	0.500142	1	979556	Bacteria	NA	Actinobacteria	Actinobacteria	Actinomycetales	Microbacteriaceae	Microbacterium	Microbacterium testaceum
SRR6853342	0.500142	1	1212819	Bacteria	NA	Proteobacteria	Betaproteobacteria	Burkholderiales	Burkholderiaceae	Burkholderia	Burkholderia pyrrocinia
SRR6853342	0.500142	1	1120984	Bacteria	NA	Actinobacteria	Actinobacteria	Actinomycetales	Pseudonocardiaceae	Amycolatopsis	Amycolatopsis taiwanensis
SRR6853342	0.500142	1	935565	Bacteria	NA	Proteobacteria	Alphaproteobacteria	Rhodobacterales	Rhodobacteraceae	Paracoccus	Paracoccus pantotrophus
SRR6853342	0.500142	1	1122963	Bacteria	NA	Proteobacteria	Alphaproteobacteria	Rhizobiales	Methylocystaceae	Pleomorphomonas	Pleomorphomonas oryzae
SRR6853342	0.500142	1	1206735	Bacteria	NA	Actinobacteria	Actinobacteria	Actinomycetales	Nocardiaceae	Nocardia	Nocardia takedensis
SRR6853342	0.500142	1	996637	Bacteria	NA	Actinobacteria	Actinobacteria	Actinomycetales	Streptomycetaceae	Streptomyces	Streptomyces griseoaurantiacus
SRR6853342	0.500142	1	1040988	Bacteria	NA	Proteobacteria	Alphaproteobacteria	Rhizobiales	Phyllobacteriaceae	Mesorhizobium	Mesorhizobium sp. WSM4349
SRR6853343	3512990	2577260	53335	Bacteria	NA	Proteobacteria	Gammaproteobacteria	Enterobacteriales	Enterobacteriaceae	Pantoea	NA
SRR6853343	1493670	1171246	543	Bacteria	NA	Proteobacteria	Gammaproteobacteria	Enterobacteriales	Enterobacteriaceae	NA	NA
SRR6853343	1139200	445263	44249	Bacteria	NA	Firmicutes	Bacilli	Bacillales	Paenibacillaceae	Paenibacillus	NA
SRR6853343	450866	203559	1224	Bacteria	NA	Proteobacteria	NA	NA	NA	NA	NA
SRR6853343	280102	253515	593105	Bacteria	NA	Proteobacteria	Gammaproteobacteria	Enterobacteriales	Enterobacteriaceae	Pantoea	Pantoea sp. Sc1
SRR6853343	236894	106539	32630	NA	NA	NA	NA	NA	NA	NA	synthetic construct
SRR6853343	223029	130174	1236	Bacteria	NA	Proteobacteria	Gammaproteobacteria	NA	NA	NA	NA
SRR6853343	204601	187488	712898	Bacteria	NA	Proteobacteria	Gammaproteobacteria	Enterobacteriales	Enterobacteriaceae	Pantoea	Pantoea vagans
SRR6853343	157883	129791	697871	Bacteria	NA	Proteobacteria	Gammaproteobacteria	Enterobacteriales	Enterobacteriaceae	Pantoea	Pantoea sp. SL1_M5
SRR6853343	121590	55036	1	NA	NA	NA	NA	NA	NA	NA	NA
SRR6853343	117347	82206	2	Bacteria	NA	NA	NA	NA	NA	NA	NA
SRR6853343	113136	69030	131567	NA	NA	NA	NA	NA	NA	NA	NA
SRR6853343	89323.7	37956	1406	Bacteria	NA	Firmicutes	Bacilli	Bacillales	Paenibacillaceae	Paenibacillus	Paenibacillus polymyxa
SRR6853343	59473.4	55607	1110694	Bacteria	NA	Proteobacteria	Gammaproteobacteria	Enterobacteriales	Enterobacteriaceae	Pantoea	Pantoea agglomerans
SRR6853343	45143.8	42243	517433	Bacteria	NA	Proteobacteria	Gammaproteobacteria	Enterobacteriales	Enterobacteriaceae	Pantoea	Pantoea sp. aB
SRR6853343	44405.6	17123	10002370	Bacteria	NA	Proteobacteria	Gammaproteobacteria	Enterobacteriales	Enterobacteriaceae	Klebsiella	Klebsiella pneumoniae plasmid 9
SRR6853343	41375.6	16132	10002376	Bacteria	NA	Proteobacteria	Gammaproteobacteria	Enterobacteriales	Enterobacteriaceae	Klebsiella	Klebsiella pneumoniae plasmid pK29
SRR6853343	37740.4	39972	1144341	Bacteria	NA	Proteobacteria	Gammaproteobacteria	Enterobacteriales	Enterobacteriaceae	Pantoea	Pantoea sp. YR343
SRR6853343	32847.9	32595	1144320	Bacteria	NA	Proteobacteria	Gammaproteobacteria	Enterobacteriales	Enterobacteriaceae	Pantoea	Pantoea sp. GM01
SRR6853343	29610	29624	1358411	Bacteria	NA	Proteobacteria	Gammaproteobacteria	Enterobacteriales	Enterobacteriaceae	Pantoea	Pantoea dispersa
SRR6853343	27271.3	11182	10002263	Bacteria	NA	Proteobacteria	Gammaproteobacteria	Enterobacteriales	Enterobacteriaceae	Serratia	Serratia marcescens plasmid R478
SRR6853343	27148.4	10369	10000387	NA	NA	NA	NA	NA	NA	NA	synthetic construct Plasmid NTP16 DNA with inserted transposon Tn4352
SRR6853343	27066.6	22779	660596	Bacteria	NA	Proteobacteria	Gammaproteobacteria	Enterobacteriales	Enterobacteriaceae	Pantoea	Pantoea stewartii
SRR6853343	22201.3	24422	547	Bacteria	NA	Proteobacteria	Gammaproteobacteria	Enterobacteriales	Enterobacteriaceae	Enterobacter	NA
SRR6853343	21969.9	22109	10002912	Bacteria	NA	Proteobacteria	Gammaproteobacteria	Enterobacteriales	Enterobacteriaceae	Pantoea	Pantoea vagans
SRR6853343	21301.9	10727	1329832	Bacteria	NA	Proteobacteria	Gammaproteobacteria	Enterobacteriales	Enterobacteriaceae	Enterobacter	Enterobacter sp. MGH 34
SRR6853343	20557.9	8473	10004005	Bacteria	NA	Proteobacteria	Gammaproteobacteria	Alteromonadales	Shewanellaceae	Shewanella	Shewanella sp. ANA-3 plasmid 1
SRR6853343	20529.3	8403	10002380	Bacteria	NA	Proteobacteria	Gammaproteobacteria	Enterobacteriales	Enterobacteriaceae	Klebsiella	Klebsiella pneumoniae plasmid pNL194
SRR6853343	20220.5	20186	354276	Bacteria	NA	Proteobacteria	Gammaproteobacteria	Enterobacteriales	Enterobacteriaceae	Enterobacter	NA
SRR6853343	20014.4	8163	10003280	Bacteria	NA	Proteobacteria	Gammaproteobacteria	Enterobacteriales	Enterobacteriaceae	Proteus	Proteus vulgaris plasmid Rts1 DNA
SRR6853343	19924.7	20731	592316	Bacteria	NA	Proteobacteria	Gammaproteobacteria	Enterobacteriales	Enterobacteriaceae	Pantoea	Pantoea sp. At-9b
SRR6853343	19530.3	7894	10000369	NA	NA	NA	NA	NA	NA	NA	synthetic construct plasmid pKF339 DNA
SRR6853343	19409.3	7748	10000966	NA	NA	NA	NA	NA	NA	NA	synthetic construct Plasmid "pSC101 with relaxase and oriT deleted"
SRR6853343	19389.7	7325	1400146	Bacteria	NA	Proteobacteria	Gammaproteobacteria	Enterobacteriales	Enterobacteriaceae	Enterobacter	Enterobacter cloacae
SRR6853343	18521.5	7901	10003087	Bacteria	NA	Proteobacteria	Gammaproteobacteria	Enterobacteriales	Enterobacteriaceae	Cronobacter	Cronobacter sakazakii
SRR6853343	18507.1	7461	10001904	Bacteria	NA	Proteobacteria	Gammaproteobacteria	Enterobacteriales	Enterobacteriaceae	Klebsiella	Klebsiella pneumoniae
SRR6853343	17320.4	14216	10001811	Bacteria	NA	Proteobacteria	Gammaproteobacteria	Enterobacteriales	Enterobacteriaceae	Erwinia	Erwinia amylovora
SRR6853343	17130.2	18479	1332069	Bacteria	NA	Proteobacteria	Gammaproteobacteria	Enterobacteriales	Enterobacteriaceae	Pantoea	Pantoea sp. AS-PWVM4
SRR6853343	16344.9	11569	553	Bacteria	NA	Proteobacteria	Gammaproteobacteria	Enterobacteriales	Enterobacteriaceae	Pantoea	Pantoea ananatis
SRR6853343	16002.1	6373	10000666	NA	NA	NA	NA	NA	NA	NA	synthetic construct plasmid R391
SRR6853343	15767.9	6450	1337384	Bacteria	NA	Proteobacteria	Gammaproteobacteria	Enterobacteriales	Enterobacteriaceae	Escherichia	Escherichia coli
SRR6853343	15622.9	17667	570	Bacteria	NA	Proteobacteria	Gammaproteobacteria	Enterobacteriales	Enterobacteriaceae	Klebsiella	NA
SRR6853343	15204	14634	1261128	Bacteria	NA	Proteobacteria	Gammaproteobacteria	Enterobacteriales	Enterobacteriaceae	Pantoea	Pantoea agglomerans
SRR6853343	15024.8	6702	1036171	Bacteria	NA	Firmicutes	Bacilli	Bacillales	Paenibacillaceae	Paenibacillus	Paenibacillus polymyxa
SRR6853343	14693.9	7229	1413214	Bacteria	NA	Firmicutes	Bacilli	Bacillales	Paenibacillaceae	Paenibacillus	Paenibacillus polymyxa
SRR6853343	14465.9	17455	613	Bacteria	NA	Proteobacteria	Gammaproteobacteria	Enterobacteriales	Enterobacteriaceae	Serratia	NA
SRR6853343	14280.9	6008	10002384	Bacteria	NA	Proteobacteria	Gammaproteobacteria	Enterobacteriales	Enterobacteriaceae	Klebsiella	Klebsiella pneumoniae plasmid unnamed
SRR6853343	13605.1	14483	891974	Bacteria	NA	Proteobacteria	Gammaproteobacteria	Enterobacteriales	Enterobacteriaceae	NA	Plautia stali symbiont
SRR6853343	13577.9	13772	500639	Bacteria	NA	Proteobacteria	Gammaproteobacteria	Enterobacteriales	Enterobacteriaceae	Enterobacter	Enterobacter cancerogenus
SRR6853343	13499.6	14743	634500	Bacteria	NA	Proteobacteria	Gammaproteobacteria	Enterobacteriales	Enterobacteriaceae	Erwinia	Erwinia billingiae
SRR6853343	12160.9	14139	1274722	Bacteria	NA	Proteobacteria	Gammaproteobacteria	Enterobacteriales	Enterobacteriaceae	Erwinia	Erwinia toletana
SRR6853343	11731.9	4867	469	Bacteria	NA	Proteobacteria	Gammaproteobacteria	Pseudomonadales	Moraxellaceae	Acinetobacter	NA
SRR6853343	9826.68	9255	9606	Eukaryota	Metazoa	Chordata	Mammalia	Primates	Hominidae	Homo	Homo sapiens
SRR6853343	9246.48	4070	996640	Bacteria	NA	Firmicutes	Bacilli	Bacillales	Paenibacillaceae	Paenibacillus	Paenibacillus sp. ICGEB2008
SRR6853343	8851.82	9986	1225184	Bacteria	NA	Proteobacteria	Gammaproteobacteria	Enterobacteriales	Enterobacteriaceae	Pantoea	Pantoea sp. A4
SRR6853343	8613.02	3772	1156938	Bacteria	NA	Firmicutes	Bacilli	Bacillales	Paenibacillaceae	Paenibacillus	Paenibacillus polymyxa
SRR6853343	8579.71	9645	10002911	Bacteria	NA	Proteobacteria	Gammaproteobacteria	Enterobacteriales	Enterobacteriaceae	Pantoea	Pantoea vagans
SRR6853343	8536.74	10964	413496	Bacteria	NA	Proteobacteria	Gammaproteobacteria	Enterobacteriales	Enterobacteriaceae	Cronobacter	NA
SRR6853343	8376.74	3461	10001978	Bacteria	NA	Proteobacteria	Alphaproteobacteria	Sphingomonadales	Sphingomonadaceae	Sphingomonas	Sphingomonas sp. MM-1 plasmid_0|ref|NC_020542.1|gnl|NCBI_GENOMES|32603|gi|472433664|Sphingomonas sp. MM-1 plasmid pISP0
SRR6853343	8125.17	5932	562	Bacteria	NA	Proteobacteria	Gammaproteobacteria	Enterobacteriales	Enterobacteriaceae	Escherichia	Escherichia coli
SRR6853343	8044.41	4916	10002573	Bacteria	NA	Proteobacteria	Gammaproteobacteria	Enterobacteriales	Enterobacteriaceae	Rahnella	Rahnella aquatilis
SRR6853343	6776.55	3491	1329840	Bacteria	NA	Proteobacteria	Gammaproteobacteria	Enterobacteriales	Enterobacteriaceae	Enterobacter	Enterobacter sp. BIDMC 28
SRR6853343	6721.03	2770	10002377	Bacteria	NA	Proteobacteria	Gammaproteobacteria	Enterobacteriales	Enterobacteriaceae	Klebsiella	Klebsiella pneumoniae plasmid pKP048
SRR6853343	6654.87	5583	357240	Bacteria	NA	Proteobacteria	Gammaproteobacteria	Enterobacteriales	Enterobacteriaceae	Cronobacter	Cronobacter helveticus
SRR6853343	6448.82	5355	10003577	Bacteria	NA	Proteobacteria	Gammaproteobacteria	Enterobacteriales	Enterobacteriaceae	Erwinia	Erwinia billingiae
SRR6853343	6420.97	7651	615	Bacteria	NA	Proteobacteria	Gammaproteobacteria	Enterobacteriales	Enterobacteriaceae	Serratia	Serratia marcescens
SRR6853343	6368.81	4617	1224136	Bacteria	NA	Proteobacteria	Gammaproteobacteria	Enterobacteriales	Enterobacteriaceae	NA	Enterobacteriaceae bacterium LSJC7
SRR6853343	6227.59	7139	551	Bacteria	NA	Proteobacteria	Gammaproteobacteria	Enterobacteriales	Enterobacteriaceae	Erwinia	NA
SRR6853343	6219.7	4076	1254522	Eukaryota	NA	NA	NA	Peronosporales	NA	Phytophthora	Phytophthora lateralis
SRR6853343	5954.05	2659	10002442	Bacteria	NA	Proteobacteria	Gammaproteobacteria	Enterobacteriales	Enterobacteriaceae	Klebsiella	Klebsiella pneumoniae
SRR6853343	5874.83	4597	932213	Bacteria	NA	Proteobacteria	Gammaproteobacteria	Enterobacteriales	Enterobacteriaceae	Serratia	Serratia sp. M24T3
SRR6853343	5785.37	2417	716546	Eukaryota	Fungi	Ascomycota	NA	NA	NA	NA	NA
SRR6853343	5719.33	4931	10003703	Bacteria	NA	Proteobacteria	Gammaproteobacteria	Enterobacteriales	Enterobacteriaceae	Rahnella	Rahnella aquatilis
SRR6853343	5563.68	2437	349965	Bacteria	NA	Proteobacteria	Gammaproteobacteria	Enterobacteriales	Enterobacteriaceae	Yersinia	Yersinia intermedia
SRR6853343	5532.03	6533	204037	Bacteria	NA	Proteobacteria	Gammaproteobacteria	Enterobacteriales	Enterobacteriaceae	Dickeya	NA
SRR6853343	5528.92	2129	10002369	Bacteria	NA	Proteobacteria	Gammaproteobacteria	Enterobacteriales	Enterobacteriaceae	Klebsiella	Klebsiella pneumoniae plasmid pK245
SRR6853343	5485.34	5008	95608	Bacteria	NA	Proteobacteria	Gammaproteobacteria	Enterobacteriales	Enterobacteriaceae	Pantoea	Pantoea sp. B40
SRR6853343	5170.14	5894	95610	Bacteria	NA	Proteobacteria	Gammaproteobacteria	Enterobacteriales	Enterobacteriaceae	Klebsiella	Klebsiella cf. planticola B43
SRR6853343	5165.25	2195	10002058	Bacteria	NA	Proteobacteria	Gammaproteobacteria	Enterobacteriales	Enterobacteriaceae	Escherichia	Escherichia coli plasmid pAPEC-O2-R
SRR6853343	5138.99	3370	1329819	Bacteria	NA	Proteobacteria	Gammaproteobacteria	Enterobacteriales	Enterobacteriaceae	Enterobacter	Enterobacter sp. MGH 10
SRR6853343	5084.41	1973	10002379	Bacteria	NA	Proteobacteria	Gammaproteobacteria	Enterobacteriales	Enterobacteriaceae	Klebsiella	Klebsiella pneumoniae plasmid pc15-k
SRR6853343	4916.84	2202	444454	Bacteria	NA	Proteobacteria	Gammaproteobacteria	Enterobacteriales	Enterobacteriaceae	Escherichia	Escherichia coli
SRR6853343	4741.12	5549	1440773	Bacteria	NA	Proteobacteria	Gammaproteobacteria	Enterobacteriales	Enterobacteriaceae	Pantoea	Pantoea ananatis
SRR6853343	4706.27	1964	10002019	Bacteria	NA	Proteobacteria	Gammaproteobacteria	Enterobacteriales	Enterobacteriaceae	Escherichia	Escherichia coli plasmid pEC_L46
SRR6853343	4596.91	1799	1208592	Bacteria	NA	Proteobacteria	Gammaproteobacteria	Enterobacteriales	Enterobacteriaceae	Cronobacter	Cronobacter sakazakii
SRR6853343	4534.49	3836	573	Bacteria	NA	Proteobacteria	Gammaproteobacteria	Enterobacteriales	Enterobacteriaceae	Klebsiella	Klebsiella pneumoniae
SRR6853343	4534.34	1974	1169350	Bacteria	NA	Proteobacteria	Gammaproteobacteria	Enterobacteriales	Enterobacteriaceae	Citrobacter	Citrobacter sp. KTE32
SRR6853343	4098.96	1792	1276282	Bacteria	NA	Firmicutes	Bacilli	Bacillales	Staphylococcaceae	Staphylococcus	Staphylococcus pasteuri
SRR6853343	4069.06	3488	1159613	Bacteria	NA	Proteobacteria	Gammaproteobacteria	Enterobacteriales	Enterobacteriaceae	Cronobacter	Cronobacter muytjensii
SRR6853343	4065.6	4511	69222	Bacteria	NA	Proteobacteria	Gammaproteobacteria	Enterobacteriales	Enterobacteriaceae	Erwinia	Erwinia mallotivora
SRR6853343	3955.41	3543	1434146	Bacteria	NA	Proteobacteria	Gammaproteobacteria	Enterobacteriales	Enterobacteriaceae	Shigella	Shigella flexneri
SRR6853343	3946.89	1624	10002186	Bacteria	NA	Proteobacteria	Gammaproteobacteria	Enterobacteriales	Enterobacteriaceae	Enterobacter	Enterobacter sp. R4-368 plasmid pENT01
SRR6853343	3924.75	1657	909768	Bacteria	NA	Proteobacteria	Gammaproteobacteria	Pseudomonadales	Moraxellaceae	Acinetobacter	NA
SRR6853343	3837.33	4457	399742	Bacteria	NA	Proteobacteria	Gammaproteobacteria	Enterobacteriales	Enterobacteriaceae	Enterobacter	Enterobacter sp. 638
SRR6853343	3835.77	1703	1400147	Bacteria	NA	Proteobacteria	Gammaproteobacteria	Enterobacteriales	Enterobacteriaceae	Enterobacter	Enterobacter cloacae
SRR6853343	3833.24	1594	10000789	NA	NA	NA	NA	NA	NA	NA	synthetic construct Plasmid pBWH77 (from K.pneumoniae) aminoglycoside-3'
SRR6853343	3606.36	2866	1229485	Bacteria	NA	Proteobacteria	Gammaproteobacteria	NA	NA	NA	gamma proteobacterium WG36
SRR6853343	3562.54	4273	561	Bacteria	NA	Proteobacteria	Gammaproteobacteria	Enterobacteriales	Enterobacteriaceae	Escherichia	NA
SRR6853343	3458.63	2841	28141	Bacteria	NA	Proteobacteria	Gammaproteobacteria	Enterobacteriales	Enterobacteriaceae	Cronobacter	Cronobacter sakazakii
SRR6853343	3437.95	1307	1274413	Bacteria	NA	Chloroflexi	NA	NA	NA	NA	Chloroflexi bacterium JGI 0002000-F10
SRR6853343	3347.73	1397	10002386	Bacteria	NA	Proteobacteria	Gammaproteobacteria	Enterobacteriales	Enterobacteriaceae	Klebsiella	Klebsiella pneumoniae plasmid pKP96
SRR6853343	3099.6	1343	1279	Bacteria	NA	Firmicutes	Bacilli	Bacillales	Staphylococcaceae	Staphylococcus	NA
SRR6853343	3095.14	3921	1249634	Bacteria	NA	Proteobacteria	Gammaproteobacteria	Enterobacteriales	Enterobacteriaceae	Serratia	Serratia marcescens
SRR6853343	3035.8	1773	59201	Bacteria	NA	Proteobacteria	Gammaproteobacteria	Enterobacteriales	Enterobacteriaceae	Salmonella	Salmonella enterica
SRR6853343	2937.03	3518	1095768	Bacteria	NA	Proteobacteria	Gammaproteobacteria	Enterobacteriales	Enterobacteriaceae	Enterobacter	Enterobacter sp. JC163
SRR6853343	2859.21	3035	1166130	Bacteria	NA	Proteobacteria	Gammaproteobacteria	Enterobacteriales	Enterobacteriaceae	Enterobacter	Enterobacter sp. R4-368
SRR6853343	2706.47	3064	745277	Bacteria	NA	Proteobacteria	Gammaproteobacteria	Enterobacteriales	Enterobacteriaceae	Rahnella	Rahnella aquatilis
SRR6853343	2666.02	3294	286	Bacteria	NA	Proteobacteria	Gammaproteobacteria	Pseudomonadales	Pseudomonadaceae	Pseudomonas	NA
SRR6853343	2605.3	1092	10000807	NA	NA	NA	NA	NA	NA	NA	synthetic construct Plasmid Rst1 Tsg fragment ORF-I
SRR6853343	2552.26	2447	10000802	NA	NA	NA	NA	NA	NA	NA	synthetic construct Plasmid R6K (from E.coli) p1 protein and gamma and beta origins of replication
SRR6853343	2551.13	2060	1326759	Bacteria	NA	Proteobacteria	Gammaproteobacteria	Enterobacteriales	Enterobacteriaceae	Serratia	Serratia sp. GLFA
SRR6853343	2512.04	2740	28901	Bacteria	NA	Proteobacteria	Gammaproteobacteria	Enterobacteriales	Enterobacteriaceae	Salmonella	Salmonella enterica
SRR6853343	2458.56	1712	10002981	Bacteria	NA	Proteobacteria	Gammaproteobacteria	Enterobacteriales	Enterobacteriaceae	Erwinia	Erwinia amylovora plasmid pEA29
SRR6853343	2454.37	3034	1346614	Bacteria	NA	Proteobacteria	Gammaproteobacteria	Enterobacteriales	Enterobacteriaceae	Serratia	Serratia liquefaciens
SRR6853343	2445.09	2822	1202448	Bacteria	NA	Proteobacteria	Gammaproteobacteria	Enterobacteriales	Enterobacteriaceae	Enterobacter	Enterobacter sp. Ag1
SRR6853343	2417.24	2757	215689	Bacteria	NA	Proteobacteria	Gammaproteobacteria	Enterobacteriales	Enterobacteriaceae	Erwinia	Erwinia sp. Ejp617
SRR6853343	2413.23	2624	768491	Bacteria	NA	Proteobacteria	Gammaproteobacteria	Enterobacteriales	Enterobacteriaceae	Serratia	Serratia sp. S4
SRR6853343	2375.68	2891	667129	Bacteria	NA	Proteobacteria	Gammaproteobacteria	Enterobacteriales	Enterobacteriaceae	Serratia	Serratia odorifera
SRR6853343	2320.77	3063	10003567	Bacteria	NA	Proteobacteria	Gammaproteobacteria	Enterobacteriales	Enterobacteriaceae	Pantoea	Pantoea sp. At-9b plasmid pPAT9B01
SRR6853343	2289.2	2986	548	Bacteria	NA	Proteobacteria	Gammaproteobacteria	Enterobacteriales	Enterobacteriaceae	Enterobacter	Enterobacter aerogenes
SRR6853343	2228.18	2502	34037	Bacteria	NA	Proteobacteria	Gammaproteobacteria	Enterobacteriales	Enterobacteriaceae	Rahnella	NA
SRR6853343	2208.38	929	10002829	Bacteria	NA	Proteobacteria	Gammaproteobacteria	Enterobacteriales	Enterobacteriaceae	Klebsiella	Klebsiella pneumoniae
SRR6853343	2177.67	2550	552	Bacteria	NA	Proteobacteria	Gammaproteobacteria	Enterobacteriales	Enterobacteriaceae	Erwinia	Erwinia amylovora
SRR6853343	2174.79	1235	1156391	Bacteria	NA	Firmicutes	Bacilli	Bacillales	Paenibacillaceae	Paenibacillus	Paenibacillus sp. WLY78
SRR6853343	2157.02	2477	137719	Bacteria	NA	Proteobacteria	Gammaproteobacteria	Enterobacteriales	Enterobacteriaceae	Enterobacter	Enterobacter sp. B509
SRR6853343	2128.58	800	10002202	Bacteria	NA	Proteobacteria	Gammaproteobacteria	Enterobacteriales	Enterobacteriaceae	Klebsiella	Klebsiella pneumoniae
SRR6853343	2114.07	2461	544	Bacteria	NA	Proteobacteria	Gammaproteobacteria	Enterobacteriales	Enterobacteriaceae	Citrobacter	NA
SRR6853343	1983.47	2048	1211025	Bacteria	NA	Proteobacteria	Gammaproteobacteria	Enterobacteriales	Enterobacteriaceae	Enterobacter	Enterobacter cloacae
SRR6853343	1966.98	2402	435910	Bacteria	NA	Proteobacteria	Gammaproteobacteria	Enterobacteriales	Enterobacteriaceae	Cronobacter	Cronobacter pulveris
SRR6853343	1916.39	2540	413497	Bacteria	NA	Proteobacteria	Gammaproteobacteria	Enterobacteriales	Enterobacteriaceae	Cronobacter	Cronobacter dublinensis
SRR6853343	1909.1	794	1328368	Bacteria	NA	Proteobacteria	Gammaproteobacteria	Enterobacteriales	Enterobacteriaceae	Klebsiella	Klebsiella pneumoniae
SRR6853343	1899.03	2543	693444	Bacteria	NA	Proteobacteria	Gammaproteobacteria	Enterobacteriales	Enterobacteriaceae	NA	Enterobacteriaceae bacterium strain FGI 57
SRR6853343	1896.31	2202	1115512	Bacteria	NA	Proteobacteria	Gammaproteobacteria	Enterobacteriales	Enterobacteriaceae	Escherichia	Escherichia hermannii
SRR6853343	1883.63	2290	701347	Bacteria	NA	Proteobacteria	Gammaproteobacteria	Enterobacteriales	Enterobacteriaceae	Enterobacter	Enterobacter lignolyticus
SRR6853343	1861.95	716	648	Bacteria	NA	Proteobacteria	Gammaproteobacteria	Aeromonadales	Aeromonadaceae	Aeromonas	Aeromonas caviae
SRR6853343	1853.55	1131	10002640	Bacteria	NA	Proteobacteria	Gammaproteobacteria	Enterobacteriales	Enterobacteriaceae	Rahnella	Rahnella sp. Y9602 plasmid pRAHAQ02
SRR6853343	1852.87	1969	936564	Bacteria	NA	Proteobacteria	Gammaproteobacteria	Enterobacteriales	Enterobacteriaceae	Klebsiella	Klebsiella sp. AS10
SRR6853343	1846.23	808	10002076	Bacteria	NA	Proteobacteria	Gammaproteobacteria	Enterobacteriales	Enterobacteriaceae	Escherichia	Escherichia coli plasmid pCss165Kan DNA
SRR6853343	1727.38	2234	465817	Bacteria	NA	Proteobacteria	Gammaproteobacteria	Enterobacteriales	Enterobacteriaceae	Erwinia	Erwinia tasmaniensis
SRR6853343	1711	797	10002047	Bacteria	NA	Proteobacteria	Gammaproteobacteria	Enterobacteriales	Enterobacteriaceae	Escherichia	Escherichia coli plasmid pEK499
SRR6853343	1662.19	1909	1196034	Bacteria	NA	Proteobacteria	Gammaproteobacteria	Enterobacteriales	Enterobacteriaceae	Klebsiella	Klebsiella sp. 10982
SRR6853343	1635.1	980	10004108	Bacteria	NA	Proteobacteria	Gammaproteobacteria	Enterobacteriales	Enterobacteriaceae	Enterobacter	Enterobacter sp. 638 plasmid pENTE01
SRR6853343	1613.8	1514	1332074	Bacteria	NA	Proteobacteria	Gammaproteobacteria	Enterobacteriales	Enterobacteriaceae	Pantoea	Pantoea ananatis
SRR6853343	1613.28	1654	1044999	Bacteria	NA	Proteobacteria	Gammaproteobacteria	Enterobacteriales	Enterobacteriaceae	Erwinia	Erwinia tracheiphila
SRR6853343	1583.65	1447	549	Bacteria	NA	Proteobacteria	Gammaproteobacteria	Enterobacteriales	Enterobacteriaceae	Pantoea	Pantoea agglomerans
SRR6853343	1573.42	999	10002000	Bacteria	NA	Proteobacteria	Gammaproteobacteria	Enterobacteriales	Enterobacteriaceae	Escherichia	Escherichia coli plasmid pAPEC-O103-ColBM
SRR6853343	1554.05	1100	10004324	Bacteria	NA	Proteobacteria	Gammaproteobacteria	Enterobacteriales	Enterobacteriaceae	Yersinia	Yersinia pestis
SRR6853343	1546.44	732	10002020	Bacteria	NA	Proteobacteria	Gammaproteobacteria	Enterobacteriales	Enterobacteriaceae	Escherichia	Escherichia coli plasmid pC15-1a
SRR6853343	1539.39	1804	1073999	Bacteria	NA	Proteobacteria	Gammaproteobacteria	Enterobacteriales	Enterobacteriaceae	Cronobacter	Cronobacter condimenti
SRR6853343	1498.1	650	718254	Bacteria	NA	Proteobacteria	Gammaproteobacteria	Enterobacteriales	Enterobacteriaceae	Enterobacter	Enterobacter cloacae
SRR6853343	1464.45	1810	1218513	Bacteria	NA	Proteobacteria	Gammaproteobacteria	Enterobacteriales	Enterobacteriaceae	Serratia	Serratia marcescens
SRR6853343	1439.02	1100	33069	Bacteria	NA	Proteobacteria	Gammaproteobacteria	Pseudomonadales	Pseudomonadaceae	Pseudomonas	Pseudomonas viridiflava
SRR6853343	1436.07	1780	1399146	Bacteria	NA	Proteobacteria	Gammaproteobacteria	Enterobacteriales	Enterobacteriaceae	Enterobacter	Enterobacter cloacae
SRR6853343	1434.19	1986	1177180	Bacteria	NA	Proteobacteria	Gammaproteobacteria	Enterobacteriales	Enterobacteriaceae	Kosakonia	Kosakonia radicincitans
SRR6853343	1379.98	1652	571	Bacteria	NA	Proteobacteria	Gammaproteobacteria	Enterobacteriales	Enterobacteriaceae	Klebsiella	Klebsiella oxytoca
SRR6853343	1372.96	1455	1169322	Bacteria	NA	Proteobacteria	Gammaproteobacteria	Enterobacteriales	Enterobacteriaceae	Citrobacter	Citrobacter sp. KTE151
SRR6853343	1358.21	1523	10000127	Bacteria	NA	Proteobacteria	Gammaproteobacteria	Enterobacteriales	Enterobacteriaceae	Klebsiella	Klebsiella oxytoca
SRR6853343	1353.71	1147	1367456	Bacteria	NA	Proteobacteria	Gammaproteobacteria	Enterobacteriales	Enterobacteriaceae	Pantoea	Pantoea ananatis
SRR6853343	1341.55	888	1155954	Bacteria	NA	Firmicutes	Bacilli	Bacillales	Paenibacillaceae	Paenibacillus	Paenibacillus sp. 1-49
SRR6853343	1340.91	1438	79967	Bacteria	NA	Proteobacteria	Gammaproteobacteria	Enterobacteriales	Enterobacteriaceae	Erwinia	Erwinia pyrifoliae
SRR6853343	1312.34	548	1182699	Bacteria	NA	Proteobacteria	Gammaproteobacteria	Enterobacteriales	Enterobacteriaceae	Escherichia	Escherichia coli
SRR6853343	1301.59	938	10002390	Bacteria	NA	Proteobacteria	Gammaproteobacteria	Enterobacteriales	Enterobacteriaceae	Klebsiella	Klebsiella pneumoniae plasmid pKF3-140
SRR6853343	1299.83	1238	1449089	Bacteria	NA	Proteobacteria	Gammaproteobacteria	Enterobacteriales	Enterobacteriaceae	Enterobacter	Enterobacter cloacae
SRR6853343	1263.43	583	10002016	Bacteria	NA	Proteobacteria	Gammaproteobacteria	Enterobacteriales	Enterobacteriaceae	Escherichia	Escherichia coli plasmid pETN48
SRR6853343	1232.32	1226	550	Bacteria	NA	Proteobacteria	Gammaproteobacteria	Enterobacteriales	Enterobacteriaceae	Enterobacter	Enterobacter cloacae
SRR6853343	1223.65	1099	1216470	Bacteria	NA	Proteobacteria	Gammaproteobacteria	Enterobacteriales	Enterobacteriaceae	Enterobacter	Enterobacter sp. SST3
SRR6853343	1181.45	1126	10002574	Bacteria	NA	Proteobacteria	Gammaproteobacteria	Enterobacteriales	Enterobacteriaceae	Rahnella	Rahnella aquatilis
SRR6853343	1175.64	1429	598467	Bacteria	NA	Proteobacteria	Gammaproteobacteria	Enterobacteriales	Enterobacteriaceae	Brenneria	Brenneria sp. EniD312
SRR6853343	1155.56	847	10004327	Bacteria	NA	Proteobacteria	Gammaproteobacteria	Enterobacteriales	Enterobacteriaceae	Yersinia	Yersinia pestis
SRR6853343	1142.83	567	1333863	Bacteria	NA	Firmicutes	Bacilli	Bacillales	Paenibacillaceae	Paenibacillus	Paenibacillus polymyxa
SRR6853343	1127.52	1160	581	Bacteria	NA	Proteobacteria	Gammaproteobacteria	Enterobacteriales	Enterobacteriaceae	Morganella	NA
SRR6853343	1119.46	535	10002039	Bacteria	NA	Proteobacteria	Gammaproteobacteria	Enterobacteriales	Enterobacteriaceae	Escherichia	Escherichia coli plasmid pVM01
SRR6853343	1118.44	487	147452	Bacteria	NA	Firmicutes	Bacilli	Bacillales	Staphylococcaceae	Staphylococcus	Staphylococcus saprophyticus
SRR6853343	1110.71	1389	640513	Bacteria	NA	Proteobacteria	Gammaproteobacteria	Enterobacteriales	Enterobacteriaceae	Enterobacter	Enterobacter asburiae
SRR6853343	1101.13	1224	143453	Eukaryota	NA	NA	NA	Peronosporales	Peronosporaceae	Pseudoperonospora	Pseudoperonospora cubensis
SRR6853343	1087.43	1459	566551	Bacteria	NA	Proteobacteria	Gammaproteobacteria	Enterobacteriales	Enterobacteriaceae	Cedecea	Cedecea davisae
SRR6853343	1085.1	1273	1235834	Bacteria	NA	Proteobacteria	Gammaproteobacteria	Enterobacteriales	Enterobacteriaceae	Enterobacter	Enterobacter sacchari
SRR6853343	1071.96	977	2759	Eukaryota	NA	NA	NA	NA	NA	NA	NA
SRR6853343	1053.5	1210	1400187	Bacteria	NA	Proteobacteria	Gammaproteobacteria	Enterobacteriales	Enterobacteriaceae	Serratia	Serratia marcescens
SRR6853343	1032.93	1146	1329842	Bacteria	NA	Proteobacteria	Gammaproteobacteria	Enterobacteriales	Enterobacteriaceae	Enterobacter	Enterobacter sp. BIDMC 30
SRR6853343	1032.36	1234	637910	Bacteria	NA	Proteobacteria	Gammaproteobacteria	Enterobacteriales	Enterobacteriaceae	Citrobacter	Citrobacter rodentium
SRR6853343	1025.14	1242	1329828	Bacteria	NA	Proteobacteria	Gammaproteobacteria	Enterobacteriales	Enterobacteriaceae	Enterobacter	Enterobacter sp. MGH 24
SRR6853343	1024.15	1191	1225785	Bacteria	NA	Proteobacteria	Gammaproteobacteria	Enterobacteriales	Enterobacteriaceae	Dickeya	Dickeya sp. DW 0440
SRR6853343	1011.35	1109	665944	Bacteria	NA	Proteobacteria	Gammaproteobacteria	Enterobacteriales	Enterobacteriaceae	Klebsiella	Klebsiella sp. 4_1_44FAA
SRR6853343	1007.11	484	10002028	Bacteria	NA	Proteobacteria	Gammaproteobacteria	Enterobacteriales	Enterobacteriaceae	Escherichia	Escherichia coli plasmid pEK516
SRR6853343	1006.88	873	413502	Bacteria	NA	Proteobacteria	Gammaproteobacteria	Enterobacteriales	Enterobacteriaceae	Cronobacter	Cronobacter turicensis
SRR6853343	998.311	1160	1286279	Bacteria	NA	Proteobacteria	Gammaproteobacteria	Enterobacteriales	Enterobacteriaceae	Serratia	Serratia sp. C-1
SRR6853343	987.821	541	469613	Bacteria	NA	Proteobacteria	Gammaproteobacteria	Enterobacteriales	Enterobacteriaceae	NA	Enterobacteriaceae bacterium 9_2_54FAA
SRR6853343	970.28	994	1212554	Bacteria	NA	Proteobacteria	Gammaproteobacteria	Enterobacteriales	Enterobacteriaceae	Salmonella	Salmonella enterica
SRR6853343	949.993	1290	741091	Bacteria	NA	Proteobacteria	Gammaproteobacteria	Enterobacteriales	Enterobacteriaceae	Rahnella	Rahnella sp. Y9602
SRR6853343	939.625	1079	1329841	Bacteria	NA	Proteobacteria	Gammaproteobacteria	Enterobacteriales	Enterobacteriaceae	Enterobacter	Enterobacter sp. BIDMC 29
SRR6853343	937.962	911	932677	Bacteria	NA	Proteobacteria	Gammaproteobacteria	Enterobacteriales	Enterobacteriaceae	Pantoea	Pantoea ananatis
SRR6853343	900.439	1011	10003569	Bacteria	NA	Proteobacteria	Gammaproteobacteria	Enterobacteriales	Enterobacteriaceae	Pantoea	Pantoea sp. At-9b plasmid pPAT9B04
SRR6853343	892.861	1199	1095774	Bacteria	NA	Proteobacteria	Gammaproteobacteria	Enterobacteriales	Enterobacteriaceae	Pantoea	Pantoea ananatis
SRR6853343	852.219	1069	1224145	Bacteria	NA	Proteobacteria	Gammaproteobacteria	Enterobacteriales	Enterobacteriaceae	Dickeya	Dickeya sp. MK7
SRR6853343	847.346	341	10001425	Bacteria	NA	Proteobacteria	Gammaproteobacteria	Enterobacteriales	Enterobacteriaceae	Cronobacter	Cronobacter sakazakii
SRR6853343	819.631	995	1378072	Bacteria	NA	Proteobacteria	Gammaproteobacteria	Enterobacteriales	Enterobacteriaceae	Serratia	Serratia fonticola
SRR6853343	805.587	841	1074000	Bacteria	NA	Proteobacteria	Gammaproteobacteria	Enterobacteriales	Enterobacteriaceae	Cronobacter	Cronobacter universalis
SRR6853343	799.723	449	10002055	Bacteria	NA	Proteobacteria	Gammaproteobacteria	Enterobacteriales	Enterobacteriaceae	Escherichia	Escherichia coli plasmid pMUR050
SRR6853343	796.495	917	1154756	Bacteria	NA	Proteobacteria	Gammaproteobacteria	Enterobacteriales	Enterobacteriaceae	Serratia	Serratia plymuthica
SRR6853343	793.333	1077	636	Bacteria	NA	Proteobacteria	Gammaproteobacteria	Enterobacteriales	Enterobacteriaceae	Edwardsiella	Edwardsiella tarda
SRR6853343	792.331	1006	122277	Bacteria	NA	Proteobacteria	Gammaproteobacteria	Enterobacteriales	Enterobacteriaceae	Pectobacterium	NA
SRR6853343	779.435	910	399741	Bacteria	NA	Proteobacteria	Gammaproteobacteria	Enterobacteriales	Enterobacteriaceae	Serratia	Serratia proteamaculans
SRR6853343	769.608	1019	500640	Bacteria	NA	Proteobacteria	Gammaproteobacteria	Enterobacteriales	Enterobacteriaceae	Citrobacter	Citrobacter youngae
SRR6853343	760.005	376	10000874	NA	NA	NA	NA	NA	NA	NA	synthetic construct Plasmid pWP14a aacC3 gene
SRR6853343	753.389	842	1168170	Bacteria	NA	Proteobacteria	Gammaproteobacteria	Enterobacteriales	Enterobacteriaceae	Klebsiella	Klebsiella sp. BRL6-2
SRR6853343	746.696	828	10002639	Bacteria	NA	Proteobacteria	Gammaproteobacteria	Enterobacteriales	Enterobacteriaceae	Rahnella	Rahnella sp. Y9602 plasmid pRAHAQ01
SRR6853343	742.453	790	10001989	Bacteria	NA	Proteobacteria	Gammaproteobacteria	Enterobacteriales	Enterobacteriaceae	Erwinia	Erwinia tasmaniensis
SRR6853343	717.401	978	1208590	Bacteria	NA	Proteobacteria	Gammaproteobacteria	Enterobacteriales	Enterobacteriaceae	Cronobacter	Cronobacter turicensis
SRR6853343	715.348	891	314330	Bacteria	NA	Proteobacteria	Gammaproteobacteria	Enterobacteriales	Enterobacteriaceae	Enterobacter	Enterobacter sp. DC1
SRR6853343	694.089	336	546	Bacteria	NA	Proteobacteria	Gammaproteobacteria	Enterobacteriales	Enterobacteriaceae	Citrobacter	Citrobacter freundii
SRR6853343	686.062	371	1400171	Bacteria	NA	Proteobacteria	Gammaproteobacteria	Enterobacteriales	Enterobacteriaceae	Klebsiella	Klebsiella pneumoniae
SRR6853343	684.507	548	10001084	NA	NA	NA	NA	NA	NA	NA	synthetic construct Plasmid "phi80 integration helper plasmid pInt80-649"
SRR6853343	654.64	828	1335760	Bacteria	NA	Proteobacteria	Alphaproteobacteria	Sphingomonadales	Sphingomonadaceae	Sphingobium	Sphingobium sp. YL23
SRR6853343	648.986	293	10000616	NA	NA	NA	NA	NA	NA	NA	synthetic construct plasmid pN5.2 insertion sequence IS26
SRR6853343	646.421	293	10002077	Bacteria	NA	Proteobacteria	Gammaproteobacteria	Enterobacteriales	Enterobacteriaceae	Escherichia	Escherichia coli plasmid pS286colV
SRR6853343	646.286	452	1307830	Eukaryota	Fungi	Ascomycota	Leotiomycetes	NA	Erysiphaceae	Blumeria	Blumeria graminis
SRR6853343	638.124	263	10002031	Bacteria	NA	Proteobacteria	Gammaproteobacteria	Enterobacteriales	Enterobacteriaceae	Escherichia	Escherichia coli plasmid p1658/97
SRR6853343	630.27	814	349966	Bacteria	NA	Proteobacteria	Gammaproteobacteria	Enterobacteriales	Enterobacteriaceae	Yersinia	Yersinia frederiksenii
SRR6853343	629.193	348	10002030	Bacteria	NA	Proteobacteria	Gammaproteobacteria	Enterobacteriales	Enterobacteriaceae	Escherichia	Escherichia coli plasmid pEC_L8
SRR6853343	622.253	753	1159496	Bacteria	NA	Proteobacteria	Gammaproteobacteria	Enterobacteriales	Enterobacteriaceae	Cronobacter	Cronobacter dublinensis
SRR6853343	611.15	796	290338	Bacteria	NA	Proteobacteria	Gammaproteobacteria	Enterobacteriales	Enterobacteriaceae	Citrobacter	Citrobacter koseri
SRR6853343	593.385	722	1002368	Bacteria	NA	Proteobacteria	Gammaproteobacteria	Enterobacteriales	Enterobacteriaceae	Yokenella	Yokenella regensburgei
SRR6853343	580.597	768	554	Bacteria	NA	Proteobacteria	Gammaproteobacteria	Enterobacteriales	Enterobacteriaceae	Pectobacterium	Pectobacterium carotovorum
SRR6853343	579.737	710	1313264	Bacteria	NA	Proteobacteria	Gammaproteobacteria	Enterobacteriales	Enterobacteriaceae	Enterobacter	Enterobacter sp. MR1
SRR6853343	579.119	655	1138308	Bacteria	NA	Proteobacteria	Gammaproteobacteria	Enterobacteriales	Enterobacteriaceae	Cronobacter	Cronobacter sakazakii
SRR6853343	578.282	738	469608	Bacteria	NA	Proteobacteria	Gammaproteobacteria	Enterobacteriales	Enterobacteriaceae	Klebsiella	Klebsiella sp. 1_1_55
SRR6853343	576.812	638	47917	Bacteria	NA	Proteobacteria	Gammaproteobacteria	Enterobacteriales	Enterobacteriaceae	Serratia	Serratia fonticola
SRR6853343	572.949	659	5800	Eukaryota	NA	Apicomplexa	Coccidia	Eucoccidiorida	Eimeriidae	Eimeria	NA
SRR6853343	567.121	781	1328397	Bacteria	NA	Proteobacteria	Gammaproteobacteria	Enterobacteriales	Enterobacteriaceae	Klebsiella	Klebsiella pneumoniae
SRR6853343	562.827	237	1743	Bacteria	NA	Actinobacteria	Actinobacteria	Actinomycetales	Propionibacteriaceae	Propionibacterium	NA
SRR6853343	546.458	449	1406823	Bacteria	NA	Proteobacteria	Gammaproteobacteria	Enterobacteriales	Enterobacteriaceae	Cronobacter	Cronobacter pulveris
SRR6853343	540.26	338	1306950	Bacteria	NA	Proteobacteria	Gammaproteobacteria	Enterobacteriales	Enterobacteriaceae	Klebsiella	Klebsiella pneumoniae
SRR6853343	539.639	594	10003566	Bacteria	NA	Proteobacteria	Gammaproteobacteria	Enterobacteriales	Enterobacteriaceae	Pantoea	Pantoea sp. At-9b plasmid pPAT9B02
SRR6853343	522.865	243	10002011	Bacteria	NA	Proteobacteria	Gammaproteobacteria	Enterobacteriales	Enterobacteriaceae	Escherichia	Escherichia coli plasmid p3521
SRR6853343	518.789	564	590409	Bacteria	NA	Proteobacteria	Gammaproteobacteria	Enterobacteriales	Enterobacteriaceae	Dickeya	Dickeya dadantii
SRR6853343	515.846	271	1385	Bacteria	NA	Firmicutes	Bacilli	Bacillales	NA	NA	NA
SRR6853343	514.789	695	273526	Bacteria	NA	Proteobacteria	Gammaproteobacteria	Enterobacteriales	Enterobacteriaceae	Serratia	Serratia marcescens
SRR6853343	513.365	618	1104326	Bacteria	NA	Proteobacteria	Gammaproteobacteria	Enterobacteriales	Enterobacteriaceae	Enterobacter	Enterobacter cloacae
SRR6853343	509.498	559	1182695	Bacteria	NA	Proteobacteria	Gammaproteobacteria	Enterobacteriales	Enterobacteriaceae	Klebsiella	Klebsiella sp. KTE92
SRR6853343	503.107	683	527012	Bacteria	NA	Proteobacteria	Gammaproteobacteria	Enterobacteriales	Enterobacteriaceae	Yersinia	Yersinia kristensenii
SRR6853343	502.88	656	1388747	Bacteria	NA	Proteobacteria	Gammaproteobacteria	Enterobacteriales	Enterobacteriaceae	Cronobacter	Cronobacter pulveris
SRR6853343	493.09	460	1410619	Bacteria	NA	Proteobacteria	Gammaproteobacteria	Enterobacteriales	Enterobacteriaceae	Serratia	Serratia sp. DD3
SRR6853343	487.304	297	10002874	Bacteria	NA	Proteobacteria	Gammaproteobacteria	Enterobacteriales	Enterobacteriaceae	Erwinia	Erwinia amylovora
SRR6853343	484.46	562	1122959	Bacteria	NA	Proteobacteria	Gammaproteobacteria	Vibrionales	Vibrionaceae	Photobacterium	Photobacterium halotolerans
SRR6853343	483.287	487	10002459	Bacteria	NA	Proteobacteria	Gammaproteobacteria	Enterobacteriales	Enterobacteriaceae	Pantoea	Pantoea ananatis
SRR6853343	474.052	412	1432549	Bacteria	NA	Proteobacteria	Gammaproteobacteria	Enterobacteriales	Enterobacteriaceae	Escherichia	Escherichia coli
SRR6853343	468.63	645	630	Bacteria	NA	Proteobacteria	Gammaproteobacteria	Enterobacteriales	Enterobacteriaceae	Yersinia	Yersinia enterocolitica
SRR6853343	467.872	186	10002067	Bacteria	NA	Proteobacteria	Gammaproteobacteria	Enterobacteriales	Enterobacteriaceae	Escherichia	Escherichia coli plasmid pAPEC-O2-ColV
SRR6853343	465.952	521	568766	Bacteria	NA	Proteobacteria	Gammaproteobacteria	Enterobacteriales	Enterobacteriaceae	Dickeya	Dickeya sp. NCPPB 3274
SRR6853343	462.948	683	914128	Bacteria	NA	Proteobacteria	Gammaproteobacteria	Enterobacteriales	Enterobacteriaceae	Serratia	Serratia symbiotica
SRR6853343	460.92	421	36866	Bacteria	NA	Proteobacteria	Gammaproteobacteria	Enterobacteriales	Enterobacteriaceae	NA	NA
SRR6853343	450.191	647	1344012	Bacteria	NA	Proteobacteria	Gammaproteobacteria	Enterobacteriales	Enterobacteriaceae	Tatumella	Tatumella saanichensis
SRR6853343	449.589	539	754332	Bacteria	NA	Proteobacteria	Gammaproteobacteria	Enterobacteriales	Enterobacteriaceae	Escherichia	Escherichia sp. TW10509
SRR6853343	448.203	183	10000100	Bacteria	NA	Proteobacteria	Gammaproteobacteria	Pseudomonadales	Moraxellaceae	Acinetobacter	Acinetobacter baumannii
SRR6853343	446.94	293	752786	Bacteria	NA	Proteobacteria	Gammaproteobacteria	Enterobacteriales	Enterobacteriaceae	Escherichia	Escherichia coli
SRR6853343	435.404	194	470	Bacteria	NA	Proteobacteria	Gammaproteobacteria	Pseudomonadales	Moraxellaceae	Acinetobacter	Acinetobacter baumannii
SRR6853343	433.424	603	693216	Bacteria	NA	Proteobacteria	Gammaproteobacteria	Enterobacteriales	Enterobacteriaceae	Cronobacter	Cronobacter turicensis
SRR6853343	432.31	547	568768	Bacteria	NA	Proteobacteria	Gammaproteobacteria	Enterobacteriales	Enterobacteriaceae	Dickeya	Dickeya sp. NCPPB 569
SRR6853343	429.762	259	1333862	Bacteria	NA	Firmicutes	Bacilli	Bacillales	Paenibacillaceae	Paenibacillus	Paenibacillus polymyxa
SRR6853343	429.19	212	10000762	NA	NA	NA	NA	NA	NA	NA	synthetic construct Plasmid pDU1358 (from Serratia marcescens) mercury resistance protein genes merR
SRR6853343	422.593	521	1144323	Bacteria	NA	Proteobacteria	Gammaproteobacteria	Pseudomonadales	Pseudomonadaceae	Pseudomonas	Pseudomonas sp. GM17
SRR6853343	422.029	578	1115514	Bacteria	NA	Proteobacteria	Gammaproteobacteria	Enterobacteriales	Enterobacteriaceae	Shimwellia	Shimwellia blattae
SRR6853343	417.082	184	10002069	Bacteria	NA	Proteobacteria	Gammaproteobacteria	Enterobacteriales	Enterobacteriaceae	Escherichia	Escherichia coli plasmid pOLA52
SRR6853343	416.087	636	1334564	Bacteria	NA	Proteobacteria	Gammaproteobacteria	Enterobacteriales	Enterobacteriaceae	Serratia	Serratia marcescens
SRR6853343	412.111	177	10003292	Bacteria	NA	Proteobacteria	Gammaproteobacteria	Enterobacteriales	Enterobacteriaceae	Escherichia	Escherichia coli
SRR6853343	410.846	527	1231725	Bacteria	NA	Proteobacteria	Gammaproteobacteria	Enterobacteriales	Enterobacteriaceae	Dickeya	Dickeya sp. D s0432-1
SRR6853343	410.696	321	1333846	Bacteria	NA	Firmicutes	Bacilli	Bacillales	Paenibacillaceae	Paenibacillus	Paenibacillus sp. 1-18
SRR6853343	404.237	479	629	Bacteria	NA	Proteobacteria	Gammaproteobacteria	Enterobacteriales	Enterobacteriaceae	Yersinia	NA
SRR6853343	398.897	352	910237	Bacteria	NA	Proteobacteria	Gammaproteobacteria	Enterobacteriales	Enterobacteriaceae	Escherichia	Escherichia sp. TW15838
SRR6853343	397.139	514	82996	Bacteria	NA	Proteobacteria	Gammaproteobacteria	Enterobacteriales	Enterobacteriaceae	Serratia	Serratia plymuthica
SRR6853343	393.195	152	10003144	Bacteria	NA	Proteobacteria	Gammaproteobacteria	Enterobacteriales	Enterobacteriaceae	Salmonella	Salmonella enterica
SRR6853343	386.875	538	136849	Bacteria	NA	Proteobacteria	Gammaproteobacteria	Pseudomonadales	Pseudomonadaceae	Pseudomonas	NA
SRR6853343	384.993	456	384676	Bacteria	NA	Proteobacteria	Gammaproteobacteria	Pseudomonadales	Pseudomonadaceae	Pseudomonas	Pseudomonas entomophila
SRR6853343	381.67	531	766154	Bacteria	NA	Proteobacteria	Gammaproteobacteria	Enterobacteriales	Enterobacteriaceae	Shigella	Shigella flexneri
SRR6853343	378.756	399	10002904	Bacteria	NA	Proteobacteria	Gammaproteobacteria	Enterobacteriales	Enterobacteriaceae	Klebsiella	Klebsiella pneumoniae
SRR6853343	377.791	425	1332070	Bacteria	NA	Proteobacteria	Gammaproteobacteria	Enterobacteriales	Enterobacteriaceae	Serratia	Serratia fonticola
SRR6853343	377.467	513	1151116	Bacteria	NA	Proteobacteria	Gammaproteobacteria	Enterobacteriales	Enterobacteriaceae	Rahnella	Rahnella aquatilis
SRR6853343	372.596	508	204042	Bacteria	NA	Proteobacteria	Gammaproteobacteria	Enterobacteriales	Enterobacteriaceae	Dickeya	Dickeya zeae
SRR6853343	370.084	479	1441930	Bacteria	NA	Proteobacteria	Gammaproteobacteria	Enterobacteriales	Enterobacteriaceae	Serratia	Serratia fonticola
SRR6853343	366.541	278	407	Bacteria	NA	Proteobacteria	Alphaproteobacteria	Rhizobiales	Methylobacteriaceae	Methylobacterium	NA
SRR6853343	365.7	484	1239307	Bacteria	NA	Proteobacteria	Gammaproteobacteria	Enterobacteriales	Enterobacteriaceae	Sodalis	Sodalis sp. HS1
SRR6853343	359.867	268	1429244	Bacteria	NA	Firmicutes	Bacilli	Bacillales	Paenibacillaceae	Paenibacillus	Paenibacillus polymyxa
SRR6853343	357.944	231	10004326	Bacteria	NA	Proteobacteria	Gammaproteobacteria	Enterobacteriales	Enterobacteriaceae	Yersinia	Yersinia pestis
SRR6853343	353.065	227	10001810	Bacteria	NA	Proteobacteria	Gammaproteobacteria	Enterobacteriales	Enterobacteriaceae	Erwinia	Erwinia amylovora
SRR6853343	352.772	422	208962	Bacteria	NA	Proteobacteria	Gammaproteobacteria	Enterobacteriales	Enterobacteriaceae	Escherichia	Escherichia albertii
SRR6853343	350.684	551	10000142	Bacteria	NA	Proteobacteria	Gammaproteobacteria	Enterobacteriales	Enterobacteriaceae	Pantoea	Pantoea agglomerans plasmid pPAGA3 complete sequence
SRR6853343	348.045	223	10002375	Bacteria	NA	Proteobacteria	Gammaproteobacteria	Enterobacteriales	Enterobacteriaceae	Klebsiella	Klebsiella pneumoniae plasmid pKpQIL
SRR6853343	347.82	424	204038	Bacteria	NA	Proteobacteria	Gammaproteobacteria	Enterobacteriales	Enterobacteriaceae	Dickeya	Dickeya dadantii
SRR6853343	345.717	387	1353981	Bacteria	NA	Firmicutes	Bacilli	Lactobacillales	Enterococcaceae	Enterococcus	Enterococcus faecalis
SRR6853343	339.211	421	104623	Bacteria	NA	Proteobacteria	Gammaproteobacteria	Enterobacteriales	Enterobacteriaceae	Serratia	Serratia sp. ATCC 39006
SRR6853343	338.56	498	95619	Bacteria	NA	Proteobacteria	Gammaproteobacteria	Pseudomonadales	Pseudomonadaceae	Pseudomonas	Pseudomonas sp. M1
SRR6853343	336.138	413	936565	Bacteria	NA	Proteobacteria	Gammaproteobacteria	Enterobacteriales	Enterobacteriaceae	Klebsiella	Klebsiella sp. OBRC7
SRR6853343	334.901	433	1442602	Bacteria	NA	Proteobacteria	Gammaproteobacteria	Enterobacteriales	Enterobacteriaceae	Enterobacter	Enterobacter asburiae
SRR6853343	333.631	453	1216966	Bacteria	NA	Proteobacteria	Gammaproteobacteria	Enterobacteriales	Enterobacteriaceae	Edwardsiella	Edwardsiella hoshinae
SRR6853343	332.904	450	48736	Bacteria	NA	Proteobacteria	Betaproteobacteria	Burkholderiales	Burkholderiaceae	Ralstonia	NA
SRR6853343	331.961	215	985665	Bacteria	NA	Firmicutes	Bacilli	Bacillales	Paenibacillaceae	Paenibacillus	Paenibacillus terrae
SRR6853343	331.767	402	317	Bacteria	NA	Proteobacteria	Gammaproteobacteria	Pseudomonadales	Pseudomonadaceae	Pseudomonas	Pseudomonas syringae
SRR6853343	331.203	348	1127483	Bacteria	NA	Proteobacteria	Betaproteobacteria	Burkholderiales	Burkholderiaceae	Cupriavidus	Cupriavidus basilensis
SRR6853343	327.965	170	1328419	Bacteria	NA	Proteobacteria	Gammaproteobacteria	Enterobacteriales	Enterobacteriaceae	Klebsiella	Klebsiella pneumoniae
SRR6853343	327.715	298	1295141	Bacteria	NA	Proteobacteria	Gammaproteobacteria	Pseudomonadales	Pseudomonadaceae	Pseudomonas	Pseudomonas veronii
SRR6853343	326.895	371	10003568	Bacteria	NA	Proteobacteria	Gammaproteobacteria	Enterobacteriales	Enterobacteriaceae	Pantoea	Pantoea sp. At-9b plasmid pPAT9B05
SRR6853343	326.271	428	754331	Bacteria	NA	Proteobacteria	Gammaproteobacteria	Enterobacteriales	Enterobacteriaceae	Escherichia	Escherichia sp. TW09308
SRR6853343	319.987	414	642	Bacteria	NA	Proteobacteria	Gammaproteobacteria	Aeromonadales	Aeromonadaceae	Aeromonas	NA
SRR6853343	319.925	414	883125	Bacteria	NA	Proteobacteria	Gammaproteobacteria	Enterobacteriales	Enterobacteriaceae	Klebsiella	Klebsiella oxytoca
SRR6853343	319.075	392	882884	Bacteria	NA	Proteobacteria	Gammaproteobacteria	Enterobacteriales	Enterobacteriaceae	Salmonella	Salmonella enterica
SRR6853343	317.695	344	1332071	Bacteria	NA	Proteobacteria	Gammaproteobacteria	Enterobacteriales	Enterobacteriaceae	Serratia	Serratia fonticola
SRR6853343	312.766	442	32008	Bacteria	NA	Proteobacteria	Betaproteobacteria	Burkholderiales	Burkholderiaceae	Burkholderia	NA
SRR6853343	306.264	419	561230	Bacteria	NA	Proteobacteria	Gammaproteobacteria	Enterobacteriales	Enterobacteriaceae	Pectobacterium	Pectobacterium carotovorum
SRR6853343	300.772	370	1357295	Bacteria	NA	Proteobacteria	Gammaproteobacteria	Enterobacteriales	Enterobacteriaceae	Klebsiella	Klebsiella pneumoniae
SRR6853343	296.942	453	1223571	Bacteria	NA	Proteobacteria	Gammaproteobacteria	Enterobacteriales	Enterobacteriaceae	Dickeya	Erwinia chrysanthemi
SRR6853343	295.741	407	54736	Bacteria	NA	Proteobacteria	Gammaproteobacteria	Enterobacteriales	Enterobacteriaceae	Salmonella	Salmonella bongori
SRR6853343	295.111	330	908290	Bacteria	NA	Proteobacteria	Alphaproteobacteria	Rhizobiales	Methylobacteriaceae	Methylobacterium	Methylobacterium mesophilicum
SRR6853343	291.226	365	1453496	Bacteria	NA	Proteobacteria	Gammaproteobacteria	Enterobacteriales	Enterobacteriaceae	Hafnia	Hafnia alvei
SRR6853343	288.229	366	2342	Bacteria	NA	Proteobacteria	Gammaproteobacteria	Enterobacteriales	Enterobacteriaceae	Sodalis	Candidatus Sodalis pierantonius
SRR6853343	284.562	335	754330	Bacteria	NA	Proteobacteria	Gammaproteobacteria	Enterobacteriales	Enterobacteriaceae	Escherichia	Escherichia sp. TW09276
SRR6853343	282.713	418	1123863	Bacteria	NA	Proteobacteria	Gammaproteobacteria	Enterobacteriales	Enterobacteriaceae	Pantoea	Pantoea ananatis
SRR6853343	280.634	169	10002712	Bacteria	NA	Firmicutes	Bacilli	Bacillales	Paenibacillaceae	Paenibacillus	Paenibacillus polymyxa
SRR6853343	276.835	272	749535	Bacteria	NA	Proteobacteria	Gammaproteobacteria	Enterobacteriales	Enterobacteriaceae	Klebsiella	Klebsiella sp. MS 92-3
SRR6853343	272.989	255	716541	Bacteria	NA	Proteobacteria	Gammaproteobacteria	Enterobacteriales	Enterobacteriaceae	Enterobacter	Enterobacter cloacae
SRR6853343	270.372	351	742730	Bacteria	NA	Proteobacteria	Gammaproteobacteria	Enterobacteriales	Enterobacteriaceae	Citrobacter	Citrobacter freundii
SRR6853343	267.926	364	527005	Bacteria	NA	Proteobacteria	Gammaproteobacteria	Enterobacteriales	Enterobacteriaceae	Yersinia	Yersinia ruckeri
SRR6853343	266.144	198	231213	Eukaryota	Fungi	Basidiomycota	NA	Sporidiobolales	NA	NA	NA
SRR6853343	264.508	337	469595	Bacteria	NA	Proteobacteria	Gammaproteobacteria	Enterobacteriales	Enterobacteriaceae	Citrobacter	Citrobacter sp. 30_2
SRR6853343	262.813	326	422296	Bacteria	NA	Proteobacteria	Alphaproteobacteria	Rhizobiales	Hyphomicrobiaceae	Cucumibacter	Cucumibacter marinus
SRR6853343	258.962	326	99158	Eukaryota	NA	Apicomplexa	Coccidia	Eucoccidiorida	Sarcocystidae	Hammondia	Hammondia hammondi
SRR6853343	253.601	363	1038921	Bacteria	NA	Proteobacteria	Gammaproteobacteria	Pseudomonadales	Pseudomonadaceae	Pseudomonas	Pseudomonas chlororaphis
SRR6853343	253.003	325	198628	Bacteria	NA	Proteobacteria	Gammaproteobacteria	Enterobacteriales	Enterobacteriaceae	Dickeya	Dickeya dadantii
SRR6853343	251.795	111	10002054	Bacteria	NA	Proteobacteria	Gammaproteobacteria	Enterobacteriales	Enterobacteriaceae	Escherichia	Escherichia coli plasmid pEC14_114
SRR6853343	249.486	352	10000514	NA	NA	NA	NA	NA	NA	NA	synthetic construct plasmid pAH95
SRR6853343	247.012	116	1001064	Eukaryota	Fungi	Basidiomycota	NA	Sporidiobolales	NA	Rhodotorula	Rhodotorula glutinis
SRR6853343	246.313	322	1400186	Bacteria	NA	Proteobacteria	Gammaproteobacteria	Enterobacteriales	Enterobacteriaceae	Serratia	Serratia marcescens
SRR6853343	243.241	104	10004179	Bacteria	NA	Proteobacteria	Gammaproteobacteria	Enterobacteriales	Enterobacteriaceae	Salmonella	Salmonella enterica plasmid pAM04528
SRR6853343	243.078	365	218491	Bacteria	NA	Proteobacteria	Gammaproteobacteria	Enterobacteriales	Enterobacteriaceae	Pectobacterium	Pectobacterium atrosepticum
SRR6853343	242.081	338	1286170	Bacteria	NA	Proteobacteria	Gammaproteobacteria	Enterobacteriales	Enterobacteriaceae	Raoultella	Raoultella ornithinolytica
SRR6853343	241.997	334	888063	Bacteria	NA	Proteobacteria	Gammaproteobacteria	Enterobacteriales	Enterobacteriaceae	Enterobacter	Enterobacter hormaechei
SRR6853343	235.542	289	1421338	Bacteria	NA	Proteobacteria	Gammaproteobacteria	Enterobacteriales	Enterobacteriaceae	Enterobacter	Enterobacter asburiae
SRR6853343	233.463	306	10002529	Bacteria	NA	Proteobacteria	Gammaproteobacteria	Enterobacteriales	Enterobacteriaceae	Pantoea	Pantoea ananatis
SRR6853343	232.422	322	1223567	Bacteria	NA	Proteobacteria	Gammaproteobacteria	Enterobacteriales	Enterobacteriaceae	Dickeya	Dickeya zeae
SRR6853343	228.57	322	1175631	Bacteria	NA	Proteobacteria	Gammaproteobacteria	Enterobacteriales	Enterobacteriaceae	Pectobacterium	Pectobacterium wasabiae
SRR6853343	223.862	322	667120	Bacteria	NA	Proteobacteria	Gammaproteobacteria	Enterobacteriales	Enterobacteriaceae	Edwardsiella	Edwardsiella tarda
SRR6853343	222.544	150	1182730	Bacteria	NA	Proteobacteria	Gammaproteobacteria	Enterobacteriales	Enterobacteriaceae	Escherichia	Escherichia coli
SRR6853343	221.546	191	628	Bacteria	NA	Proteobacteria	Gammaproteobacteria	Enterobacteriales	Enterobacteriaceae	Xenorhabdus	Xenorhabdus nematophila
SRR6853343	220.553	108	162481	Eukaryota	Fungi	Basidiomycota	NA	NA	NA	NA	NA
SRR6853343	217.898	308	10000451	NA	NA	NA	NA	NA	NA	NA	synthetic construct plasmid pAH145
SRR6853343	216.933	266	883126	Bacteria	NA	Proteobacteria	Betaproteobacteria	Burkholderiales	Oxalobacteraceae	Massilia	Massilia timonae
SRR6853343	206.796	274	945681	Bacteria	NA	Proteobacteria	Alphaproteobacteria	Rhodospirillales	Acetobacteraceae	Acetobacter	Acetobacter pomorum
SRR6853343	206.792	128	10004246	Bacteria	NA	Proteobacteria	Gammaproteobacteria	Enterobacteriales	Enterobacteriaceae	Klebsiella	Klebsiella pneumoniae
SRR6853343	205.432	137	349520	Bacteria	NA	Firmicutes	Bacilli	Bacillales	Paenibacillaceae	Paenibacillus	Paenibacillus polymyxa
SRR6853343	204.157	293	558269	Bacteria	NA	Proteobacteria	Gammaproteobacteria	Enterobacteriales	Enterobacteriaceae	Pectobacterium	Pectobacterium carotovorum
SRR6853343	202.37	257	706191	Bacteria	NA	Proteobacteria	Gammaproteobacteria	Enterobacteriales	Enterobacteriaceae	Pantoea	Pantoea ananatis
SRR6853343	201.954	313	635	Bacteria	NA	Proteobacteria	Gammaproteobacteria	Enterobacteriales	Enterobacteriaceae	Edwardsiella	NA
SRR6853343	201.856	161	1169358	Bacteria	NA	Proteobacteria	Gammaproteobacteria	Enterobacteriales	Enterobacteriaceae	Escherichia	Escherichia coli
SRR6853343	201.194	333	1144314	Bacteria	NA	Proteobacteria	Alphaproteobacteria	Rhizobiales	Rhizobiaceae	Rhizobium	Rhizobium sp. CF142
SRR6853343	197.856	293	80840	Bacteria	NA	Proteobacteria	Betaproteobacteria	Burkholderiales	NA	NA	NA
SRR6853343	193.449	262	511062	Bacteria	NA	Proteobacteria	Gammaproteobacteria	Aeromonadales	Aeromonadaceae	Oceanimonas	Oceanimonas sp. GK1
SRR6853343	190.828	111	1239	Bacteria	NA	Firmicutes	NA	NA	NA	NA	NA
SRR6853343	190.18	232	1182663	Bacteria	NA	Proteobacteria	Gammaproteobacteria	Enterobacteriales	Enterobacteriaceae	Escherichia	Escherichia coli
SRR6853343	189.369	247	1224144	Bacteria	NA	Proteobacteria	Gammaproteobacteria	Enterobacteriales	Enterobacteriaceae	Dickeya	Dickeya sp. CSL RW240
SRR6853343	188.499	284	980518	Bacteria	NA	Proteobacteria	Gammaproteobacteria	Enterobacteriales	Enterobacteriaceae	Enterobacter	Enterobacter mori
SRR6853343	187.886	203	947561	Bacteria	NA	Proteobacteria	Gammaproteobacteria	Enterobacteriales	Enterobacteriaceae	Yersinia	Yersinia enterocolitica
SRR6853343	185.035	67	1262462	Bacteria	NA	Proteobacteria	Gammaproteobacteria	Enterobacteriales	Enterobacteriaceae	Yersinia	Yersinia enterocolitica
SRR6853343	184.832	81	1292	Bacteria	NA	Firmicutes	Bacilli	Bacillales	Staphylococcaceae	Staphylococcus	Staphylococcus warneri
SRR6853343	183.652	206	984237	Bacteria	NA	Proteobacteria	Gammaproteobacteria	Enterobacteriales	Enterobacteriaceae	Salmonella	Salmonella enterica
SRR6853343	183.261	274	1005995	Bacteria	NA	Proteobacteria	Gammaproteobacteria	Enterobacteriales	Enterobacteriaceae	Tatumella	Tatumella ptyseos
SRR6853343	182.687	246	1208662	Bacteria	NA	Proteobacteria	Gammaproteobacteria	Enterobacteriales	Enterobacteriaceae	Cronobacter	Cronobacter malonaticus
SRR6853343	182.226	273	1197719	Bacteria	NA	Proteobacteria	Gammaproteobacteria	Enterobacteriales	Enterobacteriaceae	Salmonella	Salmonella bongori
SRR6853343	182.143	293	10003637	Bacteria	NA	Proteobacteria	Gammaproteobacteria	Enterobacteriales	Enterobacteriaceae	Klebsiella	Klebsiella pneumoniae
SRR6853343	178.723	175	2426	Bacteria	NA	Proteobacteria	Gammaproteobacteria	Alteromonadales	NA	Teredinibacter	Teredinibacter turnerae
SRR6853343	177.546	292	1400152	Bacteria	NA	Proteobacteria	Gammaproteobacteria	Enterobacteriales	Enterobacteriaceae	Enterobacter	Enterobacter cloacae
SRR6853343	176.164	229	1329845	Bacteria	NA	Proteobacteria	Gammaproteobacteria	Enterobacteriales	Enterobacteriaceae	Enterobacter	Enterobacter cloacae
SRR6853343	176.087	260	662	Bacteria	NA	Proteobacteria	Gammaproteobacteria	Vibrionales	Vibrionaceae	Vibrio	NA
SRR6853343	174.056	195	62928	Bacteria	NA	Proteobacteria	Betaproteobacteria	Rhodocyclales	Rhodocyclaceae	Azoarcus	Azoarcus sp. BH72
SRR6853343	173.329	197	1259797	Bacteria	NA	Proteobacteria	Gammaproteobacteria	Pseudomonadales	Pseudomonadaceae	Pseudomonas	Pseudomonas sp. URMO17WK12:I12
SRR6853343	173.161	200	10001881	Bacteria	NA	Proteobacteria	Gammaproteobacteria	Enterobacteriales	Enterobacteriaceae	NA	Plautia stali symbiont plasmid pPstS2 DNA
SRR6853343	169.663	180	1002364	Bacteria	NA	Proteobacteria	Gammaproteobacteria	Enterobacteriales	Enterobacteriaceae	Hafnia	Hafnia alvei
SRR6853343	169.049	248	1406822	Bacteria	NA	Proteobacteria	Gammaproteobacteria	Enterobacteriales	Enterobacteriaceae	Cronobacter	Cronobacter pulveris
SRR6853343	168.421	161	1163398	Bacteria	NA	Proteobacteria	Gammaproteobacteria	Pseudomonadales	Pseudomonadaceae	Pseudomonas	Pseudomonas sp. HYS
SRR6853343	166.039	141	1050222	Bacteria	NA	Firmicutes	Bacilli	Bacillales	Paenibacillaceae	Paenibacillus	Paenibacillus sp. Aloe-11
SRR6853343	165.234	241	1315976	Bacteria	NA	Proteobacteria	Gammaproteobacteria	Enterobacteriales	Enterobacteriaceae	Plesiomonas	Plesiomonas shigelloides
SRR6853343	164.952	215	963	Bacteria	NA	Proteobacteria	Betaproteobacteria	Burkholderiales	Oxalobacteraceae	Herbaspirillum	NA
SRR6853343	163.828	189	1329838	Bacteria	NA	Proteobacteria	Gammaproteobacteria	Enterobacteriales	Enterobacteriaceae	Enterobacter	Enterobacter sp. BIDMC 26
SRR6853343	163.695	224	1223574	Bacteria	NA	Proteobacteria	Gammaproteobacteria	Enterobacteriales	Enterobacteriaceae	Dickeya	Dickeya dadantii
SRR6853343	163.618	212	754327	Bacteria	NA	Proteobacteria	Gammaproteobacteria	Enterobacteriales	Enterobacteriaceae	Escherichia	Escherichia sp. TW09231
SRR6853343	162.502	167	1445555	Eukaryota	Fungi	Ascomycota	Eurotiomycetes	Eurotiales	Aspergillaceae	Aspergillus	Aspergillus oryzae
SRR6853343	162.003	225	1217718	Bacteria	NA	Proteobacteria	Betaproteobacteria	Burkholderiales	Burkholderiaceae	Cupriavidus	Cupriavidus sp. BIS7
SRR6853343	161.781	173	1117647	Bacteria	NA	Proteobacteria	Gammaproteobacteria	NA	NA	Simiduia	Simiduia agarivorans
SRR6853343	160.108	234	316279	Bacteria	NA	Cyanobacteria	NA	Chroococcales	NA	Synechococcus	Synechococcus sp. CC9902
SRR6853343	158.863	71	10002053	Bacteria	NA	Proteobacteria	Gammaproteobacteria	Enterobacteriales	Enterobacteriaceae	Escherichia	Escherichia coli plasmid peH4H
SRR6853343	158.741	96	186822	Bacteria	NA	Firmicutes	Bacilli	Bacillales	Paenibacillaceae	NA	NA
SRR6853343	158.443	141	1400164	Bacteria	NA	Proteobacteria	Gammaproteobacteria	Enterobacteriales	Enterobacteriaceae	Klebsiella	Klebsiella pneumoniae
SRR6853343	158.267	191	574560	Bacteria	NA	Proteobacteria	Gammaproteobacteria	Enterobacteriales	Enterobacteriaceae	Photorhabdus	Photorhabdus temperata
SRR6853343	157.548	175	290339	Bacteria	NA	Proteobacteria	Gammaproteobacteria	Enterobacteriales	Enterobacteriaceae	Cronobacter	Cronobacter sakazakii
SRR6853343	157.143	211	10003715	Bacteria	NA	Proteobacteria	Gammaproteobacteria	Enterobacteriales	Enterobacteriaceae	Yersinia	Yersinia pestis plasmid pG8786
SRR6853343	155.177	218	1219067	Bacteria	NA	Proteobacteria	Gammaproteobacteria	Vibrionales	Vibrionaceae	Vibrio	Vibrio natriegens
SRR6853343	154.885	210	1172181	Bacteria	NA	Actinobacteria	Actinobacteria	Actinomycetales	Streptomycetaceae	Streptomyces	Streptomyces sp. 303MFCol5.2
SRR6853343	153.395	197	84565	Bacteria	NA	Proteobacteria	Gammaproteobacteria	Enterobacteriales	Enterobacteriaceae	Sodalis	NA
SRR6853343	152.466	72	5073	Eukaryota	Fungi	Ascomycota	Eurotiomycetes	Eurotiales	Aspergillaceae	Penicillium	NA
SRR6853343	151.957	276	1121027	Bacteria	NA	Proteobacteria	Alphaproteobacteria	Rhizobiales	Aurantimonadaceae	Aurantimonas	Aurantimonas coralicida
SRR6853343	150.315	206	1328430	Bacteria	NA	Proteobacteria	Gammaproteobacteria	Enterobacteriales	Enterobacteriaceae	Klebsiella	Klebsiella oxytoca
SRR6853343	150.084	187	10000373	NA	NA	NA	NA	NA	NA	NA	synthetic construct plasmid R446b PemI (pemI)
SRR6853343	150.05	237	1136138	Bacteria	NA	Proteobacteria	Gammaproteobacteria	Pseudomonadales	Pseudomonadaceae	Pseudomonas	Pseudomonas fragi
SRR6853343	148.934	226	482	Bacteria	NA	Proteobacteria	Betaproteobacteria	Neisseriales	Neisseriaceae	Neisseria	NA
SRR6853343	147.672	223	1121002	Bacteria	NA	Firmicutes	Bacilli	Bacillales	Paenibacillaceae	Aneurinibacillus	Aneurinibacillus terranovensis
SRR6853343	147.354	202	1144336	Bacteria	NA	Proteobacteria	Gammaproteobacteria	Pseudomonadales	Pseudomonadaceae	Pseudomonas	Pseudomonas sp. GM74
SRR6853343	145.706	201	1354030	Bacteria	NA	Proteobacteria	Gammaproteobacteria	Enterobacteriales	Enterobacteriaceae	Enterobacter	Enterobacter cloacae
SRR6853343	143.814	105	555	Bacteria	NA	Proteobacteria	Gammaproteobacteria	Enterobacteriales	Enterobacteriaceae	Pectobacterium	Pectobacterium carotovorum
SRR6853343	141.538	177	10004245	Bacteria	NA	Proteobacteria	Gammaproteobacteria	Enterobacteriales	Enterobacteriaceae	Pantoea	Pantoea ananatis
SRR6853343	141.385	65	10004012	Bacteria	NA	Proteobacteria	Betaproteobacteria	Burkholderiales	Comamonadaceae	Alicycliphilus	Alicycliphilus denitrificans
SRR6853343	140.298	176	1144310	Bacteria	NA	Proteobacteria	Alphaproteobacteria	Rhizobiales	Rhizobiaceae	Rhizobium	Rhizobium sp. CF080
SRR6853343	137.024	203	349968	Bacteria	NA	Proteobacteria	Gammaproteobacteria	Enterobacteriales	Enterobacteriaceae	Yersinia	Yersinia bercovieri
SRR6853343	136.546	157	1070842	Bacteria	NA	Proteobacteria	Gammaproteobacteria	Enterobacteriales	Enterobacteriaceae	Enterobacter	Enterobacter cloacae
SRR6853343	136.4	83	10004081	Bacteria	NA	Proteobacteria	Gammaproteobacteria	Enterobacteriales	Enterobacteriaceae	Erwinia	Erwinia amylovora
SRR6853343	136.307	159	1218933	Bacteria	NA	Proteobacteria	Gammaproteobacteria	Enterobacteriales	Enterobacteriaceae	Pectobacterium	Pectobacterium carotovorum
SRR6853343	135.426	168	1350470	Bacteria	NA	Proteobacteria	Gammaproteobacteria	Enterobacteriales	Enterobacteriaceae	Klebsiella	Klebsiella oxytoca
SRR6853343	133.085	226	1282363	Bacteria	NA	Proteobacteria	Alphaproteobacteria	Caulobacterales	Caulobacteraceae	Asticcacaulis	Asticcacaulis sp. YBE204
SRR6853343	132.951	144	1341639	Bacteria	NA	Proteobacteria	Gammaproteobacteria	Enterobacteriales	Enterobacteriaceae	Yersinia	Yersinia sp. n.51
SRR6853343	132.833	109	106589	Bacteria	NA	Proteobacteria	Betaproteobacteria	Burkholderiales	Burkholderiaceae	Cupriavidus	NA
SRR6853343	132.77	53	10000602	NA	NA	NA	NA	NA	NA	NA	synthetic construct plasmid pSK67
SRR6853343	129.011	101	10004325	Bacteria	NA	Proteobacteria	Gammaproteobacteria	Enterobacteriales	Enterobacteriaceae	Yersinia	Yersinia pestis
SRR6853343	128.503	165	1287233	Bacteria	NA	Proteobacteria	Alphaproteobacteria	Rhizobiales	Phyllobacteriaceae	Mesorhizobium	Mesorhizobium sp. LNHC221B00
SRR6853343	127.771	56	48296	Bacteria	NA	Proteobacteria	Gammaproteobacteria	Pseudomonadales	Moraxellaceae	Acinetobacter	Acinetobacter pittii
SRR6853343	127.1	110	1240226	Eukaryota	Fungi	Basidiomycota	NA	Pucciniales	Pucciniaceae	Puccinia	Puccinia striiformis
SRR6853343	123.825	172	553239	Bacteria	NA	Proteobacteria	Gammaproteobacteria	Vibrionales	Vibrionaceae	Vibrio	Vibrio breoganii
SRR6853343	123.774	54	10001315	NA	NA	NA	NA	NA	NA	NA	synthetic construct Plasmid "p68"
SRR6853343	122.703	166	1223570	Bacteria	NA	Proteobacteria	Gammaproteobacteria	Enterobacteriales	Enterobacteriaceae	Dickeya	Dickeya dianthicola
SRR6853343	122.235	178	216595	Bacteria	NA	Proteobacteria	Gammaproteobacteria	Pseudomonadales	Pseudomonadaceae	Pseudomonas	Pseudomonas fluorescens
SRR6853343	121.318	89	1328381	Bacteria	NA	Proteobacteria	Gammaproteobacteria	Enterobacteriales	Enterobacteriaceae	Klebsiella	Klebsiella pneumoniae
SRR6853343	120.994	197	1256995	Bacteria	NA	Proteobacteria	Gammaproteobacteria	Enterobacteriales	Enterobacteriaceae	Klebsiella	Klebsiella oxytoca
SRR6853343	119.964	100	1357290	Bacteria	NA	Proteobacteria	Gammaproteobacteria	Pseudomonadales	Pseudomonadaceae	Pseudomonas	Pseudomonas viridiflava
SRR6853343	119.963	123	1144339	Bacteria	NA	Proteobacteria	Gammaproteobacteria	Pseudomonadales	Pseudomonadaceae	Pseudomonas	Pseudomonas sp. GM80
SRR6853343	119.654	105	10003576	Bacteria	NA	Proteobacteria	Gammaproteobacteria	Enterobacteriales	Enterobacteriaceae	Erwinia	Erwinia billingiae
SRR6853343	119.631	141	1216961	Bacteria	NA	Proteobacteria	Gammaproteobacteria	Aeromonadales	Aeromonadaceae	Aeromonas	Aeromonas sp. 159
SRR6853343	118.291	163	10003716	Bacteria	NA	Proteobacteria	Gammaproteobacteria	Enterobacteriales	Enterobacteriaceae	Yersinia	Yersinia pestis plasmid pMT1
SRR6853343	117.03	189	398578	Bacteria	NA	Proteobacteria	Betaproteobacteria	Burkholderiales	Comamonadaceae	Delftia	Delftia acidovorans
SRR6853343	115.658	132	640131	Bacteria	NA	Proteobacteria	Gammaproteobacteria	Enterobacteriales	Enterobacteriaceae	Klebsiella	Klebsiella variicola
SRR6853343	115.54	108	1400136	Bacteria	NA	Proteobacteria	Gammaproteobacteria	Enterobacteriales	Enterobacteriaceae	Citrobacter	Citrobacter freundii
SRR6853343	115.359	69	10004052	Bacteria	NA	Proteobacteria	Gammaproteobacteria	Enterobacteriales	Enterobacteriaceae	Erwinia	Erwinia amylovora
SRR6853343	114.899	162	1357297	Bacteria	NA	Proteobacteria	Gammaproteobacteria	Enterobacteriales	Enterobacteriaceae	Serratia	Serratia marcescens
SRR6853343	112.91	196	29471	Bacteria	NA	Proteobacteria	Gammaproteobacteria	Enterobacteriales	Enterobacteriaceae	Pectobacterium	Pectobacterium atrosepticum
SRR6853343	112.701	116	1053201	Bacteria	NA	Firmicutes	Bacilli	Bacillales	Bacillaceae	Bacillus	Bacillus cereus
SRR6853343	111.532	113	1208104	Bacteria	NA	Proteobacteria	Gammaproteobacteria	Aeromonadales	Aeromonadaceae	Aeromonas	Aeromonas media
SRR6853343	110.942	159	1326758	Bacteria	NA	Proteobacteria	Gammaproteobacteria	Enterobacteriales	Enterobacteriaceae	Morganella	Morganella sp. GLFB
SRR6853343	109.596	135	51315	Eukaryota	NA	Apicomplexa	Coccidia	Eucoccidiorida	Eimeriidae	Eimeria	Eimeria necatrix
SRR6853343	108.604	168	406818	Bacteria	NA	Proteobacteria	Gammaproteobacteria	Enterobacteriales	Enterobacteriaceae	Xenorhabdus	Xenorhabdus bovienii
SRR6853343	108.368	147	1328428	Bacteria	NA	Proteobacteria	Gammaproteobacteria	Enterobacteriales	Enterobacteriaceae	Klebsiella	Klebsiella oxytoca
SRR6853343	106.631	128	1284393	Bacteria	NA	Proteobacteria	Gammaproteobacteria	Pseudomonadales	Pseudomonadaceae	Pseudomonas	Pseudomonas sp. FH4
SRR6853343	106.248	153	1329825	Bacteria	NA	Proteobacteria	Gammaproteobacteria	Enterobacteriales	Enterobacteriaceae	Enterobacter	Enterobacter sp. MGH 16
SRR6853343	105.797	173	768671	Bacteria	NA	Proteobacteria	Gammaproteobacteria	Chromatiales	Chromatiaceae	Thiocapsa	Thiocapsa marina
SRR6853343	104.076	79	10002910	Bacteria	NA	Proteobacteria	Gammaproteobacteria	Enterobacteriales	Enterobacteriaceae	Pantoea	Pantoea vagans
SRR6853343	103.256	132	84642	Bacteria	NA	Proteobacteria	Gammaproteobacteria	Aeromonadales	Aeromonadaceae	NA	NA
SRR6853343	101.719	119	1224153	Bacteria	NA	Proteobacteria	Gammaproteobacteria	Enterobacteriales	Enterobacteriaceae	Dickeya	Dickeya zeae
SRR6853343	101.082	42	10001303	NA	NA	NA	NA	NA	NA	NA	synthetic construct Plasmid "pJEJAM10"
SRR6853343	100.827	100	1163065	Bacteria	NA	Proteobacteria	Gammaproteobacteria	Pseudomonadales	Pseudomonadaceae	Pseudomonas	Pseudomonas sp. CBZ-4
SRR6853343	100.613	163	558270	Bacteria	NA	Proteobacteria	Gammaproteobacteria	Enterobacteriales	Enterobacteriaceae	Pectobacterium	Pectobacterium carotovorum
SRR6853343	100.24	120	500637	Bacteria	NA	Proteobacteria	Gammaproteobacteria	Enterobacteriales	Enterobacteriaceae	Providencia	Providencia rustigianii
SRR6853343	99.6421	181	290398	Bacteria	NA	Proteobacteria	Gammaproteobacteria	Oceanospirillales	Halomonadaceae	Chromohalobacter	Chromohalobacter salexigens
SRR6853343	99.1904	111	1144884	Bacteria	NA	Proteobacteria	Gammaproteobacteria	Pseudomonadales	Pseudomonadaceae	Pseudomonas	Pseudomonas sp. R62
SRR6853343	98.9254	81	1328365	Bacteria	NA	Proteobacteria	Gammaproteobacteria	Enterobacteriales	Enterobacteriaceae	Klebsiella	Klebsiella pneumoniae
SRR6853343	98.8278	42	10000461	NA	NA	NA	NA	NA	NA	NA	synthetic construct plasmid pAH125
SRR6853343	97.8534	133	1255310	Bacteria	NA	Proteobacteria	Gammaproteobacteria	Enterobacteriales	Enterobacteriaceae	Erwinia	Erwinia amylovora
SRR6853343	96.9319	143	1259798	Bacteria	NA	Proteobacteria	Gammaproteobacteria	Pseudomonadales	Pseudomonadaceae	Pseudomonas	Pseudomonas sp. LAMO17WK12:I2
SRR6853343	96.7091	42	10002017	Bacteria	NA	Proteobacteria	Gammaproteobacteria	Enterobacteriales	Enterobacteriaceae	Escherichia	Escherichia coli plasmid pAR060302
SRR6853343	96.4926	97	469598	Bacteria	NA	Proteobacteria	Gammaproteobacteria	Enterobacteriales	Enterobacteriaceae	Escherichia	Escherichia sp. 3_2_53FAA
SRR6853343	94.6824	93	1415630	Bacteria	NA	Proteobacteria	Gammaproteobacteria	Pseudomonadales	Pseudomonadaceae	Pseudomonas	Pseudomonas sp. TKP
SRR6853343	93.4789	100	1166016	Bacteria	NA	Proteobacteria	Gammaproteobacteria	Enterobacteriales	Enterobacteriaceae	Pectobacterium	Pectobacterium sp. SCC3193
SRR6853343	93.4355	41	10000431	NA	NA	NA	NA	NA	NA	NA	synthetic construct plasmid pLA4
SRR6853343	92.6548	51	10001304	NA	NA	NA	NA	NA	NA	NA	synthetic construct Plasmid "pJEJAM11"
SRR6853343	92.1367	114	1005999	Bacteria	NA	Proteobacteria	Gammaproteobacteria	Enterobacteriales	Enterobacteriaceae	Leminorella	Leminorella grimontii
SRR6853343	91.1389	109	1223568	Bacteria	NA	Proteobacteria	Gammaproteobacteria	Enterobacteriales	Enterobacteriaceae	Dickeya	Dickeya dianthicola
SRR6853343	90.8562	146	1312367	Bacteria	NA	Proteobacteria	Gammaproteobacteria	Enterobacteriales	Enterobacteriaceae	Proteus	Proteus hauseri
SRR6853343	90.4649	115	396323	Bacteria	NA	Proteobacteria	Gammaproteobacteria	Pseudomonadales	Moraxellaceae	Acinetobacter	Acinetobacter brisouii
SRR6853343	90.2608	93	1182722	Bacteria	NA	Proteobacteria	Gammaproteobacteria	Enterobacteriales	Enterobacteriaceae	Escherichia	Escherichia coli
SRR6853343	89.955	109	553385	Bacteria	NA	Proteobacteria	Gammaproteobacteria	Oceanospirillales	Halomonadaceae	Cobetia	Cobetia crustatorum
SRR6853343	89.5817	139	1214065	Bacteria	NA	Proteobacteria	Gammaproteobacteria	Enterobacteriales	Enterobacteriaceae	NA	Enterobacteriaceae bacterium B14
SRR6853343	89.4451	43	500485	Eukaryota	Fungi	Ascomycota	Eurotiomycetes	Eurotiales	Aspergillaceae	Penicillium	Penicillium chrysogenum
SRR6853343	89.0215	119	28211	Bacteria	NA	Proteobacteria	Alphaproteobacteria	NA	NA	NA	NA
SRR6853343	88.993	145	374	Bacteria	NA	Proteobacteria	Alphaproteobacteria	Rhizobiales	Bradyrhizobiaceae	Bradyrhizobium	NA
SRR6853343	88.596	105	765910	Bacteria	NA	Proteobacteria	Gammaproteobacteria	Chromatiales	Chromatiaceae	Marichromatium	Marichromatium purpuratum
SRR6853343	87.2267	104	1279015	Bacteria	NA	Proteobacteria	Gammaproteobacteria	Aeromonadales	Aeromonadaceae	Oceanimonas	Oceanimonas smirnovii
SRR6853343	86.7883	65	10002949	Bacteria	NA	Proteobacteria	Gammaproteobacteria	Enterobacteriales	Enterobacteriaceae	Erwinia	Erwinia amylovora
SRR6853343	86.3439	38	596319	Bacteria	NA	Firmicutes	Bacilli	Bacillales	Staphylococcaceae	Staphylococcus	Staphylococcus warneri
SRR6853343	86.0279	108	349967	Bacteria	NA	Proteobacteria	Gammaproteobacteria	Enterobacteriales	Enterobacteriaceae	Yersinia	Yersinia mollaretii
SRR6853343	85.8564	131	28216	Bacteria	NA	Proteobacteria	Betaproteobacteria	NA	NA	NA	NA
SRR6853343	84.1112	136	1085	Bacteria	NA	Proteobacteria	Alphaproteobacteria	Rhodospirillales	Rhodospirillaceae	Rhodospirillum	Rhodospirillum rubrum
SRR6853343	83.3193	52	10000441	NA	NA	NA	NA	NA	NA	NA	synthetic construct plasmid pLA8
SRR6853343	83.2949	96	1045856	Bacteria	NA	Proteobacteria	Gammaproteobacteria	Enterobacteriales	Enterobacteriaceae	Enterobacter	Enterobacter cloacae
SRR6853343	82.8539	59	910348	Bacteria	NA	Proteobacteria	Gammaproteobacteria	Enterobacteriales	Enterobacteriaceae	Escherichia	Escherichia coli
SRR6853343	82.41	101	1329839	Bacteria	NA	Proteobacteria	Gammaproteobacteria	Enterobacteriales	Enterobacteriaceae	Enterobacter	Enterobacter sp. BIDMC 27
SRR6853343	81.6782	43	1301	Bacteria	NA	Firmicutes	Bacilli	Lactobacillales	Streptococcaceae	Streptococcus	NA
SRR6853343	81.0209	105	654	Bacteria	NA	Proteobacteria	Gammaproteobacteria	Aeromonadales	Aeromonadaceae	Aeromonas	Aeromonas veronii
SRR6853343	80.3745	92	1329831	Bacteria	NA	Proteobacteria	Gammaproteobacteria	Enterobacteriales	Enterobacteriaceae	Enterobacter	Enterobacter sp. MGH 33
SRR6853343	80.1861	87	1268236	Bacteria	NA	Proteobacteria	Gammaproteobacteria	Aeromonadales	Aeromonadaceae	Aeromonas	Aeromonas molluscorum
SRR6853343	79.9588	129	111527	Bacteria	NA	Proteobacteria	Betaproteobacteria	Burkholderiales	Burkholderiaceae	Burkholderia	NA
SRR6853343	79.5553	125	1298862	Bacteria	NA	Proteobacteria	Alphaproteobacteria	Caulobacterales	Caulobacteraceae	Caulobacter	Caulobacter sp. URHA0033
SRR6853343	78.6698	125	67780	Bacteria	NA	Proteobacteria	Gammaproteobacteria	Enterobacteriales	Enterobacteriaceae	Edwardsiella	Edwardsiella ictaluri
SRR6853343	78.4438	88	1144340	Bacteria	NA	Proteobacteria	Gammaproteobacteria	Pseudomonadales	Pseudomonadaceae	Pseudomonas	Pseudomonas sp. GM84
SRR6853343	78.4342	142	188144	Bacteria	NA	Proteobacteria	Gammaproteobacteria	Vibrionales	Vibrionaceae	Enterovibrio	Enterovibrio norvegicus
SRR6853343	78.0193	53	10002615	Bacteria	NA	Proteobacteria	Gammaproteobacteria	Enterobacteriales	Enterobacteriaceae	Erwinia	Erwinia amylovora
SRR6853343	77.5458	38	1280	Bacteria	NA	Firmicutes	Bacilli	Bacillales	Staphylococcaceae	Staphylococcus	Staphylococcus aureus
SRR6853343	77.3627	118	1048680	Bacteria	NA	Proteobacteria	Alphaproteobacteria	Rhizobiales	Rhizobiaceae	Rhizobium	Rhizobium sp. 42MFCr.1
SRR6853343	77.1691	101	1122139	Bacteria	NA	Proteobacteria	Gammaproteobacteria	Oceanospirillales	Halomonadaceae	Kushneria	Kushneria aurantia
SRR6853343	76.6712	122	1224146	Bacteria	NA	Proteobacteria	Gammaproteobacteria	Enterobacteriales	Enterobacteriaceae	Dickeya	Dickeya zeae
SRR6853343	76.3635	56	5598	Eukaryota	Fungi	Ascomycota	Dothideomycetes	Pleosporales	Pleosporaceae	Alternaria	NA
SRR6853343	76.3509	43	10000605	NA	NA	NA	NA	NA	NA	NA	synthetic construct plasmid pLA1
SRR6853343	75.6682	130	1654	Bacteria	NA	Actinobacteria	Actinobacteria	Actinomycetales	Actinomycetaceae	Actinomyces	NA
SRR6853343	75.5241	76	450396	Bacteria	NA	Proteobacteria	Gammaproteobacteria	Pseudomonadales	Pseudomonadaceae	Pseudomonas	Pseudomonas viridiflava
SRR6853343	75.155	107	564	Bacteria	NA	Proteobacteria	Gammaproteobacteria	Enterobacteriales	Enterobacteriaceae	Escherichia	Escherichia fergusonii
SRR6853343	75.0387	68	451864	Eukaryota	Fungi	NA	NA	NA	NA	NA	NA
SRR6853343	75.0134	134	675810	Bacteria	NA	Proteobacteria	Gammaproteobacteria	Vibrionales	Vibrionaceae	Vibrio	Vibrio sp. RC341
SRR6853343	74.9707	40	10000515	NA	NA	NA	NA	NA	NA	NA	synthetic construct plasmid pLZ31
SRR6853343	74.2644	124	1111728	Bacteria	NA	Proteobacteria	Gammaproteobacteria	Enterobacteriales	Enterobacteriaceae	Budvicia	Budvicia aquatica
SRR6853343	73.7916	89	10003983	Bacteria	NA	Proteobacteria	Gammaproteobacteria	Enterobacteriales	Enterobacteriaceae	Shigella	Shigella dysenteriae
SRR6853343	73.7411	82	1144306	Bacteria	NA	Proteobacteria	Alphaproteobacteria	Rhizobiales	Rhizobiaceae	Rhizobium	Rhizobium sp. AP16
SRR6853343	73.3283	128	458817	Bacteria	NA	Proteobacteria	Gammaproteobacteria	Alteromonadales	Shewanellaceae	Shewanella	Shewanella halifaxensis
SRR6853343	73.3153	120	391	Bacteria	NA	Proteobacteria	Alphaproteobacteria	Rhizobiales	Rhizobiaceae	Rhizobium	Rhizobium sp.
SRR6853343	71.9666	98	28173	Bacteria	NA	Proteobacteria	Gammaproteobacteria	Vibrionales	Vibrionaceae	Vibrio	Vibrio nigripulchritudo
SRR6853343	71.3387	87	1169319	Bacteria	NA	Proteobacteria	Gammaproteobacteria	Enterobacteriales	Enterobacteriaceae	Citrobacter	Citrobacter sp. KTE30
SRR6853343	70.9907	31	1051006	Bacteria	NA	Actinobacteria	Actinobacteria	Actinomycetales	Propionibacteriaceae	Propionibacterium	Propionibacterium acnes
SRR6853343	70.5341	85	1281168	Bacteria	NA	Proteobacteria	Gammaproteobacteria	Enterobacteriales	Enterobacteriaceae	Escherichia	Escherichia coli
SRR6853343	70.5237	97	985010	Bacteria	NA	Proteobacteria	Gammaproteobacteria	Pseudomonadales	Pseudomonadaceae	Pseudomonas	Pseudomonas sp. TJI-51
SRR6853343	69.6429	43	10003464	Bacteria	NA	Proteobacteria	Gammaproteobacteria	Enterobacteriales	Enterobacteriaceae	Erwinia	Erwinia amylovora
SRR6853343	69.352	27	10000463	NA	NA	NA	NA	NA	NA	NA	synthetic construct plasmid pLA9
SRR6853343	68.6987	99	682634	Bacteria	NA	Proteobacteria	Gammaproteobacteria	Enterobacteriales	Enterobacteriaceae	Serratia	Serratia plymuthica
SRR6853343	68.0826	112	294	Bacteria	NA	Proteobacteria	Gammaproteobacteria	Pseudomonadales	Pseudomonadaceae	Pseudomonas	Pseudomonas fluorescens
SRR6853343	67.9754	89	1006551	Bacteria	NA	Proteobacteria	Gammaproteobacteria	Enterobacteriales	Enterobacteriaceae	Klebsiella	Klebsiella oxytoca
SRR6853343	67.3585	99	10001593	Bacteria	NA	Proteobacteria	Gammaproteobacteria	Enterobacteriales	Enterobacteriaceae	Salmonella	Salmonella enterica
SRR6853343	67.3451	35	10002378	Bacteria	NA	Proteobacteria	Gammaproteobacteria	Enterobacteriales	Enterobacteriaceae	Klebsiella	Klebsiella pneumoniae plasmid pIP843
SRR6853343	67.0313	69	1357296	Bacteria	NA	Firmicutes	Bacilli	Lactobacillales	Enterococcaceae	Enterococcus	Enterococcus gallinarum
SRR6853343	66.9989	47	10000571	NA	NA	NA	NA	NA	NA	NA	synthetic construct plasmid pLA7
SRR6853343	66.7074	111	1288394	Bacteria	NA	Proteobacteria	Gammaproteobacteria	Aeromonadales	Aeromonadaceae	Aeromonas	Aeromonas hydrophila
SRR6853343	66.0334	110	587753	Bacteria	NA	Proteobacteria	Gammaproteobacteria	Pseudomonadales	Pseudomonadaceae	Pseudomonas	Pseudomonas chlororaphis
SRR6853343	65.1728	102	1123268	Bacteria	NA	Proteobacteria	Alphaproteobacteria	Sphingomonadales	Sphingomonadaceae	Sphingomonas	Sphingomonas jaspsi
SRR6853343	64.1848	57	1344995	Bacteria	NA	Firmicutes	Bacilli	Bacillales	Staphylococcaceae	Staphylococcus	Staphylococcus epidermidis
SRR6853343	63.7397	92	343509	Bacteria	NA	Proteobacteria	Gammaproteobacteria	Enterobacteriales	Enterobacteriaceae	Sodalis	Sodalis glossinidius
SRR6853343	62.8198	71	754333	Bacteria	NA	Proteobacteria	Gammaproteobacteria	Enterobacteriales	Enterobacteriaceae	Escherichia	Escherichia sp. TW11588
SRR6853343	62.4457	40	10004318	Bacteria	NA	Proteobacteria	Gammaproteobacteria	Enterobacteriales	Enterobacteriaceae	Erwinia	Erwinia amylovora
SRR6853343	62.3374	107	10002040	Bacteria	NA	Proteobacteria	Gammaproteobacteria	Enterobacteriales	Enterobacteriaceae	Escherichia	Escherichia coli plasmid N3
SRR6853343	62.1902	80	10003632	Bacteria	NA	Proteobacteria	Gammaproteobacteria	Enterobacteriales	Enterobacteriaceae	Escherichia	Escherichia coli
SRR6853343	62.0495	99	72274	Bacteria	NA	Proteobacteria	Gammaproteobacteria	Pseudomonadales	NA	NA	NA
SRR6853343	59.9294	93	349521	Bacteria	NA	Proteobacteria	Gammaproteobacteria	Oceanospirillales	Hahellaceae	Hahella	Hahella chejuensis
SRR6853343	59.5546	95	51366	Bacteria	NA	Proteobacteria	Gammaproteobacteria	Vibrionales	Vibrionaceae	Salinivibrio	NA
SRR6853343	58.6788	72	1193146	Bacteria	NA	Proteobacteria	Gammaproteobacteria	Pseudomonadales	Pseudomonadaceae	Pseudomonas	Pseudomonas putida
SRR6853343	58.3185	95	106633	Bacteria	NA	Proteobacteria	Gammaproteobacteria	Chromatiales	Ectothiorhodospiraceae	Thioalkalivibrio	NA
SRR6853343	57.9939	73	1207075	Bacteria	NA	Proteobacteria	Gammaproteobacteria	Pseudomonadales	Pseudomonadaceae	Pseudomonas	Pseudomonas sp. UW4
SRR6853343	57.6063	95	1144324	Bacteria	NA	Proteobacteria	Gammaproteobacteria	Pseudomonadales	Pseudomonadaceae	Pseudomonas	Pseudomonas sp. GM18
SRR6853343	57.4601	84	905052	Bacteria	NA	Proteobacteria	Betaproteobacteria	Rhodocyclales	Rhodocyclaceae	Thauera	Thauera selenatis
SRR6853343	57.4108	80	1268237	Bacteria	NA	Proteobacteria	Gammaproteobacteria	Aeromonadales	Aeromonadaceae	Aeromonas	Aeromonas diversa
SRR6853343	57.3475	88	546262	Bacteria	NA	Proteobacteria	Betaproteobacteria	Neisseriales	Neisseriaceae	Neisseria	Neisseria cinerea
SRR6853343	56.6559	81	590	Bacteria	NA	Proteobacteria	Gammaproteobacteria	Enterobacteriales	Enterobacteriaceae	Salmonella	NA
SRR6853343	56.3827	61	1312879	Bacteria	NA	Proteobacteria	Gammaproteobacteria	Enterobacteriales	Enterobacteriaceae	Enterobacter	Enterobacter cloacae
SRR6853343	56.0991	41	10002393	Bacteria	NA	Proteobacteria	Gammaproteobacteria	Enterobacteriales	Enterobacteriaceae	Klebsiella	Klebsiella pneumoniae
SRR6853343	55.6359	85	667127	Bacteria	NA	Proteobacteria	Gammaproteobacteria	Enterobacteriales	Enterobacteriaceae	Klebsiella	Klebsiella pneumoniae
SRR6853343	55.5756	79	1306162	Bacteria	NA	Proteobacteria	Gammaproteobacteria	Enterobacteriales	Enterobacteriaceae	Xenorhabdus	Xenorhabdus nematophila
SRR6853343	55.4832	27	1234593	Bacteria	NA	Firmicutes	Bacilli	Bacillales	Staphylococcaceae	Staphylococcus	Staphylococcus sp. E463
SRR6853343	55.354	35	1165933	Eukaryota	Fungi	Basidiomycota	NA	Sporidiobolales	NA	Rhodosporidium	Rhodosporidium toruloides
SRR6853343	55.1013	83	29487	Bacteria	NA	Proteobacteria	Gammaproteobacteria	Enterobacteriales	Enterobacteriaceae	Photorhabdus	NA
[truncated: 363,737 more rows]
