# Supplementary material for: Crewmember microbiome may influence microbial composition of ISS habitable surfaces
Source: PLoS One. 2020 Apr 29;15(4):e0231838. doi: 10.1371/journal.pone.0231838 (PMC7190111; doi:10.1371/journal.pone.0231838)
Supplement: S3 Dataset — Read counts, clr-transformed read counts, and average read scores. (TSV) [file pone.0231838.s014.tsv]

sample	genus	read_count	avg_read_score	clr_zero
SRR6853342	Acanthamoeba	3	0.8586366666666666	3.102946300006878
SRR6853342	Acaricomes	6	0.6160416666666667	4.186361621113523
SRR6853342	Acaryochloris	0	-Inf	-1.4278260839786034
SRR6853342	Acetivibrio	0	-Inf	-1.260033558532571
SRR6853342	Acetobacter	15	0.7566400000000001	5.537616563708194
SRR6853342	Acetobacterium	0	-Inf	-0.981374704336432
SRR6853342	Acetohalobium	0	-Inf	-1.1045562779304954
SRR6853342	Acetonema	0	-Inf	-0.9783775476747891
SRR6853342	Acholeplasma	0	-Inf	-1.272722027334691
SRR6853342	Achromobacter	12	0.70645525	5.237418672122292
SRR6853342	Aciculosporium	0	-Inf	-1.821500791437845
SRR6853342	Acidaminococcus	0	-Inf	-1.0319795191018344
SRR6853342	Acidimicrobium	0	-Inf	-1.2196791844109285
SRR6853342	Acidiphilium	10	0.7052297	4.9447393115806975
SRR6853342	Acidithiobacillus	0	-Inf	-1.7603552025937448
SRR6853342	Acidobacterium	0	-Inf	-1.0514061689704604
SRR6853342	Acidocella	4	0.6950325	3.644107267891442
SRR6853342	Acidothermus	0	-Inf	-1.3145429420686041
SRR6853342	Acidovorax	11	0.9708581818181817	5.028028796536937
SRR6853342	Aciduliprofundum	0	-Inf	-1.6486889834272485
SRR6853342	Acinetobacter	28	2.2138871785714285	6.408068302484595
SRR6853342	Actinoalloteichus	0	-Inf	-1.6323001161161093
SRR6853342	Actinobacillus	0	-Inf	-0.869428176702367
SRR6853342	Actinobaculum	0	-Inf	-1.0752289266716748
SRR6853342	Actinokineospora	3	0.6312333333333333	3.097875376258564
SRR6853342	Actinomadura	0	-Inf	-1.2741231726459066
SRR6853342	Actinomyces	1669	2.1117979598562013	12.308242487965858
SRR6853342	Actinomycetospora	0	-Inf	-1.3103956147052185
SRR6853342	Actinoplanes	1	0.681936	1.6602142972632814
SRR6853342	Actinopolymorpha	0	-Inf	-1.2287596866703892
SRR6853342	Actinopolyspora	0	-Inf	-1.3072424151079451
SRR6853342	Actinospica	1	0.617925	1.5121228699321285
SRR6853342	Actinosynnema	0	-Inf	-1.0163627630846535
SRR6853342	Adhaeribacter	0	-Inf	-1.4524405848344888
SRR6853342	Adlercreutzia	0	-Inf	-1.345001913561462
SRR6853342	Advenella	0	-Inf	-1.7319667868638944
SRR6853342	Aequorivita	0	-Inf	-1.1957332232762115
SRR6853342	Aerococcus	0	-Inf	-1.039421072373759
SRR6853342	Aeromicrobium	0	-Inf	-0.9424310715604347
SRR6853342	Aeromonas	8	1.03922775	4.634252168714174
SRR6853342	Aestuariibacter	0	-Inf	-0.7514756050074071
SRR6853342	Aestuariimicrobium	0	-Inf	-1.1405110829316634
SRR6853342	Afipia	20	0.72020555	5.95185248807665
SRR6853342	Agaricus	0	-Inf	-0.9868132716131749
SRR6853342	Agarivorans	0	-Inf	-1.04253864069219
SRR6853342	Aggregatibacter	0	-Inf	-0.8518950932741394
SRR6853342	Agrobacterium	13	0.8095708461538462	5.318544709403101
SRR6853342	Agrococcus	2	1.36002	2.6389998332392914
SRR6853342	Agromyces	1	0.580185	1.6512750838992587
SRR6853342	Ahjdlikevirus	0	-Inf	-0.9505668288336113
SRR6853342	Ahrensia	0	-Inf	-1.2331746447776042
SRR6853342	Ajellomyces	14	0.7507657142857143	5.484574495689779
SRR6853342	Akkermansia	0	-Inf	-0.9445995011664721
SRR6853342	Albugo	0	-Inf	-1.4762008525151742
SRR6853342	Alcaligenes	0	-Inf	-1.1898880352950674
SRR6853342	Alcanivorax	0	-Inf	-0.9925200698942321
SRR6853342	Algicola	0	-Inf	-1.0777749524620681
SRR6853342	Algoriphagus	0	-Inf	-1.489981468655587
SRR6853342	Alicycliphilus	2	0.577995	2.5387409353169663
SRR6853342	Alicyclobacillus	0	-Inf	-1.622429617550991
SRR6853342	Aliihoeflea	3	0.7591166666666668	3.1341520510554672
SRR6853342	Aliivibrio	0	-Inf	-1.6034709390752862
SRR6853342	Alishewanella	0	-Inf	-1.6275069645123008
SRR6853342	Alistipes	0	-Inf	-1.5670156884882682
SRR6853342	Alkalibacillus	0	-Inf	-1.6719559431266977
SRR6853342	Alkalibacterium	0	-Inf	-1.0913112517625188
SRR6853342	Alkaliflexus	0	-Inf	-1.2962888420569392
SRR6853342	Alkalilimnicola	0	-Inf	-0.959296554607119
SRR6853342	Alkaliphilus	0	-Inf	-1.3526317958166865
SRR6853342	Allobaculum	0	-Inf	-1.520477156460614
SRR6853342	Allochromatium	0	-Inf	-0.9411165587460785
SRR6853342	Allofustis	0	-Inf	-1.0094088346266976
SRR6853342	Alloiococcus	1	2.70572	1.788558739992606
SRR6853342	Allomyces	35	1.007562857142857	6.725979997558743
SRR6853342	Alloprevotella	0	-Inf	-1.2460759689731864
SRR6853342	Alloscardovia	0	-Inf	-1.437786353608602
SRR6853342	Alphapapillomavirus	0	-Inf	-1.4851325716708075
SRR6853342	Alpharetrovirus	0	-Inf	-1.848631488300356
SRR6853342	Alternaria	2	0.9292365	2.5428170059501904
SRR6853342	Alteromonas	0	-Inf	-1.5458606942501683
SRR6853342	Amanita	1	0.519926	1.2410857824151054
SRR6853342	Aminiphilus	0	-Inf	-1.0891739727022127
SRR6853342	Aminobacter	5	0.850746	4.017242260140244
SRR6853342	Aminomonas	0	-Inf	-1.4501292981404583
SRR6853342	Ammonifex	0	-Inf	-1.0626498134466291
SRR6853342	Amorphus	2	0.50014	2.7184949068444353
SRR6853342	Amphibacillus	0	-Inf	-1.2594465212838641
SRR6853342	Amphritea	0	-Inf	-1.364954223614993
SRR6853342	Amycolatopsis	7	0.6997411428571428	4.279324335465192
SRR6853342	Amycolicicoccus	0	-Inf	-1.8121066613523888
SRR6853342	Anabaena	0	-Inf	-0.8889235114799837
SRR6853342	Anaerobiospirillum	0	-Inf	-0.8060388486459404
SRR6853342	Anaerococcus	0	-Inf	-1.2120105053642392
SRR6853342	Anaerofustis	0	-Inf	-1.0050865780592533
SRR6853342	Anaeroglobus	0	-Inf	-1.027256291571029
SRR6853342	Anaerolinea	0	-Inf	-0.6255762515591701
SRR6853342	Anaeromusa	0	-Inf	-1.3040729937937559
SRR6853342	Anaeromyxobacter	4	0.8393565	3.6349398092573773
SRR6853342	Anaerophaga	0	-Inf	-1.454179086504827
SRR6853342	Anaerostipes	0	-Inf	-1.2522191946017232
SRR6853342	Anaerotruncus	0	-Inf	-1.6569485551987526
SRR6853342	Anaerovorax	0	-Inf	-1.1396110656558107
SRR6853342	Anaplasma	0	-Inf	-1.1330400593778975
SRR6853342	Ancylobacter	6	0.9972483333333333	4.044672197167704
SRR6853342	Aneurinibacillus	0	-Inf	-1.0981747911743762
SRR6853342	Angomonas	0	-Inf	-1.1339864972860716
SRR6853342	Anncaliia	0	-Inf	-1.2883434229674509
SRR6853342	Anoxybacillus	0	-Inf	-0.9267521053055492
SRR6853342	Aphanizomenon	0	-Inf	-1.3904701675959747
SRR6853342	Aphanomyces	0	-Inf	-1.1539885227929987
SRR6853342	Aquamicrobium	10	0.621875	4.9140768306402
SRR6853342	Aquaspirillum	0	-Inf	-1.0440780578459814
SRR6853342	Aquimarina	0	-Inf	-1.8999918004648826
SRR6853342	Arcanobacterium	0	-Inf	-1.0067030574395668
SRR6853342	Arcobacter	0	-Inf	-1.7093345660748498
SRR6853342	Arcticibacter	0	-Inf	-0.9037483813889788
SRR6853342	Arenibacter	0	-Inf	-1.0212533350371924
SRR6853342	Arenimonas	6	0.635165	4.178830840975758
SRR6853342	Arenitalea	0	-Inf	-1.578206100731623
SRR6853342	Arhodomonas	0	-Inf	-1.0298699923189911
SRR6853342	Aromatoleum	1	0.617925	1.6261380259080065
SRR6853342	Arsenicicoccus	0	-Inf	-1.007747757184719
SRR6853342	Arsenophonus	0	-Inf	-1.2747237766378339
SRR6853342	Arthrobacter	147	0.910512693877551	8.789940671227612
SRR6853342	Arthroderma	0	-Inf	-1.3194410258555802
SRR6853342	Arthrospira	0	-Inf	-1.614778572304534
SRR6853342	Asaia	0	-Inf	-1.4308554273152938
SRR6853342	Ascocoryne	0	-Inf	-1.0347502154237616
SRR6853342	Ascogregarina	0	-Inf	-1.7100465163783072
SRR6853342	Ascosphaera	3	0.5603166666666667	3.2224097318751213
SRR6853342	Ascovirus	0	-Inf	-0.9358116197097633
SRR6853342	Aspergillus	433	1.1719923695150116	10.364190502376776
SRR6853342	Asticcacaulis	2	0.8680515	2.616048242378335
SRR6853342	Astrammina	0	-Inf	-1.554344323774259
SRR6853342	Atopobacter	0	-Inf	-1.2965329357931452
SRR6853342	Atopobium	5	1.6947960000000002	3.880973737759296
SRR6853342	Atopococcus	0	-Inf	-1.7628218813855001
SRR6853342	Aurantimonas	30	0.8509840000000001	6.540132238806376
SRR6853342	Aureimonas	7	0.8869085714285714	4.4594193465080725
SRR6853342	Aureobasidium	1	0.596517	1.6775644535375624
SRR6853342	Aureococcus	17	0.7853117647058824	5.7067741894138715
SRR6853342	Auricularia	29	0.8637	6.4409976590326155
SRR6853342	Austwickia	0	-Inf	-0.9635031641719108
SRR6853342	Avibacterium	0	-Inf	-0.8013283066694751
SRR6853342	Azoarcus	1	0.681936	1.734392846595171
SRR6853342	Azohydromonas	2	0.75684	2.6380543609770393
SRR6853342	Azonexus	0	-Inf	-1.5702041256420496
SRR6853342	Azorhizobium	28	0.7637453571428573	6.4305808797670805
SRR6853342	Azospira	0	-Inf	-1.7166273552142364
SRR6853342	Azospirillum	90	0.7695214222222222	8.100304494209702
SRR6853342	Azotobacter	0	-Inf	-1.603808590314273
SRR6853342	Azovibrio	0	-Inf	-1.6250082598670499
SRR6853342	Babesia	0	-Inf	-1.0261075791511312
SRR6853342	Bacillus	2599258	2.141556924533078	22.913186255015933
SRR6853342	Bacteriovorax	0	-Inf	-1.3054145433432938
SRR6853342	Bacteroides	0	-Inf	-1.0631663548555574
SRR6853342	Badnavirus	0	-Inf	-1.1433764301542646
SRR6853342	Balneola	0	-Inf	-0.8996265787045244
SRR6853342	Barnesiella	0	-Inf	-1.058789057849692
SRR6853342	Bartonella	0	-Inf	-1.0509235084837938
SRR6853342	Basfia	0	-Inf	-1.5946428985021153
SRR6853342	Batrachochytrium	0	-Inf	-1.281193773667994
SRR6853342	Baudoinia	0	-Inf	-1.1412311840320584
SRR6853342	Bavariicoccus	0	-Inf	-1.1340732130142213
SRR6853342	Bdellovibrio	0	-Inf	-1.006610305672753
SRR6853342	Beauveria	1	0.535892	1.4091461849693045
SRR6853342	Beggiatoa	0	-Inf	-0.8717634436245676
SRR6853342	Beijerinckia	1	0.574165	1.547135031756957
SRR6853342	Belliella	0	-Inf	-1.14337375051925
SRR6853342	Bergeyella	0	-Inf	-1.5328205060540407
SRR6853342	Bermanella	0	-Inf	-1.2168055782933613
SRR6853342	Betapapillomavirus	1	1.07207	1.5895479507936985
SRR6853342	Beutenbergia	0	-Inf	-2.4178884493218304
SRR6853342	Bhargavaea	0	-Inf	-1.9447976801900217
SRR6853342	Bibersteinia	0	-Inf	-0.9664507917168357
SRR6853342	Bifidobacterium	2	0.8348180000000001	2.748902675555192
SRR6853342	Bilophila	0	-Inf	-1.468441751050575
SRR6853342	Bipolaris	2	0.77987	2.796213677498374
SRR6853342	Bizionia	0	-Inf	-1.5750171696853217
SRR6853342	Blastococcus	0	-Inf	-1.3714624786250882
SRR6853342	Blastocystis	0	-Inf	-1.2543850581393694
SRR6853342	Blastomonas	2	0.63084	2.678067553108418
SRR6853342	Blastopirellula	0	-Inf	-1.7520137517353416
SRR6853342	Blattabacterium	0	-Inf	-1.0034341454313531
SRR6853342	Blautia	0	-Inf	-1.045551934412817
SRR6853342	Blumeria	2	1.21327	2.574045781540229
SRR6853342	Bordetella	1	0.553387	1.6738510234300965
SRR6853342	Borrelia	0	-Inf	-1.117965763575906
SRR6853342	Botryotinia	0	-Inf	-1.1481519310276176
SRR6853342	Brachybacterium	1	0.500142	1.70809255227202
SRR6853342	Brachymonas	0	-Inf	-0.8462107963513478
SRR6853342	Brachyspira	0	-Inf	-1.6629182952929746
SRR6853342	Bradyrhizobium	674	0.9001951038575667	11.00814631981781
SRR6853342	Brenneria	0	-Inf	-1.2947378776129563
SRR6853342	Brevibacillus	0	-Inf	-1.413545027144614
SRR6853342	Brevibacterium	2	0.689385	2.6353031427984748
SRR6853342	Brevundimonas	1	1.0326	1.8852868201646193
SRR6853342	Brochothrix	0	-Inf	-1.259039067530987
SRR6853342	Brucella	5	1.5954288	3.92425594677982
SRR6853342	Buchnera	0	-Inf	-1.095266065743281
SRR6853342	Budvicia	0	-Inf	-1.4964828476119147
SRR6853342	Bulleidia	0	-Inf	-1.6648434146646094
SRR6853342	Burkholderia	38	0.7724140526315789	6.832757280750596
SRR6853342	Butyricicoccus	0	-Inf	-1.5635189766929305
SRR6853342	Butyricimonas	0	-Inf	-1.4388958079586642
SRR6853342	Butyrivibrio	0	-Inf	-0.947810957683933
SRR6853342	Byssochlamys	0	-Inf	-1.3532538158497045
SRR6853342	C2likevirus	0	-Inf	-0.8632999167893918
SRR6853342	Caenispirillum	0	-Inf	-1.3461492900840786
SRR6853342	Caldalkalibacillus	0	-Inf	-1.1422812169167322
SRR6853342	Caldanaerobacter	0	-Inf	-1.2456830864981665
SRR6853342	Caldibacillus	0	-Inf	-1.4594567176984525
SRR6853342	Caldicellulosiruptor	0	-Inf	-1.3210762199972303
SRR6853342	Caldicoprobacter	0	-Inf	-1.5790486176835627
SRR6853342	Caldilinea	0	-Inf	-1.1834320469015485
SRR6853342	Caldimonas	0	-Inf	-0.8988518636026172
SRR6853342	Caldisericum	0	-Inf	-1.0333750383287628
SRR6853342	Calditerrivibrio	0	-Inf	-1.3147957583475016
SRR6853342	Caldithrix	0	-Inf	-1.1797803745438982
SRR6853342	Caloramator	0	-Inf	-1.5267538750884917
SRR6853342	Calothrix	0	-Inf	-1.6048687083444855
SRR6853342	Caminibacter	0	-Inf	-0.7777096590767694
SRR6853342	Campylobacter	0	-Inf	-1.0419845013778493
SRR6853342	Candida	0	-Inf	-1.0367970510151838
SRR6853342	Candidatus Accumulibacter	0	-Inf	-0.47497029534924784
SRR6853342	Candidatus Altimarinus	0	-Inf	-1.594940280341203
SRR6853342	Candidatus Amoebophilus	0	-Inf	-0.9605079664466911
SRR6853342	Candidatus Ancillula	0	-Inf	-1.0748520084875386
SRR6853342	Candidatus Aquiluna	0	-Inf	-1.066267427599601
SRR6853342	Candidatus Arthromitus	0	-Inf	-1.2224181278111796
SRR6853342	Candidatus Atelocyanobacterium	0	-Inf	-1.5390575332838126
SRR6853342	Candidatus Azobacteroides	0	-Inf	-1.1147243003364344
SRR6853342	Candidatus Blochmannia	0	-Inf	-1.0453453653488989
SRR6853342	Candidatus Caldatribacteirum	0	-Inf	-0.9054227543704093
SRR6853342	Candidatus Cardinium	0	-Inf	-1.066581345152266
SRR6853342	Candidatus Chloracidobacterium	0	-Inf	-1.655268701106477
SRR6853342	Candidatus Cloacimonas	0	-Inf	-1.4699019638297344
SRR6853342	Candidatus Desulforudis	0	-Inf	-1.1478972468569668
SRR6853342	Candidatus Endolissoclinum	0	-Inf	-1.7842873958898469
SRR6853342	Candidatus Entotheonella	0	-Inf	-1.0686021188033066
SRR6853342	Candidatus Glomeribacter	0	-Inf	-0.826662769344894
SRR6853342	Candidatus Halobonum	0	-Inf	-0.7493998751888515
SRR6853342	Candidatus Hamiltonella	0	-Inf	-1.2398018355671117
SRR6853342	Candidatus Hepatoplasma	0	-Inf	-1.4071043300016919
SRR6853342	Candidatus Hodgkinia	0	-Inf	-1.080365299254295
SRR6853342	Candidatus Hydrogenedens	0	-Inf	-1.364143288957804
SRR6853342	Candidatus Ishikawaella	0	-Inf	-1.5011111981413487
SRR6853342	Candidatus Koribacter	0	-Inf	-0.9978302565869578
SRR6853342	Candidatus Liberibacter	0	-Inf	-1.1915664886873114
SRR6853342	Candidatus Magnetoglobus	0	-Inf	-0.8159088106750907
SRR6853342	Candidatus Methanomethylophilus	0	-Inf	-0.9178771539485593
SRR6853342	Candidatus Methylomirabilis	0	-Inf	-1.336227020216136
SRR6853342	Candidatus Microthrix	0	-Inf	-1.4342202393109298
SRR6853342	Candidatus Midichloria	0	-Inf	-1.3463462823953567
SRR6853342	Candidatus Moranella	0	-Inf	-1.2715971171636289
SRR6853342	Candidatus Odyssella	0	-Inf	-1.730629772312756
SRR6853342	Candidatus Omnitrophus	0	-Inf	-1.1139806723865673
SRR6853342	Candidatus Pelagibacter	0	-Inf	-1.2765200414131053
SRR6853342	Candidatus Photodesmus	0	-Inf	-1.1744057502955947
SRR6853342	Candidatus Phytoplasma	0	-Inf	-0.6034778981216438
SRR6853342	Candidatus Profftella	0	-Inf	-1.1826138423873447
SRR6853342	Candidatus Protochlamydia	0	-Inf	-1.25129895315635
SRR6853342	Candidatus Puniceispirillum	0	-Inf	-1.1328632949088653
SRR6853342	Candidatus Regiella	0	-Inf	-1.3741761939810526
SRR6853342	Candidatus Saccharimonas	0	-Inf	-1.7995528648301302
SRR6853342	Candidatus Solibacter	0	-Inf	-1.0779263081999282
SRR6853342	Candidatus Stoquefichus	0	-Inf	-0.670612500888615
SRR6853342	Candidatus Sulcia	0	-Inf	-0.9780255231938871
SRR6853342	Candidatus Symbiobacter	0	-Inf	-1.4153910715497915
SRR6853342	Candidatus Tremblaya	0	-Inf	-1.2066628855636934
SRR6853342	Candidatus Xenolissoclinum	0	-Inf	-1.1936944385362827
SRR6853342	Capnocytophaga	3	2.33565	3.149624505187603
SRR6853342	Capronia	1	0.707742	1.4358444758740512
SRR6853342	Capsaspora	4	0.65169	3.578936671772293
SRR6853342	Carboxydothermus	0	-Inf	-1.3320900575807633
SRR6853342	Cardiobacterium	1	2.37833	1.8658872640914137
SRR6853342	Carnimonas	1	0.611548	1.7574285136007948
SRR6853342	Carnobacterium	0	-Inf	-1.011930573930651
SRR6853342	Catellibacterium	1	0.822128	1.6411966465536842
SRR6853342	Catellicoccus	0	-Inf	-1.1630437586201365
SRR6853342	Catelliglobosispora	0	-Inf	-1.1430750838489852
SRR6853342	Catenibacterium	0	-Inf	-0.8775880838603982
SRR6853342	Catenovulum	0	-Inf	-1.24638765876412
SRR6853342	Catenulispora	0	-Inf	-1.0923316268756385
SRR6853342	Caulobacter	36	0.8023319166666667	6.74610164515808
SRR6853342	Cavemovirus	0	-Inf	-0.6617692979510998
SRR6853342	Cecembia	0	-Inf	-0.8984903395683146
SRR6853342	Cedecea	0	-Inf	-1.1552984539422693
SRR6853342	Celeribacter	0	-Inf	-1.3009574253000826
SRR6853342	Cellulomonas	2	0.606705	2.6809488572865328
SRR6853342	Cellulophaga	0	-Inf	-0.9791512279618617
SRR6853342	Cellulosilyticum	0	-Inf	-1.7405747272915724
SRR6853342	Cellulosimicrobium	0	-Inf	-1.8567743021511876
SRR6853342	Cellvibrio	0	-Inf	-0.8776834415905679
SRR6853342	Centipeda	0	-Inf	-1.1222579816857898
SRR6853342	Ceratocystis	0	-Inf	-1.3494910181103026
SRR6853342	Cercospora	2	0.53589	2.6325553144247325
SRR6853342	Ceriporiopsis	7	0.6831842857142857	4.411832946116323
SRR6853342	Cesiribacter	0	-Inf	-1.4557070977232622
SRR6853342	Cetobacterium	0	-Inf	-1.5671841616041013
SRR6853342	Chaetomium	3	0.8963899999999999	3.1759322600242754
SRR6853342	Chamaesiphon	0	-Inf	-1.239833378514704
SRR6853342	Chelativorans	2	0.68777	2.523050744164242
SRR6853342	Chelatococcus	65	0.85278	7.63538975209929
SRR6853342	Chipapillomavirus	0	-Inf	-0.5897336743381679
SRR6853342	Chitinibacter	0	-Inf	-0.9614335650599455
SRR6853342	Chitinilyticum	0	-Inf	-0.8543569029232105
SRR6853342	Chitinimonas	0	-Inf	-1.4823727266625972
SRR6853342	Chitiniphilus	0	-Inf	-1.2087371276009222
SRR6853342	Chitinophaga	0	-Inf	-0.8267412180615038
SRR6853342	Chlamydia	0	-Inf	-1.1940811692167221
SRR6853342	Chlamydophila	0	-Inf	-1.4938050255248279
SRR6853342	Chlorobaculum	0	-Inf	-1.1210841568559213
SRR6853342	Chlorobium	0	-Inf	-1.1787151182610554
SRR6853342	Chloroflexus	0	-Inf	-1.557071755777554
SRR6853342	Chlorogloeopsis	0	-Inf	-1.3274984304670348
SRR6853342	Chloroherpeton	0	-Inf	-1.340140647729202
SRR6853342	Chlorovirus	0	-Inf	-0.8281006337662694
SRR6853342	Chromera	0	-Inf	-1.1004145365720914
SRR6853342	Chromobacterium	0	-Inf	-1.9122345859116139
SRR6853342	Chromohalobacter	0	-Inf	-0.9166015934951783
SRR6853342	Chroococcidiopsis	0	-Inf	-1.370339771442417
SRR6853342	Chryseobacterium	0	-Inf	-1.4259274750433908
SRR6853342	Chrysiogenes	0	-Inf	-1.213411570390507
SRR6853342	Chthoniobacter	1	0.905429	1.6258175010599818
SRR6853342	Chthonomonas	0	-Inf	-0.676701503910063
SRR6853342	Circovirus	0	-Inf	-1.4376933226999693
SRR6853342	Citreicella	19	0.7331247368421053	5.801011203967164
SRR6853342	Citricoccus	1	0.933006	1.5703673988755817
SRR6853342	Citrobacter	0	-Inf	-1.1756515394465898
SRR6853342	Citromicrobium	0	-Inf	-1.0724960787458604
SRR6853342	Cladonia	4	0.5358925	3.7393814242377914
SRR6853342	Cladophialophora	3	0.8078266666666667	3.1867990833073154
SRR6853342	Cladosporium	16	1.0254	5.632258370958699
SRR6853342	Clavibacter	0	-Inf	-1.170334285075696
SRR6853342	Claviceps	1	0.602554	1.7542977194658105
SRR6853342	Clavispora	2	0.574725	2.46117852690796
SRR6853342	Cloacibacillus	0	-Inf	-1.2342370609062496
SRR6853342	Clostridium	0	-Inf	-1.150895311702836
SRR6853342	Cobetia	0	-Inf	-1.7897221211653587
SRR6853342	Coccidioides	2	0.87758100000000006	2.656680675664062
SRR6853342	Cohnella	0	-Inf	-1.0609706272329662
SRR6853342	Coleofasciculus	0	-Inf	-1.2321648725400183
SRR6853342	Colletotrichum	13	0.8838296923076924	5.3450409341736105
SRR6853342	Collimonas	0	-Inf	-0.8673298093622389
SRR6853342	Collinsella	0	-Inf	-0.6804080266595481
SRR6853342	Coltivirus	0	-Inf	-1.2693977247851074
SRR6853342	Colwellia	0	-Inf	-1.2189255555972787
SRR6853342	Comamonas	3	0.85493	3.232890052188465
SRR6853342	Commensalibacter	0	-Inf	-1.5672613101071056
SRR6853342	Conchiformibius	0	-Inf	-1.5221151681034781
SRR6853342	Conexibacter	0	-Inf	-1.6684775934715348
SRR6853342	Congregibacter	0	-Inf	-1.4331301801880598
SRR6853342	Coniophora	6	0.8692733333333332	4.184356918378995
SRR6853342	Coniosporium	3	0.8565900000000001	3.2067944206118724
SRR6853342	Coprinopsis	2	1.04646	2.5388917363643
SRR6853342	Coprobacillus	2	0.578865	2.6923026760249518
SRR6853342	Coprobacter	0	-Inf	-1.2758908631951176
SRR6853342	Coprococcus	0	-Inf	-1.3370550908999632
SRR6853342	Coprothermobacter	0	-Inf	-1.123154984072275
SRR6853342	Corallococcus	0	-Inf	-1.1764782551321118
SRR6853342	Cordyceps	2	0.76523	2.6557929011390335
SRR6853342	Coriobacterium	0	-Inf	-1.4069396472148783
SRR6853342	Corynebacterium	32	1.87663959375	6.575934705984708
SRR6853342	Coxiella	0	-Inf	-1.490833891986111
SRR6853342	Crinalium	0	-Inf	-1.0952058560996836
SRR6853342	Crithidia	1	0.534421	1.7115264630341742
SRR6853342	Croceibacter	0	-Inf	-0.8881254282522604
SRR6853342	Crocosphaera	0	-Inf	-0.9473236243245604
SRR6853342	Cronartium	0	-Inf	-0.9719630034405395
SRR6853342	Cronobacter	0	-Inf	-1.338273278688283
SRR6853342	Cryocola	0	-Inf	-0.9593368781774452
SRR6853342	Cryomyces	1	0.889024	1.7273876836774247
SRR6853342	Cryptobacterium	0	-Inf	-1.233806858287025
SRR6853342	Cryptococcus	492	1.1016972357723578	10.550211873685889
SRR6853342	Cryptosporangium	1	0.51633	1.912440700080105
SRR6853342	Cryptosporidium	0	-Inf	-1.0040616387619412
SRR6853342	Cucumibacter	0	-Inf	-1.1195395011171896
SRR6853342	Cupriavidus	26	0.8476491153846154	6.328000688522818
SRR6853342	Curtobacterium	0	-Inf	-1.1377836290036552
SRR6853342	Curvibacter	0	-Inf	-1.1495814788807623
SRR6853342	Cyanidioschyzon	0	-Inf	-1.1146309429663088
SRR6853342	Cyanidium	0	-Inf	-1.0995775931372167
SRR6853342	Cyanobacterium	0	-Inf	-1.4249211893783165
SRR6853342	Cyanobium	0	-Inf	-1.2675326409451657
SRR6853342	Cyanothece	0	-Inf	-1.1753427164488994
SRR6853342	Cyberlindnera	3	1.0944333333333334	3.0721045248683856
SRR6853342	Cyclobacterium	0	-Inf	-1.1802932823204115
SRR6853342	Cycloclasticus	0	-Inf	-1.5141001094185917
SRR6853342	Cylindrospermum	0	-Inf	-1.750922575374224
SRR6853342	Cyphellophora	7	0.6706771428571429	4.411959944744993
SRR6853342	Cypovirus	0	-Inf	-1.6071444353592463
SRR6853342	Cystobacter	0	-Inf	-0.9484648772451704
SRR6853342	Cytophaga	0	-Inf	-1.2499037601091718
SRR6853342	Dacryopinax	5	1.465884	3.9230381340377685
SRR6853342	Dactylellina	0	-Inf	-1.991624421424171
SRR6853342	Dactylococcopsis	0	-Inf	-1.163807569074272
SRR6853342	Daldinia	4	0.53744	3.559362452123355
SRR6853342	Dasania	0	-Inf	-0.8570426008416264
SRR6853342	Debaryomyces	0	-Inf	-1.373288270998282
SRR6853342	Dechloromonas	0	-Inf	-0.8794724888885684
SRR6853342	Deferribacter	0	-Inf	-1.203603605478931
SRR6853342	Deferrisoma	0	-Inf	-1.4962795140540177
SRR6853342	Dehalobacter	0	-Inf	-1.1059987309817623
SRR6853342	Dehalococcoides	0	-Inf	-1.137705005321084
SRR6853342	Dehalogenimonas	0	-Inf	-1.0774293098229768
SRR6853342	Deinococcus	0	-Inf	-1.3163651039007682
SRR6853342	Dekkera	0	-Inf	-0.8828508683274772
SRR6853342	Delftia	0	-Inf	-1.0271125681315174
SRR6853342	Demetria	0	-Inf	-0.8879774832173131
SRR6853342	Denitrovibrio	0	-Inf	-1.0421070373817627
SRR6853342	Dermabacter	0	-Inf	-0.8431036894324694
SRR6853342	Dermacoccus	0	-Inf	-0.7343038274500859
SRR6853342	Dermatophilus	0	-Inf	-1.0164828376859918
SRR6853342	Derxia	3	0.8991766666666666	3.267611855485882
SRR6853342	Desmospora	0	-Inf	-0.8704225092797983
SRR6853342	Desulfarculus	0	-Inf	-1.2718155479854296
SRR6853342	Desulfatibacillum	0	-Inf	-1.1343584295145406
SRR6853342	Desulfatirhabdium	0	-Inf	-1.177670120063464
SRR6853342	Desulfitobacterium	0	-Inf	-0.8815562050559421
SRR6853342	Desulfobacca	0	-Inf	-1.5922267353539248
SRR6853342	Desulfobacter	0	-Inf	-1.5101576395980143
SRR6853342	Desulfobacterium	0	-Inf	-1.2830628153116814
SRR6853342	Desulfobacula	0	-Inf	-1.6590869112467324
SRR6853342	Desulfobulbus	0	-Inf	-0.8340794921747036
SRR6853342	Desulfocapsa	0	-Inf	-1.2354465711248739
SRR6853342	Desulfococcus	0	-Inf	-1.4710758891485385
SRR6853342	Desulfocurvus	0	-Inf	-1.5356351822040162
SRR6853342	Desulfohalobium	0	-Inf	-1.3471758345771745
SRR6853342	Desulfomicrobium	0	-Inf	-0.9356797987643646
SRR6853342	Desulfomonile	0	-Inf	-1.2469606401175906
SRR6853342	Desulfonatronospira	0	-Inf	-0.9985027323573875
SRR6853342	Desulfonatronum	0	-Inf	-1.2240905457792284
SRR6853342	Desulfonauticus	0	-Inf	-1.2338553808665498
SRR6853342	Desulforegula	0	-Inf	-0.9420527547120081
SRR6853342	Desulfosarcina	0	-Inf	-1.4266950592638676
SRR6853342	Desulfospira	0	-Inf	-1.531774469710081
SRR6853342	Desulfosporosinus	0	-Inf	-1.8413695169518773
SRR6853342	Desulfotalea	0	-Inf	-1.5279897837829948
SRR6853342	Desulfotignum	0	-Inf	-1.2513185675670606
SRR6853342	Desulfotomaculum	0	-Inf	-1.1083662834503356
SRR6853342	Desulfovibrio	1	0.602554	1.7719121330416752
SRR6853342	Desulfovirgula	0	-Inf	-0.8089783163508506
SRR6853342	Desulfurella	0	-Inf	-1.5976860012466347
SRR6853342	Desulfurispirillum	0	-Inf	-0.9848059685847201
SRR6853342	Desulfurispora	0	-Inf	-1.420984310870326
SRR6853342	Desulfurivibrio	0	-Inf	-0.88952466980097
SRR6853342	Desulfurobacterium	0	-Inf	-1.0420511281213443
SRR6853342	Desulfuromonas	0	-Inf	-0.9595049749953491
SRR6853342	Dethiobacter	0	-Inf	-0.866215404843676
SRR6853342	Dethiosulfovibrio	0	-Inf	-1.0391150908301054
SRR6853342	Dialister	0	-Inf	-1.1821131226302113
SRR6853342	Dichelobacter	0	-Inf	-0.9641725556530863
SRR6853342	Dichomitus	3	1.13689	3.169283061620126
SRR6853342	Dickeya	0	-Inf	-1.7137954130136466
SRR6853342	Dictyoglomus	0	-Inf	-1.338847399950457
SRR6853342	Dictyostelium	1	0.543333	1.7782449361308117
SRR6853342	Dielma	0	-Inf	-1.2223826535767142
SRR6853342	Dietzia	0	-Inf	-1.048496492106561
SRR6853342	Dinoroseobacter	0	-Inf	-0.8661737103525624
SRR6853342	Diplorickettsia	0	-Inf	-1.3313725670127505
SRR6853342	Diplosphaera	0	-Inf	-1.3635707247374653
SRR6853342	Dokdonia	0	-Inf	-0.8552319233453167
SRR6853342	Dolichospermum	0	-Inf	-1.9955039584420362
SRR6853342	Dolosigranulum	0	-Inf	-1.1848550228185821
SRR6853342	Donghicola	6	0.6634733333333334	4.2962515370961825
SRR6853342	Dorea	0	-Inf	-1.0988694288731038
SRR6853342	Duganella	1	0.794468	1.5182422889852556
SRR6853342	Dyadobacter	0	-Inf	-1.3641547267368133
SRR6853342	Dyella	2	0.583435	2.7328804148291526
SRR6853342	Dyothetapapillomavirus	0	-Inf	-0.8155975565564864
SRR6853342	Dysgonomonas	0	-Inf	-1.981057798573288
SRR6853342	Echinicola	0	-Inf	-1.5836412840929917
SRR6853342	Ectothiorhodospira	0	-Inf	-1.1438660114198953
SRR6853342	Edhazardia	0	-Inf	-1.0362223385261162
SRR6853342	Edwardsiella	0	-Inf	-1.5855882666971688
SRR6853342	Eggerthella	0	-Inf	-0.9965135363562412
SRR6853342	Eggerthia	0	-Inf	-1.1647576147639398
SRR6853342	Ehrlichia	0	-Inf	-1.1611924039268036
SRR6853342	Eikenella	0	-Inf	-1.4800410927339382
SRR6853342	Eimeria	23	0.7338872608695652	6.108067145856965
SRR6853342	Elioraea	2	0.60498	2.6859038233231893
SRR6853342	Elizabethkingia	0	-Inf	-0.8571022801545188
SRR6853342	Elusimicrobium	0	-Inf	-1.0399257480256099
SRR6853342	Emiliania	9	0.6861255555555555	4.731422089002751
SRR6853342	Empedobacter	0	-Inf	-0.7511552435908845
SRR6853342	Emticicia	0	-Inf	-0.744133498732348
SRR6853342	Encephalitozoon	0	-Inf	-1.1496452413373968
SRR6853342	Endocarpon	3	0.87699	3.246640702440051
SRR6853342	Endocronartium	0	-Inf	-0.9220472177393905
SRR6853342	Endoriftia	0	-Inf	-1.503396713375282
SRR6853342	Endotrypanum	0	-Inf	-1.0645486262584272
SRR6853342	Endozoicomonas	0	-Inf	-1.7825279314308053
SRR6853342	Enhydrobacter	0	-Inf	-0.936224326835311
SRR6853342	Enorma	0	-Inf	-0.8142010407256741
SRR6853342	Ensifer	4	0.86959	3.5739857899640146
SRR6853342	Entamoeba	0	-Inf	-1.117716348491538
SRR6853342	Enterobacter	2	1.78998	2.46750538097842
SRR6853342	Enterococcus	10	1.9059167	4.963696044007718
SRR6853342	Enterocytozoon	0	-Inf	-0.9280942838045494
SRR6853342	Enterorhabdus	0	-Inf	-1.7843489639403545
SRR6853342	Enterovibrio	0	-Inf	-0.8715478456247263
SRR6853342	Entomoplasma	0	-Inf	-1.5123970083210874
SRR6853342	Epichloe	3	0.6415456666666667	3.2109507445291325
SRR6853342	Epilithonimonas	0	-Inf	-1.4578418416619778
SRR6853342	Epsilon15likevirus	0	-Inf	-0.8689454788596425
SRR6853342	Epulopiscium	0	-Inf	-1.1763447392363329
SRR6853342	Eremococcus	0	-Inf	-1.056396273579316
SRR6853342	Eremothecium	0	-Inf	-1.1523325767727224
SRR6853342	Erwinia	0	-Inf	-1.347035442903409
SRR6853342	Erysipelothrix	0	-Inf	-1.0135949372980115
SRR6853342	Erysiphe	74	1.2467432432432433	7.802803620158658
SRR6853342	Erythrobacter	0	-Inf	-0.8747884180454588
SRR6853342	Escherichia	2	1.417387	2.6291474401710864
SRR6853342	Ethanoligenens	0	-Inf	-1.2778619930706785
SRR6853342	Eubacterium	0	-Inf	-1.0615136652079091
SRR6853342	Eudoraea	0	-Inf	-0.7655392604815394
SRR6853342	Euglena	0	-Inf	-1.04299592645563
SRR6853342	Eutypa	1	0.749158	1.4514847425298574
SRR6853342	Exiguobacterium	26	1.0124923076923076	6.29981699085323
SRR6853342	Exophiala	0	-Inf	-0.9695415063605872
SRR6853342	Facklamia	0	-Inf	-1.080247869152148
SRR6853342	Faecalibacterium	0	-Inf	-1.2233941422519135
SRR6853342	Fangia	0	-Inf	-1.2101999004399888
SRR6853342	Felixounalikevirus	0	-Inf	-1.4163740226235226
SRR6853342	Ferrimonas	0	-Inf	-1.3076791309913016
SRR6853342	Ferroplasma	0	-Inf	-1.2152158309363341
SRR6853342	Fervidobacterium	0	-Inf	-0.7096646692030553
SRR6853342	Fibrella	0	-Inf	-1.1506419976440907
SRR6853342	Fibrisoma	0	-Inf	-1.844089854243992
SRR6853342	Fibrobacter	0	-Inf	-1.2894241840537832
SRR6853342	Fibroporia	3	0.6289033333333334	3.152022576652227
SRR6853342	Filifactor	0	-Inf	-1.2223522375239941
SRR6853342	Filobasidiella	75	0.89402	7.8190437983333405
SRR6853342	Fimbriimonas	0	-Inf	-1.3138596042544648
SRR6853342	Finegoldia	0	-Inf	-0.7166342310170178
SRR6853342	Fischerella	0	-Inf	-1.3805337122891859
SRR6853342	Flavobacterium	0	-Inf	-1.1810024156073957
SRR6853342	Flavonifractor	0	-Inf	-0.9355219665046193
SRR6853342	Flectobacillus	0	-Inf	-1.4298878231383447
SRR6853342	Flexibacter	0	-Inf	-1.468344809598376
SRR6853342	Flexithrix	0	-Inf	-1.1206390602564287
SRR6853342	Fluoribacter	0	-Inf	-1.6229983321064367
SRR6853342	Fluviicola	0	-Inf	-1.733083154302755
SRR6853342	Fodinicurvata	0	-Inf	-1.2187191743519008
SRR6853342	Fomitiporia	1	0.713934	1.6059002316945503
SRR6853342	Fomitopsis	2	1.21183	2.4410004540870305
SRR6853342	Fonticula	0	-Inf	-0.9958407562052114
SRR6853342	Formosa	0	-Inf	-1.1806816074462188
SRR6853342	Francisella	0	-Inf	-0.8638825789913823
SRR6853342	Frankia	10	0.775641	4.917989645274994
SRR6853342	Frateuria	0	-Inf	-1.4482599025325646
SRR6853342	Fretibacterium	0	-Inf	-1.1258082328697854
SRR6853342	Fructobacillus	0	-Inf	-1.4352202277215969
SRR6853342	Fulvimarina	2	0.778305	2.6782644023902886
SRR6853342	Fulvivirga	0	-Inf	-1.3672071344214585
SRR6853342	Fusarium	13	0.8374383076923078	5.336106067566267
SRR6853342	Fusobacterium	3	2.02378	3.1745622865169185
SRR6853342	Gaetbulibacter	0	-Inf	-1.4135078382044324
SRR6853342	Gaeumannomyces	4	0.7722625	3.444344445933651
SRR6853342	Galbibacter	0	-Inf	-1.2430267706822669
SRR6853342	Gallaecimonas	0	-Inf	-1.3722730536468415
SRR6853342	Gallibacterium	0	-Inf	-1.0608776411268508
SRR6853342	Gallionella	0	-Inf	-1.2323681480978428
SRR6853342	Gammapapillomavirus	0	-Inf	-0.9969787180860908
SRR6853342	Gammaretrovirus	0	-Inf	-1.5433214099943713
SRR6853342	Ganoderma	10	0.7638309999999999	4.928997139322937
SRR6853342	Gardnerella	4	2.168195	3.638673792418845
SRR6853342	Gayadomonas	0	-Inf	-1.2740015860648095
SRR6853342	Geitlerinema	0	-Inf	-1.181467529973857
SRR6853342	Gelidibacter	0	-Inf	-1.6330383260757226
SRR6853342	Gemella	1	1.10891	1.3579011319618557
SRR6853342	Geminicoccus	3	0.9350566666666666	3.191657723220981
SRR6853342	Geminocystis	0	-Inf	-1.3879200527207594
SRR6853342	Gemmata	1	0.781823	1.8922295546129946
SRR6853342	Gemmatimonas	0	-Inf	-1.4937507359653384
SRR6853342	Geobacillus	0	-Inf	-1.1398713708981743
SRR6853342	Geobacter	0	-Inf	-1.1205887801862278
SRR6853342	Geodermatophilus	1	0.737088	1.827100066753473
SRR6853342	Geopsychrobacter	0	-Inf	-1.4493962990991012
SRR6853342	Geothrix	0	-Inf	-1.1434631555015753
SRR6853342	Geovibrio	0	-Inf	-1.287427666213189
SRR6853342	Giardia	0	-Inf	-1.4472650849906892
SRR6853342	Gilliamella	0	-Inf	-0.8386877616680172
SRR6853342	Gillisia	0	-Inf	-1.1846306203283556
SRR6853342	Gilvimarinus	0	-Inf	-1.3712255868153331
SRR6853342	Glaciecola	0	-Inf	-1.4924013911687433
SRR6853342	Glaciibacter	0	-Inf	-1.2599652987760288
SRR6853342	Glarea	0	-Inf	-1.495297309655588
SRR6853342	Gloeobacter	0	-Inf	-1.1652958842322856
SRR6853342	Gloeocapsa	0	-Inf	-1.3315777757163223
SRR6853342	Gloeophyllum	2	0.645035	2.45626452164199
SRR6853342	Gluconacetobacter	2	0.599055	2.748421552490269
SRR6853342	Gluconobacter	0	-Inf	-1.3779009095044168
SRR6853342	Glycomyces	0	-Inf	-1.1980513026785182
SRR6853342	Gordonia	8	0.8532445	4.629177018693227
SRR6853342	Gordonibacter	0	-Inf	-1.1272024288024982
SRR6853342	Gracilibacillus	0	-Inf	-1.1002680412216712
SRR6853342	Gracilimonas	0	-Inf	-1.215285662043903
SRR6853342	Gramella	0	-Inf	-1.2739239448568942
SRR6853342	Granulibacter	0	-Inf	-1.363569481739624
SRR6853342	Granulicatella	85	1.3867021176470589	8.008281743196942
SRR6853342	Granulicella	0	-Inf	-1.3869789917984332
SRR6853342	Gregarina	0	-Inf	-1.5510115137057432
SRR6853342	Grimontia	0	-Inf	-1.3977526073370425
SRR6853342	Grosmannia	0	-Inf	-1.566126092591833
SRR6853342	Gryllotalpicola	0	-Inf	-1.0980628512309505
SRR6853342	Guignardia	1	0.723286	1.7445234730891752
SRR6853342	Gulosibacter	0	-Inf	-1.1355499721515148
SRR6853342	Gyalolechia	0	-Inf	-0.8780798334747133
SRR6853342	Haemophilus	120	1.7862318333333334	8.510937051805175
SRR6853342	Hafnia	0	-Inf	-0.9208578766472416
SRR6853342	Hahella	0	-Inf	-1.5557350314526945
SRR6853342	Haladaptatus	0	-Inf	-0.6865821978100414
SRR6853342	Halalkalibacillus	0	-Inf	-0.9455822562646317
SRR6853342	Halalkalicoccus	0	-Inf	-1.2704274794210126
SRR6853342	Halanaerobium	0	-Inf	-1.2120307239923511
SRR6853342	Halarchaeum	0	-Inf	-1.308267690797785
SRR6853342	Haliangium	0	-Inf	-1.4459062735789268
SRR6853342	Haliea	0	-Inf	-0.9658896207458002
SRR6853342	Haliscomenobacter	0	-Inf	-0.7253401754491969
SRR6853342	Hallella	0	-Inf	-1.1089677960743594
SRR6853342	Haloarcula	0	-Inf	-1.0959476915031392
SRR6853342	Halobacillus	0	-Inf	-1.2844546960942114
SRR6853342	Halobacterium	0	-Inf	-1.2266478255939093
SRR6853342	Halobacteroides	0	-Inf	-1.2877470811850817
SRR6853342	Halobiforma	0	-Inf	-0.8400928973747326
SRR6853342	Halococcus	0	-Inf	-0.8139893881085725
SRR6853342	Haloferax	0	-Inf	-1.3551690015702649
SRR6853342	Halogeometricum	0	-Inf	-1.223266085663918
SRR6853342	Haloglycomyces	0	-Inf	-0.9914935360360384
SRR6853342	Halogranum	0	-Inf	-1.1322800679013705
SRR6853342	Halomicrobium	0	-Inf	-1.3931193593440883
SRR6853342	Halomonas	4	0.830065	3.603685833950231
SRR6853342	Halonatronum	0	-Inf	-1.722436092169866
SRR6853342	Halonotius	1	1.71455	1.6627375776085387
SRR6853342	Halopiger	0	-Inf	-1.2348580904026158
SRR6853342	Haloplanus	0	-Inf	-1.297446038594798
SRR6853342	Haloplasma	0	-Inf	-1.3488027085657233
SRR6853342	Haloquadratum	0	-Inf	-1.039722833465861
SRR6853342	Halorhabdus	0	-Inf	-0.6849930102808691
SRR6853342	Halorhodospira	0	-Inf	-1.4785339383950844
SRR6853342	Halorubrum	0	-Inf	-1.0453087318215808
SRR6853342	Halosarcina	2	0.60565	2.6360358845779626
SRR6853342	Halosimplex	0	-Inf	-1.1480290912315483
SRR6853342	Halostagnicola	0	-Inf	-1.3025988558044936
SRR6853342	Haloterrigena	0	-Inf	-1.4708936095120329
SRR6853342	Halothece	0	-Inf	-1.2865911953108344
SRR6853342	Halothermothrix	0	-Inf	-1.6366141798954719
SRR6853342	Halothiobacillus	0	-Inf	-0.9820815087182787
SRR6853342	Halovivax	0	-Inf	-1.2451670031943674
SRR6853342	Hamadaea	0	-Inf	-0.9758952483695565
SRR6853342	Hammondia	0	-Inf	-1.0693799211302115
SRR6853342	Hanseniaspora	1	0.586975	1.7533591887495648
SRR6853342	Helcococcus	0	-Inf	-1.6172402166223336
SRR6853342	Helicobacter	182	0.73739010989011	9.12205896610175
SRR6853342	Heliobacterium	0	-Inf	-1.516154862382993
SRR6853342	Hellea	0	-Inf	-1.3239994269232602
SRR6853342	Helminthosporium	0	-Inf	-1.0819220367690494
SRR6853342	Henriciella	0	-Inf	-1.2610845591577506
SRR6853342	Herbaspirillum	4	0.6265595	3.6717369663812334
SRR6853342	Herminiimonas	0	-Inf	-1.4642081966639962
SRR6853342	Herpetomonas	0	-Inf	-1.5279314509284796
SRR6853342	Herpetosiphon	0	-Inf	-1.138034055107824
SRR6853342	Heterobasidion	4	0.9201	3.6485170013562884
SRR6853342	Heterococcus	0	-Inf	-0.8561043825200012
SRR6853342	Heterosigma	0	-Inf	-1.312880731543061
SRR6853342	Hippea	0	-Inf	-1.077537049159699
SRR6853342	Hirschia	0	-Inf	-1.149259723249911
SRR6853342	Hirsutella	0	-Inf	-1.352338257348494
SRR6853342	Histophilus	0	-Inf	-1.5119213038053716
SRR6853342	Hoeflea	14	0.7259428571428571	5.454912043393871
SRR6853342	Holdemania	0	-Inf	-0.8268759453655232
SRR6853342	Holophaga	0	-Inf	-1.1322390531622972
SRR6853342	Holospora	0	-Inf	-1.4095224937286415
SRR6853342	Homolaphlyctis	0	-Inf	-1.3550637028817776
SRR6853342	Hortaea	3	0.70592	3.1811626846948746
SRR6853342	Hpunalikevirus	0	-Inf	-1.2891507535241233
SRR6853342	Humibacter	0	-Inf	-1.2172458506366843
SRR6853342	Hyaloperonospora	0	-Inf	-1.4697831018868366
SRR6853342	Hydrocarboniphaga	0	-Inf	-1.1365008075545204
SRR6853342	Hydrogenivirga	0	-Inf	-1.4857488997630621
SRR6853342	Hydrogenobaculum	0	-Inf	-1.5868094383301823
SRR6853342	Hydrogenophaga	0	-Inf	-1.0412579165644171
SRR6853342	Hylemonella	0	-Inf	-1.669535905327578
SRR6853342	Hymenobacter	0	-Inf	-1.3940878901802964
SRR6853342	Hyphochytrium	6	0.6337083333333333	4.1471176909129905
SRR6853342	Hyphomicrobium	5	0.6965747999999999	3.9069315697983167
SRR6853342	Hyphomonas	0	-Inf	-1.5391339436829101
SRR6853342	Hysterium	0	-Inf	-1.766235587374388
SRR6853342	Ichthyophthirius	0	-Inf	-0.7333039132590286
SRR6853342	Ideonella	11	0.8277227272727273	5.050087980760924
SRR6853342	Idiomarina	0	-Inf	-1.473182733977935
SRR6853342	Ignatzschineria	0	-Inf	-1.1574606847058067
SRR6853342	Ignavibacterium	0	-Inf	-1.6724669529126972
SRR6853342	Ilumatobacter	0	-Inf	-1.6218261016553717
SRR6853342	Ilyobacter	0	-Inf	-1.2518618171282645
SRR6853342	Imtechella	0	-Inf	-1.0913858595076738
SRR6853342	Indibacter	0	-Inf	-1.0351456765246503
SRR6853342	Inquilinus	27	0.7952148148148148	6.4068109484201585
SRR6853342	Intrasporangium	0	-Inf	-0.7862999789535577
SRR6853342	Iotapapillomavirus	0	-Inf	-1.7413602664380918
SRR6853342	Iridovirus	0	-Inf	-1.1668071361686896
SRR6853342	Isoptericola	0	-Inf	-1.3946449365905602
SRR6853342	Isosphaera	0	-Inf	-0.8551576573642898
SRR6853342	Janibacter	0	-Inf	-1.3548040758685052
SRR6853342	Jannaschia	0	-Inf	-1.635768838352117
SRR6853342	Janthinobacterium	5	0.703174	3.955229469458256
SRR6853342	Jeotgalicoccus	1	2.39846	1.5069200183311495
SRR6853342	Jiangella	0	-Inf	-1.5871062066056545
SRR6853342	Johnsonella	0	-Inf	-1.3554989970801938
SRR6853342	Jonesia	1	0.922404	1.5633361647774815
SRR6853342	Jonquetella	0	-Inf	-1.3000431861198176
SRR6853342	Joostella	0	-Inf	-1.0739199803114814
SRR6853342	Kaistia	23	0.7376947826086956	6.108424346538551
SRR6853342	Kallipyga	0	-Inf	-0.9334352295663546
SRR6853342	Kangiella	0	-Inf	-0.7065407072758721
SRR6853342	Kazachstania	0	-Inf	-1.2878689642245085
SRR6853342	Ketogulonicigenium	0	-Inf	-1.0553369578909257
SRR6853342	Kiloniella	0	-Inf	-1.1519587574274373
SRR6853342	Kineococcus	0	-Inf	-1.0470484428453481
SRR6853342	Kineosphaera	0	-Inf	-1.1523955087175755
SRR6853342	Kinetoplastibacterium	0	-Inf	-1.5193583358016776
SRR6853342	Kingella	0	-Inf	-1.2633636514559516
SRR6853342	Kitasatospora	0	-Inf	-1.0867807999072359
SRR6853342	Klebsiella	1	1.29819	1.92883158249294
SRR6853342	Kluyveromyces	0	-Inf	-1.005528329278471
SRR6853342	Kocuria	3	1.2752653333333333	3.196035762675173
SRR6853342	Komagataeibacter	0	-Inf	-1.5853905748815764
SRR6853342	Komagataella	0	-Inf	-1.0135939583326585
SRR6853342	Kordia	0	-Inf	-1.54820790687127
SRR6853342	Kordiimonas	0	-Inf	-1.012368174082331
SRR6853342	Kosakonia	0	-Inf	-0.9223853892777367
SRR6853342	Kosmotoga	0	-Inf	-0.8873099281270432
SRR6853342	Kribbella	0	-Inf	-1.4360540083389235
SRR6853342	Krokinobacter	0	-Inf	-0.9792712571517704
SRR6853342	Ktedonobacter	0	-Inf	-1.1726761906638106
SRR6853342	Kuraishia	0	-Inf	-1.2532015871523394
SRR6853342	Kurthia	0	-Inf	-1.1688912354519532
SRR6853342	Kushneria	0	-Inf	-1.0458849034069257
SRR6853342	Kutzneria	0	-Inf	-1.4417188318622987
SRR6853342	Kwoniella	76	0.9449892105263158	7.865405646617177
SRR6853342	Kyrpidia	0	-Inf	-1.1077374990832127
SRR6853342	Kytococcus	0	-Inf	-1.214919368109176
SRR6853342	Labrenzia	0	-Inf	-1.6445373429633463
SRR6853342	Laccaria	1	0.858784	1.7695154314416317
SRR6853342	Laceyella	0	-Inf	-1.3073097536496037
SRR6853342	Lachancea	0	-Inf	-0.8834548145968052
SRR6853342	Lachnoanaerobaculum	1	0.676929	1.7060902226915537
SRR6853342	Lachnobacterium	0	-Inf	-0.9786777389494815
SRR6853342	Lachnospira	0	-Inf	-1.147792298199775
SRR6853342	Lacinutrix	0	-Inf	-0.8393100624028744
SRR6853342	Lacticigenium	0	-Inf	-0.7768642624811807
SRR6853342	Lactobacillus	1	1.45756	1.649932460232243
SRR6853342	Lactococcus	1	1.00684	1.6100289243241457
SRR6853342	Lambdalikevirus	0	-Inf	-1.279737940706836
SRR6853342	Lamprocystis	0	-Inf	-1.4612820854773951
SRR6853342	Laribacter	0	-Inf	-1.6917807695081848
SRR6853342	Lautropia	0	-Inf	-1.033862702570046
SRR6853342	Lawsonia	0	-Inf	-1.1004032988404897
SRR6853342	Leadbetterella	0	-Inf	-1.4580418814640197
SRR6853342	Lebetimonas	0	-Inf	-0.9775762806820165
SRR6853342	Lecanosticta	13668	2.3125768217734857	15.339533829086546
SRR6853342	Leeia	0	-Inf	-0.9216665509672897
SRR6853342	Leeuwenhoekiella	0	-Inf	-1.1113679179372384
SRR6853342	Legionella	0	-Inf	-1.1170310936260324
SRR6853342	Leifsonia	0	-Inf	-1.5676812987331359
SRR6853342	Leishmania	0	-Inf	-1.4685579764682137
SRR6853342	Leisingera	4	1.1224375	3.4620851665932992
SRR6853342	Leminorella	0	-Inf	-1.010639765569027
SRR6853342	Lentibacillus	0	-Inf	-0.9889778098879969
SRR6853342	Lentisphaera	0	-Inf	-0.865169924651871
SRR6853342	Leptolyngbya	0	-Inf	-1.327209053995301
SRR6853342	Leptonema	0	-Inf	-1.2332928260808338
SRR6853342	Leptosphaeria	1	0.60747	1.7753259042350509
SRR6853342	Leptospira	0	-Inf	-1.429527430008392
SRR6853342	Leptospirillum	0	-Inf	-1.1131393817680388
SRR6853342	Leptothrix	0	-Inf	-1.2686568308112744
SRR6853342	Leptotrichia	0	-Inf	-1.441073187175502
SRR6853342	Leucoagaricus	0	-Inf	-1.4318309290089077
SRR6853342	Leucobacter	11	1.0571136363636364	5.090108947409901
SRR6853342	Leuconostoc	0	-Inf	-0.7301670885003577
SRR6853342	Leucothrix	0	-Inf	-0.7749913522761853
SRR6853342	Levivirus	0	-Inf	-1.5841347733853621
SRR6853342	Lewinella	0	-Inf	-1.038843271894049
SRR6853342	Limnobacter	1	2.8509	1.565805837656512
SRR6853342	Limnohabitans	0	-Inf	-1.5801812091310647
SRR6853342	Listeria	0	-Inf	-1.729313230909498
SRR6853342	Lodderomyces	0	-Inf	-1.147382225879897
SRR6853342	Loktanella	0	-Inf	-1.063435471581043
SRR6853342	Longispora	0	-Inf	-0.8575253005940304
SRR6853342	Luminiphilus	0	-Inf	-1.1862893267163845
SRR6853342	Luteimonas	0	-Inf	-1.4530540645641776
SRR6853342	Lutibaculum	5	0.763074	3.927269669735283
SRR6853342	Lymphocryptovirus	0	-Inf	-1.354331032509649
SRR6853342	Lyngbya	0	-Inf	-1.1009632371421345
SRR6853342	Lysinibacillus	0	-Inf	-1.0356997458746182
SRR6853342	Lysobacter	0	-Inf	-1.0171071403761602
SRR6853342	Macrococcus	0	-Inf	-1.427851006933433
SRR6853342	Macrophomina	1	0.660485	1.6044790643773768
SRR6853342	Magnaporthe	2	0.65399	2.548673029823173
SRR6853342	Magnetococcus	0	-Inf	-1.0742549906171548
SRR6853342	Magnetospirillum	658	1.2209511550151975	10.962413542852683
SRR6853342	Mahella	0	-Inf	-1.2637946046267892
SRR6853342	Malassezia	6	1.8162749999999999	4.272125724286276
SRR6853342	Mannheimia	0	-Inf	-1.5042644859992957
SRR6853342	Mardivirus	0	-Inf	-1.0112949896406505
SRR6853342	Maribacter	0	-Inf	-1.229855616055587
SRR6853342	Maricaulis	0	-Inf	-1.2575161026554469
SRR6853342	Marichromatium	0	-Inf	-1.6502431777537077
SRR6853342	Marinilabilia	0	-Inf	-1.419798203805682
SRR6853342	Marinimicrobium	0	-Inf	-1.1407690645903998
SRR6853342	Marinithermus	0	-Inf	-1.0892096485818312
SRR6853342	Marinitoga	0	-Inf	-1.360805423161047
SRR6853342	Marinobacter	1	0.707742	1.7877316251517628
SRR6853342	Marinobacterium	0	-Inf	-1.5506774192882165
SRR6853342	Marinococcus	0	-Inf	-1.2439476489631023
SRR6853342	Marinomonas	0	-Inf	-1.0761352073452224
SRR6853342	Marinospirillum	0	-Inf	-1.1174990422162554
SRR6853342	Mariprofundus	0	-Inf	-1.3505562010900396
SRR6853342	Maritalea	0	-Inf	-1.7647529453204063
SRR6853342	Maritimibacter	0	-Inf	-1.413014819231978
SRR6853342	Marivirga	0	-Inf	-1.196366940913787
SRR6853342	Marmoricola	0	-Inf	-1.1316981334689793
SRR6853342	Marssonina	0	-Inf	-0.30170566342878447
SRR6853342	Martelella	3	0.6514123333333334	3.1730574114447943
SRR6853342	Marvinbryantia	0	-Inf	-1.0777892544577599
SRR6853342	Massilia	4	1.259795	3.664918262937958
SRR6853342	Mastigocladopsis	0	-Inf	-1.1480190623587363
SRR6853342	Mastigocoleus	0	-Inf	-1.042725670861669
SRR6853342	Megamonas	0	-Inf	-1.241046553669542
SRR6853342	Meganema	0	-Inf	-1.1952748558127588
SRR6853342	Megasphaera	0	-Inf	-0.8852087574049807
SRR6853342	Meiothermus	0	-Inf	-0.8088177141053238
SRR6853342	Melampsora	0	-Inf	-1.4102079591810575
SRR6853342	Melioribacter	0	-Inf	-0.9917313035355986
SRR6853342	Melissococcus	0	-Inf	-0.8656767656815384
SRR6853342	Melitea	3	0.6600766666666666	3.2349151885413874
SRR6853342	Mesoflavibacter	0	-Inf	-0.7332009826662724
SRR6853342	Mesonia	0	-Inf	-0.862679662375931
SRR6853342	Mesoplasma	0	-Inf	-1.4185003974018067
SRR6853342	Mesorhizobium	94	0.7183905106382978	8.163397234501234
SRR6853342	Mesotoga	0	-Inf	-0.8027729328794517
SRR6853342	Metarhizium	5	0.782348	3.9327520144389525
SRR6853342	Metascardovia	0	-Inf	-0.9833073778420264
SRR6853342	Methanobacterium	0	-Inf	-0.667064346289937
SRR6853342	Methanobrevibacter	0	-Inf	-0.7544135731096627
SRR6853342	Methanocaldococcus	0	-Inf	-1.2471903896546206
SRR6853342	Methanocella	0	-Inf	-0.9209160099112372
SRR6853342	Methanococcus	0	-Inf	-1.1545809760343189
SRR6853342	Methanocorpusculum	0	-Inf	-0.8150352641121983
SRR6853342	Methanoculleus	0	-Inf	-1.3917752541072554
SRR6853342	Methanofollis	0	-Inf	-1.5363028042067626
SRR6853342	Methanohalobium	0	-Inf	-0.6608461418175737
SRR6853342	Methanolobus	0	-Inf	-0.8442381550006008
SRR6853342	Methanomassiliicoccus	0	-Inf	-0.8071925614845347
SRR6853342	Methanomethylovorans	0	-Inf	-1.1955094245390983
SRR6853342	Methanoregula	0	-Inf	-1.3670434400560147
SRR6853342	Methanosaeta	0	-Inf	-1.037629268452498
SRR6853342	Methanosalsum	0	-Inf	-1.727923477807904
SRR6853342	Methanosarcina	0	-Inf	-0.6484502395892644
SRR6853342	Methanosphaera	0	-Inf	-1.146241824708101
SRR6853342	Methanothermobacter	0	-Inf	-1.265135935737769
SRR6853342	Methylacidiphilum	0	-Inf	-1.2084639780801911
SRR6853342	Methylibium	7	0.9242157142857143	4.423692053323929
SRR6853342	Methylobacillus	0	-Inf	-0.7381102309078393
SRR6853342	Methylobacter	0	-Inf	-0.906005458124403
SRR6853342	Methylobacterium	43346	1.1813023183223366	17.006856337422708
SRR6853342	Methylocaldum	0	-Inf	-1.2391436713035013
SRR6853342	Methylocapsa	0	-Inf	-1.2687995488119483
SRR6853342	Methylocella	1	0.903101	1.6925761887054969
SRR6853342	Methylococcus	0	-Inf	-1.3248192843151383
SRR6853342	Methylocystis	7	0.6327715714285713	4.4549552893860715
SRR6853342	Methyloferula	5	0.930464	3.868129732848986
SRR6853342	Methyloglobulus	0	-Inf	-1.5597575421485808
SRR6853342	Methylohalobius	2	0.540965	2.599464452589209
SRR6853342	Methylomicrobium	0	-Inf	-1.156911268123246
SRR6853342	Methylomonas	0	-Inf	-1.624989078543747
SRR6853342	Methylophaga	0	-Inf	-0.5810258522189523
SRR6853342	Methylophilus	0	-Inf	-1.094389130484741
SRR6853342	Methylopila	69	0.8172475362318841	7.7206079324970345
SRR6853342	Methylosarcina	0	-Inf	-1.0075249393798362
SRR6853342	Methylosinus	6	0.7584891666666667	4.23843123191406
SRR6853342	Methylotenera	0	-Inf	-2.2055083592867253
SRR6853342	Methyloversatilis	0	-Inf	-1.2769918498186505
SRR6853342	Methylovorus	0	-Inf	-1.0673470940620045
SRR6853342	Methylovulum	0	-Inf	-0.7261955006212831
SRR6853342	Metschnikowia	0	-Inf	-1.0998878938442935
SRR6853342	Meyerozyma	0	-Inf	-0.9172366700769856
SRR6853342	Micavibrio	0	-Inf	-0.8096007683958417
SRR6853342	Microbacterium	155	2.3109540129032258	8.861650784123308
SRR6853342	Microbispora	0	-Inf	-1.7618388289493787
SRR6853342	Microbotryum	198	1.157530303030303	9.256274092044068
SRR6853342	Microbulbifer	0	-Inf	-1.2634886073358798
SRR6853342	Microchaete	0	-Inf	-0.9436021519148119
SRR6853342	Micrococcus	2	1.160175	2.6043979373275343
SRR6853342	Microcoleus	0	-Inf	-1.130888129079262
SRR6853342	Microcystis	0	-Inf	-1.1148755156245842
SRR6853342	Microlunatus	0	-Inf	-0.9623350572629435
SRR6853342	Micromonospora	2	0.6080760000000001	2.5225557668991807
SRR6853342	Microscilla	0	-Inf	-1.3036517887000116
SRR6853342	Microvirga	116	0.7880706896551725	8.469562958021797
SRR6853342	Millerozyma	0	-Inf	-1.24951118529297
SRR6853342	Mimivirus	0	-Inf	-0.9195898911359159
SRR6853342	Mitsuaria	0	-Inf	-0.973547997220259
SRR6853342	Mitsuokella	0	-Inf	-1.2416090554879384
SRR6853342	Mixia	4	0.879055	3.5165580375487275
SRR6853342	Mobilicoccus	0	-Inf	-1.2083876208306974
SRR6853342	Mobiluncus	0	-Inf	-1.3905870303204366
SRR6853342	Modestobacter	0	-Inf	-0.8165833050356897
SRR6853342	Mogibacterium	0	-Inf	-1.3739336647078608
SRR6853342	Molluscipoxvirus	0	-Inf	-2.1379896225802137
SRR6853342	Moniliophthora	1	0.535892	1.6303690910200663
SRR6853342	Monosiga	0	-Inf	-1.7422959251478303
SRR6853342	Moorea	0	-Inf	-1.3222282127556861
SRR6853342	Moorella	0	-Inf	-1.4300759527959614
SRR6853342	Moraxella	0	-Inf	-0.3765287631940467
SRR6853342	Morganella	0	-Inf	-0.9859273693004584
SRR6853342	Moritella	0	-Inf	-1.5819332409083444
SRR6853342	Mortierella	5	0.8755778	3.8714240675568217
SRR6853342	Mucilaginibacter	0	-Inf	-1.2140499135253362
SRR6853342	Mucispirillum	0	-Inf	-1.7155912564894638
SRR6853342	Mucor	1	0.535892	1.8277260484525057
SRR6853342	Mupapillomavirus	0	-Inf	-0.5354064969608289
SRR6853342	Muricauda	0	-Inf	-1.2542500929159979
SRR6853342	Myceliophthora	3	0.70267	3.1500023052028845
SRR6853342	Mycobacterium	11	0.9948514545454544	5.053861518822189
SRR6853342	Mycoplasma	0	-Inf	-1.3024806882030993
SRR6853342	Mycosphaerella	3	0.5997560000000001	3.1131302159977587
SRR6853342	Myroides	0	-Inf	-1.0475147781636533
SRR6853342	Myxococcus	0	-Inf	-1.159012732525195
SRR6853342	N4likevirus	0	-Inf	-1.232502437928738
SRR6853342	Naegleria	17	1.830129411764706	5.659384126329717
SRR6853342	Nafulsella	0	-Inf	-0.5498680760384612
SRR6853342	Nakamurella	0	-Inf	-1.4678558605698004
SRR6853342	Nakaseomyces	0	-Inf	-1.599581341423038
SRR6853342	Nannochloropsis	0	-Inf	-0.8117944766197838
SRR6853342	Natranaerobius	0	-Inf	-0.7785608875207899
SRR6853342	Natrialba	0	-Inf	-0.9165874823097003
SRR6853342	Natrinema	1	0.689384	1.5508958702757771
SRR6853342	Natronobacterium	0	-Inf	-0.9377949404014915
SRR6853342	Natronococcus	0	-Inf	-1.1497142652473065
SRR6853342	Natronolimnobius	0	-Inf	-1.2230722075934253
SRR6853342	Natronomonas	0	-Inf	-1.5260226313350027
SRR6853342	Natronorubrum	0	-Inf	-1.1909421696180367
SRR6853342	Naumovozyma	0	-Inf	-1.1224655204945306
SRR6853342	Negativicoccus	0	-Inf	-1.8100324898351006
SRR6853342	Neisseria	1	2.44543	1.7197853131353296
SRR6853342	Nematocida	0	-Inf	-1.005222673023649
SRR6853342	Neofusicoccum	0	-Inf	-1.4654356245939701
SRR6853342	Neosartorya	16	0.891875	5.6412752763281215
SRR6853342	Neospora	0	-Inf	-0.9851879974054873
SRR6853342	Neotyphodium	2	0.602555	2.6443579066564546
SRR6853342	Neptuniibacter	0	-Inf	-1.2130302340931944
SRR6853342	Neptunomonas	0	-Inf	-1.1973008938502587
SRR6853342	Nesiotobacter	0	-Inf	-1.5473097386787293
SRR6853342	Nesterenkonia	5	0.667955	3.9797787139704415
SRR6853342	Neurospora	3	0.6714246666666667	3.328241653309604
SRR6853342	Nevskia	0	-Inf	-1.4647965471253397
SRR6853342	Niabella	0	-Inf	-1.2459935408870275
SRR6853342	Niastella	0	-Inf	-1.2044759484386596
SRR6853342	Nisaea	0	-Inf	-1.5221751302578248
SRR6853342	Nitratifractor	0	-Inf	-1.0914634694850087
SRR6853342	Nitratireductor	4	0.7542225	3.565313280980855
SRR6853342	Nitratiruptor	0	-Inf	-0.9725566638698497
SRR6853342	Nitrincola	0	-Inf	-0.9217135460950343
SRR6853342	Nitritalea	0	-Inf	-1.0626706167459607
SRR6853342	Nitrobacter	2	0.675505	2.5955655908624653
SRR6853342	Nitrococcus	0	-Inf	-1.0972044056637071
SRR6853342	Nitrolancea	0	-Inf	-1.0269420766404262
SRR6853342	Nitrosococcus	0	-Inf	-1.0158577395999384
SRR6853342	Nitrosomonas	1	2.17706	1.385686972196146
SRR6853342	Nitrososphaera	0	-Inf	-1.1962870812431907
SRR6853342	Nitrosospira	0	-Inf	-1.271181294832355
SRR6853342	Nitrospina	0	-Inf	-0.8935573767894052
SRR6853342	Nitrospira	0	-Inf	-0.7373162472770323
SRR6853342	Nocardia	8	0.612105875	4.547321461229174
SRR6853342	Nocardioides	4	0.71429575	3.50513964579569
SRR6853342	Nocardiopsis	1	0.855772	1.4806347943038753
SRR6853342	Nodosilinea	0	-Inf	-1.4745009547850527
SRR6853342	Nodularia	0	-Inf	-1.258702392930584
SRR6853342	Nonlabens	0	-Inf	-0.8372549120074733
SRR6853342	Nonomuraea	0	-Inf	-1.4253875130894433
SRR6853342	Nosema	0	-Inf	-1.4266904073611648
SRR6853342	Nosocomiicoccus	0	-Inf	-1.1424947540083443
SRR6853342	Nostoc	0	-Inf	-1.2172683132581907
SRR6853342	Novispirillum	0	-Inf	-1.4054474293003962
SRR6853342	Novosphingobium	8	0.868176625	4.589094190434398
SRR6853342	Nupapillomavirus	0	-Inf	-1.6484029810511132
SRR6853342	Oceanibaculum	3	0.60872	3.2850804295270684
SRR6853342	Oceanibulbus	0	-Inf	-1.241377820784069
SRR6853342	Oceanicaulis	0	-Inf	-0.8137867462280652
SRR6853342	Oceanicola	15	0.7432007333333334	5.455328900089089
SRR6853342	Oceanimonas	0	-Inf	-0.8757913709982053
SRR6853342	Oceaniovalibus	0	-Inf	-1.0401785695128387
SRR6853342	Oceanithermus	0	-Inf	-1.4382851383446613
SRR6853342	Oceanobacillus	0	-Inf	-1.379286457447881
SRR6853342	Oceanobacter	0	-Inf	-1.2886528849275845
SRR6853342	Oceanospirillum	0	-Inf	-1.310870865598347
SRR6853342	Ochrobactrum	3	0.5904366666666666	3.209146727353636
SRR6853342	Octadecabacter	0	-Inf	-1.0621496167868627
SRR6853342	Odontella	0	-Inf	-1.0191011078837153
SRR6853342	Odoribacter	0	-Inf	-1.0456808783313984
SRR6853342	Oenococcus	0	-Inf	-0.45571720989753883
SRR6853342	Ogataea	0	-Inf	-0.938592252587091
SRR6853342	Oleispira	0	-Inf	-1.240106280440692
SRR6853342	Oligella	0	-Inf	-1.2637307355147205
SRR6853342	Oligotropha	0	-Inf	-1.1630636623731303
SRR6853342	Olivibacter	0	-Inf	-1.2476239938634883
SRR6853342	Olleya	0	-Inf	-1.362030710169028
SRR6853342	Olsenella	0	-Inf	-1.4996480014054385
SRR6853342	Omphalotus	0	-Inf	-1.4952395529512643
SRR6853342	Ophiocordyceps	0	-Inf	-1.6001824617219909
SRR6853342	Ophiognomonia	8	0.53744	4.69356302723512
SRR6853342	Ophiostoma	4	0.7258675	3.58088674847106
SRR6853342	Opitutus	0	-Inf	-1.1099130569626983
SRR6853342	Orbilia	0	-Inf	-1.4705942678887836
SRR6853342	Orenia	0	-Inf	-0.903456947174829
SRR6853342	Oribacterium	0	-Inf	-1.8079590257151
SRR6853342	Ornithinibacillus	0	-Inf	-1.3589676220775693
SRR6853342	Ornithinimicrobium	1	2.45391	1.5624602083588652
SRR6853342	Ornithobacterium	0	-Inf	-1.4540661458516098
SRR6853342	Orpinomyces	0	-Inf	-1.4817349346040083
SRR6853342	Oscillatoria	0	-Inf	-1.0848543643291026
SRR6853342	Oscillibacter	0	-Inf	-1.452275070394773
SRR6853342	Oscillochloris	0	-Inf	-1.5629772141732499
SRR6853342	Ottowia	0	-Inf	-1.5323716512533685
SRR6853342	Owenweeksia	0	-Inf	-0.9998663189514327
SRR6853342	Oxalobacter	0	-Inf	-1.3528644282865532
SRR6853342	P22likevirus	0	-Inf	-1.5231224275796964
SRR6853342	P2likevirus	0	-Inf	-0.8553439329276991
SRR6853342	Pachysolen	0	-Inf	-1.383375054805783
SRR6853342	Paenibacillus	138	2.1196492753623186	8.713819854400292
SRR6853342	Paenisporosarcina	0	-Inf	-1.3456840099520293
SRR6853342	Paludibacter	0	-Inf	-1.2068676004981795
SRR6853342	Paludibacterium	0	-Inf	-1.4432515883526424
SRR6853342	Pandoraea	4	0.619745	3.5020717826766883
SRR6853342	Pannonibacter	6	0.8809366666666666	4.089608375497804
SRR6853342	Pantoea	21	1.2084685714285714	6.01298132333165
SRR6853342	Parabacteroides	0	-Inf	-1.0319651524858848
SRR6853342	Parachlamydia	0	-Inf	-1.0350984240418362
SRR6853342	Paracoccidioides	1	0.707742	1.5871472803902833
SRR6853342	Paracoccus	21	0.6612290476190475	5.978397762432593
SRR6853342	Paramecium	0	-Inf	-1.2376435336364107
SRR6853342	Parapoxvirus	0	-Inf	-1.5226292040303748
SRR6853342	Paraprevotella	0	-Inf	-1.289849083471212
SRR6853342	Parascardovia	0	-Inf	-1.548330359045342
SRR6853342	Parastagonospora	2	0.50324	2.697653738950926
SRR6853342	Parasutterella	0	-Inf	-0.8666628491828089
SRR6853342	Parvibaculum	0	-Inf	-1.1108191030748111
SRR6853342	Parvimonas	0	-Inf	-1.1251043926024276
SRR6853342	Parvularcula	0	-Inf	-1.4531796618865647
SRR6853342	Passalora	0	-Inf	-1.247993970766738
SRR6853342	Pasteurella	0	-Inf	-0.697866444399543
SRR6853342	Patulibacter	1	0.711651	1.628953675103733
SRR6853342	Paucisalibacillus	0	-Inf	-1.4866922188780711
SRR6853342	Pbunalikevirus	0	-Inf	-1.7479261910015738
SRR6853342	Pectobacterium	0	-Inf	-1.5768132234657672
SRR6853342	Pediococcus	0	-Inf	-1.247368631982046
SRR6853342	Pedobacter	0	-Inf	-0.7628312134704944
SRR6853342	Pedosphaera	0	-Inf	-1.2485830309447827
SRR6853342	Pelagibaca	3	0.6135233333333333	3.281304279972996
SRR6853342	Pelagibacterium	0	-Inf	-1.3074403936006789
SRR6853342	Pelistega	0	-Inf	-1.2730731515055869
SRR6853342	Pelobacter	0	-Inf	-1.2196434646162493
SRR6853342	Pelodictyon	0	-Inf	-1.7248129800952503
SRR6853342	Pelomonas	0	-Inf	-1.4056843305881768
SRR6853342	Pelosinus	0	-Inf	-1.1002992030493102
SRR6853342	Pelotomaculum	0	-Inf	-1.1718906445427084
SRR6853342	Penicillium	64045	2.3009623656803813	17.569988502348153
SRR6853342	Peptoclostridium	0	-Inf	-1.7399808035201823
SRR6853342	Peptoniphilus	1	1.99286	1.7002320383001344
SRR6853342	Peptostreptococcus	0	-Inf	-1.355245206067464
SRR6853342	Periglandula	0	-Inf	-1.2882579544724073
SRR6853342	Perkinsus	0	-Inf	-0.8073535824239149
SRR6853342	Perlucidibaca	0	-Inf	-1.1091475422107733
SRR6853342	Pestalotiopsis	2	0.709725	2.7288140744481546
SRR6853342	Phaeobacter	3	0.6209733333333333	3.17788217873777
SRR6853342	Phaeomoniella	0	-Inf	-1.4046155054449851
SRR6853342	Phaeospirillum	0	-Inf	-1.162118792737226
SRR6853342	Phanerochaete	7	0.8520914285714286	4.37165084960681
SRR6853342	Phascolarctobacterium	0	-Inf	-1.7852985026551638
SRR6853342	Phellinus	0	-Inf	-1.3612550807182178
SRR6853342	Phenylobacterium	2	0.620465	2.6345357651568477
SRR6853342	Phi29likevirus	0	-Inf	-1.0550468393950216
SRR6853342	Phikmvlikevirus	0	-Inf	-0.8925193319325968
SRR6853342	Phikzlikevirus	0	-Inf	-1.2840885126961026
SRR6853342	Phocaeicola	0	-Inf	-1.4690128139677654
SRR6853342	Photobacterium	0	-Inf	-1.2080118513620481
SRR6853342	Photorhabdus	0	-Inf	-1.6339589157257617
SRR6853342	Phycisphaera	0	-Inf	-1.117401250998009
SRR6853342	Phyllobacterium	1	0.570693	1.8442813761519192
SRR6853342	Physarum	8	0.78370375	4.642045750570986
SRR6853342	Phytomonas	0	-Inf	-1.4847107457246247
SRR6853342	Phytophthora	11	0.687633909090909	5.12028201617302
SRR6853342	Pichia	0	-Inf	-1.2947279641886282
SRR6853342	Pirellula	0	-Inf	-1.2501791043767694
SRR6853342	Piriformospora	0	-Inf	-1.5309356587897054
SRR6853342	Piscirickettsia	0	-Inf	-1.3719020866176732
SRR6853342	Planctomyces	0	-Inf	-1.2949312156134614
SRR6853342	Planktothrix	0	-Inf	-1.3095061704141642
SRR6853342	Planococcus	0	-Inf	-1.5385267897796617
SRR6853342	Planomicrobium	0	-Inf	-1.1550219366094399
SRR6853342	Plasmodium	0	-Inf	-1.0642532151016193
SRR6853342	Pleomorphomonas	18	0.7260467777777778	5.789150155055067
SRR6853342	Plesiocystis	0	-Inf	-0.8393292403146653
SRR6853342	Plesiomonas	0	-Inf	-1.321806238352791
SRR6853342	Pleurocapsa	0	-Inf	-1.3691208361862235
SRR6853342	Pneumocystis	0	-Inf	-1.3739168319246648
SRR6853342	Podospora	3	0.65232	3.1240593522696254
SRR6853342	Polaribacter	0	-Inf	-1.2665322878777647
SRR6853342	Polaromonas	0	-Inf	-0.8409370113776597
SRR6853342	Polynucleobacter	0	-Inf	-1.4998625556399672
SRR6853342	Polyomavirus	0	-Inf	-1.8344857723773995
SRR6853342	Polysphondylium	0	-Inf	-1.073694419411071
SRR6853342	Pontibacillus	0	-Inf	-1.0145655114459122
SRR6853342	Pontibacter	0	-Inf	-1.2864168504091489
SRR6853342	Porphyra	0	-Inf	-1.0929058336280775
SRR6853342	Porphyrobacter	1	0.523671	1.60518258513903
SRR6853342	Porphyromonas	3	2.43572	3.0846257076695887
SRR6853342	Postia	5	0.80697	3.88235248411418
SRR6853342	Potexvirus	0	-Inf	-1.2736508041290602
SRR6853342	Prevotella	76	2.160631447368421	7.851527329813132
SRR6853342	Prochlorococcus	0	-Inf	-1.6305025537326259
SRR6853342	Prochlorothrix	0	-Inf	-1.4109314538214635
SRR6853342	Promicromonospora	0	-Inf	-1.1304917316388203
SRR6853342	Propionibacterium	718	2.5553107061281337	11.087692957298264
SRR6853342	Propionicicella	2	0.945235	2.64975266758403
SRR6853342	Propionimicrobium	0	-Inf	-1.4002673240713466
SRR6853342	Prosthecochloris	0	-Inf	-0.768265701093367
SRR6853342	Proteiniphilum	0	-Inf	-0.8344812725350123
SRR6853342	Proteocatella	0	-Inf	-1.137823538080352
SRR6853342	Proteus	0	-Inf	-1.0568327474379235
SRR6853342	Providencia	0	-Inf	-1.1910810410858865
SRR6853342	Pseudacidovorax	10	0.838317	4.9542001056905205
SRR6853342	Pseudaminobacter	0	-Inf	-1.0825901108128901
SRR6853342	Pseudanabaena	0	-Inf	-1.5177023506782095
SRR6853342	Pseudoalteromonas	0	-Inf	-1.8153610716808868
SRR6853342	Pseudobutyrivibrio	0	-Inf	-1.1585905863101662
SRR6853342	Pseudocercospora	1	0.75535	1.5836376612091518
SRR6853342	Pseudochrobactrum	0	-Inf	-1.858322011170706
SRR6853342	Pseudoclavibacter	0	-Inf	-1.2762552190036307
SRR6853342	Pseudoflavonifractor	0	-Inf	-1.1121254057004581
SRR6853342	Pseudogulbenkiania	1	0.728172	1.902498256470669
SRR6853342	Pseudogymnoascus	8	0.71059125	4.577925391711186
SRR6853342	Pseudomonas	98	1.1724920306122448	8.218370385055474
SRR6853342	Pseudonocardia	7	0.81917	4.402208063137835
SRR6853342	Pseudoperonospora	6	0.9006116666666667	4.253453347737834
SRR6853342	Pseudoramibacter	0	-Inf	-1.426876785372451
SRR6853342	Pseudorhodobacter	0	-Inf	-1.1227950410876748
SRR6853342	Pseudovibrio	0	-Inf	-0.9572376121170129
SRR6853342	Pseudoxanthomonas	3	0.90971	3.221430763444519
SRR6853342	Pseudozyma	173	0.8460878034682081	9.044498334283162
SRR6853342	Psychrilyobacter	0	-Inf	-1.8619266893624478
SRR6853342	Psychrobacter	2	2.56363	2.6625623983383564
SRR6853342	Psychroflexus	0	-Inf	-1.33697098304094
SRR6853342	Psychromonas	0	-Inf	-1.3570602482014318
SRR6853342	Psychroserpens	0	-Inf	-1.5491154887833092
SRR6853342	Puccinia	1605	1.14571081682243	12.251173150984629
SRR6853342	Punctularia	6	0.584255	4.163520258685832
SRR6853342	Pusillimonas	2	0.51748	2.697342407279736
SRR6853342	Pyramidobacter	0	-Inf	-1.1684826089923093
SRR6853342	Pyrenochaeta	11	1.064581818181818	5.072813759752365
SRR6853342	Pyrenophora	1	0.765228	1.7235502708237271
SRR6853342	Pyrobaculum	0	-Inf	-0.7583643682052799
SRR6853342	Pyrococcus	0	-Inf	-1.0515912834293903
SRR6853342	Pyropia	0	-Inf	-0.9015650757535084
SRR6853342	Pythium	12	0.7477283333333333	5.235369029688593
SRR6853342	Rahnella	0	-Inf	-0.7382614058460282
SRR6853342	Ralstonia	2	0.7423344999999999	2.6711633322049635
SRR6853342	Ramlibacter	1	1.15692	1.9166896131078464
SRR6853342	Raoultella	0	-Inf	-1.6927431919326235
SRR6853342	Raphidiopsis	0	-Inf	-0.9501570908559437
SRR6853342	Rathayibacter	0	-Inf	-0.8448215362527097
SRR6853342	Reinekea	0	-Inf	-1.275794012806597
SRR6853342	Renibacterium	137	1.2289999999999999	8.696029357052208
SRR6853342	Reticulomyxa	3	1.15521	3.3033428141431602
SRR6853342	Rhadinovirus	0	-Inf	-1.3790072185073499
SRR6853342	Rheinheimera	0	-Inf	-1.3184073645495695
SRR6853342	Rhizobacter	0	-Inf	-1.0712026263704533
SRR6853342	Rhizobium	108	0.7895736944444445	8.359354841687047
SRR6853342	Rhizoctonia	3	0.6147480000000001	3.2014552533892617
SRR6853342	Rhizophagus	0	-Inf	-1.214558187235953
SRR6853342	Rhizopus	0	-Inf	-1.0997152269675676
SRR6853342	Rhodanobacter	0	-Inf	-1.2488449811947382
SRR6853342	Rhodobacter	22	0.7432140909090909	6.062984064969995
SRR6853342	Rhodococcus	5	0.6141454000000001	3.9802297848435373
SRR6853342	Rhodocyclus	0	-Inf	-1.433088281427758
SRR6853342	Rhodoferax	0	-Inf	-0.8809904513901192
SRR6853342	Rhodomicrobium	0	-Inf	-1.2278064621547693
SRR6853342	Rhodopirellula	0	-Inf	-1.420389612457913
SRR6853342	Rhodopseudomonas	82	0.7669057073170732	7.981287680951293
SRR6853342	Rhodospirillum	6	0.8931866666666667	4.214178816307286
SRR6853342	Rhodosporidium	1194	1.1565157453936348	11.822635467011022
SRR6853342	Rhodothermus	0	-Inf	-1.4409865853041526
SRR6853342	Rhodotorula	1000	1.24495	11.567289923241592
SRR6853342	Rhodovibrio	0	-Inf	-1.0653473277142869
SRR6853342	Rhodovulum	48	0.8592347916666667	7.169106282923405
SRR6853342	Rhytidhysteron	1	0.586536	1.8659124729388206
SRR6853342	Richelia	0	-Inf	-1.3657860574755964
SRR6853342	Rickettsia	0	-Inf	-1.370773422573028
SRR6853342	Rickettsiella	0	-Inf	-1.105667781758405
SRR6853342	Riemerella	0	-Inf	-0.9257439702211855
SRR6853342	Rikenella	0	-Inf	-1.4648624667559471
SRR6853342	Rivularia	0	-Inf	-1.4353489089735074
SRR6853342	Robiginitalea	0	-Inf	-1.1465440689151836
SRR6853342	Robiginitomaculum	0	-Inf	-1.1113102358172606
SRR6853342	Roseburia	0	-Inf	-1.3242628755100536
SRR6853342	Roseibacterium	0	-Inf	-1.1623552801104626
SRR6853342	Roseibium	0	-Inf	-0.7919813515686853
SRR6853342	Roseiflexus	0	-Inf	-0.9060660603808389
SRR6853342	Roseivivax	23	0.7278078260869565	6.118722033312884
SRR6853342	Roseobacter	0	-Inf	-1.1175461687233812
SRR6853342	Roseolovirus	0	-Inf	-1.409943767129729
SRR6853342	Roseomonas	75	0.7231141333333334	7.828122242187428
SRR6853342	Roseovarius	0	-Inf	-0.9984807595582139
SRR6853342	Rothia	448	1.8981034821428573	10.413451419141582
SRR6853342	Rozella	0	-Inf	-1.460094518348643
SRR6853342	Ruania	1	0.702638	1.609570397207154
SRR6853342	Rubellimicrobium	0	-Inf	-0.8137320068208161
SRR6853342	Rubidibacter	0	-Inf	-0.8261192081828037
SRR6853342	Rubritalea	0	-Inf	-1.0837816060359966
SRR6853342	Rubritepida	3	0.63593	3.295521787350085
SRR6853342	Rubrivivax	1	0.689384	1.4977658424939009
SRR6853342	Rubrobacter	0	-Inf	-0.5934020258676328
SRR6853342	Rudaea	0	-Inf	-0.8275224263060015
SRR6853342	Rudanella	0	-Inf	-1.3186754313867741
SRR6853342	Ruegeria	0	-Inf	-1.5894719366792123
SRR6853342	Ruminococcus	0	-Inf	-1.1420646131025136
SRR6853342	Runella	0	-Inf	-1.3118429426842382
SRR6853342	Saccharibacillus	0	-Inf	-1.2615151543494287
SRR6853342	Saccharomonospora	1	0.60747	1.5467445973897667
SRR6853342	Saccharomyces	0	-Inf	-1.1659660706052755
SRR6853342	Saccharophagus	0	-Inf	-1.5022340580202589
SRR6853342	Saccharopolyspora	0	-Inf	-1.4658829181813364
SRR6853342	Saccharospirillum	0	-Inf	-1.4396675476916083
SRR6853342	Saccharothrix	0	-Inf	-1.2127152068564724
SRR6853342	Sagittula	0	-Inf	-1.1583771087016268
SRR6853342	Saitoella	5	0.959492	3.9239412223441374
SRR6853342	Salimicrobium	0	-Inf	-1.079642500107881
SRR6853342	Salinarchaeum	0	-Inf	-1.6615037030082764
SRR6853342	Salinarimonas	93	0.8434720430107526	8.165915438352897
SRR6853342	Salinibacillus	0	-Inf	-1.5015469220748177
SRR6853342	Salinibacter	0	-Inf	-1.7138975733987087
SRR6853342	Salinibacterium	0	-Inf	-1.2141977967398638
SRR6853342	Salinicoccus	0	-Inf	-0.9839942231148144
SRR6853342	Salinimicrobium	0	-Inf	-0.9756476611207965
SRR6853342	Salinimonas	0	-Inf	-1.0426625723428464
SRR6853342	Salinisphaera	0	-Inf	-1.3813588486432298
SRR6853342	Salinispora	1	0.520179	1.5731815064203576
SRR6853342	Salinivibrio	0	-Inf	-1.2308113736170072
SRR6853342	Salipiger	2	0.860115	2.5760738599473427
SRR6853342	Salisaeta	0	-Inf	-0.8379230728792338
SRR6853342	Salmonella	0	-Inf	-1.3982015316005894
SRR6853342	Salpingoeca	3	0.6046166666666667	3.081250119222203
SRR6853342	Salsuginibacillus	0	-Inf	-1.4292065244547776
SRR6853342	Sandarakinorhabdus	0	-Inf	-1.4329783982862754
SRR6853342	Sanguibacter	2	0.53561	2.580374740521096
SRR6853342	Sapovirus	0	-Inf	-1.2304553572895787
SRR6853342	Saprolegnia	6	0.6347933333333334	4.172971481586567
SRR6853342	Saprospira	0	-Inf	-1.4328236625782242
SRR6853342	Saxeibacter	0	-Inf	-1.3886080719662495
SRR6853342	Scardovia	0	-Inf	-1.2521317415668396
SRR6853342	Scheffersomyces	0	-Inf	-1.7097447299037831
SRR6853342	Schizophyllum	45	0.67906	7.10628599229644
SRR6853342	Schizosaccharomyces	0	-Inf	-1.6360476794074927
SRR6853342	Schlesneria	0	-Inf	-1.3747703454179603
SRR6853342	Sciscionella	0	-Inf	-1.082228720056086
SRR6853342	Sclerotinia	0	-Inf	-1.8086487828899402
SRR6853342	Scytonema	0	-Inf	-1.3809400862744374
SRR6853342	Sebaldella	0	-Inf	-1.7193509392302309
SRR6853342	Sedimentibacter	0	-Inf	-1.0730798358530718
SRR6853342	Sedimenticola	0	-Inf	-1.5119057311863373
SRR6853342	Sediminibacillus	0	-Inf	-1.600923637367094
SRR6853342	Sediminibacterium	2	2.051755	2.532091543622783
SRR6853342	Sediminimonas	0	-Inf	-1.1379514091652667
SRR6853342	Segetibacter	0	-Inf	-1.3921945583566604
SRR6853342	Segniliparus	1	0.756076	1.9680189315070977
SRR6853342	Selenomonas	0	-Inf	-1.9561083184386272
SRR6853342	Senegalemassilia	0	-Inf	-0.8581049375268864
SRR6853342	Serinicoccus	0	-Inf	-1.4946793687704207
SRR6853342	Serpula	2	0.625095	2.6662557295142704
SRR6853342	Serratia	1	0.854346	1.7924680134241016
SRR6853342	Setosphaeria	0	-Inf	-1.1924559253737148
SRR6853342	Shewanella	1	2.36493	1.511943482041402
SRR6853342	Shigella	0	-Inf	-1.321781372033582
SRR6853342	Shimazuella	0	-Inf	-2.039636261097598
SRR6853342	Shimwellia	0	-Inf	-1.3555235107568508
SRR6853342	Shinella	14	0.6208428571428571	5.468463307351074
SRR6853342	Shiraia	2	0.65385	2.582413127675629
SRR6853342	Shuttleworthia	0	-Inf	-1.20354047747599
SRR6853342	Sideroxydans	0	-Inf	-1.0559658770577622
SRR6853342	Silanimonas	0	-Inf	-0.934836787006666
SRR6853342	Simiduia	0	-Inf	-1.204996669533632
SRR6853342	Simkania	0	-Inf	-1.0214690559201105
SRR6853342	Simonsiella	0	-Inf	-1.4336002303487805
SRR6853342	Simplexvirus	0	-Inf	-1.153018583111115
SRR6853342	Singularimonas	0	-Inf	-1.1311193885473285
SRR6853342	Singulisphaera	0	-Inf	-0.6921709551454448
SRR6853342	Sinobacter	0	-Inf	-1.6651827489273334
SRR6853342	Sinorhizobium	10	0.7438971999999999	4.925097623648819
SRR6853342	Skermanella	1	0.808688	1.7418383310723173
SRR6853342	Slackia	0	-Inf	-1.715134926328842
SRR6853342	Smaragdicoccus	0	-Inf	-1.2499500225877487
SRR6853342	Smithella	0	-Inf	-1.3125715951480341
SRR6853342	Snodgrassella	0	-Inf	-1.0518216199937238
SRR6853342	Sodalis	0	-Inf	-0.9772337934707876
SRR6853342	Solibacillus	0	-Inf	-0.8430574328557878
SRR6853342	Solimonas	0	-Inf	-1.138971039448645
SRR6853342	Solirubrobacter	2	0.659665	2.6075896064491135
SRR6853342	Solitalea	0	-Inf	-1.2351181734052303
SRR6853342	Solobacterium	4	1.170775	3.5776571910674413
SRR6853342	Sorangium	0	-Inf	-1.2688863460863193
SRR6853342	Sordaria	5	0.8839520000000001	3.925907059042298
SRR6853342	Sp6likevirus	0	-Inf	-0.8368307866046003
SRR6853342	Spathaspora	0	-Inf	-1.5440898768276574
SRR6853342	Sphaerobacter	0	-Inf	-1.0472324748736872
SRR6853342	Sphaerochaeta	0	-Inf	-1.75933497357209
SRR6853342	Sphaerulina	0	-Inf	-1.8566896749189399
SRR6853342	Sphingobacterium	0	-Inf	-1.4894259241783978
SRR6853342	Sphingobium	33	0.8833578181818182	6.663820881398897
SRR6853342	Sphingomonas	60	0.8569796333333333	7.519037414591107
SRR6853342	Sphingopyxis	0	-Inf	-1.51976451209743
SRR6853342	Spiribacter	0	-Inf	-1.24953318995226
SRR6853342	Spirochaeta	0	-Inf	-1.6726795689641967
SRR6853342	Spiroplasma	0	-Inf	-0.9056485336163766
SRR6853342	Spirosoma	0	-Inf	-1.6177237992980698
SRR6853342	Spirulina	0	-Inf	-1.4060754179320065
SRR6853342	Spizellomyces	0	-Inf	-1.66459845064651
SRR6853342	Spongiibacter	0	-Inf	-1.0764666045520446
SRR6853342	Sporichthya	1	0.781823	1.6819101080469658
SRR6853342	Sporisorium	40	0.8402025	6.951196122210955
SRR6853342	Sporocytophaga	0	-Inf	-1.6566750957947136
SRR6853342	Sporolactobacillus	0	-Inf	-0.9429289051223628
SRR6853342	Sporomusa	0	-Inf	-1.439892515790121
SRR6853342	Sporosarcina	0	-Inf	-1.200079022822187
SRR6853342	Stackebrandtia	0	-Inf	-1.7778082400755466
SRR6853342	Stanieria	0	-Inf	-1.0181822116222925
SRR6853342	Staphylococcus	181410	2.1236689987321538	19.072528322551598
SRR6853342	Stappia	0	-Inf	-1.3273793197341097
SRR6853342	Starkeya	33	0.7989909090909091	6.625176472894498
SRR6853342	Stenotrophomonas	0	-Inf	-1.7672758072039452
SRR6853342	Stereum	2	0.957595	2.4864503578031045
SRR6853342	Sterkiella	0	-Inf	-1.3350751601542998
SRR6853342	Stigmatella	0	-Inf	-1.0854659502453
SRR6853342	Stomatobaculum	0	-Inf	-1.234933503363083
SRR6853342	Streptobacillus	0	-Inf	-1.290177880051339
SRR6853342	Streptococcus	911	2.1547846673984634	11.435142149331353
SRR6853342	Streptomyces	25	0.6524562	6.242182808946571
SRR6853342	Streptosporangium	0	-Inf	-1.3778640725710407
SRR6853342	Strigomonas	0	-Inf	-1.0186780378792017
SRR6853342	Stylonychia	0	-Inf	-1.278867518012335
SRR6853342	Subdoligranulum	0	-Inf	-1.2875411869814788
SRR6853342	Succinatimonas	0	-Inf	-0.6656033286671552
SRR6853342	Succinimonas	0	-Inf	-1.890841114578102
SRR6853342	Succinispira	0	-Inf	-1.192965451993765
SRR6853342	Sulfitobacter	0	-Inf	-1.3936306672067562
SRR6853342	Sulfobacillus	0	-Inf	-0.6339104734501478
SRR6853342	Sulfolobus	0	-Inf	-1.5850816943317894
SRR6853342	Sulfuricella	0	-Inf	-0.8193140702288653
SRR6853342	Sulfuricurvum	0	-Inf	-1.42721405515233
SRR6853342	Sulfurihydrogenibium	0	-Inf	-1.248964942832003
SRR6853342	Sulfurimonas	0	-Inf	-0.9737182096893369
SRR6853342	Sulfuritalea	0	-Inf	-1.2628095839358584
SRR6853342	Sulfurospirillum	0	-Inf	-0.9457685949689971
SRR6853342	Sulfurovum	0	-Inf	-1.2040490819639817
SRR6853342	Sutterella	0	-Inf	-1.166436367992152
SRR6853342	Symbiobacterium	0	-Inf	-1.0811267196614318
SRR6853342	Symbiodinium	3	0.6668166666666666	3.235856706374955
SRR6853342	Synechococcus	1	0.737858	1.768223247616127
SRR6853342	Synechocystis	0	-Inf	-0.9950330376610907
SRR6853342	Synergistes	0	-Inf	-1.9089500135712232
SRR6853342	Syntrophobacter	0	-Inf	-0.6444249611586971
SRR6853342	Syntrophobotulus	0	-Inf	-1.6679749164703979
SRR6853342	Syntrophomonas	0	-Inf	-1.006356671409264
SRR6853342	Syntrophorhabdus	0	-Inf	-1.016223219684484
SRR6853342	Syntrophus	0	-Inf	-0.7766585915016866
SRR6853342	T4likevirus	0	-Inf	-1.1601780884891892
SRR6853342	T7likevirus	0	-Inf	-1.181224548006841
SRR6853342	Talaromyces	3	0.9306983333333333	3.409157368704437
SRR6853342	Tannerella	0	-Inf	-1.2989209325382263
SRR6853342	Taphrina	2	0.808415	2.6708141747515146
SRR6853342	Tatumella	0	-Inf	-1.2904001981846245
SRR6853342	Taylorella	0	-Inf	-1.5494078296370568
SRR6853342	Tenacibaculum	0	-Inf	-1.0803381558937666
SRR6853342	Tepidanaerobacter	0	-Inf	-1.3209980796418075
SRR6853342	Tepidiphilus	0	-Inf	-0.850251567206394
SRR6853342	Teredinibacter	0	-Inf	-0.551853289169193
SRR6853342	Terracoccus	0	-Inf	-1.0892118116308422
SRR6853342	Terriglobus	3	0.5670966666666667	3.241150356134887
SRR6853342	Terrimonas	0	-Inf	-0.7425741021467538
SRR6853342	Tetragenococcus	0	-Inf	-0.7749820460777541
SRR6853342	Tetrahymena	0	-Inf	-1.149102312756218
SRR6853342	Tetrapisispora	0	-Inf	-1.8507316186970137
SRR6853342	Tetrasphaera	0	-Inf	-1.0297598448519016
SRR6853342	Thalassiosira	0	-Inf	-1.151735860112745
SRR6853342	Thalassobacillus	0	-Inf	-1.2441024920814054
SRR6853342	Thalassobacter	0	-Inf	-1.5909232174952397
SRR6853342	Thalassobaculum	10	1.09496	4.955293797584934
SRR6853342	Thalassobium	0	-Inf	-1.039500254916496
SRR6853342	Thalassolituus	0	-Inf	-0.9647334919568027
SRR6853342	Thalassospira	0	-Inf	-1.3295873447862476
SRR6853342	Thauera	11	0.7269516363636364	4.987460518242353
SRR6853342	Thecamonas	2	0.580615	2.5763027933782814
SRR6853342	Theileria	0	-Inf	-0.9644057859237323
SRR6853342	Thermacetogenium	0	-Inf	-1.1867315901179603
SRR6853342	Thermaerobacter	0	-Inf	-1.4192616119736914
SRR6853342	Thermanaerovibrio	0	-Inf	-0.9388519374638471
SRR6853342	Thermicanus	0	-Inf	-2.007772059054448
SRR6853342	Thermincola	0	-Inf	-1.3179364095979045
SRR6853342	Thermithiobacillus	0	-Inf	-0.8625272486367171
SRR6853342	Thermoanaerobacter	0	-Inf	-0.8034982990064358
SRR6853342	Thermoanaerobacterium	0	-Inf	-1.8823159744113762
SRR6853342	Thermobacillus	0	-Inf	-0.9913549700899296
SRR6853342	Thermobaculum	0	-Inf	-1.073257629388435
SRR6853342	Thermobifida	0	-Inf	-1.1738195479287745
SRR6853342	Thermobispora	0	-Inf	-1.3438691576246036
SRR6853342	Thermobrachium	0	-Inf	-1.1010102012516034
SRR6853342	Thermococcus	0	-Inf	-1.5627244320182367
SRR6853342	Thermocrispum	1	0.653848	1.4501386299239687
SRR6853342	Thermodesulfatator	0	-Inf	-1.2881687532461938
SRR6853342	Thermodesulfobacterium	0	-Inf	-1.6382204465856103
SRR6853342	Thermodesulfobium	0	-Inf	-1.5440169617840416
SRR6853342	Thermodesulfovibrio	0	-Inf	-1.286654133275328
SRR6853342	Thermomicrobium	0	-Inf	-1.7206052569719843
SRR6853342	Thermomonas	0	-Inf	-1.147400781449148
SRR6853342	Thermomonospora	0	-Inf	-1.265692572957118
SRR6853342	Thermomyces	3	0.81367	3.2632409296791116
SRR6853342	Thermophagus	0	-Inf	-1.232840840303513
SRR6853342	Thermoplasma	0	-Inf	-1.3255894951937774
SRR6853342	Thermosediminibacter	0	-Inf	-1.2141162975308648
SRR6853342	Thermosinus	0	-Inf	-1.5143421420737124
SRR6853342	Thermosipho	0	-Inf	-1.1725987233386803
SRR6853342	Thermosynechococcus	0	-Inf	-1.252023705507896
SRR6853342	Thermotoga	0	-Inf	-1.3002177677680864
SRR6853342	Thermovibrio	0	-Inf	-0.9404928690675097
SRR6853342	Thermus	0	-Inf	-1.2454409593331504
SRR6853342	Thielavia	3	0.7321066666666667	3.153473052549177
SRR6853342	Thioalkalimicrobium	0	-Inf	-0.9668380779031414
SRR6853342	Thioalkalivibrio	1	0.723435	1.6341603285207997
SRR6853342	Thiobacillus	0	-Inf	-1.6432614234672802
SRR6853342	Thiocapsa	1	0.550806	1.6685448678780308
SRR6853342	Thiocystis	0	-Inf	-0.6995107183609358
SRR6853342	Thioflavicoccus	0	-Inf	-1.609214013363991
SRR6853342	Thiomicrospira	0	-Inf	-1.5777579761851017
SRR6853342	Thiomonas	2	0.580185	2.8513038736462644
SRR6853342	Thiorhodococcus	0	-Inf	-1.1103501757258423
SRR6853342	Thiorhodospira	0	-Inf	-1.3133202605011673
SRR6853342	Thiorhodovibrio	0	-Inf	-0.9924046509530239
SRR6853342	Thiothrix	0	-Inf	-2.0580042754936314
SRR6853342	Thiovulum	0	-Inf	-0.9131726320616147
SRR6853342	Timonella	0	-Inf	-0.934620409661387
SRR6853342	Tistrella	4	0.7381960000000001	3.549939582257155
SRR6853342	Togninia	0	-Inf	-1.6422006423398203
SRR6853342	Tolumonas	0	-Inf	-1.091771513890219
SRR6853342	Tolypocladium	0	-Inf	-1.3154589596557358
SRR6853342	Tolypothrix	0	-Inf	-1.189736962085523
SRR6853342	Tomitella	0	-Inf	-0.5484180801346855
SRR6853342	Torulaspora	0	-Inf	-1.049455590915767
SRR6853342	Toxoplasma	0	-Inf	-1.2387654802488148
SRR6853342	Trametes	7	0.7508742857142857	4.378271386201932
SRR6853342	Tremella	2	0.70245	2.615204843095684
SRR6853342	Treponema	0	-Inf	-1.2408774975844594
SRR6853342	Trichoderma	15	0.6585059999999999	5.488697073148014
SRR6853342	Trichodesmium	0	-Inf	-1.3310991604260076
SRR6853342	Trichomonas	0	-Inf	-1.7256973677938268
SRR6853342	Trichomonasvirus	0	-Inf	-1.3902180442728613
SRR6853342	Trichophyton	1	0.707742	1.5857846125502437
SRR6853342	Trichormus	0	-Inf	-0.7993338947517972
SRR6853342	Trichosporon	69	0.7868298550724638	7.7129094315911875
SRR6853342	Tropheryma	0	-Inf	-1.0478381239266996
SRR6853342	Truepera	0	-Inf	-1.1921771519618034
SRR6853342	Trueperella	0	-Inf	-0.7281189553024606
SRR6853342	Trypanosoma	0	-Inf	-1.3378117071347149
SRR6853342	Tsukamurella	0	-Inf	-1.0098063347195418
SRR6853342	Tuber	0	-Inf	-1.2047989089501276
SRR6853342	Tuberibacillus	0	-Inf	-0.9680863001540196
SRR6853342	Tunalikevirus	0	-Inf	-1.45147933260887
SRR6853342	Turicella	0	-Inf	-1.0508364153275749
SRR6853342	Turicibacter	0	-Inf	-0.9256582829441751
SRR6853342	Turneriella	0	-Inf	-1.4382731870474774
SRR6853342	Twortlikevirus	0	-Inf	-1.3032211604209
SRR6853342	Uliginosibacterium	0	-Inf	-2.0172756130580156
SRR6853342	Umbelopsis	0	-Inf	-0.8786641813490546
SRR6853342	Uncinocarpus	1	0.854346	1.680049508579999
SRR6853342	Ureaplasma	0	-Inf	-0.8646640439995226
SRR6853342	Ureibacillus	0	-Inf	-1.0643669570275713
SRR6853342	Ustilago	12	0.8172641666666668	5.167075405740245
SRR6853342	Vagococcus	0	-Inf	-1.46561652854768
SRR6853342	Vanderwaltozyma	0	-Inf	-1.2044198711499636
SRR6853342	Varibaculum	0	-Inf	-1.1909239421402966
SRR6853342	Variovorax	21	0.7619338095238096	6.022184937506503
SRR6853342	Veillonella	8	1.9782975	4.558656216098821
SRR6853342	Verminephrobacter	4	0.8755575	3.6349031539168815
SRR6853342	Verrucomicrobium	0	-Inf	-1.1025761761003523
SRR6853342	Verrucosispora	0	-Inf	-1.2366609817051926
SRR6853342	Verticillium	5	0.6356360000000001	3.947185011488028
SRR6853342	Vibrio	1	0.707742	1.708085519136561
SRR6853342	Victivallis	0	-Inf	-0.9763136212417124
SRR6853342	Virgibacillus	0	-Inf	-1.3088302971779815
SRR6853342	Viridibacillus	0	-Inf	-1.449378934727919
SRR6853342	Vitreoscilla	0	-Inf	-2.0189046324649182
SRR6853342	Volvariella	1	0.612853	1.6330298871641167
SRR6853342	Waddlia	0	-Inf	-1.2954846214253357
SRR6853342	Wallemia	1	0.50465	1.7224299361416995
SRR6853342	Weeksella	0	-Inf	-1.4687556765403245
SRR6853342	Weissella	0	-Inf	-1.4224586354338313
SRR6853342	Wenxinia	3	0.7256633333333333	3.1699263112666998
SRR6853342	Whispovirus	0	-Inf	-1.93014082722229
SRR6853342	Wickerhamomyces	0	-Inf	-1.1181854711198012
SRR6853342	Wigglesworthia	0	-Inf	-1.1551356048704406
SRR6853342	Williamsia	0	-Inf	-1.0483702403735948
SRR6853342	Winogradskyella	0	-Inf	-1.1462027676157718
SRR6853342	Wohlfahrtiimonas	0	-Inf	-1.0881498599561672
SRR6853342	Wolbachia	0	-Inf	-1.083977688679444
SRR6853342	Wolfiporia	6	0.9258016666666666	4.284125300496086
SRR6853342	Wolinella	0	-Inf	-1.5912309621540326
SRR6853342	Woodsholea	0	-Inf	-0.955958683396438
SRR6853342	Xanthobacter	35	0.8755709714285714	6.724702008682396
SRR6853342	Xanthomonas	1	0.595859	1.651548011601396
SRR6853342	Xenococcus	0	-Inf	-1.7017156317832092
SRR6853342	Xenorhabdus	0	-Inf	-0.8327659537741054
SRR6853342	Xylanibacter	0	-Inf	-1.2764228703881155
SRR6853342	Xylanimonas	0	-Inf	-1.4290595679356746
SRR6853342	Xylella	0	-Inf	-1.2799453736206403
SRR6853342	Yaniella	0	-Inf	-1.2167097000166003
SRR6853342	Yarrowia	6	0.7294383333333333	4.171040417181929
SRR6853342	Yersinia	0	-Inf	-1.0044716297946483
SRR6853342	Yokenella	0	-Inf	-1.482177814806058
SRR6853342	Youngiibacter	0	-Inf	-1.4482705151193904
SRR6853342	Yualikevirus	0	-Inf	-1.299372227488702
SRR6853342	Zavarzinella	0	-Inf	-1.6130937787485737
SRR6853342	Zhouia	0	-Inf	-1.431155613862665
SRR6853342	Zobellia	0	-Inf	-1.461856691018652
SRR6853342	Zooshikella	0	-Inf	-1.1434488752941523
SRR6853342	Zunongwangia	0	-Inf	-1.35786792840107
SRR6853342	Zygosaccharomyces	0	-Inf	-0.9687953938826682
SRR6853342	Zymomonas	0	-Inf	-1.0963262463381502
SRR6853342	Zymophilus	0	-Inf	-1.4763062826738222
SRR6853342	Zymoseptoria	7	0.6285858571428572	4.443368652120143
SRR6853342	UNKNOWN	9971792	2.3743679592958817	NA
SRR6853343	Acanthamoeba	0	-Inf	-1.6100903218693965
SRR6853343	Acaricomes	1	0.514354	1.5094945221236875
SRR6853343	Acaryochloris	0	-Inf	-1.1661812730283938
SRR6853343	Acetivibrio	0	-Inf	-1.6288516585656927
SRR6853343	Acetobacter	276	0.7544307246376811	9.564142443224533
SRR6853343	Acetobacterium	0	-Inf	-1.211108437797126
SRR6853343	Acetohalobium	0	-Inf	-1.492880380823731
SRR6853343	Acetonema	0	-Inf	-1.2608235981900793
SRR6853343	Acholeplasma	0	-Inf	-1.3042250076765889
SRR6853343	Achromobacter	17	0.5889809411764705	5.512771998879055
SRR6853343	Aciculosporium	0	-Inf	-1.8202183682361401
SRR6853343	Acidaminococcus	0	-Inf	-0.9459640295355728
SRR6853343	Acidimicrobium	0	-Inf	-1.832748081010468
SRR6853343	Acidiphilium	0	-Inf	-1.6998575953748922
SRR6853343	Acidithiobacillus	57	0.6751298245614035	7.29269482353051
SRR6853343	Acidobacterium	0	-Inf	-1.5396793487171732
SRR6853343	Acidocella	0	-Inf	-1.3305060773709065
SRR6853343	Acidothermus	0	-Inf	-1.6611442725218004
SRR6853343	Acidovorax	1	2.05539	1.5175466316962796
SRR6853343	Aciduliprofundum	0	-Inf	-1.3535205074107013
SRR6853343	Acinetobacter	7304	2.338763700711939	14.285118003312094
SRR6853343	Actinoalloteichus	0	-Inf	-1.3191353620919741
SRR6853343	Actinobacillus	3	0.53054	3.033179837944841
SRR6853343	Actinobaculum	1	2.13208	1.5035743822427627
SRR6853343	Actinokineospora	6	0.5767866666666667	4.062664533026506
SRR6853343	Actinomadura	0	-Inf	-1.2641883958512172
SRR6853343	Actinomyces	132	0.6084089393939394	8.520767854691927
SRR6853343	Actinomycetospora	0	-Inf	-1.6076713769366089
SRR6853343	Actinoplanes	1	0.69959	1.7595866395222193
SRR6853343	Actinopolymorpha	0	-Inf	-1.67520000974602
SRR6853343	Actinopolyspora	0	-Inf	-1.2551754372241595
SRR6853343	Actinospica	0	-Inf	-1.591110039120167
SRR6853343	Actinosynnema	0	-Inf	-1.7973079796442435
SRR6853343	Adhaeribacter	0	-Inf	-1.3447320935389129
SRR6853343	Adlercreutzia	0	-Inf	-1.4911583796617454
SRR6853343	Advenella	5	0.63036	3.833429723314468
SRR6853343	Aequorivita	0	-Inf	-1.4336113033573143
SRR6853343	Aerococcus	1	0.656752	1.4558368533249713
SRR6853343	Aeromicrobium	0	-Inf	-1.3505801129604875
SRR6853343	Aeromonas	1886	1.4704833748674444	12.3332868799439
SRR6853343	Aestuariibacter	0	-Inf	-1.4286663537758049
SRR6853343	Aestuariimicrobium	0	-Inf	-1.0805400316285199
SRR6853343	Afipia	0	-Inf	-1.4402317547551964
SRR6853343	Agaricus	0	-Inf	-2.1934917655356574
SRR6853343	Agarivorans	0	-Inf	-1.6228050421598201
SRR6853343	Aggregatibacter	52	0.5703870961538462	7.173027447607036
SRR6853343	Agrobacterium	5	0.5688256	3.7469664290118767
SRR6853343	Agrococcus	0	-Inf	-1.3780493452569142
SRR6853343	Agromyces	0	-Inf	-0.7041161095008728
SRR6853343	Ahjdlikevirus	0	-Inf	-0.8017914803559272
SRR6853343	Ahrensia	0	-Inf	-1.586691084357184
SRR6853343	Ajellomyces	0	-Inf	-1.5934183837665388
SRR6853343	Akkermansia	0	-Inf	-1.1225590828034124
SRR6853343	Albugo	1	1.06053	1.5300122820777555
SRR6853343	Alcaligenes	5	0.920034	3.82533494622534
SRR6853343	Alcanivorax	5	0.5830632	3.6600898060243043
SRR6853343	Algicola	0	-Inf	-1.5439986928675127
SRR6853343	Algoriphagus	0	-Inf	-1.503438703501941
SRR6853343	Alicycliphilus	65	2.175153846153846	7.456393958006699
SRR6853343	Alicyclobacillus	0	-Inf	-1.3153800594851002
SRR6853343	Aliihoeflea	0	-Inf	-1.0139672283698178
SRR6853343	Aliivibrio	0	-Inf	-1.4464365182558918
SRR6853343	Alishewanella	4	0.545775	3.37253328528955
SRR6853343	Alistipes	0	-Inf	-1.2021956729241718
SRR6853343	Alkalibacillus	0	-Inf	-1.1458455976802326
SRR6853343	Alkalibacterium	0	-Inf	-1.6247071390489793
SRR6853343	Alkaliflexus	0	-Inf	-1.474935640031478
SRR6853343	Alkalilimnicola	0	-Inf	-0.9723825829640562
SRR6853343	Alkaliphilus	0	-Inf	-1.1954560061043105
SRR6853343	Allobaculum	0	-Inf	-0.967554288034382
SRR6853343	Allochromatium	0	-Inf	-1.9961281671580369
SRR6853343	Allofustis	0	-Inf	-1.2372157528594043
SRR6853343	Alloiococcus	0	-Inf	-1.9505134571723965
SRR6853343	Allomyces	2	0.748365	2.43564978329651
SRR6853343	Alloprevotella	0	-Inf	-1.9600570092031793
SRR6853343	Alloscardovia	0	-Inf	-1.2633975416222354
SRR6853343	Alphapapillomavirus	0	-Inf	-1.592837177071755
SRR6853343	Alpharetrovirus	0	-Inf	-0.9343525977256352
SRR6853343	Alternaria	120	1.2760291666666668	8.376077167938456
SRR6853343	Alteromonas	0	-Inf	-1.5387193713907796
SRR6853343	Amanita	0	-Inf	-1.2120516272072515
SRR6853343	Aminiphilus	0	-Inf	-0.9104586162787156
SRR6853343	Aminobacter	0	-Inf	-1.8997074291231875
SRR6853343	Aminomonas	0	-Inf	-1.4903243956958474
SRR6853343	Ammonifex	0	-Inf	-0.9571143854558198
SRR6853343	Amorphus	0	-Inf	-1.5522528509139868
SRR6853343	Amphibacillus	0	-Inf	-2.254618263964866
SRR6853343	Amphritea	0	-Inf	-1.3646037574767278
SRR6853343	Amycolatopsis	0	-Inf	-0.9668339103074202
SRR6853343	Amycolicicoccus	0	-Inf	-1.380852568494105
SRR6853343	Anabaena	0	-Inf	-1.0425125993410975
SRR6853343	Anaerobiospirillum	0	-Inf	-1.1665324388137914
SRR6853343	Anaerococcus	3	1.6178566666666667	3.0498191057683846
SRR6853343	Anaerofustis	0	-Inf	-1.0490028934251687
SRR6853343	Anaeroglobus	0	-Inf	-1.442608662763257
SRR6853343	Anaerolinea	0	-Inf	-1.723205957323874
SRR6853343	Anaeromusa	0	-Inf	-1.1751767592045177
SRR6853343	Anaeromyxobacter	0	-Inf	-1.2597482722663802
SRR6853343	Anaerophaga	0	-Inf	-1.269303847318101
SRR6853343	Anaerostipes	0	-Inf	-1.0515016088312534
SRR6853343	Anaerotruncus	0	-Inf	-1.1852242832650468
SRR6853343	Anaerovorax	0	-Inf	-0.7170631609364262
SRR6853343	Anaplasma	0	-Inf	-1.5815170625159338
SRR6853343	Ancylobacter	0	-Inf	-1.5518266187351466
SRR6853343	Aneurinibacillus	223	0.6622062780269058	9.262499489603508
SRR6853343	Angomonas	0	-Inf	-1.2262616352077667
SRR6853343	Anncaliia	0	-Inf	-1.5396178388628172
SRR6853343	Anoxybacillus	0	-Inf	-1.1169338239826234
SRR6853343	Aphanizomenon	0	-Inf	-1.3354432216607315
SRR6853343	Aphanomyces	0	-Inf	-1.8086724162104406
SRR6853343	Aquamicrobium	0	-Inf	-0.7752897047770908
SRR6853343	Aquaspirillum	26	0.7759423076923077	6.111076082164913
SRR6853343	Aquimarina	0	-Inf	-1.8263353584031563
SRR6853343	Arcanobacterium	0	-Inf	-1.2697044549133611
SRR6853343	Arcobacter	0	-Inf	-1.4099889804105512
SRR6853343	Arcticibacter	0	-Inf	-1.6426330926721018
SRR6853343	Arenibacter	0	-Inf	-1.5896538648198375
SRR6853343	Arenimonas	0	-Inf	-0.820687860084232
SRR6853343	Arenitalea	0	-Inf	-0.8809604059565472
SRR6853343	Arhodomonas	4	0.707245	3.563834159121535
SRR6853343	Aromatoleum	0	-Inf	-1.59972063326256
SRR6853343	Arsenicicoccus	0	-Inf	-0.960853361817369
SRR6853343	Arsenophonus	0	-Inf	-1.341586007078319
SRR6853343	Arthrobacter	8	0.75144375	4.516035703904746
SRR6853343	Arthroderma	0	-Inf	-1.1849224453843752
SRR6853343	Arthrospira	0	-Inf	-1.252845596702573
SRR6853343	Asaia	12	0.8124083333333334	5.04952039880278
SRR6853343	Ascocoryne	0	-Inf	-1.2286340086500729
SRR6853343	Ascogregarina	0	-Inf	-1.3481034915789338
SRR6853343	Ascosphaera	0	-Inf	-1.4404879012418688
SRR6853343	Ascovirus	0	-Inf	-1.6300155077474332
SRR6853343	Aspergillus	168	0.9814519642857145	8.834563875086392
SRR6853343	Asticcacaulis	226	0.5888716814159293	9.261190987125632
SRR6853343	Astrammina	0	-Inf	-1.8673006878360159
SRR6853343	Atopobacter	0	-Inf	-1.6654944382935133
SRR6853343	Atopobium	0	-Inf	-1.4344658736917713
SRR6853343	Atopococcus	0	-Inf	-1.1251129235892452
SRR6853343	Aurantimonas	276	0.5505688405797101	9.563376438850844
SRR6853343	Aureimonas	0	-Inf	-1.4544176475149986
SRR6853343	Aureobasidium	0	-Inf	-1.6777293340670225
SRR6853343	Aureococcus	0	-Inf	-1.2524311000568942
SRR6853343	Auricularia	1	0.653675	1.5991201961960364
SRR6853343	Austwickia	0	-Inf	-1.2975897482342906
SRR6853343	Avibacterium	0	-Inf	-1.7589979994140463
SRR6853343	Azoarcus	195	0.8925948717948718	9.080590519767613
SRR6853343	Azohydromonas	0	-Inf	-1.2477054322892542
SRR6853343	Azonexus	0	-Inf	-1.433603049563323
SRR6853343	Azorhizobium	0	-Inf	-1.4940513091023568
SRR6853343	Azospira	0	-Inf	-1.5789662479586575
SRR6853343	Azospirillum	45	0.7978266666666667	6.929211110545194
SRR6853343	Azotobacter	0	-Inf	-1.081416968888828
SRR6853343	Azovibrio	0	-Inf	-1.3508977428259887
SRR6853343	Babesia	1	0.653458	1.491694990417914
SRR6853343	Bacillus	158	1.022021835443038	8.767927464150995
SRR6853343	Bacteriovorax	0	-Inf	-1.4702441643475925
SRR6853343	Bacteroides	10	0.5140939999999999	4.742654444322227
SRR6853343	Badnavirus	0	-Inf	-1.5904146641287968
SRR6853343	Balneola	0	-Inf	-1.4760388045532096
SRR6853343	Barnesiella	0	-Inf	-1.2336604162233007
SRR6853343	Bartonella	0	-Inf	-2.272514519213477
SRR6853343	Basfia	0	-Inf	-1.4431712370373528
SRR6853343	Batrachochytrium	0	-Inf	-1.4603961444196014
SRR6853343	Baudoinia	0	-Inf	-1.6931386185908996
SRR6853343	Bavariicoccus	0	-Inf	-1.2387303858768375
SRR6853343	Bdellovibrio	0	-Inf	-2.12593939951944
SRR6853343	Beauveria	0	-Inf	-0.9153922543174774
SRR6853343	Beggiatoa	0	-Inf	-1.2435484833218193
SRR6853343	Beijerinckia	0	-Inf	-1.7828119991702889
SRR6853343	Belliella	0	-Inf	-1.0882478067005708
SRR6853343	Bergeyella	0	-Inf	-1.5117273905652684
SRR6853343	Bermanella	2	0.562635	2.445857036292713
SRR6853343	Betapapillomavirus	0	-Inf	-0.8856196869555251
SRR6853343	Beutenbergia	0	-Inf	-0.7690837591297159
SRR6853343	Bhargavaea	0	-Inf	-0.8981733707321733
SRR6853343	Bibersteinia	25	0.591556	6.10362871554869
SRR6853343	Bifidobacterium	0	-Inf	-1.5380382057313036
SRR6853343	Bilophila	0	-Inf	-0.9904546099679478
SRR6853343	Bipolaris	6	0.8926266666666667	4.022902043011794
SRR6853343	Bizionia	0	-Inf	-1.2958481251998195
SRR6853343	Blastococcus	0	-Inf	-1.0386562029652386
SRR6853343	Blastocystis	0	-Inf	-1.5587559595087508
SRR6853343	Blastomonas	63	0.7386126984126985	7.419807875640842
SRR6853343	Blastopirellula	0	-Inf	-1.8723811608865795
SRR6853343	Blattabacterium	0	-Inf	-1.328533767658507
SRR6853343	Blautia	0	-Inf	-1.35922295199173
SRR6853343	Blumeria	458	1.4202293668122268	10.287196764164564
SRR6853343	Bordetella	2	0.588021	2.4602263949252894
SRR6853343	Borrelia	0	-Inf	-1.499576117460231
SRR6853343	Botryotinia	0	-Inf	-1.065264025781445
SRR6853343	Brachybacterium	0	-Inf	-1.282709669804172
SRR6853343	Brachymonas	1	2.74571	1.551102356307565
SRR6853343	Brachyspira	0	-Inf	-1.5395713286702215
SRR6853343	Bradyrhizobium	341	0.6439656011730205	9.858190601562857
SRR6853343	Brenneria	1429	0.8227011896431071	11.931675484051322
SRR6853343	Brevibacillus	0	-Inf	-1.2129989688832716
SRR6853343	Brevibacterium	24	0.6677208333333334	6.010736209475312
SRR6853343	Brevundimonas	0	-Inf	-1.3091010575112842
SRR6853343	Brochothrix	0	-Inf	-1.4851392361681333
SRR6853343	Brucella	2	0.545248	2.4529254753644802
SRR6853343	Buchnera	0	-Inf	-1.4942291295077386
SRR6853343	Budvicia	124	0.5989064516129032	8.416931201736952
SRR6853343	Bulleidia	0	-Inf	-1.7278761516134933
SRR6853343	Burkholderia	918	0.69191924291939	11.290468055341409
SRR6853343	Butyricicoccus	0	-Inf	-1.496421874941523
SRR6853343	Butyricimonas	0	-Inf	-1.1485923397242803
SRR6853343	Butyrivibrio	0	-Inf	-1.1586543315065896
SRR6853343	Byssochlamys	0	-Inf	-1.1548292957735602
SRR6853343	C2likevirus	0	-Inf	-1.1432406521729175
SRR6853343	Caenispirillum	0	-Inf	-2.2654346291962013
SRR6853343	Caldalkalibacillus	0	-Inf	-1.591504320490437
SRR6853343	Caldanaerobacter	0	-Inf	-1.2870657456364745
SRR6853343	Caldibacillus	0	-Inf	-1.4390167691657265
SRR6853343	Caldicellulosiruptor	0	-Inf	-1.2951505224105475
SRR6853343	Caldicoprobacter	0	-Inf	-1.647233339536329
SRR6853343	Caldilinea	0	-Inf	-1.261978663062557
SRR6853343	Caldimonas	0	-Inf	-1.0704757658597526
SRR6853343	Caldisericum	0	-Inf	-1.4676379031153077
SRR6853343	Calditerrivibrio	0	-Inf	-1.0136145323968655
SRR6853343	Caldithrix	0	-Inf	-1.2030064806623804
SRR6853343	Caloramator	0	-Inf	-1.1091557206084635
SRR6853343	Calothrix	0	-Inf	-1.4192847356842568
SRR6853343	Caminibacter	0	-Inf	-1.0175911559680875
SRR6853343	Campylobacter	1	2.07029	1.666381045715367
SRR6853343	Candida	0	-Inf	-1.4231016091075697
SRR6853343	Candidatus Accumulibacter	0	-Inf	-1.4427037113923935
SRR6853343	Candidatus Altimarinus	0	-Inf	-1.0546510035825134
SRR6853343	Candidatus Amoebophilus	0	-Inf	-1.8808044248802878
SRR6853343	Candidatus Ancillula	0	-Inf	-1.3701594982981105
SRR6853343	Candidatus Aquiluna	0	-Inf	-1.345557987427992
SRR6853343	Candidatus Arthromitus	0	-Inf	-1.3535727276676173
SRR6853343	Candidatus Atelocyanobacterium	0	-Inf	-1.2983283541914419
SRR6853343	Candidatus Azobacteroides	0	-Inf	-1.69831226293402
SRR6853343	Candidatus Blochmannia	0	-Inf	-1.4997396239980132
SRR6853343	Candidatus Caldatribacteirum	0	-Inf	-1.3356210800547124
SRR6853343	Candidatus Cardinium	0	-Inf	-1.8574274866172416
SRR6853343	Candidatus Chloracidobacterium	0	-Inf	-2.21090581708694
SRR6853343	Candidatus Cloacimonas	0	-Inf	-1.7444192420279807
SRR6853343	Candidatus Desulforudis	0	-Inf	-1.633743110126911
SRR6853343	Candidatus Endolissoclinum	0	-Inf	-1.603713812448125
SRR6853343	Candidatus Entotheonella	0	-Inf	-1.1408012424982803
SRR6853343	Candidatus Glomeribacter	0	-Inf	-1.585749365032727
SRR6853343	Candidatus Halobonum	0	-Inf	-1.3590741611956452
SRR6853343	Candidatus Hamiltonella	0	-Inf	-1.4406327083184134
SRR6853343	Candidatus Hepatoplasma	0	-Inf	-1.2073374228177256
SRR6853343	Candidatus Hodgkinia	0	-Inf	-1.2361033333706728
SRR6853343	Candidatus Hydrogenedens	0	-Inf	-1.1920578979329783
SRR6853343	Candidatus Ishikawaella	0	-Inf	-1.0805858156551478
SRR6853343	Candidatus Koribacter	0	-Inf	-0.9549645741982955
SRR6853343	Candidatus Liberibacter	0	-Inf	-1.5955620754697053
SRR6853343	Candidatus Magnetoglobus	0	-Inf	-1.5410782466653776
SRR6853343	Candidatus Methanomethylophilus	0	-Inf	-0.6299269174170984
SRR6853343	Candidatus Methylomirabilis	0	-Inf	-1.6215928588298492
SRR6853343	Candidatus Microthrix	0	-Inf	-0.9207778055669679
SRR6853343	Candidatus Midichloria	0	-Inf	-1.3441516073330801
SRR6853343	Candidatus Moranella	0	-Inf	-1.2774101050794797
SRR6853343	Candidatus Odyssella	0	-Inf	-1.1917751507531025
SRR6853343	Candidatus Omnitrophus	0	-Inf	-1.44415669149584
SRR6853343	Candidatus Pelagibacter	0	-Inf	-1.1907744529588125
SRR6853343	Candidatus Photodesmus	0	-Inf	-1.915637549574869
SRR6853343	Candidatus Phytoplasma	0	-Inf	-2.060470180057336
SRR6853343	Candidatus Profftella	0	-Inf	-1.5025890913153774
SRR6853343	Candidatus Protochlamydia	0	-Inf	-1.3095143543306464
SRR6853343	Candidatus Puniceispirillum	0	-Inf	-1.254035253726229
SRR6853343	Candidatus Regiella	0	-Inf	-1.3573496985949427
SRR6853343	Candidatus Saccharimonas	0	-Inf	-1.467044764109175
SRR6853343	Candidatus Solibacter	0	-Inf	-1.3040739361371372
SRR6853343	Candidatus Stoquefichus	0	-Inf	-1.7507186888338073
SRR6853343	Candidatus Sulcia	0	-Inf	-1.173351421259574
SRR6853343	Candidatus Symbiobacter	0	-Inf	-1.2744722158036619
SRR6853343	Candidatus Tremblaya	0	-Inf	-1.158284682990745
SRR6853343	Candidatus Xenolissoclinum	0	-Inf	-1.7465468190523774
SRR6853343	Capnocytophaga	2	1.5410849999999998	2.3977858678967556
SRR6853343	Capronia	0	-Inf	-1.443111757882562
SRR6853343	Capsaspora	5	0.566174	3.6513935605364525
SRR6853343	Carboxydothermus	0	-Inf	-1.3339697033349553
SRR6853343	Cardiobacterium	1	0.764722	1.3568595889998205
SRR6853343	Carnimonas	0	-Inf	-1.2954877522157617
SRR6853343	Carnobacterium	0	-Inf	-1.3709241548701785
SRR6853343	Catellibacterium	0	-Inf	-1.5626053261990145
SRR6853343	Catellicoccus	0	-Inf	-0.9067152301468994
SRR6853343	Catelliglobosispora	0	-Inf	-1.575100967603749
SRR6853343	Catenibacterium	0	-Inf	-1.533793891957402
SRR6853343	Catenovulum	0	-Inf	-1.3694250883207193
SRR6853343	Catenulispora	0	-Inf	-2.092770426784949
SRR6853343	Caulobacter	125	0.6364424000000001	8.42122038981314
SRR6853343	Cavemovirus	0	-Inf	-1.5487640047344673
SRR6853343	Cecembia	1	1.64406	1.5411827827132079
SRR6853343	Cedecea	1459	0.7453255654557916	11.960890620018448
SRR6853343	Celeribacter	0	-Inf	-1.1491094550359313
SRR6853343	Cellulomonas	0	-Inf	-1.6383423563536081
SRR6853343	Cellulophaga	0	-Inf	-1.1433847669520558
SRR6853343	Cellulosilyticum	0	-Inf	-1.1842298650557104
SRR6853343	Cellulosimicrobium	0	-Inf	-1.5907436046262942
SRR6853343	Cellvibrio	1	0.556097	1.6436379599936894
SRR6853343	Centipeda	0	-Inf	-1.3567930981378349
SRR6853343	Ceratocystis	0	-Inf	-1.2182466459350567
SRR6853343	Cercospora	1	0.519926	1.478589653647023
SRR6853343	Ceriporiopsis	0	-Inf	-1.6119633442651164
SRR6853343	Cesiribacter	0	-Inf	-1.4199910932164845
SRR6853343	Cetobacterium	0	-Inf	-1.4445780022983974
SRR6853343	Chaetomium	0	-Inf	-1.343540857623539
SRR6853343	Chamaesiphon	0	-Inf	-1.1227540574696853
SRR6853343	Chelativorans	0	-Inf	-1.800373679117443
SRR6853343	Chelatococcus	3	0.52305	3.120851568010577
SRR6853343	Chipapillomavirus	0	-Inf	-1.4652472160044503
SRR6853343	Chitinibacter	13	0.7610507692307693	5.095903095978528
SRR6853343	Chitinilyticum	0	-Inf	-1.7004733744767437
SRR6853343	Chitinimonas	0	-Inf	-1.2404987204860307
SRR6853343	Chitiniphilus	0	-Inf	-1.9174979964627716
SRR6853343	Chitinophaga	0	-Inf	-0.9866363207533374
SRR6853343	Chlamydia	27	1.6688196296296298	6.1954416533787375
SRR6853343	Chlamydophila	0	-Inf	-1.1596666494560925
SRR6853343	Chlorobaculum	0	-Inf	-1.560634550807201
SRR6853343	Chlorobium	0	-Inf	-1.3943443746000679
SRR6853343	Chloroflexus	0	-Inf	-1.5430969456174877
SRR6853343	Chlorogloeopsis	0	-Inf	-1.146304000625485
SRR6853343	Chloroherpeton	0	-Inf	-1.4266357667320304
SRR6853343	Chlorovirus	0	-Inf	-1.462516873021098
SRR6853343	Chromera	0	-Inf	-1.2195541296479142
SRR6853343	Chromobacterium	1	0.548487	1.3756896350490269
SRR6853343	Chromohalobacter	181	0.5505088397790056	8.9537537197936
SRR6853343	Chroococcidiopsis	0	-Inf	-1.5974014257289288
SRR6853343	Chryseobacterium	0	-Inf	-1.1163740103447186
SRR6853343	Chrysiogenes	0	-Inf	-1.6411085343364413
SRR6853343	Chthoniobacter	0	-Inf	-0.8928962537819978
SRR6853343	Chthonomonas	0	-Inf	-1.522122626846858
SRR6853343	Circovirus	0	-Inf	-1.4569179629330826
SRR6853343	Citreicella	0	-Inf	-1.4949749621315527
SRR6853343	Citricoccus	0	-Inf	-1.7503133696180488
SRR6853343	Citrobacter	10223	1.163942729140174	14.77255841114794
SRR6853343	Citromicrobium	0	-Inf	-1.4556431591744436
SRR6853343	Cladonia	0	-Inf	-1.2527466809578398
SRR6853343	Cladophialophora	0	-Inf	-1.8382735812510549
SRR6853343	Cladosporium	1	0.508974	1.5281398899105627
SRR6853343	Clavibacter	0	-Inf	-1.404701607607426
SRR6853343	Claviceps	0	-Inf	-1.6357897159535415
SRR6853343	Clavispora	0	-Inf	-0.9323004090231122
SRR6853343	Cloacibacillus	0	-Inf	-1.1483784044819112
SRR6853343	Clostridium	0	-Inf	-1.4126596643209954
SRR6853343	Cobetia	109	0.8252752293577982	8.203408338904316
SRR6853343	Coccidioides	0	-Inf	-1.1433037046104295
SRR6853343	Cohnella	0	-Inf	-1.2876192554330885
SRR6853343	Coleofasciculus	0	-Inf	-1.6489587897185916
SRR6853343	Colletotrichum	1	0.854346	1.450597845482785
SRR6853343	Collimonas	43	0.6005372093023256	6.892005240327862
SRR6853343	Collinsella	0	-Inf	-1.2370930218677627
SRR6853343	Coltivirus	0	-Inf	-1.1947001283746779
SRR6853343	Colwellia	0	-Inf	-1.5610394926988351
SRR6853343	Comamonas	16	0.5901825	5.48238975378476
SRR6853343	Commensalibacter	0	-Inf	-1.2698430456341447
SRR6853343	Conchiformibius	0	-Inf	-1.2487323477716823
SRR6853343	Conexibacter	0	-Inf	-1.2090948381528621
SRR6853343	Congregibacter	0	-Inf	-1.3233977479959753
SRR6853343	Coniophora	0	-Inf	-1.6610726060329737
SRR6853343	Coniosporium	0	-Inf	-1.6502503115908602
SRR6853343	Coprinopsis	3	0.8062033333333334	2.972584531688755
SRR6853343	Coprobacillus	0	-Inf	-0.9886259697968676
SRR6853343	Coprobacter	0	-Inf	-1.262199959941776
SRR6853343	Coprococcus	0	-Inf	-1.366494522554204
SRR6853343	Coprothermobacter	0	-Inf	-1.5133520357932062
SRR6853343	Corallococcus	0	-Inf	-1.5170724901257455
SRR6853343	Cordyceps	0	-Inf	-0.42989655329409515
SRR6853343	Coriobacterium	0	-Inf	-1.7357364463038942
SRR6853343	Corynebacterium	11	1.573599090909091	4.910023376329386
SRR6853343	Coxiella	52	0.6393076923076924	7.168055083566322
SRR6853343	Crinalium	0	-Inf	-1.85194174987988
SRR6853343	Crithidia	0	-Inf	-1.2473835465757204
SRR6853343	Croceibacter	0	-Inf	-1.2772004690878238
SRR6853343	Crocosphaera	0	-Inf	-1.4139086508013288
SRR6853343	Cronartium	0	-Inf	-1.236997516369812
SRR6853343	Cronobacter	46388	1.2499397493101663	16.953993024908623
SRR6853343	Cryocola	0	-Inf	-1.105055234571901
SRR6853343	Cryomyces	0	-Inf	-1.8003836142000238
SRR6853343	Cryptobacterium	0	-Inf	-0.8759259776353688
SRR6853343	Cryptococcus	29	1.2421910344827587	6.306766510057016
SRR6853343	Cryptosporangium	0	-Inf	-1.3800269537355663
SRR6853343	Cryptosporidium	0	-Inf	-1.8172101735761137
SRR6853343	Cucumibacter	326	0.8061748466257669	9.808397991280955
SRR6853343	Cupriavidus	846	0.8929107092198582	11.170873864050222
SRR6853343	Curtobacterium	0	-Inf	-1.1647257808589995
SRR6853343	Curvibacter	0	-Inf	-1.6849728642056665
SRR6853343	Cyanidioschyzon	0	-Inf	-1.3892028046106504
SRR6853343	Cyanidium	0	-Inf	-1.7812368759020734
SRR6853343	Cyanobacterium	0	-Inf	-1.780821853940178
SRR6853343	Cyanobium	0	-Inf	-1.5440195204718512
SRR6853343	Cyanothece	0	-Inf	-1.6501599091341197
SRR6853343	Cyberlindnera	0	-Inf	-1.3234508781495629
SRR6853343	Cyclobacterium	0	-Inf	-1.4800953431255317
SRR6853343	Cycloclasticus	0	-Inf	-1.3910514323034509
SRR6853343	Cylindrospermum	0	-Inf	-1.1334338927023146
SRR6853343	Cyphellophora	0	-Inf	-1.8837474728729422
SRR6853343	Cypovirus	0	-Inf	-1.18855097091467
SRR6853343	Cystobacter	0	-Inf	-1.6182007306266075
SRR6853343	Cytophaga	0	-Inf	-1.7211206963414731
SRR6853343	Dacryopinax	2	0.89956	2.4985607685585633
SRR6853343	Dactylellina	0	-Inf	-1.82611110627728
SRR6853343	Dactylococcopsis	0	-Inf	-1.590961550424062
SRR6853343	Daldinia	0	-Inf	-1.0844069168993373
SRR6853343	Dasania	0	-Inf	-1.6114079135436845
SRR6853343	Debaryomyces	0	-Inf	-1.5767649477579235
SRR6853343	Dechloromonas	0	-Inf	-1.1224421860040248
SRR6853343	Deferribacter	0	-Inf	-1.8324243428096427
SRR6853343	Deferrisoma	0	-Inf	-1.516349505566864
SRR6853343	Dehalobacter	1	0.586377	1.4332322947711758
SRR6853343	Dehalococcoides	0	-Inf	-1.3904329101948723
SRR6853343	Dehalogenimonas	0	-Inf	-1.3150007676197453
SRR6853343	Deinococcus	1	0.534739	1.7619144454146103
SRR6853343	Dekkera	0	-Inf	-1.6246862542421554
SRR6853343	Delftia	189	0.6192063492063492	9.037428094322964
SRR6853343	Demetria	0	-Inf	-1.4737403913112668
SRR6853343	Denitrovibrio	0	-Inf	-1.4865081826282216
SRR6853343	Dermabacter	0	-Inf	-1.5227018031205832
SRR6853343	Dermacoccus	0	-Inf	-1.537131734298014
SRR6853343	Dermatophilus	0	-Inf	-1.5584602318182859
SRR6853343	Derxia	0	-Inf	-1.3017650868615513
SRR6853343	Desmospora	0	-Inf	-1.1839076536457367
SRR6853343	Desulfarculus	0	-Inf	-1.7347474001348064
SRR6853343	Desulfatibacillum	0	-Inf	-1.1019540707717181
SRR6853343	Desulfatirhabdium	0	-Inf	-0.9244765201149497
SRR6853343	Desulfitobacterium	0	-Inf	-1.6565139476960038
SRR6853343	Desulfobacca	0	-Inf	-1.503952608847295
SRR6853343	Desulfobacter	0	-Inf	-1.4200900734722786
SRR6853343	Desulfobacterium	0	-Inf	-1.3809076798459787
SRR6853343	Desulfobacula	0	-Inf	-1.2175250931891952
SRR6853343	Desulfobulbus	0	-Inf	-1.8447241020708902
SRR6853343	Desulfocapsa	0	-Inf	-1.3133116894978867
SRR6853343	Desulfococcus	0	-Inf	-1.4105928856142054
SRR6853343	Desulfocurvus	0	-Inf	-1.1407642355879835
SRR6853343	Desulfohalobium	0	-Inf	-1.2227166985492757
SRR6853343	Desulfomicrobium	0	-Inf	-1.0766061296756073
SRR6853343	Desulfomonile	0	-Inf	-1.3707973327568188
SRR6853343	Desulfonatronospira	0	-Inf	-1.5102679159870038
SRR6853343	Desulfonatronum	0	-Inf	-1.2004257009501518
SRR6853343	Desulfonauticus	0	-Inf	-1.031069781324941
SRR6853343	Desulforegula	0	-Inf	-1.1012444965322765
SRR6853343	Desulfosarcina	0	-Inf	-1.2193296354270706
SRR6853343	Desulfospira	0	-Inf	-1.0377655592103647
SRR6853343	Desulfosporosinus	2	0.92511	2.4997659044649763
SRR6853343	Desulfotalea	0	-Inf	-1.484003328901995
SRR6853343	Desulfotignum	0	-Inf	-1.4328233449962406
SRR6853343	Desulfotomaculum	0	-Inf	-1.7626452972237858
SRR6853343	Desulfovibrio	0	-Inf	-1.474674009200741
SRR6853343	Desulfovirgula	0	-Inf	-1.6317076946491533
SRR6853343	Desulfurella	0	-Inf	-1.7288093770657629
SRR6853343	Desulfurispirillum	0	-Inf	-1.2652832302941985
SRR6853343	Desulfurispora	0	-Inf	-1.2779783249235126
SRR6853343	Desulfurivibrio	0	-Inf	-0.9504672251153372
SRR6853343	Desulfurobacterium	0	-Inf	-1.2245143241205523
SRR6853343	Desulfuromonas	0	-Inf	-0.8715026953006801
SRR6853343	Dethiobacter	0	-Inf	-1.2106369990528483
SRR6853343	Dethiosulfovibrio	0	-Inf	-1.3564987796317265
SRR6853343	Dialister	0	-Inf	-1.431537278575999
SRR6853343	Dichelobacter	0	-Inf	-1.2523713728000139
SRR6853343	Dichomitus	0	-Inf	-1.314613835649755
SRR6853343	Dickeya	14306	0.8193673633440515	15.256357869449916
SRR6853343	Dictyoglomus	0	-Inf	-1.775074538975265
SRR6853343	Dictyostelium	3	1.2865666666666666	3.0132608214876653
SRR6853343	Dielma	0	-Inf	-1.5984109209487816
[truncated: 252,266 more rows]
