# Supplementary material for: Crewmember microbiome may influence microbial composition of ISS habitable surfaces
Source: PLoS One. 2020 Apr 29;15(4):e0231838. doi: 10.1371/journal.pone.0231838 (PMC7190111; doi:10.1371/journal.pone.0231838)
Supplement: S4 Dataset — Read counts, clr-transformed read counts, and average read scores. (TSV) [file pone.0231838.s015.tsv]

sample	species	read_count	avg_read_score	clr_zero
SRR6853342	[Bacteroides] pectinophilus	0	-Inf	-0.5046204134699018
SRR6853342	[Cellvibrio] gilvus	0	-Inf	-0.802336098360843
SRR6853342	[Clostridium] bartlettii	2	1.630025	3.177933025251239
SRR6853342	[Clostridium] bifermentans	0	-Inf	-0.5396823194535222
SRR6853342	[Clostridium] glycolicum	0	-Inf	-0.5432227804217092
SRR6853342	[Clostridium] hiranonis	0	-Inf	-0.7728522598137719
SRR6853342	[Clostridium] innocuum	0	-Inf	-0.29647322589340686
SRR6853342	[Clostridium] mangenotii	0	-Inf	-0.29915100811858836
SRR6853342	[Clostridium] ramosum	0	-Inf	-0.9183039555438384
SRR6853342	[Clostridium] sordellii	0	-Inf	-0.4769546869638285
SRR6853342	[Clostridium] spiroforme	0	-Inf	-0.41702641690248
SRR6853342	[Clostridium] stercorarium	0	-Inf	-0.5117889996361648
SRR6853342	[Clostridium] sticklandii	0	-Inf	-0.769475095102958
SRR6853342	[Eubacterium] biforme	0	-Inf	-1.052714020225693
SRR6853342	[Eubacterium] cylindroides	0	-Inf	-0.7183837024891637
SRR6853342	[Eubacterium] dolichum	0	-Inf	-0.6685763525896202
SRR6853342	[Eubacterium] infirmum	0	-Inf	-0.9470040121068534
SRR6853342	[Eubacterium] nodatum	0	-Inf	-1.0459097251042089
SRR6853342	[Eubacterium] sulci	0	-Inf	-0.6610812017323927
SRR6853342	[Eubacterium] yurii	0	-Inf	-0.5909467595778495
SRR6853342	[Ruminococcus] gnavus	0	-Inf	-0.4750136268163216
SRR6853342	[Ruminococcus] obeum	0	-Inf	-0.7350119635270588
SRR6853342	[Ruminococcus] torques	0	-Inf	-0.7182597632851805
SRR6853342	[Scytonema hofmanni] UTEX 2349	0	-Inf	-1.0278227366983148
SRR6853342	[Streptococcus] pleomorphus	0	-Inf	-0.5903124336094345
SRR6853342	Acanthamoeba castellanii	3	0.8586366666666666	3.7805279402344687
SRR6853342	Acanthamoeba polyphaga mimivirus	0	-Inf	-0.6448071416567654
SRR6853342	Acaricomes phytoseiuli	6	0.6160416666666667	4.872357142562818
SRR6853342	Acaryochloris marina	0	-Inf	-0.09746768174308046
SRR6853342	Acaryochloris sp. CCMEE 5410	0	-Inf	-0.7424906053391744
SRR6853342	Acetivibrio cellulolyticus	0	-Inf	-0.37020987474483324
SRR6853342	Acetobacter aceti	15	0.7566400000000001	6.0517338137298085
SRR6853342	Acetobacter nitrogenifigens	0	-Inf	-0.6785861327438982
SRR6853342	Acetobacter pasteurianus	0	-Inf	-0.19891048083339938
SRR6853342	Acetobacter pomorum	0	-Inf	-0.6357770750943655
SRR6853342	Acetobacter tropicalis	0	-Inf	-1.0156842611769332
SRR6853342	Acetobacteraceae bacterium AT-5844	3	0.9819866666666667	3.8629827449700143
SRR6853342	Acetobacterium dehalogenans	0	-Inf	-0.48351534511079053
SRR6853342	Acetobacterium woodii	0	-Inf	-0.8482028886521773
SRR6853342	Acetohalobium arabaticum	0	-Inf	-0.36472356153214935
SRR6853342	Acetonema longum	0	-Inf	-0.9704853108761141
SRR6853342	Acholeplasma axanthum	0	-Inf	-0.48138600254365416
SRR6853342	Acholeplasma granularum	0	-Inf	-0.45321390236859327
SRR6853342	Acholeplasma laidlawii	0	-Inf	-0.9268527526545046
SRR6853342	Acholeplasma multilocale	0	-Inf	-0.5003894472675409
SRR6853342	Achromobacter arsenitoxydans	0	-Inf	-0.8085981730304197
SRR6853342	Achromobacter piechaudii	0	-Inf	-0.8363717660041199
SRR6853342	Achromobacter xylosoxidans	12	0.70645525	5.702270134703785
SRR6853342	Aciculosporium take	0	-Inf	-0.48723698953920397
SRR6853342	Acidaminococcus fermentans	0	-Inf	-0.7050665505139295
SRR6853342	Acidaminococcus intestini	0	-Inf	-0.9559053609493897
SRR6853342	Acidaminococcus sp. BV3L6	0	-Inf	-0.4953523202977981
SRR6853342	Acidaminococcus sp. D21	0	-Inf	-0.3640212834748638
SRR6853342	Acidaminococcus sp. HPA0509	0	-Inf	-0.6681738628073286
SRR6853342	Acidimicrobium ferrooxidans	0	-Inf	-0.4547920786140451
SRR6853342	Acidiphilium cryptum	0	-Inf	-0.36894145133161416
SRR6853342	Acidiphilium multivorum	2	0.566085	3.17984059278569
SRR6853342	Acidiphilium sp. PM	1	0.511267	2.185636765669719
SRR6853342	Acidithiobacillus caldus	0	-Inf	-0.38777579491549297
SRR6853342	Acidithiobacillus caldus plasmid pTcM1	0	-Inf	-0.4800031086190435
SRR6853342	Acidithiobacillus ferrivorans	0	-Inf	-0.42951455581289133
SRR6853342	Acidithiobacillus ferrooxidans	0	-Inf	-0.45187592301215007
SRR6853342	Acidithiobacillus ferrooxidans plasmid pTF5	0	-Inf	-0.7493897281056279
SRR6853342	Acidithiobacillus phage AcaML1	0	-Inf	-1.0991132023139907
SRR6853342	Acidithiobacillus sp. GGI-221	0	-Inf	-0.14589900834770794
SRR6853342	Acidithiobacillus thiooxidans	0	-Inf	-0.6779310797880331
SRR6853342	Acidobacteria bacterium JGI 0001001-H03	0	-Inf	-0.6527226114645166
SRR6853342	Acidobacteriaceae bacterium KBS 83	0	-Inf	-0.4578074885816331
SRR6853342	Acidobacteriaceae bacterium KBS 89	0	-Inf	-0.5772959851321952
SRR6853342	Acidobacteriaceae bacterium KBS 96	0	-Inf	-0.9515179975323809
SRR6853342	Acidobacteriaceae bacterium TAA166	0	-Inf	-0.2271240800440759
SRR6853342	Acidobacterium capsulatum	0	-Inf	-0.6926895389549108
SRR6853342	Acidocella sp. MX-AZ02	4	0.6950325	4.13719115534212
SRR6853342	Acidothermus cellulolyticus	0	-Inf	-0.7733761268593958
SRR6853342	Acidovorax avenae	0	-Inf	-0.37104637067637875
SRR6853342	Acidovorax citrulli	0	-Inf	-0.6265039306797738
SRR6853342	Acidovorax delafieldii	0	-Inf	-0.9522658016150017
SRR6853342	Acidovorax ebreus	0	-Inf	-0.7551795145388743
SRR6853342	Acidovorax radicis	0	-Inf	-0.7893001926124861
SRR6853342	Acidovorax sp. CF316	10	0.9583069999999999	5.428465981807657
SRR6853342	Acidovorax sp. JHL-3	0	-Inf	-0.6019724723717206
SRR6853342	Acidovorax sp. JHL-9	0	-Inf	-0.7245028394021107
SRR6853342	Acidovorax sp. JS42	0	-Inf	0.1716095635349845
SRR6853342	Acidovorax sp. JS42 plasmid pAOVO01	0	-Inf	-0.7489116993362523
SRR6853342	Acidovorax sp. JS42 plasmid pAOVO02	0	-Inf	-0.5360223285697292
SRR6853342	Acidovorax sp. KKS102	0	-Inf	-0.5665543363370699
SRR6853342	Acidovorax sp. MR-S7	0	-Inf	-0.7619285864612639
SRR6853342	Acidovorax sp. NO-1	0	-Inf	-0.9174145700604932
SRR6853342	Aciduliprofundum boonei	0	-Inf	-0.48998626954854985
SRR6853342	Acinetobacter baumannii	1	1.48492	2.0713721993812855
SRR6853342	Acinetobacter baumannii plasmid pABIR	0	-Inf	-1.0201123318636638
SRR6853342	Acinetobacter baumannii plasmid pAbNDM-1	0	-Inf	-0.7649836157090164
SRR6853342	Acinetobacter baumannii plasmid pABVA01	0	-Inf	-0.28103864694887337
SRR6853342	Acinetobacter baumannii plasmid pMAC	0	-Inf	-0.2850949921559274
SRR6853342	Acinetobacter baumannii plasmid pMMA2	0	-Inf	-0.6293066327691412
SRR6853342	Acinetobacter baumannii plasmid pMMCU2	0	-Inf	-0.7432321160878214
SRR6853342	Acinetobacter baylyi	0	-Inf	-0.5170473164139567
SRR6853342	Acinetobacter beijerinckii	0	-Inf	-0.32056776098497475
SRR6853342	Acinetobacter bereziniae	0	-Inf	-0.54129333483152
SRR6853342	Acinetobacter bohemicus	0	-Inf	-1.1713147004390652
SRR6853342	Acinetobacter bouvetii	0	-Inf	-0.6641542319453297
SRR6853342	Acinetobacter brisouii	0	-Inf	-0.9286520336405324
SRR6853342	Acinetobacter calcoaceticus	0	-Inf	-0.722189019176782
SRR6853342	Acinetobacter gerneri	0	-Inf	-0.40915522929348147
SRR6853342	Acinetobacter guillouiae	0	-Inf	-0.5693541248604759
SRR6853342	Acinetobacter gyllenbergii	0	-Inf	-0.618995849460425
SRR6853342	Acinetobacter haemolyticus	0	-Inf	-0.732305712247201
SRR6853342	Acinetobacter indicus	0	-Inf	-0.7672051080678695
SRR6853342	Acinetobacter johnsonii	1	1.8474	2.1798186343644894
SRR6853342	Acinetobacter junii	1	2.26458	2.3352723879072723
SRR6853342	Acinetobacter lwoffii	1	2.09105	2.169711297194036
SRR6853342	Acinetobacter nectaris	0	-Inf	-0.6368421981174915
SRR6853342	Acinetobacter nosocomialis	0	-Inf	-0.8465794961591191
SRR6853342	Acinetobacter oleivorans	0	-Inf	-0.54365969639299
SRR6853342	Acinetobacter parvus	0	-Inf	-0.7843936762386887
SRR6853342	Acinetobacter phage Abp1	0	-Inf	-0.8686378273002012
SRR6853342	Acinetobacter phage Acj61	0	-Inf	-0.5542219921278702
SRR6853342	Acinetobacter phage Bphi-B1251	0	-Inf	-0.9476243247955912
SRR6853342	Acinetobacter phage phiAB1	0	-Inf	-0.83847086288889106
SRR6853342	Acinetobacter phage ZZ1	0	-Inf	-0.7628767374265893
SRR6853342	Acinetobacter pittii	0	-Inf	-0.8544301276401718
SRR6853342	Acinetobacter radioresistens	0	-Inf	-1.2127303318433802
SRR6853342	Acinetobacter rudis	0	-Inf	-0.6333673603910082
SRR6853342	Acinetobacter schindleri	0	-Inf	-0.6438882254587307
SRR6853342	Acinetobacter soli	0	-Inf	-0.5984028305511865
SRR6853342	Acinetobacter sp. 528	0	-Inf	-0.6252290283508477
SRR6853342	Acinetobacter sp. ADP1	0	-Inf	-0.16584836906623984
SRR6853342	Acinetobacter sp. ANC 3789	0	-Inf	-0.9513811926164221
SRR6853342	Acinetobacter sp. ANC 3862	0	-Inf	-0.6101406695318625
SRR6853342	Acinetobacter sp. ANC 3880	0	-Inf	-0.3100177717873117
SRR6853342	Acinetobacter sp. ANC 3929	0	-Inf	-0.9128202492014326
SRR6853342	Acinetobacter sp. ANC 4105	0	-Inf	-0.7578102294502937
SRR6853342	Acinetobacter sp. ATCC 27244	0	-Inf	-0.22504493901708275
SRR6853342	Acinetobacter sp. CIP 101934	0	-Inf	-0.5883692207294428
SRR6853342	Acinetobacter sp. CIP 101966	0	-Inf	-0.5523210348375928
SRR6853342	Acinetobacter sp. CIP 102082	0	-Inf	-0.5908756148423913
SRR6853342	Acinetobacter sp. CIP 102129	0	-Inf	-0.46112842551337124
SRR6853342	Acinetobacter sp. CIP 102136	0	-Inf	-0.7889261575838975
SRR6853342	Acinetobacter sp. CIP 102143	0	-Inf	-0.8076267781147533
SRR6853342	Acinetobacter sp. CIP 102159	0	-Inf	-0.43871843353163176
SRR6853342	Acinetobacter sp. CIP 102529	0	-Inf	-0.806996207446901
SRR6853342	Acinetobacter sp. CIP 102637	0	-Inf	-0.8517189364806587
SRR6853342	Acinetobacter sp. CIP 110321	0	-Inf	-0.8438722170120846
SRR6853342	Acinetobacter sp. CIP 51.11	0	-Inf	-0.767808305551236
SRR6853342	Acinetobacter sp. CIP 53.82	0	-Inf	-0.1831814646283579
SRR6853342	Acinetobacter sp. CIP 56.2	0	-Inf	-0.7541200271884542
SRR6853342	Acinetobacter sp. CIP 64.7	2	1.818195	3.1316812035233395
SRR6853342	Acinetobacter sp. CIP 70.18	0	-Inf	-1.0504636631609376
SRR6853342	Acinetobacter sp. CIP A162	0	-Inf	-0.09519656690656214
SRR6853342	Acinetobacter sp. CIP-A165	0	-Inf	-0.7142919014223277
SRR6853342	Acinetobacter sp. EB104	0	-Inf	-1.1135670489503857
SRR6853342	Acinetobacter sp. GG2	0	-Inf	-0.7304994487790503
SRR6853342	Acinetobacter sp. HA	0	-Inf	-1.0885772081899003
SRR6853342	Acinetobacter sp. MDS7A	0	-Inf	-0.6538305686940259
SRR6853342	Acinetobacter sp. NBRC 100985	0	-Inf	-0.8187890287793238
SRR6853342	Acinetobacter sp. NCTC 10304	0	-Inf	-0.762901500324561
SRR6853342	Acinetobacter sp. NCTC 7422	0	-Inf	-0.7566359666745606
SRR6853342	Acinetobacter sp. NIPH 1847	0	-Inf	-0.538710982722969
SRR6853342	Acinetobacter sp. NIPH 1859	0	-Inf	-0.799944807576915
SRR6853342	Acinetobacter sp. NIPH 1867	0	-Inf	-0.7220152365034638
SRR6853342	Acinetobacter sp. NIPH 2036	0	-Inf	-0.5242694142404102
SRR6853342	Acinetobacter sp. NIPH 2100	0	-Inf	-0.3851804034257943
SRR6853342	Acinetobacter sp. NIPH 2168	0	-Inf	-0.39731020587012467
SRR6853342	Acinetobacter sp. NIPH 2171	0	-Inf	-0.7822779426199876
SRR6853342	Acinetobacter sp. NIPH 236	0	-Inf	-0.3899391826297678
SRR6853342	Acinetobacter sp. NIPH 284	0	-Inf	-0.5380395802113928
SRR6853342	Acinetobacter sp. NIPH 298	0	-Inf	-0.8340202072917349
SRR6853342	Acinetobacter sp. NIPH 3623	0	-Inf	-0.40195669079394614
SRR6853342	Acinetobacter sp. NIPH 542	0	-Inf	-0.647277893982453
SRR6853342	Acinetobacter sp. NIPH 713	0	-Inf	-0.8027621884174669
SRR6853342	Acinetobacter sp. NIPH 758	0	-Inf	-0.9522236456253355
SRR6853342	Acinetobacter sp. NIPH 809	0	-Inf	-0.5263370352267034
SRR6853342	Acinetobacter sp. NIPH 817	0	-Inf	-1.1593807477053075
SRR6853342	Acinetobacter sp. NIPH 899	0	-Inf	-0.9736879435379381
SRR6853342	Acinetobacter sp. NIPH 973	0	-Inf	-0.7325970815792506
SRR6853342	Acinetobacter sp. P8-3-8	1	0.801401	2.212855283388604
SRR6853342	Acinetobacter sp. TG2027	0	-Inf	-0.35508376219206184
SRR6853342	Acinetobacter sp. TG27347	0	-Inf	-0.6536974790296735
SRR6853342	Acinetobacter sp. WC-743	0	-Inf	-1.031439255282055
SRR6853342	Acinetobacter tandoii	0	-Inf	-0.48971184341100454
SRR6853342	Acinetobacter tjernbergiae	0	-Inf	-0.7491956005885249
SRR6853342	Acinetobacter towneri	0	-Inf	-0.7297112539331604
SRR6853342	Acinetobacter ursingii	0	-Inf	-1.0600859973500776
SRR6853342	Acinetobacter venetianus	0	-Inf	-1.1312544821705477
SRR6853342	Acinetobacter venetianus plasmid pAV1	0	-Inf	-0.902824127744275
SRR6853342	Acinetobacter venetianus plasmid pAV2	0	-Inf	-0.6687786959212214
SRR6853342	Actinoalloteichus cyanogriseus	0	-Inf	-0.6072586793552381
SRR6853342	Actinoalloteichus spitiensis	0	-Inf	-0.9780862801822088
SRR6853342	Actinobacillus capsulatus	0	-Inf	-0.7675603470086738
SRR6853342	Actinobacillus minor	0	-Inf	-0.6881585455432639
SRR6853342	Actinobacillus pleuropneumoniae	0	-Inf	-0.5877502122756855
SRR6853342	Actinobacillus pleuropneumoniae plasmid p11745	0	-Inf	-0.8863650504062006
SRR6853342	Actinobacillus pleuropneumoniae plasmid p9555	0	-Inf	-0.703191745857806
SRR6853342	Actinobacillus pleuropneumoniae plasmid p9956	0	-Inf	-0.27172318205284274
SRR6853342	Actinobacillus pleuropneumoniae plasmid pMS260	0	-Inf	-0.5299030144200925
SRR6853342	Actinobacillus succinogenes	0	-Inf	-1.1217899971277707
SRR6853342	Actinobacillus suis	0	-Inf	-0.7712648784443848
SRR6853342	Actinobacillus ureae	0	-Inf	-0.6733569065599229
SRR6853342	actinobacterium LLX17	0	-Inf	-0.5739066980419056
SRR6853342	actinobacterium SCGC AAA015-M09	0	-Inf	-0.2998366940377861
SRR6853342	actinobacterium SCGC AAA023-D18	0	-Inf	-0.9077188223327375
SRR6853342	actinobacterium SCGC AAA024-D14	0	-Inf	-1.038222583880151
SRR6853342	actinobacterium SCGC AAA027-J17	0	-Inf	-0.28956599946014666
SRR6853342	actinobacterium SCGC AAA027-L06	0	-Inf	-1.1127003585315052
SRR6853342	actinobacterium SCGC AAA028-N15	0	-Inf	-0.6555280850689347
SRR6853342	actinobacterium SCGC AAA041-L13	0	-Inf	-0.33760343143303195
SRR6853342	actinobacterium SCGC AAA044-N04	0	-Inf	-0.6922252513059154
SRR6853342	actinobacterium SCGC AAA278-O22	0	-Inf	-0.22385074320668155
SRR6853342	Actinobaculum massiliense	0	-Inf	-1.0757932028301678
SRR6853342	Actinobaculum schaalii	0	-Inf	-0.3869909657670685
SRR6853342	Actinobaculum sp. oral taxon 183	0	-Inf	-0.7461414718990718
SRR6853342	Actinobaculum urinale	0	-Inf	-0.7380527205317929
SRR6853342	Actinokineospora enzanensis	0	-Inf	-0.37210345554823165
SRR6853342	Actinokineospora inagensis	0	-Inf	-0.5767118403192082
SRR6853342	Actinokineospora sp. EG49	3	0.6312333333333333	3.7432857185348407
SRR6853342	Actinomadura atramentaria	0	-Inf	-0.5082424137410364
SRR6853342	Actinomadura flavalba	0	-Inf	-0.9144852694350961
SRR6853342	Actinomadura madurae	0	-Inf	-0.6788450600340242
SRR6853342	Actinomadura oligospora	0	-Inf	-0.6052153864565956
SRR6853342	Actinomadura rifamycini	0	-Inf	-0.5635880059670819
SRR6853342	Actinomyces cardiffensis	0	-Inf	-0.11251578162333609
SRR6853342	Actinomyces coleocanis	0	-Inf	-1.1531610389914748
SRR6853342	Actinomyces dentalis	0	-Inf	-0.7226903361335776
SRR6853342	Actinomyces europaeus	0	-Inf	-0.24617849624600543
SRR6853342	Actinomyces georgiae	0	-Inf	-0.5675870468381845
SRR6853342	Actinomyces gerencseriae	0	-Inf	-0.9551285023784011
SRR6853342	Actinomyces graevenitzii	4	1.7709125000000001	4.12607828477884
SRR6853342	Actinomyces johnsonii	0	-Inf	-1.2721647815491994
SRR6853342	Actinomyces massiliensis	0	-Inf	-0.5704722220014452
SRR6853342	Actinomyces naeslundii	3	2.24038	3.81948259704537
SRR6853342	Actinomyces neuii	0	-Inf	-0.6219715657695883
SRR6853342	Actinomyces odontolyticus	31	1.4274687096774195	7.137214683141602
SRR6853342	Actinomyces oris	3	1.7497433333333332	3.7342051390043927
SRR6853342	Actinomyces phage Av-1	0	-Inf	-0.8133425762261881
SRR6853342	Actinomyces slackii	0	-Inf	-0.6146242622879505
SRR6853342	Actinomyces sp. HPA0247	18	1.686188888888889	6.338652586803978
SRR6853342	Actinomyces sp. ICM39	23	1.8896	6.6618674152617245
SRR6853342	Actinomyces sp. ICM47	4	1.496255	4.243581824937244
SRR6853342	Actinomyces sp. ICM54	563	2.233854351687389	11.302404281072556
SRR6853342	Actinomyces sp. oral taxon 170	0	-Inf	-0.18961911975582454
SRR6853342	Actinomyces sp. oral taxon 171	0	-Inf	-0.5938004497709576
SRR6853342	Actinomyces sp. oral taxon 172	4	1.3467825	4.199496511161204
SRR6853342	Actinomyces sp. oral taxon 175	1	0.617925	2.228804627016955
SRR6853342	Actinomyces sp. oral taxon 178	0	-Inf	-0.621035627308812
SRR6853342	Actinomyces sp. oral taxon 180	2	1.19154	3.0065850603095483
SRR6853342	Actinomyces sp. oral taxon 181	31	1.9601516129032257	7.099204874429241
SRR6853342	Actinomyces sp. oral taxon 448	0	-Inf	-0.703714008167466
SRR6853342	Actinomyces sp. oral taxon 848	0	-Inf	-0.9636552950249733
SRR6853342	Actinomyces sp. oral taxon 849	0	-Inf	-0.8644485280626963
SRR6853342	Actinomyces sp. oral taxon 877	0	-Inf	-0.8991806329352142
SRR6853342	Actinomyces sp. ph3	17	1.9228176470588234	6.237316877264822
SRR6853342	Actinomyces suimastitidis	0	-Inf	-0.5704187335269093
SRR6853342	Actinomyces timonensis	0	-Inf	-0.6944835287960734
SRR6853342	Actinomyces turicensis	0	-Inf	-0.4201540341531056
SRR6853342	Actinomyces urogenitalis	0	-Inf	-0.6006976697720334
SRR6853342	Actinomyces vaccimaxillae	1	1.19729	2.234635102744939
SRR6853342	Actinomyces viscosus	0	-Inf	-0.31082860294541537
SRR6853342	Actinomycetospora chiangmaiensis	0	-Inf	-0.15722038068794653
SRR6853342	Actinoplanes friuliensis	0	-Inf	-1.200740369438214
SRR6853342	Actinoplanes globisporus	1	0.681936	2.0359233124394778
SRR6853342	Actinoplanes missouriensis	0	-Inf	-0.5070126538219069
SRR6853342	Actinoplanes sp. N902-109	0	-Inf	-0.7874187765059807
SRR6853342	Actinoplanes sp. SE50/110	0	-Inf	-0.1243600090605799
SRR6853342	Actinopolymorpha alba	0	-Inf	-0.4669223495086477
SRR6853342	Actinopolyspora halophila	0	-Inf	-0.8538595382466174
SRR6853342	Actinopolyspora iraqiensis	0	-Inf	-0.7862817655243891
SRR6853342	Actinopolyspora mortivallis	0	-Inf	-0.8011767929995084
SRR6853342	Actinospica robiniae	1	0.617925	2.4222655290096413
SRR6853342	Actinosynnema mirum	0	-Inf	-0.5454488395265319
SRR6853342	Adhaeribacter aquaticus	0	-Inf	-0.9045579807578756
SRR6853342	Adlercreutzia equolifaciens	0	-Inf	-0.1790536024209641
SRR6853342	Advenella kashmirensis	0	-Inf	-0.8196406614323264
SRR6853342	Advenella mimigardefordensis	0	-Inf	-0.7841346935934916
SRR6853342	Aenigmarchaeota archaeon JGI 0000106-F11	0	-Inf	-1.193310410826178
SRR6853342	Aequorivita capsosiphonis	0	-Inf	-0.787039604818528
SRR6853342	Aequorivita sublithincola	0	-Inf	-0.46202987664441264
SRR6853342	Aerococcus urinae	0	-Inf	-0.5437751556815456
SRR6853342	Aerococcus urinaeequi	0	-Inf	-0.74268908970707
SRR6853342	Aerococcus viridans	0	-Inf	-0.34805020728329267
SRR6853342	Aeromicrobium marinum	0	-Inf	-0.11789847463395578
SRR6853342	Aeromicrobium massiliense	0	-Inf	-0.4116350122608259
SRR6853342	Aeromonas caviae	0	-Inf	-0.7653912978242792
SRR6853342	Aeromonas dhakensis	0	-Inf	-0.5488035689350959
SRR6853342	Aeromonas diversa	0	-Inf	-0.517608191603203
SRR6853342	Aeromonas hydrophila	5	0.7086964	4.594758812402129
SRR6853342	Aeromonas hydrophila plasmid pAH3680	0	-Inf	-0.48775901480452655
SRR6853342	Aeromonas hydrophila plasmid pBRST7.6	0	-Inf	-0.0519266035899108
SRR6853342	Aeromonas hydrophila plasmid pRA1	0	-Inf	-0.9265263892926572
SRR6853342	Aeromonas hydrophila plasmid pRA3	0	-Inf	-0.8391016907943383
SRR6853342	Aeromonas media	1	1.71654	2.306109009298004
SRR6853342	Aeromonas molluscorum	1	1.13494	2.4495243510187295
SRR6853342	Aeromonas phage Aes012	0	-Inf	-0.7863913638385709
SRR6853342	Aeromonas phage phiAS5	0	-Inf	-0.3276255567154719
SRR6853342	Aeromonas phage phiAS7	0	-Inf	-0.43405485989200615
SRR6853342	Aeromonas salmonicida	0	-Inf	-0.5227316227925889
SRR6853342	Aeromonas sp. 159	0	-Inf	-0.710873469845756
SRR6853342	Aeromonas sp. MDS8	0	-Inf	-0.6947152660873168
SRR6853342	Aeromonas veronii	0	-Inf	-0.7442664969827378
SRR6853342	Aerophobetes bacterium JGI 0000014-A15	0	-Inf	-0.5679555828052001
SRR6853342	Aerophobetes bacterium JGI 0000014-C22	0	-Inf	-0.4523819233208059
SRR6853342	Aerophobetes bacterium SCGC AAA255-F10	0	-Inf	-0.7125873538195853
SRR6853342	Aestuariibacter salexigens	0	-Inf	-0.4953159232183919
SRR6853342	Aestuariimicrobium kwangyangense	0	-Inf	-0.6861012004762219
SRR6853342	Afipia birgiae	0	-Inf	0.08872038714130304
SRR6853342	Afipia broomeae	0	-Inf	-0.4913558102391532
SRR6853342	Afipia clevelandensis	4	0.655735	4.21820023968526
SRR6853342	Afipia felis	1	0.803191	2.134915903149742
SRR6853342	Afipia sp. 1NLS2	3	0.7070599999999999	3.7079360580745306
SRR6853342	Afipia sp. NBIMC_P1-C1	0	-Inf	-0.6136797206906344
SRR6853342	Afipia sp. NBIMC_P1-C2	0	-Inf	-0.6704336262825507
SRR6853342	Afipia sp. OHSU_II-C1	0	-Inf	-0.20672569390609677
SRR6853342	Afipia sp. OHSU_II-uncloned	0	-Inf	-0.5633354382134491
SRR6853342	Afipia sp. P52-10	3	0.63991	3.7709923298874872
SRR6853342	Agaricus bisporus	0	-Inf	-0.5168256493196778
SRR6853342	Agarivorans albus	0	-Inf	-0.4419914287350448
SRR6853342	Aggregatibacter actinomycetemcomitans	0	-Inf	-0.6041260416104124
SRR6853342	Aggregatibacter aphrophilus	0	-Inf	-0.8477802127266554
SRR6853342	Aggregatibacter phage S1249	0	-Inf	-0.6172534564361534
SRR6853342	Aggregatibacter segnis	0	-Inf	-0.7561208343573127
SRR6853342	Aggregatibacter sp. oral taxon 458	0	-Inf	-0.2611646155677102
SRR6853342	Agrobacterium albertimagni	0	-Inf	-0.7046135807183466
SRR6853342	Agrobacterium fabrum	0	-Inf	-1.081768658712035
SRR6853342	Agrobacterium larrymoorei	0	-Inf	-0.5884328440935078
SRR6853342	Agrobacterium rhizogenes plasmid pRi1724 DNA	0	-Inf	-0.8402352756017527
SRR6853342	Agrobacterium rhizogenes plasmid pRi2659	0	-Inf	-1.2271808840043381
SRR6853342	Agrobacterium sp. 10MFCol1.1	0	-Inf	-0.8136473038580058
SRR6853342	Agrobacterium sp. 224MFTsu3.1	3	0.9319633333333334	3.633781613431077
SRR6853342	Agrobacterium sp. ATCC 31749	0	-Inf	-0.19346581049742503
SRR6853342	Agrobacterium sp. H13-3	0	-Inf	-0.5743673085602762
SRR6853342	Agrobacterium sp. H13-3 plasmid pAspH13-3a	0	-Inf	-1.1118372931236373
SRR6853342	Agrobacterium tumefaciens	4	0.6835644999999999	4.226603366230638
SRR6853342	Agrobacterium tumefaciens plasmid pAgK84	0	-Inf	-0.464096881035319
SRR6853342	Agrobacterium tumefaciens plasmid pTi-SAKURA	0	-Inf	-1.1034573881524081
SRR6853342	Agrobacterium tumefaciens plasmid pTiBo542	0	-Inf	-0.7867890684041172
SRR6853342	Agrobacterium tumefaciens plasmid Ti	0	-Inf	-0.46488204591976623
SRR6853342	Agrobacterium vitis	1	0.654293	2.343311110560806
SRR6853342	Agrococcus lahaulensis	0	-Inf	-0.6555468235157267
SRR6853342	Agrococcus pavilionensis	2	1.36002	3.0843239377702565
SRR6853342	Agromyces italicus	1	0.580185	2.1230973152659693
SRR6853342	Agromyces subbeticus	0	-Inf	-0.7182504995842687
SRR6853342	Ahrensia kielensis	0	-Inf	-0.8575575799953115
SRR6853342	Ahrensia sp. R2A130	0	-Inf	-0.8517690306518603
SRR6853342	Ajellomyces capsulatus	12	0.7242375	5.738407319739014
SRR6853342	Ajellomyces dermatitidis	2	0.909935	3.1481139048663636
SRR6853342	Akkermansia muciniphila	0	-Inf	-0.6677042879527828
SRR6853342	Albugo candida	0	-Inf	-0.7513075746518916
SRR6853342	Alcaligenes faecalis	0	-Inf	-0.6768739417368578
SRR6853342	Alcaligenes sp. EGD-AK7	0	-Inf	-0.9120585612265548
SRR6853342	Alcanivorax borkumensis	0	-Inf	-0.9068697203008241
SRR6853342	Alcanivorax dieselolei	0	-Inf	-0.73173469613807
SRR6853342	Alcanivorax hongdengensis	0	-Inf	-0.5045332471087944
SRR6853342	Alcanivorax pacificus	0	-Inf	-1.1612930958503171
SRR6853342	Alcanivorax sp. 43B_GOM-46m	0	-Inf	-0.22930871439457245
SRR6853342	Alcanivorax sp. 97CO-5	0	-Inf	-0.7237642410735033
SRR6853342	Alcanivorax sp. DG881	0	-Inf	-0.3030934013644788
SRR6853342	Algicola sagamiensis	0	-Inf	-0.6256378753212075
SRR6853342	Algoriphagus machipongonensis	0	-Inf	-0.3677643305989534
SRR6853342	Algoriphagus mannitolivorans	0	-Inf	-0.2162728848287942
SRR6853342	Algoriphagus marincola	0	-Inf	-0.534494052830705
SRR6853342	Algoriphagus terrigena	0	-Inf	-0.6011526378367447
SRR6853342	Algoriphagus vanfongensis	0	-Inf	-0.3700157728734845
SRR6853342	Aliagarivorans marinus	0	-Inf	-0.7324536288274082
SRR6853342	Aliagarivorans taiwanensis	0	-Inf	-0.5646338640082016
SRR6853342	Alicycliphilus denitrificans	0	-Inf	-1.162472416325601
SRR6853342	Alicycliphilus sp. CRZ1	2	0.577995	3.21247165954909
SRR6853342	Alicyclobacillus acidocaldarius	0	-Inf	-0.49784622804946976
SRR6853342	Alicyclobacillus acidoterrestris	0	-Inf	-0.8170825754138012
SRR6853342	Alicyclobacillus contaminans	0	-Inf	-0.8229891918270222
SRR6853342	Alicyclobacillus herbarius	0	-Inf	-0.17981981775243616
SRR6853342	Alicyclobacillus hesperidum	0	-Inf	-0.4349067408791153
SRR6853342	Alicyclobacillus pohliae	0	-Inf	-1.3298060128970688
SRR6853342	Alicyclobacillus pomorum	0	-Inf	-0.6386341199267513
SRR6853342	Aliihoeflea sp. 2WW	3	0.7591166666666668	3.776666897746913
SRR6853342	Aliivibrio fischeri	0	-Inf	-0.4572532502990073
SRR6853342	Aliivibrio logei	0	-Inf	-0.693406950822505
SRR6853342	Aliivibrio salmonicida	0	-Inf	-0.6772437363661032
SRR6853342	Alishewanella aestuarii	0	-Inf	-0.8772777191369816
SRR6853342	Alishewanella agri	0	-Inf	-0.625594737709654
SRR6853342	Alishewanella jeotgali	0	-Inf	-0.5169152746271828
SRR6853342	Alistipes finegoldii	0	-Inf	-0.7431355273878485
SRR6853342	Alistipes indistinctus	0	-Inf	-1.0964222392600935
SRR6853342	Alistipes onderdonkii	0	-Inf	-1.1298133288880186
SRR6853342	Alistipes putredinis	0	-Inf	-0.8492654068817282
SRR6853342	Alistipes senegalensis	0	-Inf	-0.6968517615193974
SRR6853342	Alistipes shahii	0	-Inf	-1.0282284541949613
SRR6853342	Alistipes sp. HGB5	0	-Inf	-0.9772457693154143
SRR6853342	Alistipes timonensis	0	-Inf	-0.6049079343180404
SRR6853342	Alkalibacillus haloalkaliphilus	0	-Inf	-0.9587087614299774
SRR6853342	Alkalibacterium sp. AK22	0	-Inf	-0.2700682012651051
SRR6853342	Alkaliflexus imshenetskii	0	-Inf	-0.21971132204675142
SRR6853342	Alkalilimnicola ehrlichii	0	-Inf	-0.6880662776679239
SRR6853342	Alkaliphilus metalliredigens	0	-Inf	-0.3423671148092154
SRR6853342	Alkaliphilus oremlandii	0	-Inf	-1.1879879160106348
SRR6853342	Allobaculum stercoricanis	0	-Inf	-0.46799418228931544
SRR6853342	Allochromatium vinosum	0	-Inf	-0.6742355051028979
SRR6853342	Allofustis seminis	0	-Inf	-0.49647064958258996
SRR6853342	Alloiococcus otitis	1	2.70572	2.1353200182912744
SRR6853342	Allomyces macrogynus	35	1.007562857142857	7.288790731439992
SRR6853342	Alloprevotella rava	0	-Inf	-0.9865940891073237
SRR6853342	Alloprevotella tannerae	0	-Inf	-0.7623729109201831
SRR6853342	Alloscardovia omnicolens	0	-Inf	-0.9833848794733357
SRR6853342	alpha proteobacterium BAL199	0	-Inf	-0.47562143130220236
SRR6853342	alpha proteobacterium HIMB114	0	-Inf	-0.6405595139329308
SRR6853342	alpha proteobacterium HIMB5	0	-Inf	-0.7491656583705312
SRR6853342	alpha proteobacterium JLT2015	0	-Inf	-0.3713607360648309
SRR6853342	alpha proteobacterium L41A	1	1.37639	1.8988087381931351
SRR6853342	alpha proteobacterium LLX12A	0	-Inf	-0.6578377239120402
SRR6853342	alpha proteobacterium RS24	0	-Inf	-0.8560028347837739
SRR6853342	alpha proteobacterium SCGC AAA027-C06	0	-Inf	-0.6959103082561778
SRR6853342	alpha proteobacterium SCGC AAA027-J10	0	-Inf	-0.22046673929869737
SRR6853342	alpha proteobacterium SCGC AAA027-L15	0	-Inf	-0.7879414509431594
SRR6853342	alpha proteobacterium SCGC AAA028-C07	0	-Inf	-0.37708806321815663
SRR6853342	alpha proteobacterium SCGC AAA028-D10	0	-Inf	-0.8142413330659235
SRR6853342	alpha proteobacterium SCGC AAA280-B11	0	-Inf	-0.3361142318458347
SRR6853342	alpha proteobacterium SCGC AAA280-P20	0	-Inf	-0.624841773133147
SRR6853342	alpha proteobacterium SCGC AAA288-G21	0	-Inf	-1.0370941057944745
SRR6853342	alpha proteobacterium SCGC AAA300-B11	0	-Inf	-0.5393152958262336
SRR6853342	alpha proteobacterium SCGC AAA536-G10	0	-Inf	-0.5979395909108313
SRR6853342	alpha proteobacterium SCGC AB-629-F11	0	-Inf	-0.7791277626793124
SRR6853342	Alphapapillomavirus 1	0	-Inf	-0.3409902084682012
SRR6853342	Alphapapillomavirus 2	0	-Inf	-0.8876290061664658
SRR6853342	Alphapapillomavirus 4	0	-Inf	-0.41734338587987846
SRR6853342	Alphapapillomavirus 7	0	-Inf	-0.4838691401940239
SRR6853342	Alternaria arborescens	1	0.898798	2.0458506364103757
SRR6853342	Alternaria brassicicola	0	-Inf	-0.5025860826243608
SRR6853342	Alteromonadales bacterium TW-7	0	-Inf	-0.3126010925690348
SRR6853342	Alteromonas macleodii	0	-Inf	-0.4417636000363604
SRR6853342	Alteromonas phage vB_AmaP_AD45-P	0	-Inf	-0.8710285319165365
SRR6853342	Alteromonas sp. ALT199	0	-Inf	-0.99066044986103
SRR6853342	Alteromonas sp. SN2	0	-Inf	-1.0279898552051447
SRR6853342	Alteromonas stellipolaris	0	-Inf	-0.9733632842111937
SRR6853342	Amanita jacksonii	1	0.519926	1.9625126760134515
SRR6853342	Aminiphilus circumscriptus	0	-Inf	-0.6198311893582685
SRR6853342	Aminobacter sp. J41	5	0.850746	4.525222769875116
SRR6853342	Aminomonas paucivorans	0	-Inf	-0.780650248454617
SRR6853342	Ammonifex degensii	0	-Inf	-0.5745882910133862
SRR6853342	Amorphus coralli	2	0.50014	3.202532406085149
SRR6853342	Amphibacillus jilinensis	0	-Inf	-1.0794546326559848
SRR6853342	Amphibacillus xylanus	0	-Inf	-1.1625385773011032
SRR6853342	Amphritea japonica	0	-Inf	-0.9991861213805582
SRR6853342	Amycolatopsis alba	0	-Inf	-0.38046720208091667
SRR6853342	Amycolatopsis azurea	0	-Inf	-0.3896646801678737
SRR6853342	Amycolatopsis balhimycina	0	-Inf	-0.30205720888247195
SRR6853342	Amycolatopsis benzoatilytica	0	-Inf	-0.8167544047509433
SRR6853342	Amycolatopsis decaplanina	0	-Inf	-0.5039671535788868
SRR6853342	Amycolatopsis halophila	0	-Inf	-0.6688956564557712
SRR6853342	Amycolatopsis mediterranei	0	-Inf	-0.689889398025491
SRR6853342	Amycolatopsis methanolica	0	-Inf	-0.5633668462499535
SRR6853342	Amycolatopsis nigrescens	0	-Inf	-0.8859841328563638
SRR6853342	Amycolatopsis orientalis	1	0.756076	2.19644608026764
SRR6853342	Amycolatopsis sp. ATCC 39116	0	-Inf	-0.550708435873042
SRR6853342	Amycolatopsis taiwanensis	1	0.500142	2.1404852704331345
SRR6853342	Amycolatopsis thermoflava	0	-Inf	-0.8087695683498424
SRR6853342	Amycolatopsis vancoresmycina	0	-Inf	-0.29387086121357897
SRR6853342	Amycolicicoccus subflavus	0	-Inf	-0.8438807567588247
SRR6853342	Anabaena cylindrica	0	-Inf	-0.3180310530606368
SRR6853342	Anabaena sp. 90	0	-Inf	-0.4628751598041631
SRR6853342	Anabaena sp. PCC 7108	0	-Inf	-0.43459747333072873
SRR6853342	Anabaena variabilis	0	-Inf	-0.5962392064019634
SRR6853342	Anaerobiospirillum succiniciproducens	0	-Inf	-0.866048105939441
SRR6853342	Anaerococcus hydrogenalis	0	-Inf	-0.5556779940404948
SRR6853342	Anaerococcus lactolyticus	0	-Inf	-0.77402730599338
SRR6853342	Anaerococcus obesiensis	0	-Inf	-0.695439884668534
SRR6853342	Anaerococcus pacaensis	0	-Inf	-0.6077297512253137
SRR6853342	Anaerococcus prevotii	0	-Inf	-0.8644597494411523
SRR6853342	Anaerococcus senegalensis	0	-Inf	-0.2093748678095638
SRR6853342	Anaerococcus sp. 9402080	0	-Inf	-1.0795308053284514
SRR6853342	Anaerococcus sp. PH9	0	-Inf	-0.9322630850086409
SRR6853342	Anaerococcus tetradius	0	-Inf	-0.513891633614368
SRR6853342	Anaerococcus vaginalis	0	-Inf	-0.5446056955235057
SRR6853342	Anaerofustis stercorihominis	0	-Inf	-0.6247816492636619
SRR6853342	Anaeroglobus geminatus	0	-Inf	-0.3693045725530085
SRR6853342	Anaerolinea thermophila	0	-Inf	-0.7347687848549473
SRR6853342	Anaeromusa acidaminophila	0	-Inf	-0.3763637005763095
SRR6853342	Anaeromyxobacter dehalogenans	3	0.9299666666666666	3.840801915914499
SRR6853342	Anaeromyxobacter sp. Fw109-5	0	-Inf	-0.9571750826925718
SRR6853342	Anaeromyxobacter sp. K	1	0.567526	1.9482846351126737
SRR6853342	Anaerophaga thermohalophila	0	-Inf	-0.7188604387186259
SRR6853342	Anaerostipes caccae	0	-Inf	-0.7433557462215271
SRR6853342	Anaerostipes hadrus	0	-Inf	-0.7560911690995286
SRR6853342	Anaerostipes sp. 3_2_56FAA	0	-Inf	-0.8295559430924184
SRR6853342	Anaerotruncus colihominis	0	-Inf	-0.9462280729153343
SRR6853342	Anaerotruncus sp. G3(2012)	0	-Inf	-0.08700356087384173
SRR6853342	Anaerovorax odorimutans	0	-Inf	-1.0635990267675386
SRR6853342	Anaplasma centrale	0	-Inf	-0.7630279145815564
SRR6853342	Ancylobacter sp. FA202	6	0.9972483333333333	4.7724123642713545
SRR6853342	Aneurinibacillus aneurinilyticus	0	-Inf	-0.637426128999593
SRR6853342	Aneurinibacillus terranovensis	0	-Inf	-0.8930321624886112
SRR6853342	Angomonas deanei	0	-Inf	-0.5758733024863589
SRR6853342	Angomonas desouzai	0	-Inf	-0.4890604132042606
SRR6853342	Anncaliia algerae	0	-Inf	-0.241654894055636
SRR6853342	Anoxybacillus flavithermus	0	-Inf	-0.9108620382474519
SRR6853342	Anoxybacillus kamchatkensis	0	-Inf	-0.022411566368076286
SRR6853342	Anoxybacillus sp. SK3-4	0	-Inf	-0.09428953590997344
SRR6853342	Aphanizomenon flos-aquae	0	-Inf	-0.6062849918636357
SRR6853342	Aphanomyces astaci	0	-Inf	-1.147643451756286
SRR6853342	Aphanomyces invadans	0	-Inf	-0.7361789859934189
SRR6853342	Aquamicrobium defluvii	10	0.621875	5.442343335003394
SRR6853342	Aquaspirillum serpens	0	-Inf	-1.2545028350849585
SRR6853342	Aquimarina agarilytica	0	-Inf	-0.5870741557331269
SRR6853342	Aquimarina latercula	0	-Inf	-0.4331981812283574
SRR6853342	Aquimarina macrocephali	0	-Inf	-0.9150528703608909
SRR6853342	Aquimarina megaterium	0	-Inf	-0.5930570253693824
SRR6853342	Aquimarina muelleri	0	-Inf	-0.5628159433878822
SRR6853342	Aquimarina sp. SW150	0	-Inf	-0.41722381509330564
SRR6853342	Arcanobacterium haemolyticum	0	-Inf	-0.9036946222358412
SRR6853342	Arcobacter butzleri	0	-Inf	-0.9152820049558266
SRR6853342	Arcobacter cibarius	0	-Inf	-0.6013521981738906
SRR6853342	Arcobacter nitrofigilis	0	-Inf	-0.7690800236675202
SRR6853342	Arcobacter sp. AF1028	0	-Inf	-0.8288665318044937
SRR6853342	Arcobacter sp. AF1078	0	-Inf	-0.6245774150072658
SRR6853342	Arcobacter sp. AF1581	0	-Inf	-0.6665219892496416
SRR6853342	Arcobacter sp. L	0	-Inf	-0.7838753686952987
SRR6853342	Arcticibacter svalbardensis	0	-Inf	-0.8956780569326869
SRR6853342	Arenibacter certesii	0	-Inf	-0.8575866767030172
SRR6853342	Arenibacter latericius	0	-Inf	-0.9577695464624865
SRR6853342	Arenimonas composti	6	0.635165	4.790591458371231
SRR6853342	Arenimonas oryziterrae	0	-Inf	-0.8919402872992233
SRR6853342	Arenitalea lutea	0	-Inf	-0.5652934199898166
SRR6853342	Arhodomonas aquaeolei	0	-Inf	-1.1106068457591212
SRR6853342	Armatimonadetes bacterium JGI 0000077-K19	0	-Inf	-0.5268590887121021
SRR6853342	Aromatoleum aromaticum	1	0.617925	2.466220603186427
SRR6853342	Arsenicicoccus bolidensis	0	-Inf	-0.6525196929134565
SRR6853342	Arsenophonus nasoniae	0	-Inf	-1.1775169971806363
SRR6853342	Arthrobacter arilaitensis	1	0.654293	2.315485664492098
SRR6853342	Arthrobacter aurescens	6	1.072753	4.816292036156877
SRR6853342	Arthrobacter castelli	3	0.9243899999999999	3.7781097918027657
SRR6853342	Arthrobacter chlorophenolicus	3	0.8323900000000001	3.7986795700522946
SRR6853342	Arthrobacter crystallopoietes	6	0.7201633333333333	4.802320764390747
SRR6853342	Arthrobacter gangotriensis	0	-Inf	-0.5669675112179056
SRR6853342	Arthrobacter globiformis	3	0.6177933333333333	3.7669323720628176
SRR6853342	Arthrobacter nicotinovorans	1	1.86453	2.207064282955014
SRR6853342	Arthrobacter phenanthrenivorans	6	1.04912	4.695233453130081
SRR6853342	Arthrobacter sp. 131MFCol6.1	0	-Inf	-0.5099209525529792
SRR6853342	Arthrobacter sp. 135MFCol5.1	2	0.939175	3.312922254894379
SRR6853342	Arthrobacter sp. 161MFSha2.1	1	0.808258	2.167129180766017
SRR6853342	Arthrobacter sp. 162MFSha1.1	3	0.85208	3.7626326065866023
SRR6853342	Arthrobacter sp. 31Y	3	1.0502166666666668	3.843728341328382
SRR6853342	Arthrobacter sp. 35/47	1	1.37169	2.2443466881944767
SRR6853342	Arthrobacter sp. 35W	3	0.88203	3.557083026648125
SRR6853342	Arthrobacter sp. AK-1	0	-Inf	-0.5884892324645548
SRR6853342	Arthrobacter sp. AK-YN10	5	1.155982	4.46413916487963
SRR6853342	Arthrobacter sp. Br18	5	0.66779	4.502175077984066
SRR6853342	Arthrobacter sp. CAL618	3	0.7656000000000001	3.687903551285169
SRR6853342	Arthrobacter sp. FB24	7	1.1153985714285715	4.984370345224895
SRR6853342	Arthrobacter sp. FB24 plasmid 1	1	0.751457	2.3455524871614357
SRR6853342	Arthrobacter sp. FB24 plasmid 2	0	-Inf	-0.6899962767277508
SRR6853342	Arthrobacter sp. FB24 plasmid 3	4	1.5832775	4.149043783511
SRR6853342	Arthrobacter sp. H14	0	-Inf	-0.6061895406372144
SRR6853342	Arthrobacter sp. H20	0	-Inf	-0.5197560814309731
SRR6853342	Arthrobacter sp. H41	0	-Inf	-0.5873649683401194
SRR6853342	Arthrobacter sp. H5	1	1.14642	2.2066437941600774
SRR6853342	Arthrobacter sp. I3	1	0.763407	2.284883551222985
SRR6853342	Arthrobacter sp. M2012083	1	0.810256	2.1343802620997283
SRR6853342	Arthrobacter sp. MA-N2	3	0.7448	3.8404037578028887
SRR6853342	Arthrobacter sp. PAO19	0	-Inf	-0.6651821256305138
SRR6853342	Arthrobacter sp. Rue61a	1	0.614977	2.126098301196819
SRR6853342	Arthrobacter sp. Rue61a plasmid p232	2	1.182355	3.0658843827665834
SRR6853342	Arthrobacter sp. SJCon	0	-Inf	-0.8408328519230434
SRR6853342	Arthrobacter sp. TB 23	0	-Inf	-0.6897281045817354
SRR6853342	Arthrobacter sp. TB 26	2	0.78007	3.279487682681431
SRR6853342	Arthrobotrys oligospora	0	-Inf	-0.7719546669556199
SRR6853342	Arthroderma benhamiae	0	-Inf	-0.9139809334878116
SRR6853342	Arthroderma gypseum	0	-Inf	-0.9827090300515503
SRR6853342	Arthroderma otae	0	-Inf	-0.7620920001369934
SRR6853342	Arthrospira maxima	0	-Inf	-0.38299919960087375
SRR6853342	Arthrospira platensis	0	-Inf	-0.9215375785364904
SRR6853342	Arthrospira sp. PCC 8005	0	-Inf	-0.6402317431230007
SRR6853342	Asaia sp. SF2.1	0	-Inf	-0.4367235230676705
SRR6853342	Ascocoryne sarcoides	0	-Inf	-1.0048391031885622
SRR6853342	Ascogregarina taiwanensis	0	-Inf	-0.38668968020878514
SRR6853342	Ascosphaera apis	3	0.5603166666666667	3.7852535525101274
SRR6853342	Aspergillus clavatus	0	-Inf	-0.8975266787538008
SRR6853342	Aspergillus flavus	22	1.6223954545454546	6.641587330609229
SRR6853342	Aspergillus fumigatus	6	0.8476533333333333	4.763738752447689
SRR6853342	Aspergillus kawachii	50	0.931446	7.804511439199428
SRR6853342	Aspergillus nidulans	2	1.29237	3.2583111062518615
SRR6853342	Aspergillus niger	26	0.9172686923076923	6.856373708566327
SRR6853342	Aspergillus oryzae	246	1.1086810975609755	10.10727945299437
SRR6853342	Aspergillus sojae	1	1.01636	2.271376960410131
SRR6853342	Aspergillus terreus	2	0.72957	3.2832376064791116
SRR6853342	Aster yellows witches'-broom phytoplasma	0	-Inf	-0.7057974400324083
SRR6853342	Asticcacaulis benevestitus	0	-Inf	-0.5016845753195658
SRR6853342	Asticcacaulis biprosthecium	1	0.654293	2.234074378707518
SRR6853342	Asticcacaulis excentricus	0	-Inf	-0.7152058647011892
SRR6853342	Asticcacaulis sp. AC402	1	1.08181	2.350070657189905
SRR6853342	Asticcacaulis sp. AC460	0	-Inf	-0.8385160939334482
SRR6853342	Asticcacaulis sp. AC466	0	-Inf	-1.0637859883544356
SRR6853342	Asticcacaulis sp. YBE204	0	-Inf	-0.401023503644899
SRR6853342	Astrammina rara	0	-Inf	-0.707408341609493
SRR6853342	Atopobacter phocae	0	-Inf	-0.5469752573235851
SRR6853342	Atopobium fossor	0	-Inf	-0.7844361338901458
SRR6853342	Atopobium minutum	0	-Inf	-1.0601528992246294
SRR6853342	Atopobium parvulum	0	-Inf	-0.34249372865476013
SRR6853342	Atopobium rimae	0	-Inf	-0.7195214605623983
SRR6853342	Atopobium sp. BS2	0	-Inf	-0.5389803352460484
SRR6853342	Atopobium sp. BV3Ac4	0	-Inf	-0.12997350427149412
SRR6853342	Atopobium sp. ICM42b	0	-Inf	-0.8385094820924277
SRR6853342	Atopobium sp. ICM58	3	1.6324966666666667	3.6659034123959797
SRR6853342	Atopobium sp. oral taxon 199	0	-Inf	-0.6220392448045153
SRR6853342	Atopobium sp. oral taxon 810	0	-Inf	-0.6552460238203897
SRR6853342	Atopobium vaginae	0	-Inf	-0.9730891799540824
SRR6853342	Atopococcus tabaci	0	-Inf	-0.9836421573886499
SRR6853342	Atribacteria bacterium JGI 0000079-F20	0	-Inf	-0.4136705129580899
SRR6853342	Atribacteria bacterium SCGC AAA255-G05	0	-Inf	-0.9692634639163349
SRR6853342	Atribacteria bacterium SCGC AAA255-N14	0	-Inf	-0.6296329315341398
SRR6853342	Aurantimonas coralicida	6	0.6924683333333334	4.753673659229834
SRR6853342	Aurantimonas manganoxydans	8	1.04323875	5.17577279477947
SRR6853342	Aureimonas ureilytica	7	0.8869085714285714	5.009266765053019
SRR6853342	Aureobasidium pullulans	1	0.596517	2.127314588132629
SRR6853342	Aureococcus anophagefferens	17	0.7853117647058824	6.242176296242705
SRR6853342	Auricularia delicata	29	0.8637	6.991847862640048
SRR6853342	Austwickia chelonae	0	-Inf	-0.9517580456231223
SRR6853342	Avian endogenous retrovirus EAV-HP	0	-Inf	-0.9667489864966256
SRR6853342	Avian leukosis virus	0	-Inf	-0.3581839706653186
SRR6853342	Avian myelocytomatosis virus	0	-Inf	-0.5038401041738548
SRR6853342	Avian sarcoma virus CT10	0	-Inf	-0.6567771032410828
SRR6853342	Avibacterium paragallinarum	0	-Inf	-1.2081985376729247
SRR6853342	Azoarcus sp. BH72	0	-Inf	-0.31334820780410366
SRR6853342	Azoarcus sp. KH32C	0	-Inf	-0.6646775378123257
SRR6853342	Azoarcus sp. KH32C plasmid pAZKH DNA	1	0.681936	2.268859879214847
SRR6853342	Azoarcus toluclasticus	0	-Inf	-0.8904730024767602
SRR6853342	Azohydromonas australica	2	0.75684	3.153800162632696
SRR6853342	Azonexus hydrophilus	0	-Inf	-0.8044206320571096
SRR6853342	Azorhizobium caulinodans	5	0.693274	4.521705309238747
SRR6853342	Azorhizobium doebereinerae	23	0.7790652173913044	6.660956768515427
SRR6853342	Azospira oryzae	0	-Inf	-0.5546148146047185
SRR6853342	Azospirillum amazonense	2	0.588305	3.272180456936731
SRR6853342	Azospirillum brasilense	40	0.8437961749999999	7.521177563943869
SRR6853342	Azospirillum halopraeferens	8	0.68951375	5.204604941526372
SRR6853342	Azospirillum irakense	1	0.877681	2.203192046036855
SRR6853342	Azospirillum lipoferum	22	0.7551063636363636	6.672929592728728
SRR6853342	Azospirillum sp. B4	2	0.537325	3.250671817804033
SRR6853342	Azospirillum sp. B506	11	0.662710909090909	5.622509136425476
SRR6853342	Azotobacter vinelandii	0	-Inf	-0.27849388044957074
SRR6853342	Azovibrio restrictus	0	-Inf	-0.8460512749982958
SRR6853342	Babesia bovis	0	-Inf	-1.0539438200030955
SRR6853342	Babesia equi	0	-Inf	-0.1196307124958638
SRR6853342	Bacillus acidiproducens	0	-Inf	-0.9119525773051386
SRR6853342	Bacillus aidingensis	0	-Inf	-0.6613908744152937
SRR6853342	Bacillus akibai	0	-Inf	-0.5834803781081598
SRR6853342	Bacillus alcalophilus	0	-Inf	-0.9207154373075017
SRR6853342	Bacillus amyloliquefaciens	0	-Inf	-0.6514276866781954
SRR6853342	Bacillus anthracis	26	1.274226923076923	6.818907484322117
SRR6853342	Bacillus anthracis plasmid PX01	0	-Inf	-0.8600686453452512
SRR6853342	Bacillus anthracis plasmid pXO2	11	1.232790909090909	5.613406130086323
SRR6853342	Bacillus atrophaeus	0	-Inf	-0.7919142232306543
SRR6853342	Bacillus aurantiacus	0	-Inf	-0.15369964764476068
SRR6853342	Bacillus azotoformans	0	-Inf	-0.37688403915818625
SRR6853342	Bacillus bataviensis	0	-Inf	-0.5856674241607984
SRR6853342	Bacillus cellulosilyticus	0	-Inf	-0.8971969529458097
SRR6853342	Bacillus cereus	176626	1.88332506835347	19.595295084582197
SRR6853342	Bacillus cereus plasmid pBC16	0	-Inf	-0.6607863812984246
SRR6853342	Bacillus cereus plasmid pBC210	43	1.6337302325581395	7.575216807253999
SRR6853342	Bacillus cereus plasmid pBCXO1	0	-Inf	-0.9737115835114896
SRR6853342	Bacillus cereus plasmid pCER270	790	1.9364683544303796	11.79238984691362
SRR6853342	Bacillus chagannorensis	0	-Inf	-0.5866212231935569
SRR6853342	Bacillus clausii	1	1.49478	2.036448884706969
SRR6853342	Bacillus coagulans	0	-Inf	-1.5405559988588466
SRR6853342	Bacillus coahuilensis	0	-Inf	-0.12211633720873077
SRR6853342	Bacillus cytotoxicus	2	0.685875	3.0531013997717964
SRR6853342	Bacillus endophyticus	0	-Inf	-0.899614923591904
SRR6853342	Bacillus firmus	0	-Inf	-0.6204221550977802
SRR6853342	Bacillus flexus	0	-Inf	-0.6068773091902012
SRR6853342	Bacillus fordii	0	-Inf	-1.2890357749747898
SRR6853342	Bacillus gelatini	0	-Inf	-1.3368115911005933
SRR6853342	Bacillus ginsengihumi	0	-Inf	-0.7371423739199708
SRR6853342	Bacillus halodurans	0	-Inf	-0.386465293834684
SRR6853342	Bacillus hemicellulosilyticus	0	-Inf	-0.42054481647345865
SRR6853342	Bacillus isronensis	0	-Inf	-0.4844117610241667
SRR6853342	Bacillus kribbensis	0	-Inf	-0.967826367133424
SRR6853342	Bacillus licheniformis	0	-Inf	-0.9754525963841436
SRR6853342	Bacillus macauensis	0	-Inf	-0.823518498466753
SRR6853342	Bacillus marmarensis	0	-Inf	-0.7468767057215258
SRR6853342	Bacillus massilioanorexius	0	-Inf	-0.2908091938128514
SRR6853342	Bacillus massiliosenegalensis	0	-Inf	-0.5227036154979006
SRR6853342	Bacillus megaterium	0	-Inf	-0.554395821789416
SRR6853342	Bacillus methanolicus	0	-Inf	-0.5694098263832528
SRR6853342	Bacillus methylotrophicus	0	-Inf	-0.6400894019223319
SRR6853342	Bacillus mojavensis	0	-Inf	-0.6869083718845286
SRR6853342	Bacillus mycoides	10	1.37087	5.4585347671603275
SRR6853342	Bacillus mycoides plasmid[sequence_id 807536][seq_data_id 7038785][tax_node_id 1405]	0	-Inf	-1.3299948060840752
SRR6853342	Bacillus mycoides plasmidsequence_id 806959seq_data_id 7038208tax_node_id 1405	0	-Inf	-0.5996425501335021
SRR6853342	Bacillus nealsonii	0	-Inf	-0.344364233389179
SRR6853342	Bacillus oceanisediminis	0	-Inf	-0.1890204780681001
SRR6853342	Bacillus panaciterrae	0	-Inf	-0.7012200129835879
SRR6853342	Bacillus phage 0305phi8-36	0	-Inf	-0.8998297139780115
SRR6853342	Bacillus phage BceA1	46	0.9943260869565217	7.705358938404979
SRR6853342	Bacillus phage BCP78	0	-Inf	-0.6130983753925093
SRR6853342	Bacillus phage BtCS33	3	0.99459	3.697950481533092
SRR6853342	Bacillus phage IEBH	1	0.676706	2.1520676205623372
SRR6853342	Bacillus phage phi29	0	-Inf	-0.7174315920672016
SRR6853342	Bacillus phage phiNIT1	0	-Inf	-0.642476428460545
SRR6853342	Bacillus phage phIS3501	2	1.434025	3.077623669176534
SRR6853342	Bacillus phage W.Ph.	0	-Inf	-0.5838959916213741
SRR6853342	Bacillus pseudofirmus	0	-Inf	-1.1248637441522118
SRR6853342	Bacillus psychrosaccharolyticus	0	-Inf	-0.6717966620902924
SRR6853342	Bacillus pumilus	0	-Inf	-0.9004880581577416
SRR6853342	Bacillus safensis	0	-Inf	-0.9322082714763157
SRR6853342	Bacillus selenitireducens	0	-Inf	-0.3287807551530617
SRR6853342	Bacillus siamensis	0	-Inf	-0.5319035297004915
SRR6853342	Bacillus smithii	0	-Inf	-0.7842347543726487
SRR6853342	Bacillus sonorensis	0	-Inf	-0.6170804310953861
SRR6853342	Bacillus sp. 105MF	2	1.02539	3.2914242017160653
SRR6853342	Bacillus sp. 123MFChir2	2	1.064945	3.2770904078257024
SRR6853342	Bacillus sp. 171095_106	0	-Inf	-0.3160345001782878
SRR6853342	Bacillus sp. 17376	0	-Inf	-0.6414212896906412
SRR6853342	Bacillus sp. 1NLA3E	0	-Inf	-0.7752526872115819
SRR6853342	Bacillus sp. 2_A_57_CT2	0	-Inf	-0.21722470992572454
SRR6853342	Bacillus sp. 278922_107	0	-Inf	-0.8300707664515304
SRR6853342	Bacillus sp. 37MA	0	-Inf	-0.4737522529530661
SRR6853342	Bacillus sp. 5B6	0	-Inf	-0.6818866812277038
SRR6853342	Bacillus sp. 7_6_55CFAA_CT2	5335	1.745141518275539	14.542559864480955
SRR6853342	Bacillus sp. 916	0	-Inf	-0.6606205148968985
SRR6853342	Bacillus sp. 95MFCvi2.1	1	0.638275	2.0727894992257583
SRR6853342	Bacillus sp. Aph1	0	-Inf	-0.0846633944313703
SRR6853342	Bacillus sp. B14905	2	0.527	3.288922704006899
SRR6853342	Bacillus sp. BT1B_CT2	0	-Inf	-0.6530515520304541
SRR6853342	Bacillus sp. CPSM8	0	-Inf	-0.6792923637727148
SRR6853342	Bacillus sp. EGD-AK10	0	-Inf	-1.17630320324009
SRR6853342	Bacillus sp. FJAT-13831	18	1.4315888888888888	6.29459325810448
SRR6853342	Bacillus sp. FJAT-14515	0	-Inf	-0.9615676335815607
SRR6853342	Bacillus sp. FJAT-14578	0	-Inf	-0.7122548815518536
SRR6853342	Bacillus sp. G2(2012b)	0	-Inf	-0.38044649716978896
SRR6853342	Bacillus sp. GeD10	2960	1.5237094594594596	13.693942822136979
SRR6853342	Bacillus sp. HYC-10	0	-Inf	-0.43382257649095335
SRR6853342	Bacillus sp. J13	0	-Inf	-0.10960259929622168
SRR6853342	Bacillus sp. J33	0	-Inf	-0.8376557790941378
SRR6853342	Bacillus sp. J37	0	-Inf	-0.4772277682432439
SRR6853342	Bacillus sp. JCM 19045	0	-Inf	-0.9406645897334386
SRR6853342	Bacillus sp. JCM 19046	0	-Inf	-0.725300827786588
SRR6853342	Bacillus sp. JCM 19047	0	-Inf	-0.9882087117053979
SRR6853342	Bacillus sp. JGI 0001002-E22	0	-Inf	-0.46988107431043535
SRR6853342	Bacillus sp. JGI 001005-J19	0	-Inf	-0.4403919329971959
SRR6853342	Bacillus sp. JGI 001006-L10	1	1.23642	2.1120765127891454
SRR6853342	Bacillus sp. JGI 001011-F15	0	-Inf	-0.7339537403638123
SRR6853342	Bacillus sp. JS	0	-Inf	-0.7070915961986423
SRR6853342	Bacillus sp. L1(2012)	0	-Inf	-0.6333550094307917
SRR6853342	Bacillus sp. M 2-6	0	-Inf	-0.4654172963039044
SRR6853342	Bacillus sp. m3-13	0	-Inf	-0.7825879985128265
SRR6853342	Bacillus sp. NRRL B-14911	0	-Inf	-0.7794328308190789
SRR6853342	Bacillus sp. NSP2.1	0	-Inf	-0.7163870076291912
SRR6853342	Bacillus sp. NSP22.2	0	-Inf	-0.5792008907539221
SRR6853342	Bacillus sp. NSP9.1	0	-Inf	-0.8141142783321653
SRR6853342	Bacillus sp. RP1137	0	-Inf	-0.6334602090569733
SRR6853342	Bacillus sp. SB47	0	-Inf	-0.2998541797680997
SRR6853342	Bacillus sp. SB49	0	-Inf	-1.083151358807956
SRR6853342	Bacillus sp. SG-1	0	-Inf	-0.6034570186018413
SRR6853342	Bacillus sp. TS-2	0	-Inf	-1.0283096439153112
SRR6853342	Bacillus sp. URHB0009	0	-Inf	-0.7126291612619186
SRR6853342	Bacillus sp. WBUNB001	243	1.32138683127572	10.07586303921268
SRR6853342	Bacillus sp. WBUNB004	3571	1.7974292915149819	13.969997093736078
SRR6853342	Bacillus sp. WBUNB009	17983	1.8192848801646	16.299005724133647
SRR6853342	Bacillus sp. ZYK	0	-Inf	-0.6209804557755536
SRR6853342	Bacillus stratosphericus	0	-Inf	-0.6458418782451715
SRR6853342	Bacillus subtilis	6383	2.007504308318972	14.804162758879386
SRR6853342	Bacillus subtilis plasmid pBS608	0	-Inf	-0.6465225479116697
SRR6853342	Bacillus subtilis plasmid pIM13	0	-Inf	-0.8951672257172962
SRR6853342	Bacillus subtilis plasmid pLS30 DNA	0	-Inf	-0.3693605325108411
SRR6853342	Bacillus tequilensis	0	-Inf	-0.5404108511409331
SRR6853342	Bacillus thuringiensis	21507	1.7711777421304693	16.558001194057848
SRR6853342	Bacillus thuringiensis plasmid pBMB67	2	1.13109	3.1226047360365445
SRR6853342	Bacillus thuringiensis plasmid pDAN-involved	0	-Inf	-0.11464375111138378
SRR6853342	Bacillus thuringiensis plasmid pFR55	64	1.567890625	8.127185975602826
SRR6853342	Bacillus timonensis	0	-Inf	-1.274363068901518
SRR6853342	Bacillus toyonensis	0	-Inf	-0.9168174277657083
SRR6853342	Bacillus vallismortis	0	-Inf	-1.0412425404938124
SRR6853342	Bacillus vireti	0	-Inf	-0.8300689260833409
SRR6853342	Bacillus wakoensis	0	-Inf	-0.15221338702213916
SRR6853342	Bacillus weihenstephanensis	3795	1.5986658629776023	14.053358044669228
SRR6853342	Bacteriovorax marinus	0	-Inf	-0.6948858251546914
SRR6853342	Bacteriovorax sp. BAL6_X	0	-Inf	-0.6893843539359809
SRR6853342	Bacteriovorax sp. BSW11_IV	0	-Inf	-0.9891938809531985
SRR6853342	Bacteriovorax sp. DB6_IX	0	-Inf	-0.21902183059571032
SRR6853342	Bacteriovorax sp. Seq25_V	0	-Inf	-0.23483668138240296
SRR6853342	Bacteroidales bacterium CF	0	-Inf	-0.3187606790006827
SRR6853342	Bacteroidales bacterium ph8	0	-Inf	-0.11723922048672886
SRR6853342	Bacteroides barnesiae	0	-Inf	-0.47010812133142166
SRR6853342	Bacteroides caccae	0	-Inf	-0.6997302251222923
SRR6853342	Bacteroides cellulosilyticus	0	-Inf	-0.23334047034635091
SRR6853342	Bacteroides clarus	0	-Inf	-0.550839514128581
SRR6853342	Bacteroides coprocola	0	-Inf	-0.6661686409102435
SRR6853342	Bacteroides coprophilus	0	-Inf	-1.1619950797458798
SRR6853342	Bacteroides coprosuis	0	-Inf	-0.6051108494237942
SRR6853342	Bacteroides dorei	0	-Inf	-0.7045993589244186
SRR6853342	Bacteroides eggerthii	0	-Inf	-0.8348212867106981
SRR6853342	Bacteroides faecis	0	-Inf	-1.0531057927478553
SRR6853342	Bacteroides finegoldii	0	-Inf	-0.751753325664814
SRR6853342	Bacteroides fluxus	0	-Inf	-0.2941006254981707
SRR6853342	Bacteroides fragilis	0	-Inf	-1.2528893648310737
SRR6853342	Bacteroides fragilis plasmid pBFP35	0	-Inf	-0.4441386183846296
SRR6853342	Bacteroides fragilis plasmid pBFUK1 DNA	0	-Inf	-0.29050130169408606
SRR6853342	Bacteroides fragilis plasmid pbHag-01 from Sanger on Dec 11 2008 1:33PM[sequence_id 689562][seq_data_id 1502557][tax_node_id 817] Bacteroides fragilis WI1 plasmid pbHag-01 from Sanger on Dec 11 2008 1:33PM	0	-Inf	-0.33814350615910704
SRR6853342	Bacteroides fragilis plasmid pbHag-01 from Sanger on Dec 11 2008 1:33PMsequence_id 689562seq_data_id 1502557tax_node_id 817 Bacteroides fragilis WI1 plasmid pbHag-01 from Sanger on Dec 11 2008 1:33PM	0	-Inf	-0.968088828971835
SRR6853342	Bacteroides fragilis plasmid pbHag-02 from Sanger on Dec 11 2008 1:33PM[sequence_id 689563][seq_data_id 1502558][tax_node_id 817] Bacteroides fragilis WI1 plasmid pbHag-02 from Sanger on Dec 11 2008 1:33PM	0	-Inf	-0.5266121973510672
SRR6853342	Bacteroides fragilis plasmid pbHag-02 from Sanger on Dec 11 2008 1:33PMsequence_id 689563seq_data_id 1502558tax_node_id 817 Bacteroides fragilis WI1 plasmid pbHag-02 from Sanger on Dec 11 2008 1:33PM	0	-Inf	-0.8809558197175971
SRR6853342	Bacteroides fragilis plasmid pBI143	0	-Inf	-0.8087165012421895
SRR6853342	Bacteroides gallinarum	0	-Inf	-0.36384692359822163
SRR6853342	Bacteroides graminisolvens	0	-Inf	-0.7347727393664689
SRR6853342	Bacteroides helcogenes	0	-Inf	-0.8299577566228712
SRR6853342	Bacteroides intestinalis	0	-Inf	-0.49674757531041513
SRR6853342	Bacteroides massiliensis	0	-Inf	-0.20096278031180864
SRR6853342	Bacteroides nordii	0	-Inf	-0.639114528525043
SRR6853342	Bacteroides oleiciplenus	0	-Inf	-0.6291825117466736
SRR6853342	Bacteroides ovatus	0	-Inf	-0.8602551092769624
SRR6853342	Bacteroides pectinophilus	0	-Inf	-0.5660657674979246
SRR6853342	Bacteroides plebeius	0	-Inf	-0.8440569232207318
SRR6853342	Bacteroides propionicifaciens	0	-Inf	-0.6871132405482732
SRR6853342	Bacteroides pyogenes	0	-Inf	-1.058352774257922
SRR6853342	Bacteroides reticulotermitis	0	-Inf	-0.8658745509446969
SRR6853342	Bacteroides salanitronis	0	-Inf	-0.4221546254549192
SRR6853342	Bacteroides salyersiae	0	-Inf	-0.8914793808147943
SRR6853342	Bacteroides sp. 1_1_14	0	-Inf	-1.279321634655603
SRR6853342	Bacteroides sp. 1_1_30	0	-Inf	-0.43859304305753233
SRR6853342	Bacteroides sp. 1_1_6	0	-Inf	-0.6383575154749626
SRR6853342	Bacteroides sp. 14(A)	0	-Inf	-1.2381702041366585
SRR6853342	Bacteroides sp. 2_1_16	0	-Inf	-0.5547528168231205
SRR6853342	Bacteroides sp. 2_1_33B	0	-Inf	-0.4003277891415512
SRR6853342	Bacteroides sp. 2_1_56FAA	0	-Inf	-0.7452047940924642
SRR6853342	Bacteroides sp. 2_1_7	0	-Inf	-0.8983176980908381
SRR6853342	Bacteroides sp. 2_2_4	0	-Inf	-0.8692518220904417
SRR6853342	Bacteroides sp. 3_1_19	0	-Inf	-0.36978886115463006
SRR6853342	Bacteroides sp. 3_1_23	0	-Inf	-0.6804739795772526
SRR6853342	Bacteroides sp. 3_1_33FAA	0	-Inf	-0.33051197770330437
SRR6853342	Bacteroides sp. 3_1_40A	0	-Inf	-0.5745447658728262
SRR6853342	Bacteroides sp. 3_2_5	0	-Inf	-0.4164714419438544
SRR6853342	Bacteroides sp. 4_1_36	0	-Inf	-0.7674135365290342
SRR6853342	Bacteroides sp. 4_3_47FAA	0	-Inf	-0.5669892107192147
SRR6853342	Bacteroides sp. 9_1_42FAA	0	-Inf	-0.9872158938320459
SRR6853342	Bacteroides sp. D1	0	-Inf	-0.7097464649351228
SRR6853342	Bacteroides sp. D2	0	-Inf	-0.329051318345026
SRR6853342	Bacteroides sp. D20	0	-Inf	-0.6569927147755392
SRR6853342	Bacteroides sp. D22	0	-Inf	-0.5731826218003926
SRR6853342	Bacteroides sp. HPS0048	0	-Inf	-0.6334621610436062
SRR6853342	Bacteroides sp. VE202-11	0	-Inf	-0.80372746052744
SRR6853342	Bacteroides sp. WH2	0	-Inf	-0.901173550156771
SRR6853342	Bacteroides stercoris	0	-Inf	0.12032241242295896
SRR6853342	Bacteroides thetaiotaomicron	0	-Inf	-0.7004647110985631
SRR6853342	Bacteroides uniformis	0	-Inf	-0.5288743682814254
SRR6853342	Bacteroides vulgatus	0	-Inf	-0.5238905947544072
SRR6853342	Bacteroides xylanisolvens	0	-Inf	-0.642942548001735
SRR6853342	Bacteroidetes bacterium oral taxon 272	0	-Inf	-1.4982569718395777
SRR6853342	Bacteroidetes bacterium SCGC AAA027-G08	0	-Inf	-0.4300691286068818
SRR6853342	Bacteroidetes bacterium SCGC AAA027-N21	0	-Inf	-0.5377291636849147
SRR6853342	Bacteroidetes oral taxon 274	0	-Inf	-0.2919957679108742
SRR6853342	Balneola vulgaris	0	-Inf	-0.3775996429404544
SRR6853342	Barnesiella intestinihominis	0	-Inf	-0.2836397510012544
SRR6853342	Barnesiella viscericola	0	-Inf	-1.0870478436028506
SRR6853342	Bartonella alsatica	0	-Inf	-0.6704542734630575
SRR6853342	Bartonella bacilliformis	0	-Inf	-0.5733682169781211
SRR6853342	Bartonella bovis	0	-Inf	-0.5889892812439311
SRR6853342	Bartonella clarridgeiae	0	-Inf	-0.6883880637217505
SRR6853342	Bartonella doshiae	0	-Inf	-0.8897661005594866
SRR6853342	Bartonella grahamii	0	-Inf	-0.2990232354411091
SRR6853342	Bartonella melophagi	0	-Inf	-0.5600067640492722
SRR6853342	Bartonella queenslandensis	0	-Inf	-0.5000869157202656
SRR6853342	Bartonella quintana	0	-Inf	-0.47687371555711133
SRR6853342	Bartonella rattaustraliani	0	-Inf	-0.16573982259332984
SRR6853342	Bartonella rattimassiliensis	0	-Inf	-0.7103937188606615
SRR6853342	Bartonella sp. DB5-6	0	-Inf	-0.36817749196268684
SRR6853342	Bartonella sp. R4(2010)	0	-Inf	-0.5592108205301219
SRR6853342	Bartonella tamiae	0	-Inf	-0.8234316631896682
SRR6853342	Bartonella tribocorum	0	-Inf	-0.8289492667719665
SRR6853342	Bartonella vinsonii	0	-Inf	-0.9203068189749725
SRR6853342	Bartonella washoensis	0	-Inf	-0.8061209298235028
SRR6853342	Bat sapovirus TLC58/HK	0	-Inf	-0.570839397201111
SRR6853342	Batrachochytrium dendrobatidis	0	-Inf	-0.8676373533653312
SRR6853342	Baudoinia compniacensis	0	-Inf	-0.5721689264093672
SRR6853342	Bavariicoccus seileri	0	-Inf	-0.7051768292137592
SRR6853342	Bdellovibrio bacteriovorus	0	-Inf	-0.7380932771625066
SRR6853342	Bdellovibrio exovorus	0	-Inf	-0.2690246575972195
SRR6853342	Beauveria bassiana	1	0.535892	2.0210428268162914
SRR6853342	Beggiatoa alba	0	-Inf	-1.1387478151091641
SRR6853342	Beggiatoa sp. PS	0	-Inf	-0.6880959687078321
SRR6853342	Beggiatoa sp. SS	0	-Inf	-0.5560125422283694
SRR6853342	Beijerinckia indica	1	0.574165	2.174137323517786
SRR6853342	Belliella baltica	0	-Inf	-0.6077760238481196
SRR6853342	Bergeyella zoohelcum	0	-Inf	-0.9285432549334237
SRR6853342	Bermanella marisrubri	0	-Inf	-0.9111342157696294
SRR6853342	beta proteobacterium CB	0	-Inf	-0.13788458672581802
SRR6853342	beta proteobacterium FWI2	0	-Inf	-0.5141952519143601
SRR6853342	beta proteobacterium JGI 0001001-A11	0	-Inf	-0.7304107642816937
SRR6853342	beta proteobacterium KB13	0	-Inf	-0.8992369769434783
SRR6853342	beta proteobacterium L13	0	-Inf	-0.5952873044711932
SRR6853342	beta proteobacterium SCGC AAA028-K02	0	-Inf	-0.6736234529045649
SRR6853342	Betapapillomavirus 1	0	-Inf	-1.0262803871428823
SRR6853342	Betapapillomavirus 2	1	1.07207	2.2563089582960965
SRR6853342	Betapapillomavirus 3	0	-Inf	-0.4601244899741848
SRR6853342	Betapapillomavirus 4	0	-Inf	-0.7726181543643765
SRR6853342	Betapapillomavirus 5	0	-Inf	-0.9117241922418698
SRR6853342	Beutenbergia cavernae	0	-Inf	-0.6443169514113837
SRR6853342	Bhargavaea cecembensis	0	-Inf	-0.6768610394164642
SRR6853342	Bibersteinia trehalosi	0	-Inf	-0.7086625533648128
SRR6853342	Bifidobacterium adolescentis	0	-Inf	-0.6159595853700625
SRR6853342	Bifidobacterium angulatum	0	-Inf	-0.6558929457338248
SRR6853342	Bifidobacterium animalis	0	-Inf	-1.4915907250747162
SRR6853342	Bifidobacterium asteroides	0	-Inf	-1.1272349257240313
SRR6853342	Bifidobacterium bifidum	0	-Inf	-0.2618898313454488
SRR6853342	Bifidobacterium breve	0	-Inf	-0.27243686969610403
SRR6853342	Bifidobacterium catenulatum	0	-Inf	-0.8859217283001958
SRR6853342	Bifidobacterium choerinum	0	-Inf	-0.41713590151834795
SRR6853342	Bifidobacterium dentium	0	-Inf	-1.325784694935331
SRR6853342	Bifidobacterium gallicum	0	-Inf	-0.8524010144442299
SRR6853342	Bifidobacterium longum	1	0.916212	1.8828156920621073
SRR6853342	Bifidobacterium longum plasmid p6043A	0	-Inf	-1.0156292410598229
SRR6853342	Bifidobacterium longum plasmid p6043B	0	-Inf	-0.5132515610598614
SRR6853342	Bifidobacterium longum plasmid pB44	0	-Inf	-0.41595529362776773
SRR6853342	Bifidobacterium longum plasmid pFI2576	0	-Inf	-0.5540672958748619
SRR6853342	Bifidobacterium longum plasmid pKJ36	0	-Inf	-0.8749110064629807
SRR6853342	Bifidobacterium longum plasmid pKJ50	0	-Inf	-0.966745870531079
SRR6853342	Bifidobacterium longum plasmid pMG1	0	-Inf	-0.7282027732664147
SRR6853342	Bifidobacterium longum plasmid pNAC1	0	-Inf	-0.6384499449837886
SRR6853342	Bifidobacterium longum plasmid PNAC2	0	-Inf	-0.4412276871502283
SRR6853342	Bifidobacterium longum plasmid pNAC3	0	-Inf	-0.7112173331179221
SRR6853342	Bifidobacterium longum plasmid pTB6	0	-Inf	-0.22506467974120772
SRR6853342	Bifidobacterium magnum	0	-Inf	-0.7648982476759726
SRR6853342	Bifidobacterium minimum	0	-Inf	-0.2729156384382684
SRR6853342	Bifidobacterium moukalabense	0	-Inf	-1.0194193974069519
SRR6853342	Bifidobacterium pseudocatenulatum	0	-Inf	-0.856865944269076
SRR6853342	Bifidobacterium pseudolongum	0	-Inf	-1.0161492149548876
SRR6853342	Bifidobacterium sp. 12_1_47BFAA	0	-Inf	-0.8125289311927704
SRR6853342	Bifidobacterium sp. 7101	0	-Inf	-0.9234150036329625
SRR6853342	Bifidobacterium sp. A11	0	-Inf	-1.185811695094058
SRR6853342	Bifidobacterium sp. AGR2158	0	-Inf	-0.4819960300402407
SRR6853342	Bifidobacterium sp. MSTE12	0	-Inf	-0.450625180162063
SRR6853342	Bifidobacterium subtile	0	-Inf	-0.7761531388627501
SRR6853342	Bifidobacterium thermacidophilum	0	-Inf	-0.739696852342462
SRR6853342	Bifidobacterium thermophilum	0	-Inf	-0.9135612448968653
SRR6853342	Bifidobacterium tsurumiense	0	-Inf	-0.5088608284043552
SRR6853342	Bilophila sp. 4_1_30	0	-Inf	-0.5907615060799438
SRR6853342	Bilophila wadsworthia	0	-Inf	-0.830950163853502
SRR6853342	Bipolaris maydis	0	-Inf	-0.562895620099334
SRR6853342	Bipolaris oryzae	2	0.77987	3.124076005467679
SRR6853342	Bipolaris sorokiniana	0	-Inf	-0.5842263740961572
SRR6853342	Bipolaris victoriae	0	-Inf	-0.8609095107427986
SRR6853342	Bipolaris zeicola	0	-Inf	-0.9262980824147232
SRR6853342	Bizionia argentinensis	0	-Inf	-1.1200297802146661
SRR6853342	Black medic leafroll virus	0	-Inf	-0.42966655455692676
SRR6853342	Blastococcus saxobsidens	0	-Inf	-0.5076527630711911
SRR6853342	Blastocystis hominis	0	-Inf	-0.953721398711467
SRR6853342	Blastomonas sp. AAP53	0	-Inf	-0.6051741293287659
SRR6853342	Blastomonas sp. CACIA14H2	2	0.63084	3.0938522898889267
SRR6853342	Blastopirellula marina	0	-Inf	-1.0036715397149694
SRR6853342	Blattabacterium sp. (Blaberus giganteus)	0	-Inf	-0.5114985115988125
SRR6853342	Blattabacterium sp. (Blattella germanica)	0	-Inf	-0.07299011467559144
SRR6853342	Blattabacterium sp. (Panesthia angustipennis spadica)	0	-Inf	-0.7211849762186355
SRR6853342	Blattabacterium sp. (Periplaneta americana)	0	-Inf	-0.8198210786937594
SRR6853342	Blautia hansenii	0	-Inf	-0.8167105663576898
SRR6853342	Blautia hydrogenotrophica	0	-Inf	-0.7401718062420644
SRR6853342	Blautia producta	0	-Inf	-0.5376241762351956
SRR6853342	Blautia sp. KLE 1732	0	-Inf	-0.7515535181600426
SRR6853342	Blautia wexlerae	0	-Inf	-0.5664959263673535
SRR6853342	Blumeria graminis	2	1.21327	3.2417255082710565
SRR6853342	Bordetella avium	0	-Inf	-0.8743110426897573
SRR6853342	Bordetella bronchiseptica	0	-Inf	-0.6540760429965663
SRR6853342	Bordetella hinzii	0	-Inf	-0.5170030344522595
SRR6853342	Bordetella holmesii	0	-Inf	-0.4454965313352576
SRR6853342	Bordetella parapertussis	0	-Inf	-0.20573342320268953
SRR6853342	Bordetella pertussis	0	-Inf	-0.36318484996718
SRR6853342	Bordetella petrii	0	-Inf	-0.7856725338694077
SRR6853342	Bordetella sp. FB-8	0	-Inf	-0.5884995635746609
SRR6853342	Bordetella trematum	0	-Inf	-0.7781795075606064
SRR6853342	Borrelia coriaceae	0	-Inf	-0.25383665147777346
SRR6853342	Borrelia sp. SV1	0	-Inf	-0.4412051019010015
SRR6853342	Borrelia spielmanii	0	-Inf	-0.5137083341559562
SRR6853342	Botryotinia fuckeliana	0	-Inf	-0.6719677840571066
SRR6853342	Bovine herpesvirus 4	0	-Inf	-1.0313662470233596
SRR6853342	Brachybacterium faecium	0	-Inf	-1.3582328904688103
SRR6853342	Brachybacterium muris	0	-Inf	-0.439117336514123
SRR6853342	Brachybacterium paraconglomeratum	0	-Inf	-0.8436670068412766
SRR6853342	Brachybacterium phenoliresistens	1	0.500142	2.0640098353158534
SRR6853342	Brachybacterium squillarum	0	-Inf	-0.35883539404952297
SRR6853342	Brachymonas chironomi	0	-Inf	-0.8926880596256848
SRR6853342	Brachyspira alvinipulli	0	-Inf	-0.6120550557995773
SRR6853342	Brachyspira hampsonii	0	-Inf	-0.7532202763879637
SRR6853342	Brachyspira innocens	0	-Inf	-1.6259073918099056
SRR6853342	Brachyspira intermedia	0	-Inf	0.12576570591059477
SRR6853342	Brachyspira murdochii	0	-Inf	-0.8438557652918484
SRR6853342	Brachyspira pilosicoli	0	-Inf	-0.9735133742418531
SRR6853342	Bradyrhizobiaceae bacterium SG-6C	0	-Inf	-0.973947344385844
SRR6853342	Bradyrhizobium elkanii	21	0.8406156190476191	6.55436681198001
SRR6853342	Bradyrhizobium genosp. SA-4	14	0.7332642857142858	5.933860616198661
SRR6853342	Bradyrhizobium japonicum	16	0.8732575	6.123644105494893
SRR6853342	Bradyrhizobium oligotrophicum	22	0.9158545454545455	6.647786328154803
SRR6853342	Bradyrhizobium sp. Ai1a-2	8	0.7510125	5.14967494865026
SRR6853342	Bradyrhizobium sp. ARR65	7	0.8457085714285714	4.873498029679736
SRR6853342	Bradyrhizobium sp. BTAi1	20	0.702745	6.455765397860224
SRR6853342	Bradyrhizobium sp. BTAi1 plasmid pBBta01	0	-Inf	-0.2518957006375002
SRR6853342	Bradyrhizobium sp. CCGE-LA001	1	0.613662	2.0522785069925074
SRR6853342	Bradyrhizobium sp. Cp5.3	16	0.8634	6.176181766867923
SRR6853342	Bradyrhizobium sp. DFCI-1	33	1.7020515151515152	7.172751167785152
SRR6853342	Bradyrhizobium sp. Ec3.3	8	0.86824125	5.238125110188295
SRR6853342	Bradyrhizobium sp. JGI 0001002-A22	0	-Inf	-0.8994962583110562
SRR6853342	Bradyrhizobium sp. JGI 0001019-J21	0	-Inf	-0.7075263987321412
SRR6853342	Bradyrhizobium sp. JGI 0001019-M21	0	-Inf	-0.6737757072869328
SRR6853342	Bradyrhizobium sp. OHSU_III	22	0.8122727272727274	6.609171623873983
SRR6853342	Bradyrhizobium sp. ORS 278	12	0.8440166666666666	5.735420249692769
SRR6853342	Bradyrhizobium sp. ORS 285	26	0.8777076923076923	6.877640237834747
SRR6853342	Bradyrhizobium sp. ORS 375	8	0.809145	5.155917257597139
SRR6853342	Bradyrhizobium sp. S23321	6	1.0167483333333334	4.606075359274666
SRR6853342	Bradyrhizobium sp. STM 3809	18	0.9251055555555556	6.3364325224807025
SRR6853342	Bradyrhizobium sp. STM 3843	19	0.7346789473684211	6.412086333512703
SRR6853342	Bradyrhizobium sp. th.b2	14	0.9364571428571429	5.975211114033715
SRR6853342	Bradyrhizobium sp. Tv2a-2	11	0.8303772727272727	5.567034392209982
SRR6853342	Bradyrhizobium sp. URHA0002	13	0.6699938461538462	5.8880018770310585
SRR6853342	Bradyrhizobium sp. URHA0013	2	0.877435	3.1719778202467452
SRR6853342	Bradyrhizobium sp. WSM1253	0	-Inf	-0.044013183740185396
SRR6853342	Bradyrhizobium sp. WSM1417	0	-Inf	-0.8906615759854163
SRR6853342	Bradyrhizobium sp. WSM2254	24	0.9624916666666666	6.724433889701881
SRR6853342	Bradyrhizobium sp. WSM3983	7	0.7553385714285714	4.984715155205303
SRR6853342	Bradyrhizobium sp. WSM471	6	0.62344	4.68242679897188
SRR6853342	Bradyrhizobium sp. YR681	14	0.6467928571428571	6.00858827279163
SRR6853342	Brenneria sp. EniD312	0	-Inf	-0.770870348069986
SRR6853342	Brevibacillus agri	0	-Inf	-0.2819650483696054
SRR6853342	Brevibacillus borstelensis	0	-Inf	-0.386705093063334
SRR6853342	Brevibacillus brevis	0	-Inf	-0.40871002402309103
SRR6853342	Brevibacillus laterosporus	0	-Inf	-0.6452591770335253
SRR6853342	Brevibacillus massiliensis	0	-Inf	-0.6388103145440378
SRR6853342	Brevibacillus panacihumi	0	-Inf	-0.7695462971106024
SRR6853342	Brevibacillus sp. BC25	0	-Inf	-0.40833953772744297
SRR6853342	Brevibacillus sp. CF112	0	-Inf	-1.204178201719873
SRR6853342	Brevibacillus thermoruber	0	-Inf	-0.7621180376788729
SRR6853342	Brevibacterium album	0	-Inf	-0.4143783686179831
SRR6853342	Brevibacterium casei	0	-Inf	-0.7461848578371706
SRR6853342	Brevibacterium linens	0	-Inf	-0.5604802193115421
SRR6853342	Brevibacterium massiliense	0	-Inf	-0.18009262232913292
SRR6853342	Brevibacterium mcbrellneri	0	-Inf	-0.7920140952404833
SRR6853342	Brevibacterium senegalense	2	0.689385	3.089367840310763
SRR6853342	Brevibacterium sp. VCM10	0	-Inf	-0.3256604253843088
SRR6853342	Brevundimonas abyssalis	0	-Inf	-0.42720487811503344
SRR6853342	Brevundimonas aveniformis	0	-Inf	-0.6053625193171346
SRR6853342	Brevundimonas diminuta	0	-Inf	-0.6113003135329553
SRR6853342	Brevundimonas naejangsanensis	0	-Inf	-1.172596845519616
SRR6853342	Brevundimonas sp. BAL3	0	-Inf	-0.5091505176574975
SRR6853342	Brevundimonas subvibrioides	1	1.0326	2.0875312337750227
SRR6853342	Brochothrix campestris	0	-Inf	-0.6192971731085272
SRR6853342	Brochothrix phage A9	0	-Inf	-0.724732524930799
SRR6853342	Brochothrix phage BL3	0	-Inf	-1.0677302689657044
SRR6853342	Brochothrix phage NF5	0	-Inf	-1.0076289817096413
SRR6853342	Brochothrix thermosphacta	0	-Inf	-0.5942710543719714
SRR6853342	Brucella abortus	0	-Inf	-0.7615011393252117
SRR6853342	Brucella inopinata	0	-Inf	-0.7966517227153109
SRR6853342	Brucella sp. 04-5288	0	-Inf	-0.7017779555606262
SRR6853342	Brucella sp. BO2	1	0.542084	2.012828067393552
SRR6853342	Brucella sp. NVSL 07-0026	4	1.858765	4.261627777049781
SRR6853342	Brucella suis	0	-Inf	-0.8704636209657252
SRR6853342	Buchnera aphidicola	0	-Inf	-0.6864296461262815
SRR6853342	Budvicia aquatica	0	-Inf	-0.8928492128634352
SRR6853342	Bulleidia extructa	0	-Inf	-0.3063335115604736
SRR6853342	Burkholderia ambifaria	3	0.6979099999999999	3.8378410270859713
SRR6853342	Burkholderia andropogonis	0	-Inf	-0.7087401877902788
SRR6853342	Burkholderia bryophila	0	-Inf	-0.6035224705425268
SRR6853342	Burkholderia caribensis	0	-Inf	-1.466596977347246
SRR6853342	Burkholderia cenocepacia	0	-Inf	-0.35865674172954287
SRR6853342	Burkholderia cepacia	0	-Inf	-0.5865388135512823
SRR6853342	Burkholderia dilworthii	0	-Inf	-0.5508642540737502
SRR6853342	Burkholderia dolosa	0	-Inf	-0.40086424715497937
SRR6853342	Burkholderia gladioli	4	0.652943	4.212093163245209
SRR6853342	Burkholderia glumae	0	-Inf	-0.841216396184461
SRR6853342	Burkholderia graminis	0	-Inf	-0.39105683037570943
SRR6853342	Burkholderia kururiensis	0	-Inf	-1.004613729223727
SRR6853342	Burkholderia lata	4	0.75142	4.212214014847197
SRR6853342	Burkholderia mimosarum	0	-Inf	-0.8552823368507022
SRR6853342	Burkholderia multivorans	0	-Inf	-1.3582150016218952
SRR6853342	Burkholderia nodosa	0	-Inf	-0.41246445661883596
SRR6853342	Burkholderia oklahomensis	0	-Inf	-0.97927136527607
SRR6853342	Burkholderia phage Bcep22	0	-Inf	-0.4858790725961768
SRR6853342	Burkholderia phage BcepIL02	0	-Inf	-0.5310357310365857
SRR6853342	Burkholderia phage BcepMigl	0	-Inf	-0.573819919214202
SRR6853342	Burkholderia phage DC1	0	-Inf	-0.563399202339645
SRR6853342	Burkholderia phage KS10	0	-Inf	-0.7026900611583328
SRR6853342	Burkholderia phenoliruptrix	0	-Inf	-0.18052447272435157
SRR6853342	Burkholderia phymatum	0	-Inf	-0.8964185239371589
SRR6853342	Burkholderia phytofirmans	0	-Inf	-1.2468944759740301
SRR6853342	Burkholderia pseudomallei	0	-Inf	-0.7376296742832368
SRR6853342	Burkholderia pyrrocinia	1	0.500142	2.2922427895717044
SRR6853342	Burkholderia rhizoxinica	0	-Inf	-0.8354449164096981
SRR6853342	Burkholderia sp. BT03	0	-Inf	-0.482332529070484
SRR6853342	Burkholderia sp. CCGE1001	0	-Inf	-0.4529320784475765
SRR6853342	Burkholderia sp. CCGE1002	0	-Inf	-0.7478871774015128
SRR6853342	Burkholderia sp. CCGE1002 plasmid pBC201	0	-Inf	-0.36450924858156536
SRR6853342	Burkholderia sp. CCGE1003	0	-Inf	-0.4852857448451784
SRR6853342	Burkholderia sp. Ch1-1	0	-Inf	-0.8209796594810368
SRR6853342	Burkholderia sp. H160	0	-Inf	-0.7278416932888265
SRR6853342	Burkholderia sp. JGI 0001005-I06	0	-Inf	-0.48243439763281426
SRR6853342	Burkholderia sp. JGI 0001009-G23	0	-Inf	-1.167235054388804
SRR6853342	Burkholderia sp. JGI 0001009-M21	0	-Inf	-0.057853673579304626
SRR6853342	Burkholderia sp. JGI 0001021-D09	0	-Inf	-0.43568034390150345
SRR6853342	Burkholderia sp. JGI 0001021-E08	0	-Inf	-0.7920447389851082
SRR6853342	Burkholderia sp. JGI 0001021-E12	0	-Inf	-0.51765464615862
SRR6853342	Burkholderia sp. JGI 0001021-N20	0	-Inf	-0.4987115571045005
SRR6853342	Burkholderia sp. JGI 001009-G21	0	-Inf	-1.2147718138512438
SRR6853342	Burkholderia sp. JGI 001012-B17	0	-Inf	-0.3824586218768019
SRR6853342	Burkholderia sp. JGI 001013-G13	0	-Inf	-0.5901527448634192
SRR6853342	Burkholderia sp. JPY251	0	-Inf	-1.0427075400344616
SRR6853342	Burkholderia sp. JPY347	0	-Inf	-0.695483512734115
SRR6853342	Burkholderia sp. JPY366	0	-Inf	-0.6811279632777869
SRR6853342	Burkholderia sp. KJ006	3	0.8875666666666667	3.7168214161445317
SRR6853342	Burkholderia sp. RPE64	0	-Inf	-0.7778548068631395
SRR6853342	Burkholderia sp. RPE64 plasmid p1 DNA	0	-Inf	-0.9475274732002572
SRR6853342	Burkholderia sp. SJ98	0	-Inf	-0.7217876483358716
SRR6853342	Burkholderia sp. TJI49	2	0.584905	3.4294332445590054
SRR6853342	Burkholderia sp. URHA0054	0	-Inf	-0.7391003820863231
SRR6853342	Burkholderia sp. UYPR1.413	0	-Inf	-0.31502784169537296
SRR6853342	Burkholderia sp. WSM2230	0	-Inf	-0.9726551993210342
SRR6853342	Burkholderia sp. WSM2232	0	-Inf	-0.9120619677562705
SRR6853342	Burkholderia sp. WSM4176	0	-Inf	-0.8985710887264098
SRR6853342	Burkholderia sp. YI23	0	-Inf	-0.29180876130547434
SRR6853342	Burkholderia sp. YI23 plasmid byi_1p	0	-Inf	-0.44247673520556247
SRR6853342	Burkholderia sp. YI23 plasmid byi_2p	0	-Inf	-0.4822342893778725
SRR6853342	Burkholderia sprentiae	0	-Inf	-0.44611612352302404
SRR6853342	Burkholderia terrae	0	-Inf	-0.6467808923960234
SRR6853342	Burkholderia thailandensis	0	-Inf	-0.6235587806505655
SRR6853342	Burkholderia ubonensis	0	-Inf	-0.5867119766209317
SRR6853342	Burkholderia vietnamiensis	0	-Inf	-0.99514443447359
SRR6853342	Burkholderia xenovorans	0	-Inf	-0.4647804451519939
SRR6853342	Burkholderiales bacterium 1_1_47	0	-Inf	-0.4705070034473313
SRR6853342	Burkholderiales bacterium JGI 0001002-H06	0	-Inf	-0.5789684859410545
SRR6853342	Burkholderiales bacterium JGI 0001003-A5	0	-Inf	-0.14546693168180655
SRR6853342	Burkholderiales bacterium JGI 0001003-J08	0	-Inf	-0.6216754882438202
SRR6853342	Burkholderiales bacterium JOSHI_001	3	0.5912066666666667	3.805967386415275
SRR6853342	butyrate-producing bacterium SM4/1	0	-Inf	-0.9453366545555857
SRR6853342	butyrate-producing bacterium SS3/4	0	-Inf	-0.7428773539827466
SRR6853342	butyrate-producing bacterium SSC/2	0	-Inf	-0.9533628292803019
SRR6853342	Butyricicoccus pullicaecorum	0	-Inf	-0.3641223209082554
SRR6853342	Butyricimonas synergistica	0	-Inf	-0.6182907148791851
SRR6853342	Butyricimonas virosa	0	-Inf	-0.4164340493170742
SRR6853342	Butyrivibrio crossotus	0	-Inf	-1.0534736959449655
SRR6853342	Butyrivibrio fibrisolvens	0	-Inf	-0.8660977065100225
SRR6853342	Butyrivibrio hungatei	0	-Inf	-0.20170206588244421
SRR6853342	Butyrivibrio proteoclasticus	0	-Inf	-0.495627404701651
SRR6853342	Butyrivibrio sp. AC2005	0	-Inf	-1.070492716407138
SRR6853342	Butyrivibrio sp. AD3002	0	-Inf	-0.4418076836665822
SRR6853342	Butyrivibrio sp. AE2015	0	-Inf	-0.5350394629515506
SRR6853342	Butyrivibrio sp. AE3006	0	-Inf	-0.9594915123255784
SRR6853342	Butyrivibrio sp. AE3009	0	-Inf	-0.41464744812970916
SRR6853342	Butyrivibrio sp. FC2001	0	-Inf	-0.19750868605859223
SRR6853342	Butyrivibrio sp. FCS006	0	-Inf	-0.9920570749932693
SRR6853342	Butyrivibrio sp. FCS014	0	-Inf	-0.8028381382642267
SRR6853342	Butyrivibrio sp. LC3010	0	-Inf	-0.5634963522160958
SRR6853342	Butyrivibrio sp. MB2005	0	-Inf	-1.26798499476895
SRR6853342	Butyrivibrio sp. MC2013	0	-Inf	-0.4587858343420711
SRR6853342	Butyrivibrio sp. NC2007	0	-Inf	-0.5847889376553721
SRR6853342	Butyrivibrio sp. NC3005	0	-Inf	-1.0134502098696965
SRR6853342	Butyrivibrio sp. VCB2001	0	-Inf	-0.7778316053154688
SRR6853342	Butyrivibrio sp. VCB2006	0	-Inf	-1.2200614542725936
SRR6853342	Butyrivibrio sp. VCD2006	0	-Inf	-0.602134558914
SRR6853342	Butyrivibrio sp. WCD2001	0	-Inf	-0.9690564868248989
SRR6853342	Butyrivibrio sp. WCD3002	0	-Inf	-1.030260139527945
SRR6853342	Butyrivibrio sp. XBB1001	0	-Inf	-0.623371159750612
SRR6853342	Butyrivibrio sp. XPD2002	0	-Inf	-0.24789477819627007
SRR6853342	Butyrivibrio sp. XPD2006	0	-Inf	-0.2954203832992094
SRR6853342	Byssochlamys spectabilis	0	-Inf	-0.9796080018988251
SRR6853342	Caenispirillum salinarum	0	-Inf	-1.162814712766244
SRR6853342	Caldalkalibacillus thermarum	0	-Inf	-0.8063999508909203
SRR6853342	Caldanaerobacter subterraneus	0	-Inf	-0.3345723506072519
SRR6853342	Caldibacillus debilis	0	-Inf	-0.770816439603994
SRR6853342	Caldicellulosiruptor acetigenus	0	-Inf	-0.6007746764806741
SRR6853342	Caldicellulosiruptor bescii	0	-Inf	-0.8653425939420447
SRR6853342	Caldicellulosiruptor hydrothermalis	0	-Inf	-0.3677330519019023
SRR6853342	Caldicellulosiruptor kristjanssonii	0	-Inf	-0.6743827522373812
SRR6853342	Caldicellulosiruptor kronotskyensis	0	-Inf	-0.6005769871790276
SRR6853342	Caldicellulosiruptor lactoaceticus	0	-Inf	-0.5886584116116658
SRR6853342	Caldicellulosiruptor obsidiansis	0	-Inf	-0.30947844291263343
SRR6853342	Caldicellulosiruptor saccharolyticus	0	-Inf	-0.8136724510905823
SRR6853342	Caldicellulosiruptor sp. F32	0	-Inf	-0.11113714742408395
SRR6853342	Caldicoprobacter oshimai	0	-Inf	-0.5040550464595444
SRR6853342	Caldilinea aerophila	0	-Inf	-0.776080779357013
SRR6853342	Caldimonas manganoxidans	0	-Inf	-0.7422676184660197
SRR6853342	Caldisericum exile	0	-Inf	-0.768968356815996
SRR6853342	Calditerrivibrio nitroreducens	0	-Inf	-0.9899562935321575
SRR6853342	Caldithrix abyssi	0	-Inf	-0.7018214261906652
SRR6853342	Calicivirus isolate TCG	0	-Inf	-0.7943041661605716
SRR6853342	Caloramator australicus	0	-Inf	-0.8236220833994488
SRR6853342	Caloramator sp. ALD01	0	-Inf	-0.5129769872556951
SRR6853342	Calothrix parietina	0	-Inf	-1.1156807262886796
SRR6853342	Calothrix sp. PCC 7103	0	-Inf	-0.7354870888985025
SRR6853342	Calothrix sp. PCC 7507	0	-Inf	-0.42066994347267894
SRR6853342	Caminibacter mediatlanticus	0	-Inf	-0.5716979904059567
SRR6853342	Campylobacter coli	0	-Inf	-0.5534390670978571
SRR6853342	Campylobacter coli plasmid pCC31	0	-Inf	-0.5310398175243971
SRR6853342	Campylobacter concisus	0	-Inf	-0.8613269790170287
SRR6853342	Campylobacter curvus	0	-Inf	-0.7630485938069882
SRR6853342	Campylobacter fetus	0	-Inf	-0.24390485762493758
SRR6853342	Campylobacter gracilis	0	-Inf	-0.2910811144127361
SRR6853342	Campylobacter hominis	0	-Inf	-1.1750412426195345
SRR6853342	Campylobacter jejuni	0	-Inf	-0.48052897913011783
SRR6853342	Campylobacter lari	0	-Inf	-0.2684943403739838
SRR6853342	Campylobacter rectus	0	-Inf	-0.8170048260424891
SRR6853342	Campylobacter showae	0	-Inf	-0.3147622231987549
SRR6853342	Campylobacter sp. 03-427	0	-Inf	-0.7144905755422064
SRR6853342	Campylobacter sp. 10_1_50	0	-Inf	-0.904746804851598
SRR6853342	Campylobacter sp. CIT045	0	-Inf	-1.0125403478994404
SRR6853342	Campylobacter sp. FOBRC14	0	-Inf	-0.6478650050307954
SRR6853342	Campylobacter upsaliensis	0	-Inf	-0.394981512900773
SRR6853342	Campylobacter ureolyticus	0	-Inf	-0.6280673511995905
SRR6853342	Candida albicans	0	-Inf	-0.514031077104086
SRR6853342	Candida dubliniensis	0	-Inf	-0.8268357072144563
SRR6853342	Candida glabrata	0	-Inf	-0.4531357686810693
SRR6853342	Candida maltosa	0	-Inf	-0.8258919686540503
SRR6853342	Candida orthopsilosis	0	-Inf	-1.4200962742783327
SRR6853342	Candida parapsilosis	0	-Inf	-0.5792700553043546
SRR6853342	Candida tenuis	0	-Inf	-1.4917706841554685
SRR6853342	Candida tropicalis	0	-Inf	-0.28591988669299784
SRR6853342	candidate division SR1 bacterium MGEHA	0	-Inf	-0.7377150679358807
SRR6853342	candidate division SR1 bacterium RAAC1_SR1_1	0	-Inf	-0.9751880799050814
SRR6853342	candidate division TM6 bacterium JCVI TM6SC1	0	-Inf	-0.45097018513820686
SRR6853342	candidate division TM7 bacterium JGI 0001002-L20	0	-Inf	-0.7048570422815836
SRR6853342	candidate division TM7 genomosp. GTL1	0	-Inf	-0.44569495444487206
SRR6853342	candidate division TM7 single-cell isolate TM7a	0	-Inf	-1.0708673091830248
SRR6853342	candidate division TM7 single-cell isolate TM7b	0	-Inf	-0.9955549208830639
SRR6853342	candidate division TM7 single-cell isolate TM7c	0	-Inf	-0.8172054052211849
SRR6853342	Candidatus Accumulibacter phosphatis	0	-Inf	-0.8121218735045643
SRR6853342	Candidatus Accumulibacter sp. SK-01	0	-Inf	-0.7470742495702363
SRR6853342	Candidatus Alistipes marseilloanorexicus	0	-Inf	-0.7770247001852603
SRR6853342	Candidatus Altimarinus pacificus	0	-Inf	-0.4725680944402054
SRR6853342	Candidatus Amoebophilus asiaticus	0	-Inf	-1.177852245493198
SRR6853342	Candidatus Ancillula trichonymphae	0	-Inf	-0.3243627266104959
SRR6853342	Candidatus Aquiluna sp. IMCC13023	0	-Inf	-0.8206890308676047
SRR6853342	Candidatus Arthromitus sp. SFB-mouse	0	-Inf	-0.6816097208201701
SRR6853342	Candidatus Arthromitus sp. SFB-rat-Yit	0	-Inf	-1.045056167969322
SRR6853342	Candidatus Atelocyanobacterium thalassa	0	-Inf	-0.47561016061090017
SRR6853342	Candidatus Azobacteroides pseudotrichonymphae	0	-Inf	-0.8822515968967347
SRR6853342	Candidatus Bacteroides timonensis	0	-Inf	-0.7483777487444313
SRR6853342	Candidatus Baumannia cicadellinicola	0	-Inf	-0.7130114614261966
SRR6853342	Candidatus Blastococcus massiliensis	0	-Inf	-1.0082049527896517
SRR6853342	Candidatus Blochmannia floridanus	0	-Inf	-0.8295035292821242
SRR6853342	Candidatus Blochmannia vafer	0	-Inf	-0.9513113025212575
SRR6853342	Candidatus Burkholderia kirkii	0	-Inf	-0.7373048568033337
SRR6853342	Candidatus Caldatribacterium saccharofermentans	0	-Inf	-0.9373287085754123
SRR6853342	Candidatus Chloracidobacterium thermophilum	0	-Inf	-0.7052882394015018
SRR6853342	Candidatus Cloacimonas acidaminovorans	0	-Inf	-0.9359722769058526
SRR6853342	Candidatus Desulforudis audaxviator	0	-Inf	-0.7808455687945998
SRR6853342	Candidatus Endolissoclinum faulkneri	0	-Inf	-0.1865592541146743
SRR6853342	Candidatus Entotheonella sp. TSY1	0	-Inf	-0.784972037856935
SRR6853342	Candidatus Entotheonella sp. TSY2	0	-Inf	-0.5982675610419397
SRR6853342	Candidatus Glomeribacter gigasporarum	0	-Inf	-0.5632470121137247
SRR6853342	Candidatus Halobonum tyrrellensis	0	-Inf	-0.8359294164903937
SRR6853342	Candidatus Haloredivivus sp. G17	0	-Inf	-0.5702313962901107
SRR6853342	Candidatus Hamiltonella defensa	0	-Inf	-0.734299807830576
SRR6853342	Candidatus Hepatoplasma crinochetorum	0	-Inf	-0.8465779397934552
SRR6853342	Candidatus Hodgkinia cicadicola	0	-Inf	-1.0818170343709512
SRR6853342	Candidatus Hydrogenedens terephthalicus	0	-Inf	-0.3674868393586402
SRR6853342	Candidatus Ishikawaella capsulata	0	-Inf	-0.6301176945014756
SRR6853342	Candidatus Kinetoplastibacterium crithidii	0	-Inf	-0.5660897521289316
SRR6853342	Candidatus Kinetoplastibacterium desouzaii	0	-Inf	-0.11120331137962106
SRR6853342	Candidatus Kinetoplastibacterium galatii	0	-Inf	-0.7636639296121102
SRR6853342	Candidatus Koribacter versatilis	0	-Inf	-0.6050827584300726
SRR6853342	Candidatus Liberibacter americanus	0	-Inf	-1.1320955300134685
SRR6853342	Candidatus Liberibacter asiaticus	0	-Inf	-0.534050803696467
SRR6853342	Candidatus Liberibacter solanacearum	0	-Inf	-0.60776071499448725
SRR6853342	Candidatus Magnetoglobus multicellularis	0	-Inf	-1.1334009828091807
SRR6853342	Candidatus Methanomethylophilus alvus	0	-Inf	-0.9599144997401587
SRR6853342	Candidatus Methylomirabilis oxyfera	0	-Inf	-0.5230127489823444
SRR6853342	Candidatus Microthrix parvicella	0	-Inf	-0.5721134434838051
SRR6853342	Candidatus Midichloria mitochondrii	0	-Inf	-0.4573246784550121
SRR6853342	Candidatus Moranella endobia	0	-Inf	-0.5969422057368932
SRR6853342	Candidatus Mycoplasma haemolamae	0	-Inf	-0.31654362254333895
SRR6853342	Candidatus Mycoplasma haemominutum	0	-Inf	-0.7680912071742436
SRR6853342	Candidatus Nitrososphaera gargensis	0	-Inf	-0.7595977839907042
SRR6853342	Candidatus Nitrospira defluvii	0	-Inf	-0.7886356078077488
SRR6853342	Candidatus Odyssella thessalonicensis	0	-Inf	-0.38293079588452694
SRR6853342	Candidatus Omnitrophus fodinae	0	-Inf	-0.5245529222537135
SRR6853342	Candidatus Pelagibacter sp. HTCC7211	0	-Inf	-0.9998582784679934
SRR6853342	Candidatus Pelagibacter sp. IMCC9063	0	-Inf	-0.9287874138250001
SRR6853342	Candidatus Pelagibacter ubique	0	-Inf	-1.12538093089539
SRR6853342	Candidatus Photodesmus katoptron	0	-Inf	-0.6648144893887524
SRR6853342	Candidatus Phytoplasma australiense	0	-Inf	-0.5881054690341089
SRR6853342	Candidatus Phytoplasma mali	0	-Inf	-0.3330974654645663
SRR6853342	Candidatus Poribacteria sp. WGA-4C	0	-Inf	-0.6261906487897088
SRR6853342	Candidatus Poribacteria sp. WGA-4E	0	-Inf	-0.749880472631236
SRR6853342	Candidatus Poribacteria sp. WGA-A3	0	-Inf	-1.0160755454728816
SRR6853342	Candidatus Prevotella conceptionensis	0	-Inf	-0.937752902092394
SRR6853342	Candidatus Profftella armatura	0	-Inf	-0.6357331231127766
SRR6853342	Candidatus Protochlamydia amoebophila	0	-Inf	-0.6590017482398052
SRR6853342	Candidatus Puniceispirillum marinum	0	-Inf	-0.5250579641953438
SRR6853342	Candidatus Regiella insecticola	0	-Inf	-1.2439501991785336
SRR6853342	Candidatus Rickettsia amblyommii	0	-Inf	-0.2786888237844709
SRR6853342	Candidatus Ruthia magnifica	0	-Inf	-1.0101417608414014
SRR6853342	Candidatus Saccharibacteria bacterium RAAC3_TM7_1	0	-Inf	-0.8281255680894002
SRR6853342	Candidatus Saccharimonas aalborgensis	0	-Inf	-0.43336976390245413
SRR6853342	Candidatus Sodalis pierantonius	0	-Inf	-1.240625315261965
SRR6853342	Candidatus Solibacter usitatus	0	-Inf	-0.24269301804180565
SRR6853342	Candidatus Stoquefichus massiliensis	0	-Inf	-0.9372553473638432
SRR6853342	Candidatus Sulcia muelleri	0	-Inf	-0.8646003782326531
SRR6853342	Candidatus Symbiobacter mobilis	0	-Inf	-0.5525047377175462
SRR6853342	Candidatus Synechococcus spongiarum	0	-Inf	-0.9904216960258344
SRR6853342	Candidatus Tremblaya phenacola	0	-Inf	-0.6451947948035052
SRR6853342	Candidatus Tremblaya princeps	0	-Inf	-0.42452040460191304
SRR6853342	Candidatus Uzinura diaspidicola	0	-Inf	-0.6819970832895399
SRR6853342	Candidatus Xenolissoclinum pacificiensis	0	-Inf	-0.5989890547118362
SRR6853342	Canine calicivirus	0	-Inf	-1.0605533551757673
SRR6853342	Capnocytophaga canimorsus	0	-Inf	-0.2905371578252306
SRR6853342	Capnocytophaga cynodegmi	0	-Inf	-0.47597947142181235
SRR6853342	Capnocytophaga gingivalis	0	-Inf	-0.06321090596874535
SRR6853342	Capnocytophaga granulosa	0	-Inf	-0.6285682757712966
SRR6853342	Capnocytophaga ochracea	0	-Inf	-1.1365931961793991
SRR6853342	Capnocytophaga sp. CM59	0	-Inf	-0.4441910241676621
SRR6853342	Capnocytophaga sp. oral taxon 324	0	-Inf	-0.8781998719035549
SRR6853342	Capnocytophaga sp. oral taxon 326	0	-Inf	-0.06749790716336912
SRR6853342	Capnocytophaga sp. oral taxon 329	0	-Inf	-0.15729767470010816
SRR6853342	Capnocytophaga sp. oral taxon 332	0	-Inf	-0.9940981949802432
SRR6853342	Capnocytophaga sp. oral taxon 335	0	-Inf	-0.46003287797856585
SRR6853342	Capnocytophaga sp. oral taxon 336	0	-Inf	-0.7357893346314843
SRR6853342	Capnocytophaga sp. oral taxon 338	0	-Inf	-0.6642669289228003
SRR6853342	Capnocytophaga sp. oral taxon 380	0	-Inf	-0.5051580985877486
SRR6853342	Capnocytophaga sp. oral taxon 412	0	-Inf	-0.4201259044053454
SRR6853342	Capnocytophaga sp. oral taxon 863	0	-Inf	-0.8845826341527426
SRR6853342	Capnocytophaga sputigena	0	-Inf	-0.17405030638479838
SRR6853342	Capronia coronata	0	-Inf	-0.624300491461716
SRR6853342	Capronia epimyces	0	-Inf	-0.7072836833723233
SRR6853342	Capsaspora owczarzaki	4	0.65169	4.1995502112609735
SRR6853342	Carboxydothermus hydrogenoformans	0	-Inf	-0.7833762226331604
SRR6853342	Cardinium endosymbiont of Encarsia pergandiella	0	-Inf	-0.8835653658491387
SRR6853342	Cardiobacterium hominis	1	2.37833	2.504825558460818
SRR6853342	Cardiobacterium valvarum	0	-Inf	-0.22293876865413664
SRR6853342	Carnimonas nigrificans	1	0.611548	2.2708039637011876
SRR6853342	Carnobacterium maltaromaticum	0	-Inf	-0.36550008013679247
SRR6853342	Carnobacterium sp. 17-4	0	-Inf	-0.8554998501202208
SRR6853342	Carnobacterium sp. 17-4 plasmid pCAR50	0	-Inf	-0.6789155627944561
SRR6853342	Carnobacterium sp. AT7	0	-Inf	-0.4735629168225236
SRR6853342	Carnobacterium sp. WN1359	0	-Inf	-1.0168500396948807
SRR6853342	Catellibacterium nectariphilum	1	0.822128	2.3457054927783068
SRR6853342	Catellicoccus marimammalium	0	-Inf	-0.37906223387598076
SRR6853342	Catelliglobosispora koreensis	0	-Inf	-0.7140825545059936
SRR6853342	Catenibacterium mitsuokai	0	-Inf	-0.8568368060599618
SRR6853342	Catenovulum agarivorans	0	-Inf	-0.915834609721744
SRR6853342	Catenulispora acidiphila	0	-Inf	-0.6714237044206284
SRR6853342	Caulobacter segnis	0	-Inf	-0.6694611312393633
SRR6853342	Caulobacter sp. AP07	8	0.6146475	5.249124212649557
SRR6853342	Caulobacter sp. JGI 0001002-P11	0	-Inf	-0.2427358134084606
SRR6853342	Caulobacter sp. JGI 0001010-J14	0	-Inf	-1.1656886411848164
SRR6853342	Caulobacter sp. JGI 0001013-D04	0	-Inf	-0.16705348546037357
SRR6853342	Caulobacter sp. JGI 0001013-O16	0	-Inf	-0.80515533949434
SRR6853342	Caulobacter sp. K31	5	0.898106	4.491054813670654
SRR6853342	Caulobacter sp. K31 plasmid pCAUL01	0	-Inf	-0.6467887582237708
SRR6853342	Caulobacter sp. K31 plasmid pCAUL02	0	-Inf	-1.3522908590939042
SRR6853342	Caulobacter sp. URHA0033	8	1.01774	5.210352177020434
SRR6853342	Caulobacter vibrioides	4	0.8497747499999999	4.165616873984847
SRR6853342	Cecembia lonarensis	0	-Inf	-1.0106277268259038
SRR6853342	Cedecea davisae	0	-Inf	0.07172930508907896
SRR6853342	Celeribacter baekdonensis	0	-Inf	-0.5016147553469316
SRR6853342	Cellulomonas fimi	0	-Inf	-0.15239305880489049
SRR6853342	Cellulomonas flavigena	0	-Inf	-0.597566568416585
SRR6853342	Cellulomonas massiliensis	0	-Inf	-0.5196233186931515
SRR6853342	Cellulomonas sp. KRMCY2	2	0.606705	3.2985755702573507
SRR6853342	Cellulomonas sp. URHD0024	0	-Inf	-0.3054666489109614
SRR6853342	Cellulophaga algicola	0	-Inf	-0.980858243033506
SRR6853342	Cellulophaga baltica	0	-Inf	-0.7529456748106661
SRR6853342	Cellulophaga lytica	0	-Inf	-0.745843356056791
SRR6853342	Cellulophaga phage phi18:3	0	-Inf	-0.5219403914151366
SRR6853342	Cellulophaga phage phi38:1	0	-Inf	-0.5769141388189463
SRR6853342	Cellulosilyticum lentocellum	0	-Inf	-0.5799296184826429
SRR6853342	Cellulosimicrobium cellulans	0	-Inf	-0.6652196539173091
SRR6853342	Cellvibrio gilvus	0	-Inf	-0.9622020301721296
SRR6853342	Cellvibrio japonicus	0	-Inf	-0.5532071390658391
SRR6853342	Cellvibrio sp. BR	0	-Inf	-0.5751196942078902
SRR6853342	Centipeda periodontii	0	-Inf	-0.29244163537546997
SRR6853342	Cerataphis brasiliensis yeast-like symbiont	6	0.6849266666666667	4.765374421037768
SRR6853342	Ceratocystis fimbriata	0	-Inf	-0.7548447810178873
SRR6853342	Cercospora canescens	2	0.53589	3.134562404862013
SRR6853342	Ceriporiopsis subvermispora	7	0.6831842857142857	4.996819377332953
SRR6853342	Cesiribacter andamanensis	0	-Inf	-0.7326077120581673
SRR6853342	Cetobacterium somerae	0	-Inf	-0.4887588115647366
SRR6853342	Chaetomium globosum	3	0.8963899999999999	3.6427162786025593
SRR6853342	Chaetomium thermophilum	0	-Inf	-0.5135040547167512
SRR6853342	Chamaesiphon minutus	0	-Inf	-0.39598659157880134
SRR6853342	Chelativorans sp. BNC1	0	-Inf	-0.506766972199785
SRR6853342	Chelativorans sp. BNC1 plasmid 1	0	-Inf	-0.46402093636014086
SRR6853342	Chelativorans sp. BNC1 plasmid 2	0	-Inf	-0.19371324578045895
SRR6853342	Chelativorans sp. J32	2	0.68777	3.2841559258486144
SRR6853342	Chelatococcus sp. GW1	65	0.85278	8.169268773105765
SRR6853342	Chipapillomavirus 2	0	-Inf	-1.0321618654962699
SRR6853342	Chitinibacter tainanensis	0	-Inf	-0.29686426809807953
SRR6853342	Chitinilyticum aquatile	0	-Inf	-0.6491918722212191
SRR6853342	Chitinilyticum litopenaei	0	-Inf	-0.10797193939315133
SRR6853342	Chitinimonas koreensis	0	-Inf	-1.0989395909619617
SRR6853342	Chitiniphilus shinanonensis	0	-Inf	-0.501102510777583
SRR6853342	Chitiniphilus shinansis	0	-Inf	-0.7242259833572644
SRR6853342	Chitinophaga pinensis	0	-Inf	-0.8614554608379786
SRR6853342	Chitinophaga sp. JGI 0001002-D04	0	-Inf	-0.2550188349618888
SRR6853342	Chitinophagaceae bacterium JGI 0001002-J12	0	-Inf	-0.8540258307821259
SRR6853342	Chitinophagaceae bacterium JGI 0001013-J17	0	-Inf	-0.6840688797167845
SRR6853342	Chlamydia gallinacea	0	-Inf	-0.6257087227300409
SRR6853342	Chlamydia muridarum	0	-Inf	-0.9533649984643335
SRR6853342	Chlamydia pecorum	0	-Inf	-0.9637563911418096
SRR6853342	Chlamydia pneumoniae	0	-Inf	-0.7430843328495998
SRR6853342	Chlamydia psittaci	0	-Inf	-0.31073364340278165
SRR6853342	Chlamydia trachomatis	0	-Inf	-0.8257330632027122
SRR6853342	Chlamydophila abortus	0	-Inf	-0.7524036892050208
SRR6853342	Chlorobaculum parvum	0	-Inf	-0.8026317617522634
SRR6853342	Chlorobaculum tepidum	0	-Inf	-0.6068448128132506
SRR6853342	Chlorobium chlorochromatii	0	-Inf	-0.5904181373005304
SRR6853342	Chlorobium limicola	0	-Inf	-0.9561215122149559
SRR6853342	Chlorobium phaeobacteroides	0	-Inf	-0.8917941812452251
SRR6853342	Chlorobium phaeovibrioides	0	-Inf	-1.022421017724046
SRR6853342	Chloroflexi bacterium JGI 0002000-F10	0	-Inf	-0.9367064652828566
SRR6853342	Chloroflexi bacterium oral taxon 439	0	-Inf	-1.0875840811047617
SRR6853342	Chloroflexus aggregans	0	-Inf	-0.6146101574699603
SRR6853342	Chloroflexus sp. Y-396-1	0	-Inf	0.02774419773561307
SRR6853342	Chloroflexus sp. Y-400-fl	0	-Inf	-0.4161668979903589
SRR6853342	Chlorogloeopsis fritschii	0	-Inf	-0.41622489776727756
SRR6853342	Chloroherpeton thalassium	0	-Inf	-0.6984052133079348
SRR6853342	Chromera velia	0	-Inf	-1.005622449208435
SRR6853342	Chromobacterium sp. C-61	0	-Inf	-0.9245131982320905
SRR6853342	Chromobacterium violaceum	0	-Inf	-0.6600479604677318
SRR6853342	Chromohalobacter salexigens	0	-Inf	-0.9475492794883158
SRR6853342	Chroococcidiopsis thermalis	0	-Inf	-0.21127762932709482
SRR6853342	Chryseobacterium caeni	0	-Inf	-0.8966134958847356
SRR6853342	Chryseobacterium daeguense	0	-Inf	-0.413295075662406
SRR6853342	Chryseobacterium gleum	0	-Inf	-0.5644966384249874
SRR6853342	Chryseobacterium gregarium	0	-Inf	-0.7069932095117346
SRR6853342	Chryseobacterium indologenes	0	-Inf	-0.9923247697203172
SRR6853342	Chryseobacterium palustre	0	-Inf	-0.2432827908600793
SRR6853342	Chryseobacterium sp. CF314	0	-Inf	-0.7734900514677434
SRR6853342	Chryseobacterium taeanense	0	-Inf	-0.19653331966322127
SRR6853342	Chrysiogenes arsenatis	0	-Inf	-0.9025409769067555
SRR6853342	Chthoniobacter flavus	1	0.905429	2.106352404837412
SRR6853342	Chthonomonas calidirosea	0	-Inf	-0.6479758591371809
SRR6853342	Citreicella sp. 357	4	0.7737175	4.1421438780188025
SRR6853342	Citreicella sp. SE45	15	0.7223	6.079772068482061
SRR6853342	Citricoccus sp. CH26A	1	0.933006	2.1294674082347798
SRR6853342	Citrobacter freundii	0	-Inf	-0.31134796553193317
SRR6853342	Citrobacter koseri	0	-Inf	-0.2593041138959128
SRR6853342	Citrobacter phage CR44b	0	-Inf	-0.9759769142026007
SRR6853342	Citrobacter phage CR8	0	-Inf	-1.4247016767360672
SRR6853342	Citrobacter rodentium	0	-Inf	-0.29178289948007674
SRR6853342	Citrobacter sp. 30_2	0	-Inf	-0.13778176411653048
SRR6853342	Citrobacter sp. A1	0	-Inf	-0.975171660876277
SRR6853342	Citrobacter sp. KTE151	0	-Inf	-0.5271823912512477
SRR6853342	Citrobacter sp. KTE30	0	-Inf	-1.597939921397139
SRR6853342	Citrobacter sp. KTE32	0	-Inf	-0.9582512925928917
SRR6853342	Citrobacter sp. L17	0	-Inf	-0.9127831732926263
SRR6853342	Citrobacter youngae	0	-Inf	-0.006938199478310383
SRR6853342	Citromicrobium bathyomarinum	0	-Inf	-0.3216646725228878
SRR6853342	Citromicrobium sp. JLT1363	0	-Inf	-1.187835514791393
SRR6853342	Citrus endogenous pararetrovirus	0	-Inf	-0.8237123814773734
SRR6853342	Citrus yellow mosaic virus	0	-Inf	-1.0771122982287873
SRR6853342	Cladonia macilenta	4	0.5358925	4.2318383688212835
SRR6853342	Cladonia metacorallifera	0	-Inf	-0.8087311612625077
SRR6853342	Cladophialophora carrionii	3	0.8078266666666667	3.7410795584209
SRR6853342	Cladophialophora psammophila	0	-Inf	-0.7547552284167216
SRR6853342	Cladophialophora yegresii	0	-Inf	-0.7211605463015345
SRR6853342	Cladosporium sphaerospermum	16	1.0254	6.158294074307622
SRR6853342	Clavibacter michiganensis	0	-Inf	-0.35548537860743845
SRR6853342	Claviceps fusiformis	0	-Inf	-0.6341641189641675
SRR6853342	Claviceps paspali	0	-Inf	-1.260967976684146
SRR6853342	Claviceps purpurea	1	0.602554	2.339144223755132
SRR6853342	Clavispora lusitaniae	2	0.574725	3.276399963154309
SRR6853342	Cloacibacillus evryensis	0	-Inf	-0.959899951399849
SRR6853342	Cloacimonetes bacterium JGI OTU-1	0	-Inf	-0.5331907373123613
SRR6853342	Clostridiaceae bacterium L21-TH-D2	0	-Inf	-0.08279264174959267
SRR6853342	Clostridiales bacterium 1_7_47FAA	0	-Inf	-0.7806703205338623
SRR6853342	Clostridiales bacterium 9400853	0	-Inf	-0.6378556607314063
SRR6853342	Clostridiales bacterium 9401234	1	0.80775	2.3161632209944676
SRR6853342	Clostridiales bacterium 9403326	0	-Inf	-1.097799090326659
SRR6853342	Clostridiales bacterium BV3C26	0	-Inf	-0.5484770166811275
SRR6853342	Clostridiales bacterium NK3B98	0	-Inf	-0.8513262090027602
SRR6853342	Clostridiales bacterium OBRC5-5	0	-Inf	-0.6744592780946409
SRR6853342	Clostridiales bacterium oral taxon 876	0	-Inf	-0.8220394980912559
SRR6853342	Clostridiales bacterium VE202-01	0	-Inf	-0.4674505840240556
SRR6853342	Clostridiales bacterium VE202-03	0	-Inf	-0.37655422390205845
SRR6853342	Clostridiales bacterium VE202-04	0	-Inf	-0.33296318714413425
SRR6853342	Clostridiales bacterium VE202-06	0	-Inf	-0.5717668505699118
SRR6853342	Clostridiales bacterium VE202-07	0	-Inf	-0.6894015085159718
SRR6853342	Clostridiales bacterium VE202-08	0	-Inf	-0.6137458662681239
SRR6853342	Clostridiales bacterium VE202-09	0	-Inf	-0.8774465775902698
SRR6853342	Clostridiales bacterium VE202-13	0	-Inf	-0.8232196713488292
SRR6853342	Clostridiales bacterium VE202-14	0	-Inf	-0.4871617310298386
SRR6853342	Clostridiales bacterium VE202-15	0	-Inf	-0.6999047831963592
SRR6853342	Clostridiales bacterium VE202-16	0	-Inf	-0.8710819605706337
SRR6853342	Clostridiales bacterium VE202-18	0	-Inf	-0.8690635892358726
SRR6853342	Clostridiales bacterium VE202-21	0	-Inf	-0.45260924125654256
SRR6853342	Clostridiales bacterium VE202-26	0	-Inf	-0.9094062265679697
SRR6853342	Clostridiales bacterium VE202-27	0	-Inf	-0.49897424114481265
SRR6853342	Clostridiales bacterium VE202-28	0	-Inf	-1.1112553223460238
SRR6853342	Clostridiales bacterium VE202-29	0	-Inf	-0.7831270543632246
SRR6853342	Clostridiales genomosp. BVAB3	0	-Inf	-0.748787199684112
SRR6853342	Clostridium acetobutylicum	0	-Inf	-0.5331230595980629
SRR6853342	Clostridium acidurici	0	-Inf	-0.28135149314820806
SRR6853342	Clostridium arbusti	0	-Inf	-0.42832523893408203
SRR6853342	Clostridium asparagiforme	0	-Inf	-0.8392987305171649
SRR6853342	Clostridium autoethanogenum	0	-Inf	-0.7041103805001476
SRR6853342	Clostridium bartlettii	0	-Inf	-0.4649712102018561
SRR6853342	Clostridium beijerinckii	0	-Inf	-0.6369939820484354
SRR6853342	Clostridium bifermentans	0	-Inf	-0.498823973097099
SRR6853342	Clostridium bolteae	0	-Inf	-0.5914513933098902
SRR6853342	Clostridium botulinum	0	-Inf	-0.9816562089152929
SRR6853342	Clostridium butyricum	0	-Inf	-0.4947058232856908
SRR6853342	Clostridium cadaveris	0	-Inf	-1.0033836496610902
SRR6853342	Clostridium carboxidivorans	0	-Inf	-0.5151392482051306
SRR6853342	Clostridium celatum	0	-Inf	-1.0691151193077464
SRR6853342	Clostridium cellulolyticum	0	-Inf	-0.21087085833320504
SRR6853342	Clostridium cellulosi	0	-Inf	-0.9078381833974327
SRR6853342	Clostridium cellulovorans	0	-Inf	-0.59524684153576
SRR6853342	Clostridium citroniae	0	-Inf	-0.877068502596899
SRR6853342	Clostridium clariflavum	0	-Inf	0.0319116384967848
SRR6853342	Clostridium clostridioforme	0	-Inf	-0.4473542844997036
SRR6853342	Clostridium colicanis	0	-Inf	-1.3951219958381722
SRR6853342	Clostridium diolis	0	-Inf	-0.12521367995325358
SRR6853342	Clostridium glycolicum	0	-Inf	-0.6813526100093422
SRR6853342	Clostridium hathewayi	0	-Inf	-0.8475466325616001
SRR6853342	Clostridium hiranonis	0	-Inf	-0.719212553313535
SRR6853342	Clostridium hylemonae	0	-Inf	-0.7213190310084605
SRR6853342	Clostridium indolis	0	-Inf	-0.581836954439711
SRR6853342	Clostridium innocuum	0	-Inf	-0.4425384795497378
SRR6853342	Clostridium intestinale	0	-Inf	-0.9249921719529828
SRR6853342	Clostridium josui	0	-Inf	-0.9458123682243853
SRR6853342	Clostridium kluyveri	0	-Inf	-0.7256851685227107
SRR6853342	Clostridium leptum	0	-Inf	-0.4361190035994442
SRR6853342	Clostridium ljungdahlii	0	-Inf	-0.9034211389475685
SRR6853342	Clostridium mangenotii	0	-Inf	-0.38418940971229976
SRR6853342	Clostridium methoxybenzovorans	0	-Inf	-1.5443089235507097
SRR6853342	Clostridium methylpentosum	0	-Inf	-0.5469908573501289
SRR6853342	Clostridium nexile	0	-Inf	-0.8548467112045258
SRR6853342	Clostridium novyi	0	-Inf	-0.9638540750475346
SRR6853342	Clostridium papyrosolvens	0	-Inf	-0.5604033017569363
SRR6853342	Clostridium paraputrificum	0	-Inf	-1.0708122024023112
SRR6853342	Clostridium pasteurianum	0	-Inf	-0.5512177467516768
SRR6853342	Clostridium perfringens	0	-Inf	-0.6818695972622975
SRR6853342	Clostridium perfringens plasmid pBCNF5603	0	-Inf	-0.5590221652524316
SRR6853342	Clostridium perfringens plasmid pCP8533etx	0	-Inf	-0.762659045894504
SRR6853342	Clostridium perfringens plasmid pCPF5603	0	-Inf	-0.8595354970696544
SRR6853342	Clostridium perfringens plasmid pCW3	0	-Inf	-0.7980560007494492
SRR6853342	Clostridium perfringens plasmid pIP404	0	-Inf	-0.30954697247021257
SRR6853342	Clostridium phage c-st	0	-Inf	-0.48061646298180233
SRR6853342	Clostridium phytofermentans	0	-Inf	-0.9480184097780373
SRR6853342	Clostridium ramosum	0	-Inf	-0.5116277691259685
SRR6853342	Clostridium saccharobutylicum	0	-Inf	-0.610564399608525
SRR6853342	Clostridium saccharolyticum	0	-Inf	-0.4575146500870101
SRR6853342	Clostridium saccharoperbutylacetonicum	0	-Inf	-0.6086593244497325
SRR6853342	Clostridium sartagoforme	0	-Inf	-0.5414359917576355
SRR6853342	Clostridium scindens	0	-Inf	-0.44302208058602977
SRR6853342	Clostridium senegalense	0	-Inf	-0.8965146518266608
SRR6853342	Clostridium sordellii	0	-Inf	-0.44545298695135965
SRR6853342	Clostridium sp. 12(A)	0	-Inf	-0.39523060305224866
SRR6853342	Clostridium sp. 7_2_43FAA	0	-Inf	-0.8183884300618628
SRR6853342	Clostridium sp. 7_3_54FAA	0	-Inf	-0.5750355353946721
SRR6853342	Clostridium sp. Ade.TY	0	-Inf	-0.45136249853371946
SRR6853342	Clostridium sp. ASBs410	0	-Inf	-0.10912105829214322
SRR6853342	Clostridium sp. ASF356	0	-Inf	-0.6215293220048735
SRR6853342	Clostridium sp. ASF502	0	-Inf	-0.8050733102051788
SRR6853342	Clostridium sp. ATCC 29733	0	-Inf	-0.5226179484849411
SRR6853342	Clostridium sp. ATCC BAA-442	0	-Inf	-0.6915261784963822
SRR6853342	Clostridium sp. BL8	0	-Inf	-0.8494318289574576
SRR6853342	Clostridium sp. BNL1100	0	-Inf	-0.2832884875439741
SRR6853342	Clostridium sp. D5	0	-Inf	-0.9167150451721908
SRR6853342	Clostridium sp. DL-VIII	0	-Inf	-0.9358809478919359
SRR6853342	Clostridium sp. HGF2	0	-Inf	-0.6889872539866173
SRR6853342	Clostridium sp. KLE 1755	0	-Inf	-0.40338009335809366
SRR6853342	Clostridium sp. L2-50	0	-Inf	-1.2259128967087203
SRR6853342	Clostridium sp. M2/40	0	-Inf	-0.6203888387731047
SRR6853342	Clostridium sp. M62/1	0	-Inf	-0.3220191635809273
SRR6853342	Clostridium sp. Maddingley MBC34-26	0	-Inf	-0.7594728310133079
SRR6853342	Clostridium sp. MSTE9	0	-Inf	-0.9434229902591285
SRR6853342	Clostridium sp. SS2/1	0	-Inf	-0.28918304966970554
SRR6853342	Clostridium sp. SY8519	0	-Inf	-0.35483871189228566
SRR6853342	Clostridium sp. VE202-10	0	-Inf	-0.24614318520322367
SRR6853342	Clostridium spiroforme	0	-Inf	-0.9796988171009461
SRR6853342	Clostridium sporogenes	0	-Inf	-1.0139532408622456
SRR6853342	Clostridium sporosphaeroides	0	-Inf	-0.9285886942673146
SRR6853342	Clostridium stercorarium	0	-Inf	-0.7050601123484801
SRR6853342	Clostridium sticklandii	0	-Inf	-0.5471960732984219
SRR6853342	Clostridium straminisolvens	0	-Inf	-0.3131411686820959
SRR6853342	Clostridium symbiosum	0	-Inf	-0.3237857180524012
SRR6853342	Clostridium termitidis	0	-Inf	-1.21330650904449
SRR6853342	Clostridium tetani	0	-Inf	-0.361624772534509
SRR6853342	Clostridium thermocellum	0	-Inf	-0.789792293284086
SRR6853342	Clostridium tunisiense	0	-Inf	-0.5578584425136647
SRR6853342	Clostridium tyrobutyricum	0	-Inf	-0.6496680688048415
SRR6853342	Clostridium ultunense	0	-Inf	-1.3511196751447454
SRR6853342	Cobetia crustatorum	0	-Inf	-0.8017330325490105
SRR6853342	Coccidioides immitis	1	0.535892	2.2412928195034514
SRR6853342	Coccidioides posadasii	0	-Inf	-1.1165794813691428
SRR6853342	Cohnella laeviribosi	0	-Inf	-0.6581668678257948
SRR6853342	Cohnella panacarvi	0	-Inf	-0.5149312544667998
SRR6853342	Cohnella thermotolerans	0	-Inf	-0.6566932313430491
SRR6853342	Coleofasciculus chthonoplastes	0	-Inf	-0.6540013439221326
SRR6853342	Colletotrichum fioriniae	1	0.535892	2.3630192683902522
SRR6853342	Colletotrichum gloeosporioides	4	0.8399380000000001	4.199356542775829
SRR6853342	Colletotrichum graminicola	1	0.866768	2.1358729428403262
SRR6853342	Colletotrichum higginsianum	3	0.9385933333333334	3.71855443851586
SRR6853342	Colletotrichum orbiculare	3	1.0318	3.76511104635546
SRR6853342	Collimonas fungivorans	0	-Inf	-0.5099292023084953
SRR6853342	Collinsella aerofaciens	0	-Inf	-1.641779511139898
SRR6853342	Collinsella intestinalis	0	-Inf	-0.9688341969229163
SRR6853342	Collinsella sp. GD3	0	-Inf	-1.3116148596431023
SRR6853342	Collinsella stercoris	0	-Inf	-0.14139021579148423
SRR6853342	Collinsella tanakaei	0	-Inf	-0.8210969011609155
SRR6853342	Columbid circovirus	0	-Inf	-1.0775084605001781
SRR6853342	Colwellia piezophila	0	-Inf	-1.1270314048034904
SRR6853342	Colwellia psychrerythraea	0	-Inf	-1.0526062816784176
SRR6853342	Comamonadaceae bacterium JGI 0001003-E14	0	-Inf	-0.6254609219991493
SRR6853342	Comamonadaceae bacterium JGI 0001013-A16	0	-Inf	-0.8013362176459224
SRR6853342	Comamonadaceae bacterium URHA0028	0	-Inf	-0.3410195424054824
SRR6853342	Comamonas aquatica	0	-Inf	-0.9016816659179755
SRR6853342	Comamonas badia	0	-Inf	-0.6287835980006291
SRR6853342	Comamonas composti	0	-Inf	-0.8844896759238297
SRR6853342	Comamonas sp. B-9	0	-Inf	-1.309211595603811
SRR6853342	Comamonas testosteroni	3	0.85493	3.7819637545029328
SRR6853342	Commensalibacter intestini	0	-Inf	-0.9597312387658393
SRR6853342	Commensalibacter sp. MX01	0	-Inf	-0.18706757625372242
SRR6853342	Conchiformibius kuhniae	0	-Inf	-1.4693701480782808
SRR6853342	Conexibacter woesei	0	-Inf	-0.6107398146837103
SRR6853342	Congregibacter litoralis	0	-Inf	-0.8193414685669979
SRR6853342	Coniophora puteana	6	0.8692733333333332	4.7584149834229414
SRR6853342	Coniosporium apollinis	3	0.8565900000000001	3.7087159909675913
SRR6853342	Coprinopsis cinerea	2	1.04646	3.252306701404513
SRR6853342	Coprobacillus sp. 3_3_56FAA	0	-Inf	-0.735192458894373
SRR6853342	Coprobacillus sp. 8_2_54BFAA	0	-Inf	-0.15695326582354407
SRR6853342	Coprobacillus sp. D7	0	-Inf	-0.7496772981360704
SRR6853342	Coprobacter fastidiosus	0	-Inf	-1.0101469684344395
SRR6853342	Coprococcus catus	0	-Inf	-0.07151365794576436
SRR6853342	Coprococcus comes	0	-Inf	-0.29204632670249564
SRR6853342	Coprococcus eutactus	0	-Inf	-1.0410399903158514
SRR6853342	Coprococcus sp. ART55/1	0	-Inf	-0.32173305251178275
SRR6853342	Coprococcus sp. HPP0048	0	-Inf	-0.9362206361686274
SRR6853342	Coprococcus sp. HPP0074	0	-Inf	-1.185794495952629
SRR6853342	Coprothermobacter platensis	0	-Inf	-1.1230591990658803
SRR6853342	Corallococcus coralloides	0	-Inf	-0.4865119553232481
SRR6853342	Cordyceps militaris	2	0.76523	2.9489838453911332
SRR6853342	Coriobacteriaceae bacterium BV3Ac1	0	-Inf	-0.12528396786964954
SRR6853342	Coriobacteriaceae bacterium GD5	0	-Inf	-0.5643588568176212
SRR6853342	Coriobacterium glomerans	0	-Inf	-0.5380097739230174
SRR6853342	Corynebacterium accolens	0	-Inf	-0.07567378769581298
SRR6853342	Corynebacterium ammoniagenes	0	-Inf	-0.5772295775231179
SRR6853342	Corynebacterium amycolatum	0	-Inf	-0.6355233746712681
SRR6853342	Corynebacterium argentoratense	0	-Inf	-0.48453920552804663
SRR6853342	Corynebacterium aurimucosum	0	-Inf	-0.5933639559016481
SRR6853342	Corynebacterium bovis	0	-Inf	-0.3026789136325755
SRR6853342	Corynebacterium callunae	0	-Inf	-0.9255061140576926
SRR6853342	Corynebacterium capitovis	0	-Inf	-1.0367850989301501
SRR6853342	Corynebacterium casei	0	-Inf	-0.6085416277383979
SRR6853342	Corynebacterium caspium	0	-Inf	-0.802285022423996
SRR6853342	Corynebacterium ciconiae	0	-Inf	-0.2505717567333718
SRR6853342	Corynebacterium diphtheriae	10	2.0337199999999998	5.533927497072982
SRR6853342	Corynebacterium diphtheriae plasmid pNG2	1	1.99148	2.285150861108672
SRR6853342	Corynebacterium diphtheriae plasmid pNGA2	0	-Inf	-0.3607134245006681
SRR6853342	Corynebacterium doosanense	0	-Inf	-0.9489092015509644
SRR6853342	Corynebacterium durum	1	2.8509	2.344394824386891
SRR6853342	Corynebacterium efficiens	0	-Inf	-0.16913032577393922
SRR6853342	Corynebacterium falsenii	0	-Inf	-0.5949549119956274
SRR6853342	Corynebacterium freiburgense	0	-Inf	-1.3404377922097621
SRR6853342	Corynebacterium genitalium	0	-Inf	-0.984540068050214
SRR6853342	Corynebacterium glucuronolyticum	0	-Inf	-0.7180271117425083
SRR6853342	Corynebacterium glutamicum	0	-Inf	-0.7769826064995758
SRR6853342	Corynebacterium glutamicum plasmid pAG1	0	-Inf	-0.5925656896410036
SRR6853342	Corynebacterium glutamicum plasmid pCG4	0	-Inf	-0.6436009002876052
SRR6853342	Corynebacterium glutamicum plasmid pCGR2	0	-Inf	-0.8948681243589105
SRR6853342	Corynebacterium glutamicum plasmid pGA2	0	-Inf	-0.6156326921893372
SRR6853342	Corynebacterium glutamicum plasmid pTET3[sequence_id 806603][seq_data_id 7037852][tax_node_id 1718]	0	-Inf	-1.05707993155325
SRR6853342	Corynebacterium glutamicum plasmid pTET3sequence_id 806603seq_data_id 7037852tax_node_id 1718	0	-Inf	-0.5136105097517071
SRR6853342	Corynebacterium glutamicum plasmid pXZ10142	0	-Inf	-0.3612513895325051
SRR6853342	Corynebacterium glutamicum plasmid pXZ10145.1	0	-Inf	-0.4052957484171751
SRR6853342	Corynebacterium halotolerans	0	-Inf	-0.32251652415579896
SRR6853342	Corynebacterium jeikeium	0	-Inf	-0.9456900165639185
SRR6853342	Corynebacterium jeikeium plasmid pA501	0	-Inf	-0.5706574039695324
SRR6853342	Corynebacterium jeikeium plasmid pA505	0	-Inf	-0.5081460958595475
SRR6853342	Corynebacterium jeikeium plasmid pB85766	5	2.67288	4.499896248265157
SRR6853342	Corynebacterium jeikeium plasmid pCJ84	0	-Inf	-0.5884153533466605
SRR6853342	Corynebacterium jeikeium plasmid pK43	0	-Inf	-0.2042080853314249
SRR6853342	Corynebacterium jeikeium plasmid pK64	0	-Inf	-0.5914225085745917
SRR6853342	Corynebacterium kroppenstedtii	1	1.22535	2.2893112820373362
SRR6853342	Corynebacterium lipophiloflavum	0	-Inf	-0.33912735489591916
SRR6853342	Corynebacterium lubricantis	0	-Inf	-0.4820192175558867
SRR6853342	Corynebacterium maris	0	-Inf	-0.8078251367615321
SRR6853342	Corynebacterium massiliense	0	-Inf	-0.6130594476830338
SRR6853342	Corynebacterium mastitidis	0	-Inf	-0.44752292448835645
SRR6853342	Corynebacterium matruchotii	1	2.96847	2.1671702448880206
SRR6853342	Corynebacterium nuruki	0	-Inf	-0.5540349766572914
SRR6853342	Corynebacterium phage P1201	0	-Inf	-0.6072470901231676
SRR6853342	Corynebacterium pilosum	0	-Inf	-0.7941874612155626
SRR6853342	Corynebacterium propinquum	0	-Inf	-0.8993115323759642
SRR6853342	Corynebacterium pseudodiphtheriticum	0	-Inf	-0.8018611249999612
SRR6853342	Corynebacterium pseudogenitalium	0	-Inf	-0.1871098922569176
SRR6853342	Corynebacterium pseudotuberculosis	0	-Inf	-0.5476903498163105
SRR6853342	Corynebacterium pyruviciproducens	0	-Inf	-0.759529295972569
SRR6853342	Corynebacterium resistens	0	-Inf	-0.63786313490594
SRR6853342	Corynebacterium sp. GD7	1	0.654293	2.357198609963965
SRR6853342	Corynebacterium sp. HFH0082	1	0.959074	2.2841418805627827
SRR6853342	Corynebacterium sp. KPL1814	0	-Inf	-0.8510744925641278
SRR6853342	Corynebacterium sp. KPL1817	0	-Inf	-0.42397415552510664
SRR6853342	Corynebacterium sp. KPL1818	0	-Inf	-1.1470910347587697
SRR6853342	Corynebacterium sp. KPL1824	0	-Inf	-0.4513942992504172
SRR6853342	Corynebacterium sp. KPL1855	0	-Inf	-0.52000102105686
SRR6853342	Corynebacterium sp. KPL1856	0	-Inf	-0.553996989254963
SRR6853342	Corynebacterium sp. KPL1857	0	-Inf	-1.0733336700689033
SRR6853342	Corynebacterium sp. KPL1859	0	-Inf	-0.7229532879724629
SRR6853342	Corynebacterium sp. L2-79-05 plasmid pLEW279a	0	-Inf	-0.2407635094037535
SRR6853342	Corynebacterium sp. L2-79-05 plasmid pLEW279b	0	-Inf	-0.6440605303793802
SRR6853342	Corynebacterium sputi	0	-Inf	-0.7273171606218325
SRR6853342	Corynebacterium striatum	0	-Inf	-0.8002738820803735
SRR6853342	Corynebacterium terpenotabidum	0	-Inf	-0.9506617982635988
SRR6853342	Corynebacterium timonense	0	-Inf	-0.37458133553224315
SRR6853342	Corynebacterium tuberculostearicum	0	-Inf	-0.49686585434124764
SRR6853342	Corynebacterium ulcerans	0	-Inf	-0.9369668505425668
SRR6853342	Corynebacterium ulceribovis	0	-Inf	-0.9620167491432274
SRR6853342	Corynebacterium urealyticum	0	-Inf	-0.8459411728415365
SRR6853342	Corynebacterium variabile	0	-Inf	-0.5339188950907123
SRR6853342	Corynebacterium vitaeruminis	0	-Inf	-0.4302119327579953
SRR6853342	Corynebacterium-like bacterium B27	0	-Inf	-0.21932574061471158
SRR6853342	Coxiella burnetii	0	-Inf	-0.5537034056640034
SRR6853342	crenarchaeote SCGC AAA261-N13	0	-Inf	-0.6338661619563447
SRR6853342	Crinalium epipsammum	0	-Inf	-0.9014170491728715
SRR6853342	Crithidia acanthocephali	0	-Inf	-0.9358919349448797
SRR6853342	Crithidia fasciculata	1	0.534421	2.3879772214761346
SRR6853342	Croceibacter atlanticus	0	-Inf	-0.8175467919737887
SRR6853342	Crocosphaera watsonii	0	-Inf	-0.7112880831340235
SRR6853342	Cronartium comandrae	0	-Inf	-1.1406855570072876
SRR6853342	Cronartium quercuum	0	-Inf	-1.0647098475334853
SRR6853342	Cronartium ribicola	0	-Inf	-0.6745103477477545
SRR6853342	Cronobacter condimenti	0	-Inf	-0.9605652419421561
SRR6853342	Cronobacter dublinensis	0	-Inf	-0.10411775857670677
SRR6853342	Cronobacter helveticus	0	-Inf	-0.69918152451724
SRR6853342	Cronobacter malonaticus	0	-Inf	-0.9761840492727242
SRR6853342	Cronobacter muytjensii	0	-Inf	-0.5165059614029273
SRR6853342	Cronobacter phage CR3	0	-Inf	-0.8075310330828513
SRR6853342	Cronobacter phage CR5	0	-Inf	-0.21665428271002246
SRR6853342	Cronobacter phage CR9	0	-Inf	-1.048732468497606
SRR6853342	Cronobacter phage Dev2	0	-Inf	-0.5935540990462155
SRR6853342	Cronobacter phage ENT47670	0	-Inf	-0.7964236947555425
SRR6853342	Cronobacter phage phiES15	0	-Inf	-0.2916551874026507
SRR6853342	Cronobacter phage vB_CsaM_GAP161	0	-Inf	-0.4242694848089874
SRR6853342	Cronobacter phage vB_CsaM_GAP32	0	-Inf	-0.8128223541014709
SRR6853342	Cronobacter pulveris	0	-Inf	-0.4189181710914981
SRR6853342	Cronobacter sakazakii	0	-Inf	-1.1246141404304666
SRR6853342	Cronobacter turicensis	0	-Inf	-0.23270367757833815
SRR6853342	Cronobacter universalis	0	-Inf	-0.5232095154247509
SRR6853342	Cronobacter zurichensis	0	-Inf	-0.4411325097719504
SRR6853342	Cryocola sp. 340MFSha3.1	0	-Inf	-0.20513177086219345
SRR6853342	Cryomyces antarcticus	1	0.889024	2.2039996472516212
SRR6853342	Cryptobacterium curtum	0	-Inf	-0.23034922102668312
SRR6853342	Cryptococcus bestiolae	12	0.7631566666666667	5.705565529670583
SRR6853342	Cryptococcus dejecticola	12	0.7677016666666666	5.715747424623514
SRR6853342	Cryptococcus flavescens	432	1.1297453703703704	10.922420558676368
SRR6853342	Cryptococcus gattii	30	0.8639903333333333	7.0161995561654535
SRR6853342	Cryptococcus neoformans	17	0.9128523529411765	6.288886774312141
SRR6853342	Cryptococcus pinus	5	1.191468	4.494937759275247
SRR6853342	Cryptosporangium arvum	1	0.51633	2.1639397637912348
SRR6853342	Cryptosporidium muris	0	-Inf	-0.7705196059217299
SRR6853342	Cryptosporidium parvum	0	-Inf	-0.866213238747954
SRR6853342	Cucumibacter marinus	0	-Inf	-0.9939943869391697
SRR6853342	Cupriavidus basilensis	1	0.585375	2.3192657984691003
SRR6853342	Cupriavidus metallidurans	0	-Inf	-0.8863107047074288
SRR6853342	Cupriavidus necator	0	-Inf	-0.22187107316837482
SRR6853342	Cupriavidus pinatubonensis	0	-Inf	-0.06497508520995304
SRR6853342	Cupriavidus sp. amp6	0	-Inf	-0.6685731278145493
SRR6853342	Cupriavidus sp. BIS7	0	-Inf	-0.5950822097492882
SRR6853342	Cupriavidus sp. HMR-1	3	1.4736133333333334	3.8701149021188384
SRR6853342	Cupriavidus sp. HPC(L)	2	0.620465	3.1347603201368006
SRR6853342	Cupriavidus sp. JGI 0001016-D21	0	-Inf	-0.8909319088282999
SRR6853342	Cupriavidus sp. UYPR2.512	4	0.7449825	4.190535852492672
SRR6853342	Cupriavidus sp. WS	7	0.8609128571428571	4.940713447286675
SRR6853342	Cupriavidus taiwanensis	8	0.7817257499999999	5.145410540594616
SRR6853342	Curtobacterium flaccumfaciens	0	-Inf	-0.6193848414070183
SRR6853342	Curtobacterium sp. B18	0	-Inf	-0.5065960061012631
SRR6853342	Curtobacterium sp. B8	0	-Inf	-0.9799149940640834
SRR6853342	Curvibacter gracilis	0	-Inf	-1.2438620724351936
SRR6853342	Curvibacter lanceolatus	0	-Inf	-0.3854291843682283
SRR6853342	Cyanidioschyzon merolae	0	-Inf	-1.3221935738952362
SRR6853342	Cyanidium caldarium	0	-Inf	-0.9170175395598291
SRR6853342	Cyanobacterium aponinum	0	-Inf	-0.17025374959336542
SRR6853342	cyanobacterium PCC 7702	0	-Inf	-0.3123104289317852
SRR6853342	Cyanobacterium stanieri	0	-Inf	-0.7898255884870022
SRR6853342	Cyanobium gracile	0	-Inf	-0.9033272320177924
SRR6853342	Cyanobium sp. PCC 7001	0	-Inf	-0.5683270498641932
SRR6853342	Cyanothece sp. ATCC 51472	0	-Inf	-0.7575688183860996
SRR6853342	Cyanothece sp. CCY0110	0	-Inf	-0.5488187887928456
SRR6853342	Cyanothece sp. PCC 7424	0	-Inf	-0.7284293613790931
SRR6853342	Cyanothece sp. PCC 7424 plasmid pP742401	0	-Inf	-0.6009031118521904
SRR6853342	Cyanothece sp. PCC 7425	0	-Inf	-0.9932646361568445
SRR6853342	Cyanothece sp. PCC 7822	0	-Inf	-0.5926867483452153
SRR6853342	Cyberlindnera jadinii	3	1.0944333333333334	3.8527781273175163
SRR6853342	Cyclobacteriaceae bacterium AK24	0	-Inf	-0.31423324309622036
SRR6853342	Cyclobacterium marinum	0	-Inf	-0.03764039443165901
SRR6853342	Cyclobacterium qasimii	0	-Inf	-0.8595366486538144
SRR6853342	Cycloclasticus zancles	0	-Inf	-1.0991807291717421
SRR6853342	Cylindrospermum stagnale	0	-Inf	-0.8414844091181678
SRR6853342	Cyphellophora europaea	7	0.6706771428571429	4.942210310672647
SRR6853342	Cypovirus 1	0	-Inf	-0.836922610334896
SRR6853342	Cystobacter fuscus	0	-Inf	-0.5796694080671773
SRR6853342	Cytophaga aurantiaca	0	-Inf	-0.7104387691001002
SRR6853342	Cytophaga fermentans	0	-Inf	0.20013612766824954
SRR6853342	Cytophaga hutchinsonii	0	-Inf	-1.2446493904658786
SRR6853342	Cytophagaceae bacterium JGI 0001001-B3	0	-Inf	-0.6388213205825801
SRR6853342	Cytophagales str. B6	0	-Inf	-0.8439147163314354
SRR6853342	Dacryopinax sp. DJM-731 SS1	5	1.465884	4.395463581485697
SRR6853342	Dactylellina haptotyla	0	-Inf	-0.2820110810461932
SRR6853342	Dactylococcopsis salina	0	-Inf	-1.0405379723460118
SRR6853342	Daldinia eschscholtzii	4	0.53744	4.242044034711873
SRR6853342	Dasania marina	0	-Inf	-0.5297028844567975
SRR6853342	Debaryomyces hansenii	0	-Inf	-0.529523402149495
SRR6853342	Dechloromonas agitata	0	-Inf	-0.42708425861742116
SRR6853342	Dechloromonas aromatica	0	-Inf	-0.7903789332351062
SRR6853342	Deep-sea thermophilic phage D6E	0	-Inf	-0.5346907209768211
SRR6853342	Deferribacter desulfuricans	0	-Inf	-0.2300929539207899
SRR6853342	Deferrisoma camini	0	-Inf	-0.6455457130982025
SRR6853342	Dehalobacter restrictus	0	-Inf	-0.6764739172494991
SRR6853342	Dehalobacter sp. CF	0	-Inf	-0.3188657369865264
SRR6853342	Dehalobacter sp. E1	0	-Inf	-1.1560761100961812
SRR6853342	Dehalobacter sp. FTH1	0	-Inf	-0.3998181965359489
SRR6853342	Dehalobacter sp. UNSWDHB	0	-Inf	-1.0474775654797641
SRR6853342	Dehalococcoides mccartyi	0	-Inf	-0.6951884579964926
SRR6853342	Dehalococcoidia bacterium DscP2	0	-Inf	-0.3397307225739492
SRR6853342	Dehalococcoidia bacterium SCGC AB-539-J10	0	-Inf	-0.5105978787865634
SRR6853342	Dehalogenimonas lykanthroporepellens	0	-Inf	-0.61802944306944
SRR6853342	Deinococcus apachensis	0	-Inf	-0.8439188111304833
SRR6853342	Deinococcus aquatilis	0	-Inf	-0.8545357611048092
SRR6853342	Deinococcus deserti	0	-Inf	-0.06236809038461827
SRR6853342	Deinococcus ficus	0	-Inf	-1.2781631565190754
SRR6853342	Deinococcus geothermalis	0	-Inf	-0.8053697453607352
SRR6853342	Deinococcus gobiensis	0	-Inf	-0.28268676982615665
SRR6853342	Deinococcus maricopensis	0	-Inf	-1.273069538693647
SRR6853342	Deinococcus murrayi	0	-Inf	-0.47931418324465574
SRR6853342	Deinococcus peraridilitoris	0	-Inf	-0.3376246357503978
SRR6853342	Deinococcus phoenicis	0	-Inf	-0.6944328180410723
SRR6853342	Deinococcus pimensis	0	-Inf	-0.42855591071877586
SRR6853342	Deinococcus proteolyticus	0	-Inf	-0.53371332378251
SRR6853342	Deinococcus radiodurans	0	-Inf	-0.9512856454956874
SRR6853342	Deinococcus sp. 2009	0	-Inf	-0.7142683406772288
SRR6853342	Deinococcus wulumuqiensis	0	-Inf	-0.978769822337022
SRR6853342	Deinococcus xibeiensis	0	-Inf	-0.9554214156402032
SRR6853342	Dekkera bruxellensis	0	-Inf	-0.6326232328632504
SRR6853342	Delftia acidovorans	0	-Inf	-0.9321223836435057
SRR6853342	Delftia sp. Cs1-4	0	-Inf	-0.5522892620002151
SRR6853342	Delftia sp. JGI 0001020-O15	0	-Inf	-0.5322106691173638
SRR6853342	delta proteobacterium BABL1	0	-Inf	-0.5508944332318042
SRR6853342	delta proteobacterium JGI 0000059-K16	0	-Inf	-0.19621858427066938
SRR6853342	delta proteobacterium JGI 0000059-O15	0	-Inf	-1.180431722073277
SRR6853342	delta proteobacterium JGI 0002000-E07	0	-Inf	-0.9592853036756043
SRR6853342	delta proteobacterium PSCGC 5296	0	-Inf	-0.7214523842091958
SRR6853342	Demetria terragena	0	-Inf	-0.6703047651212196
SRR6853342	Denitrovibrio acetiphilus	0	-Inf	-0.2540794339294237
SRR6853342	Dermabacter sp. HFH0086	0	-Inf	-0.5737912326076966
SRR6853342	Dermacoccus sp. Ellin185	0	-Inf	-1.5684480242282228
SRR6853342	Dermatophilus congolensis	0	-Inf	-0.3491772383822006
SRR6853342	Derxia gummosa	3	0.8991766666666666	3.6858448074969203
SRR6853342	Desmospora sp. 8437	0	-Inf	-0.8046709872422169
SRR6853342	Desulfarculus baarsii	0	-Inf	-1.0164383075649306
SRR6853342	Desulfatibacillum aliphaticivorans	0	-Inf	-0.590219614533511
SRR6853342	Desulfatibacillum alkenivorans	0	-Inf	-1.3706156269073706
SRR6853342	Desulfatirhabdium butyrativorans	0	-Inf	-1.0143564539056762
SRR6853342	Desulfitobacterium dehalogenans	0	-Inf	-0.8986885670924597
SRR6853342	Desulfitobacterium dichloroeliminans	0	-Inf	-1.0119940972365729
SRR6853342	Desulfitobacterium hafniense	0	-Inf	-0.6490291828916848
SRR6853342	Desulfitobacterium metallireducens	0	-Inf	-0.6783784903037958
SRR6853342	Desulfitobacterium sp. PCE1	0	-Inf	-0.3239639924336847
SRR6853342	Desulfobacca acetoxidans	0	-Inf	-0.6911647639803679
SRR6853342	Desulfobacter postgatei	0	-Inf	-0.4495127983864093
SRR6853342	Desulfobacterium anilini	0	-Inf	-0.47807826085284044
SRR6853342	Desulfobacterium autotrophicum	0	-Inf	-0.7220924924118353
SRR6853342	Desulfobacula toluolica	0	-Inf	-0.9363038739518017
SRR6853342	Desulfobulbus japonicus	0	-Inf	-0.9828421254591491
SRR6853342	Desulfobulbus mediterraneus	0	-Inf	-0.38452417004157285
SRR6853342	Desulfobulbus propionicus	0	-Inf	-1.1154602762793895
SRR6853342	Desulfobulbus sp. Dsb1	0	-Inf	-0.7033800661120841
SRR6853342	Desulfobulbus sp. Dsb5	0	-Inf	-0.9672117434528139
SRR6853342	Desulfobulbus sp. oral taxon 041	0	-Inf	-0.8429274286630533
SRR6853342	Desulfocapsa sulfexigens	0	-Inf	-0.5143591063928137
SRR6853342	Desulfococcus multivorans	0	-Inf	-0.9029987140721969
SRR6853342	Desulfococcus oleovorans	0	-Inf	-0.0640748714048357
SRR6853342	Desulfocurvus vexinensis	0	-Inf	-0.5670991717458758
SRR6853342	Desulfohalobium retbaense	0	-Inf	-0.5715023086739492
SRR6853342	Desulfomicrobium baculatum	0	-Inf	-0.6840303825248459
SRR6853342	Desulfomicrobium escambiense	0	-Inf	-0.4122364030980888
SRR6853342	Desulfomonile tiedjei	0	-Inf	-0.8519927135627284
SRR6853342	Desulfonatronospira thiodismutans	0	-Inf	-0.6456219879387629
SRR6853342	Desulfonatronum lacustre	0	-Inf	-0.6854394751476092
SRR6853342	Desulfonauticus sp. A7A	0	-Inf	-0.6156021327270866
SRR6853342	Desulforegula conservatrix	0	-Inf	-1.0669806309338195
SRR6853342	Desulfosarcina sp. BuS5	0	-Inf	-0.6574835276138452
SRR6853342	Desulfospira joergensenii	0	-Inf	-0.6064864597488597
SRR6853342	Desulfosporosinus acidiphilus	0	-Inf	-0.6450926549715502
SRR6853342	Desulfosporosinus meridiei	0	-Inf	-1.2414240161428582
SRR6853342	Desulfosporosinus orientis	0	-Inf	-0.2380997799415483
SRR6853342	Desulfosporosinus sp. OT	0	-Inf	-0.6807275499992105
SRR6853342	Desulfosporosinus youngiae	0	-Inf	-0.4902974787873392
SRR6853342	Desulfotalea psychrophila	0	-Inf	-1.0102559971671468
SRR6853342	Desulfotignum balticum	0	-Inf	-0.5848284146608265
SRR6853342	Desulfotomaculum acetoxidans	0	-Inf	-0.9706026564757222
SRR6853342	Desulfotomaculum alcoholivorax	0	-Inf	-1.1805861263047748
SRR6853342	Desulfotomaculum carboxydivorans	0	-Inf	-0.69252282703448
SRR6853342	Desulfotomaculum gibsoniae	0	-Inf	-0.9628178733004163
SRR6853342	Desulfotomaculum guttoideum	0	-Inf	-0.2651569759072363
SRR6853342	Desulfotomaculum hydrothermale	0	-Inf	-0.9039829311484553
SRR6853342	Desulfotomaculum kuznetsovii	0	-Inf	-0.6384275371868279
SRR6853342	Desulfotomaculum nigrificans	0	-Inf	-0.8373212505223095
SRR6853342	Desulfotomaculum reducens	0	-Inf	-1.0575074516289165
SRR6853342	Desulfotomaculum ruminis	0	-Inf	-0.9361370292169564
SRR6853342	Desulfovibrio acrylicus	0	-Inf	-0.6407877592123334
SRR6853342	Desulfovibrio aespoeensis	1	0.602554	2.2599688158155598
SRR6853342	Desulfovibrio africanus	0	-Inf	-0.797876118299419
SRR6853342	Desulfovibrio alaskensis	0	-Inf	-0.3469259111173581
SRR6853342	Desulfovibrio alkalitolerans	0	-Inf	-0.9249982764836863
SRR6853342	Desulfovibrio aminophilus	0	-Inf	-1.0083935911707478
SRR6853342	Desulfovibrio bastinii	0	-Inf	-0.5970290175981628
SRR6853342	Desulfovibrio cuneatus	0	-Inf	-0.4141321016448436
SRR6853342	Desulfovibrio desulfuricans	0	-Inf	-0.6026592983082125
SRR6853342	Desulfovibrio fructosivorans	0	-Inf	-1.0804451524627143
SRR6853342	Desulfovibrio gigas	0	-Inf	-0.5959088551768469
SRR6853342	Desulfovibrio longus	0	-Inf	-0.37201933597186126
SRR6853342	Desulfovibrio magneticus	0	-Inf	-0.7614035735713767
SRR6853342	Desulfovibrio oxyclinae	0	-Inf	-0.5288148382830637
SRR6853342	Desulfovibrio piezophilus	0	-Inf	-0.754899508935196
SRR6853342	Desulfovibrio piger	0	-Inf	-0.6969749391152019
SRR6853342	Desulfovibrio putealis	0	-Inf	-0.6257092051095107
SRR6853342	Desulfovibrio salexigens	0	-Inf	-0.33111444282377067
SRR6853342	Desulfovibrio sp. 3_1_syn3	0	-Inf	-0.5652647341571045
SRR6853342	Desulfovibrio sp. 6_1_46AFAA	0	-Inf	-0.7771993809296609
SRR6853342	Desulfovibrio sp. A2	0	-Inf	-0.4570339787170674
SRR6853342	Desulfovibrio sp. Dsv1	0	-Inf	-0.8028599055061117
SRR6853342	Desulfovibrio sp. FW1012B	0	-Inf	-0.7559656991065558
SRR6853342	Desulfovibrio sp. U5L	0	-Inf	-0.5201416803897155
SRR6853342	Desulfovibrio sp. X2	0	-Inf	-0.21024766103536713
SRR6853342	Desulfovibrio termitidis	0	-Inf	-0.9272596695387204
SRR6853342	Desulfovibrio vulgaris	0	-Inf	-0.7707101317065578
SRR6853342	Desulfovibrio zosterae	0	-Inf	-0.7494214881584319
SRR6853342	Desulfovirgula thermocuniculi	0	-Inf	-1.156575138499206
SRR6853342	Desulfurella acetivorans	0	-Inf	-0.3478966632116071
SRR6853342	Desulfurispirillum indicum	0	-Inf	-0.41224676396653054
SRR6853342	Desulfurispora thermophila	0	-Inf	-0.5247083540559452
SRR6853342	Desulfurivibrio alkaliphilus	0	-Inf	-0.5218731451174653
SRR6853342	Desulfurobacterium sp. TC5-1	0	-Inf	-0.49929279608032917
SRR6853342	Desulfurobacterium thermolithotrophum	0	-Inf	-0.47579670572721966
SRR6853342	Desulfuromonas acetoxidans	0	-Inf	-0.9844537981281433
SRR6853342	Desulfuromonas sp. TF	0	-Inf	-0.35712826143251414
SRR6853342	Dethiobacter alkaliphilus	0	-Inf	-0.7570117463545883
SRR6853342	Dethiosulfovibrio peptidovorans	0	-Inf	-0.6482051821008096
SRR6853342	Dialister invisus	0	-Inf	-0.7303229911442709
SRR6853342	Dialister micraerophilus	0	-Inf	-0.9370419554884635
SRR6853342	Dialister succinatiphilus	0	-Inf	-0.040837239929261915
SRR6853342	Diapherotrites archaeon SCGC AAA011-K09	0	-Inf	0.1279402263489304
SRR6853342	Dichelobacter nodosus	0	-Inf	-0.542184975650803
SRR6853342	Dichomitus squalens	3	1.13689	3.828460419836835
SRR6853342	Dickeya dadantii	0	-Inf	-1.0594591398230742
SRR6853342	Dickeya dianthicola	0	-Inf	-0.8377329008200917
SRR6853342	Dickeya sp. CSL RW240	0	-Inf	-0.6783169732740266
SRR6853342	Dickeya sp. D s0432-1	0	-Inf	-0.5507024065172943
SRR6853342	Dickeya sp. DW 0440	0	-Inf	-1.116671380076021
SRR6853342	Dickeya sp. MK7	0	-Inf	-0.7833638882047712
SRR6853342	Dickeya sp. NCPPB 3274	0	-Inf	-0.8101407502452824
SRR6853342	Dickeya sp. NCPPB 569	0	-Inf	-0.6398438285279675
SRR6853342	Dickeya zeae	0	-Inf	-0.7809873140513821
SRR6853342	Dictyoglomus thermophilum	0	-Inf	-0.9139233645759054
SRR6853342	Dictyostelium citrinum	0	-Inf	-0.45651510250862404
SRR6853342	Dictyostelium discoideum	0	-Inf	-0.8614701063415113
SRR6853342	Dictyostelium fasciculatum	0	-Inf	-0.6168050290363668
SRR6853342	Dictyostelium firmibasis	0	-Inf	-0.2850118751682281
SRR6853342	Dictyostelium intermedium	1	0.543333	2.1196664149849314
SRR6853342	Dictyostelium purpureum	0	-Inf	-0.3959703941664099
SRR6853342	Dielma fastidiosa	0	-Inf	-0.41661966916392934
SRR6853342	Dietzia alimentaria	0	-Inf	-0.6279985479435533
SRR6853342	Dietzia cinnamea	0	-Inf	-0.07770552257324698
SRR6853342	Dietzia sp. UCD-THP	0	-Inf	-0.639786264098409
SRR6853342	Dinoroseobacter shibae	0	-Inf	-0.5470585339928554
SRR6853342	Diplorickettsia massiliensis	0	-Inf	-0.5771348833369807
SRR6853342	Diplosphaera colitermitum	0	-Inf	-0.5414463344126388
SRR6853342	Dokdonia donghaensis	0	-Inf	-0.7905485517158823
SRR6853342	Dolichospermum circinale	0	-Inf	-0.5654969543855475
SRR6853342	Dolosigranulum pigrum	0	-Inf	-0.3336096063345326
SRR6853342	Donghicola sp. S598	6	0.6634733333333334	4.701812034192813
SRR6853342	Donghicola xiamenensis	0	-Inf	-0.7767862479792212
SRR6853342	Dorea formicigenerans	0	-Inf	-0.7117042518532647
SRR6853342	Dorea longicatena	0	-Inf	-0.03245372829021975
SRR6853342	Dorea sp. 5-2	0	-Inf	-0.8438479986303968
SRR6853342	Dorea sp. AGR2135	0	-Inf	-1.09969362685471
SRR6853342	Duganella violaceinigra	0	-Inf	-0.7327924308156382
SRR6853342	Duganella zoogloeoides	1	0.794468	2.2062167477902856
SRR6853342	Dyadobacter alkalitolerans	0	-Inf	-0.5440724563146222
SRR6853342	Dyadobacter beijingensis	0	-Inf	-0.9069895827681005
SRR6853342	Dyadobacter fermentans	0	-Inf	-0.2763100607889599
SRR6853342	Dyadobacter tibetensis	0	-Inf	-0.5876681956842109
SRR6853342	Dyella ginsengisoli	2	0.583435	3.213016194426694
SRR6853342	Dyella japonica	0	-Inf	-0.4096410365661305
SRR6853342	Dyothetapapillomavirus 1	0	-Inf	-1.1652734410039427
SRR6853342	Dysgonomonas capnocytophagoides	0	-Inf	-0.31932951629857104
SRR6853342	Dysgonomonas gadei	0	-Inf	-0.44608371508641265
SRR6853342	Dysgonomonas mossii	0	-Inf	-0.5002476436526566
SRR6853342	Echinicola pacifica	0	-Inf	-0.3562867085854292
SRR6853342	Ectothiorhodospira sp. PHS-1	0	-Inf	-0.7953049176193681
SRR6853342	Edhazardia aedis	0	-Inf	-0.6558822815939097
SRR6853342	Edwardsiella hoshinae	0	-Inf	-0.28958705131552337
SRR6853342	Edwardsiella ictaluri	0	-Inf	-1.2272616272933827
SRR6853342	Edwardsiella phage IW-1	0	-Inf	-0.2992328682918016
SRR6853342	Edwardsiella tarda	0	-Inf	-0.3584436962016151
SRR6853342	Eggerthella lenta	0	-Inf	-0.28791425521088676
SRR6853342	Eggerthella sp. 1_3_56FAA	0	-Inf	-0.6031053732127429
SRR6853342	Eggerthella sp. HGA1	0	-Inf	-0.5455116848696748
SRR6853342	Eggerthella sp. YY7918	0	-Inf	-0.5741690978746752
SRR6853342	Eggerthia catenaformis	0	-Inf	-0.7686025469875561
SRR6853342	Ehrlichia canis	0	-Inf	-0.7456270233463149
SRR6853342	Ehrlichia chaffeensis	0	-Inf	-0.39285429411756434
SRR6853342	Eikenella corrodens	0	-Inf	-0.8008455945662617
SRR6853342	Eimeria acervulina	1	0.55868	2.2562966133940656
SRR6853342	Eimeria brunetti	3	0.5910733333333333	3.7065640329486245
SRR6853342	Eimeria maxima	1	1.05945	2.4075085194047583
SRR6853342	Eimeria mitis	0	-Inf	-0.34715345112593776
SRR6853342	Eimeria necatrix	1	0.588492	2.2164596349246626
SRR6853342	Eimeria praecox	1	0.659867	1.794323725504344
[truncated: 998,000+ more rows]
