# Supplementary material for: Crewmember microbiome may influence microbial composition of ISS habitable surfaces
Source: PLoS One. 2020 Apr 29;15(4):e0231838. doi: 10.1371/journal.pone.0231838 (PMC7190111; doi:10.1371/journal.pone.0231838)
Supplement: S5 Dataset — Samples are grouped by location, PMA treatment, and flight status. (TSV) [file pone.0231838.s016.tsv]

genus	experiment	location	pma_treated	n_samples	prevalence	mean_abundance	mean_clr	cen_abundance
Propionibacterium	crew	ear	no	8	1	0.9598173874129772	24.444945089532354	0.9664154720457891
Propionibacterium	crew	skin	no	8	1	0.9000866612930819	21.086071567224952	0.9567225999661813
Staphylococcus	surfaces	WHC	yes	5	1	0.08349027316703554	19.96784057858482	0.7404040418503877
Staphylococcus	surfaces	WHC	no	5	1	0.07289548569572309	20.049153209731752	0.6722712108827268
Propionibacterium	surfaces	port_crew_quarters	no	5	1	0.07461116806364858	18.6778594668332	0.5864419693998025
Propionibacterium	surfaces	PMM_port_1	yes	2	1	0.34791679937614756	17.703282195240824	0.5363856148637961
Staphylococcus	surfaces	lab_overhead_3	no	5	1	0.09101668661521664	18.925148810885023	0.5332704702830863
Propionibacterium	surfaces	PMM_port_1	no	2	1	0.4741687040494293	19.931663970178843	0.506835277309097
Staphylococcus	surfaces	dining_table	no	5	1	0.03350650023999346	17.20443134958431	0.49531003964635834
Staphylococcus	surfaces	lab_overhead_3	yes	5	1	0.05100251673704545	16.83488726840622	0.48704661372769836
Staphylococcus	surfaces	port_panel	no	5	1	0.035624215994338994	16.858872234713953	0.3262191286947926
Propionibacterium	surfaces	ARED_foot_platform	yes	5	1	0.018584317848293144	16.018949763690372	0.30471189162908296
Streptococcus	crew	mouth	no	8	1	0.2684774237066694	21.532151618978503	0.29499939920829676
Propionibacterium	surfaces	ARED_foot_platform	no	5	1	0.04943708706073015	17.642847557727556	0.277491861818446
Propionibacterium	surfaces	lab_overhead_3	no	5	1	0.04466688189520825	17.898740994159148	0.2617050784878221
Corynebacterium	crew	nostril	no	8	1	0.22691574404261272	17.273925607872652	0.26132323092095716
Propionibacterium	crew	nostril	no	8	1	0.22653592624407068	17.27111170796669	0.260885820926798
Staphylococcus	surfaces	dining_table	yes	5	1	0.023151776788838053	15.805725193735162	0.2521161897195771
Propionibacterium	surfaces	port_panel	no	5	1	0.027008731322228887	16.458923733158166	0.24732515658700727
Staphylococcus	surfaces	PMM_port_1	no	2	1	0.22813971184450205	18.87602561411191	0.24385678162739316
Staphylococcus	crew	nostril	no	8	1	0.19679761413574456	17.06794209413298	0.22663825544793811
Pantoea	surfaces	overhead_4	no	5	1	0.02272442866414273	16.655339350055346	0.22645345188542165
Staphylococcus	surfaces	ARED_foot_platform	no	5	1	0.039330328133438855	17.31291155580307	0.22076231890991926
Prevotella	crew	saliva	no	31	1	0.20303041705795724	22.022388623718935	0.2171781141010568
Staphylococcus	surfaces	port_panel	yes	5	1	0.017552096465783425	14.618046018913347	0.2166226386737603
Streptococcus	crew	saliva	no	31	1	0.19908203862258045	21.99408218457911	0.21295460220181447
Staphylococcus	surfaces	ARED_foot_platform	yes	5	1	0.012886810009581497	15.4907064195531	0.21129450578380138
Prevotella	crew	mouth	no	8	1	0.1905615859837967	21.037571202094668	0.2093865197351554
Propionibacterium	surfaces	port_crew_quarters	yes	5	1	0.016304191555216896	15.259832145574535	0.20656445606672566
Staphylococcus	surfaces	port_crew_quarters	yes	5	1	0.01481891754605353	15.123076149692153	0.18774691354866646
Pantoea	surfaces	overhead_4	yes	5	1	0.016858943888638813	15.178149364841554	0.18065472479722175
Propionibacterium	surfaces	WHC	no	5	1	0.017815379846323712	18.017459404109545	0.16430053064762648
Propionibacterium	surfaces	overhead_4	no	5	1	0.016465026198786398	16.19080287665779	0.16407726122428087
Staphylococcus	surfaces	port_crew_quarters	no	5	1	0.02084293726462799	16.838199259014903	0.16382498082750485
Penicillium	surfaces	ARED_foot_platform	yes	5	1	0.009607324563184909	15.063642792036699	0.15752345956628677
Actinomyces	crew	mouth	no	8	1	0.13825710238390054	20.57456112862397	0.1519150533271355
Methylobacterium	surfaces	lab_overhead_3	yes	5	1	0.01585925655221802	15.149146456537634	0.1514473734663012
Actinomyces	crew	saliva	no	31	1	0.13327018068015722	21.415065206485835	0.1425567997417916
Propionibacterium	surfaces	WHC	yes	5	1	0.014078713188350448	17.397807814074344	0.12485210256591557
Streptococcus	surfaces	ARED_foot_platform	no	5	1	0.02211383236357115	16.483035873657162	0.1241256085126981
Veillonella	crew	saliva	no	31	1	0.11345633523572445	21.18282184924298	0.12136227308383105
Veillonella	crew	mouth	no	8	1	0.0978516213584858	20.076001382052333	0.10751805166250919
Peptoniphilus	crew	nostril	no	8	1	0.08894659811159787	15.922535084581913	0.10243366980118261
Methylobacterium	surfaces	port_crew_quarters	yes	5	1	0.008054274752942582	14.24050757646205	0.10204289355403202
Staphylococcus	surfaces	PMM_port_1	yes	2	1	0.06582921650247107	15.30119134365429	0.10148933547616634
Streptococcus	surfaces	dining_table	no	5	1	0.006298037001041441	14.789905980290964	0.09310076953237409
Penicillium	surfaces	dining_table	yes	5	1	0.008442402094485955	14.349915007510175	0.0919353303876251
Rothia	crew	saliva	no	31	1	0.07296764549154663	20.54606374784971	0.07805222423261282
Malassezia	crew	nostril	no	8	1	0.06317664371491064	15.427622104542845	0.07275618853146783
Propionibacterium	surfaces	lab_overhead_3	yes	5	1	0.0074078542562044415	14.049972701187379	0.07074102537085307
Penicillium	surfaces	dining_table	no	5	1	0.004732980847120568	14.377749217447413	0.06996531760230178
Propionibacterium	surfaces	dining_table	no	5	1	0.004664418000801049	14.356844050127497	0.06895178691764217
Pseudomonas	surfaces	overhead_4	yes	5	1	0.006405381537741648	13.779671809973678	0.06863789609631067
Streptococcus	surfaces	port_panel	no	5	1	0.007487960743635829	14.607735077514311	0.06856897650401235
Staphylococcus	surfaces	overhead_4	no	5	1	0.006788613083936171	14.912712857616988	0.0676498797436269
Haemophilus	crew	saliva	no	31	1	0.06256804763783709	20.32418107103358	0.06692795486447521
Pseudomonas	surfaces	overhead_4	no	5	1	0.006383302416879402	14.824934632638811	0.06361087832372253
Neisseria	crew	saliva	no	31	1	0.05939765455585714	20.24916856770202	0.06353664039799854
Corynebacterium	surfaces	PMM_port_1	no	2	1	0.058749190034433664	16.918928502412857	0.06279655693953821
Corynebacterium	surfaces	ARED_foot_platform	no	5	1	0.011076628530925727	15.48563899377071	0.06217345026704537
Klebsiella	surfaces	overhead_4	yes	5	1	0.005523717403463649	13.562214730843795	0.05919028226037466
Enterobacter	surfaces	overhead_4	yes	5	1	0.005179809861063058	13.475740480945031	0.05550508567638605
Corynebacterium	surfaces	WHC	no	5	1	0.0059916643508191	16.44605200008558	0.05525751574166897
Streptococcus	surfaces	overhead_4	no	5	1	0.005246284770679238	14.542207215928347	0.052280271308596596
Enterobacter	surfaces	overhead_4	no	5	1	0.005152596591254718	14.513839541602955	0.051346649964574845
Penicillium	surfaces	ARED_foot_platform	no	5	1	0.009115983798312811	15.203014546368518	0.05116829220526591
Propionibacterium	surfaces	port_panel	yes	5	1	0.00413533610158649	12.531453589904794	0.051037061007204475
Aspergillus	surfaces	port_panel	no	5	1	0.005264798185105605	14.094299420858764	0.048210966298093356
Haemophilus	crew	mouth	no	8	1	0.04318576057619956	18.896275133697007	0.04745193561694529
Methylobacterium	surfaces	lab_overhead_3	no	5	1	0.007562883244798151	15.337888009704734	0.04431124065963653
Penicillium	surfaces	port_panel	yes	5	1	0.003490914646589335	12.29301791273887	0.04308380731630774
Aspergillus	surfaces	port_panel	yes	5	1	0.0034343196326584733	12.249255015249904	0.04238532885948174
Klebsiella	surfaces	port_panel	yes	5	1	0.003433638015988989	12.26370900862543	0.042376916553761135
Acinetobacter	surfaces	port_panel	yes	5	1	0.0034158543238456476	12.250790267032139	0.04215743563164096
Klebsiella	surfaces	overhead_4	no	5	1	0.004175688550682727	14.212690767877621	0.04161156701785926
Actinomyces	surfaces	ARED_foot_platform	no	5	1	0.007277890511356666	14.878555298312374	0.04085101910689589
Streptococcus	surfaces	port_crew_quarters	no	5	1	0.0050877371440497445	14.804323172602805	0.039989490420519684
Penicillium	surfaces	port_panel	no	5	1	0.004216584913550763	13.783530270816717	0.03861223659728318
Staphylococcus	surfaces	overhead_4	yes	5	1	0.003471981837128841	12.89785869404273	0.037204579802306084
Corynebacterium	surfaces	port_crew_quarters	no	5	1	0.004473933319945638	14.618617025635066	0.03516500726639361
Neisseria	crew	mouth	no	8	1	0.03184860132145516	18.456689136907542	0.03499481679218916
Rothia	crew	mouth	no	8	1	0.03147933958516291	18.43964602451095	0.03458907693945636
Corynebacterium	surfaces	port_panel	no	5	1	0.0037681489820066425	13.618342151020167	0.0345058057670017
Streptococcus	surfaces	port_panel	yes	5	1	0.002660424373160905	11.894604927258934	0.032834148833990974
Propionibacterium	surfaces	overhead_4	yes	5	1	0.002925666469857914	12.643954150736414	0.031350449616053294
Staphylococcus	crew	ear	no	8	1	0.029458143184319552	19.41880355961413	0.029660647665280787
Methylobacterium	surfaces	port_panel	yes	5	1	0.0023935889505307738	11.741605446753177	0.029540947166916666
Corynebacterium	surfaces	ARED_foot_platform	yes	5	1	0.001783599239079271	12.637323549416893	0.02924422098699487
Methylobacterium	surfaces	overhead_4	yes	5	1	0.0026337758482074198	12.49622135566392	0.028222648712658893
Penicillium	surfaces	port_crew_quarters	yes	5	1	0.0021778997619399257	12.357056320630461	0.027592700819871308
Malassezia	surfaces	ARED_foot_platform	no	5	1	0.004878501455017388	14.301160041334342	0.027383175913536093
Propionibacterium	surfaces	dining_table	yes	5	1	0.002382824725961986	12.521595786510316	0.025948275856251545
Corynebacterium	surfaces	WHC	yes	5	1	0.0029080665873425764	15.12362200333283	0.025789162899620657
Finegoldia	crew	nostril	no	8	1	0.022095170138670708	13.912993587662509	0.025445485383779193
Faecalibacterium	surfaces	PMM_port_1	no	2	1	0.023475953958445456	15.59591914076498	0.0250932664535025
Corynebacterium	surfaces	PMM_port_1	yes	2	1	0.016269224683083915	13.285559572228022	0.02508237055710133
Streptococcus	surfaces	lab_overhead_3	no	5	1	0.004139691879950355	14.467841306906225	0.024254623165760523
Neisseria	surfaces	ARED_foot_platform	no	5	1	0.004185534821054719	14.079887107523707	0.02349353328147438
Actinomyces	surfaces	port_panel	no	5	1	0.0025532840829247676	13.052856103991626	0.023381008833271173
Streptococcus	surfaces	ARED_foot_platform	yes	5	1	0.0014193830178611173	12.313544354833438	0.023272464873300702
Klebsiella	surfaces	port_panel	no	5	1	0.0025181339105518306	13.033671939798415	0.023059130630904742
Escherichia	surfaces	overhead_4	yes	5	1	0.001954448661491894	12.06719639538839	0.020943208981794893
Streptococcus	surfaces	PMM_port_1	no	2	1	0.018632533104465124	15.262449184209768	0.019916171190387272
Serratia	surfaces	overhead_4	no	5	1	0.001976771032836556	13.130359738963683	0.019698916553149596
Pseudomonas	surfaces	port_panel	yes	5	1	0.0015246024673419927	11.092784827932507	0.018816180166738097
Fusobacterium	crew	saliva	no	31	1	0.017471583493636186	18.483739648590674	0.018689049692607856
Fusobacterium	crew	mouth	no	8	1	0.017004352559317558	17.551113722539657	0.018684154964200558
Klebsiella	surfaces	ARED_foot_platform	yes	5	1	0.0011318695325660377	11.98097405321567	0.018558340917377264
Haemophilus	surfaces	ARED_foot_platform	no	5	1	0.003257662369889619	13.72071370090194	0.018285357207355055
Serratia	surfaces	overhead_4	yes	5	1	0.0016569655440120366	11.844338926837576	0.01775548078985521
Streptococcus	surfaces	WHC	no	5	1	0.0019123537776710305	14.797442573303892	0.017636488425599315
Rothia	surfaces	ARED_foot_platform	no	5	1	0.003022383331384184	13.61040860090556	0.016964728862858845
Escherichia	surfaces	overhead_4	no	5	1	0.0016912777363542416	12.906162847257661	0.01685391906458426
Penicillium	surfaces	overhead_4	no	5	1	0.0016262459438154755	12.852889651343542	0.016205864316086328
Aspergillus	surfaces	dining_table	no	5	1	0.0010857069080273012	12.255269762968803	0.016049468843584384
Porphyromonas	crew	saliva	no	31	1	0.014455353260230392	18.21043644524867	0.015462640550185282
Gemella	crew	mouth	no	8	1	0.014040320649402391	17.275210480662533	0.015427316379461584
Paenibacillus	surfaces	port_crew_quarters	yes	5	1	0.0012034349798929408	11.51315777957782	0.015246808846140871
Streptococcus	crew	nostril	no	8	1	0.01273777529247994	13.121608720435818	0.014669218340138191
Corynebacterium	surfaces	overhead_4	no	5	1	0.001453918567205217	12.692098914812004	0.014488587729532185
Pseudomonas	surfaces	lab_overhead_3	yes	5	1	0.0014972087833998694	11.742267702775768	0.014297538918674862
Chlamydia	surfaces	overhead_4	no	5	1	0.001429040773302331	12.664989224963497	0.01424067556470438
Anaerococcus	crew	nostril	no	8	1	0.012325934522271598	13.070777071184605	0.014194929695470112
Bacteroides	surfaces	PMM_port_1	no	2	1	0.012675914685011558	14.706725505301712	0.013549187619633711
Puccinia	surfaces	overhead_4	no	5	1	0.001358695350496537	12.58983180760857	0.013539669433630658
Methylobacterium	surfaces	port_crew_quarters	no	5	1	0.0017059283751530237	13.229457466365146	0.013408555608274473
Actinomyces	surfaces	WHC	no	5	1	0.0014321791348229107	14.380371440027206	0.013208126566126499
Acinetobacter	surfaces	overhead_4	yes	5	1	0.0011964335779971445	11.358099274436372	0.012820576436990604
Methylobacterium	surfaces	dining_table	no	5	1	8.546540258254579e-4	11.90520525820713	0.012633928234326689
Aspergillus	surfaces	overhead_4	yes	5	1	0.0011687612054205776	11.324093404046117	0.01252404867787784
Bacteroides	surfaces	PMM_port_1	yes	2	1	0.007989576876992593	12.261878076664617	0.01231758315020026
Gemella	crew	saliva	no	31	1	0.01138106426250544	17.865447854583742	0.01217412695501821
Veillonella	surfaces	ARED_foot_platform	no	5	1	0.0021588321977616576	13.126185840313804	0.012117590285499363
Actinomyces	surfaces	overhead_4	no	5	1	0.0012001033310833065	12.416225566293978	0.011959268413724062
Leptotrichia	crew	mouth	no	8	1	0.01075362261750269	16.890003319319856	0.011815936579241095
Shewanella	surfaces	overhead_4	yes	5	1	0.0010885234660368641	11.2167242694013	0.011664248276235582
Erwinia	surfaces	overhead_4	yes	5	1	0.0010788163406466789	11.215745045000059	0.011560230012842593
Methylobacterium	surfaces	overhead_4	no	5	1	0.001137460542350397	12.333343908480893	0.011335020563362027
Pseudomonas	surfaces	port_crew_quarters	yes	5	1	8.932676219819517e-4	11.078030225858617	0.011317172018730292
Cronobacter	surfaces	overhead_4	yes	5	1	0.001035398458574436	11.175471526875807	0.01109497871425294
Cronobacter	surfaces	overhead_4	no	5	1	0.0011031308272966022	12.284612347460728	0.010992918124129235
Klebsiella	surfaces	ARED_foot_platform	no	5	1	0.0019529960383385214	12.97796597617601	0.010962225709958756
Faecalibacterium	surfaces	PMM_port_1	yes	2	1	0.007048900140069779	12.072651679377525	0.010867335646121258
Eubacterium	surfaces	PMM_port_1	no	2	1	0.01014486521345337	14.385010136880382	0.010843768325098174
Haemophilus	surfaces	dining_table	no	5	1	7.264508537324191e-4	11.681903942222966	0.010738764078196834
Prevotella	crew	nostril	no	8	1	0.00916369712497008	12.643662275647689	0.01055319872132172
Streptococcus	surfaces	dining_table	yes	5	1	9.534650995929353e-4	11.185233342193786	0.010382960674355759
Campylobacter	crew	mouth	no	8	1	0.009435510814763107	16.7013607507437	0.01036761297523341
Atopobium	crew	mouth	no	8	1	0.009352855853320552	16.688881916535006	0.010276792810057141
Aspergillus	surfaces	dining_table	yes	5	1	9.368237579060429e-4	11.183691648243206	0.010201741250197193
Blautia	surfaces	PMM_port_1	no	2	1	0.009452764887386944	14.282287833335428	0.010103987614789998
Veillonella	surfaces	dining_table	no	5	1	6.81871706397515e-4	11.5776219051426	0.010079772566827443
Acinetobacter	surfaces	port_panel	no	5	1	0.0010877731550746007	11.828286275817206	0.009960988641052786
Streptococcus	crew	skin	no	8	1	0.009367604406672036	14.499295612992304	0.009957039948276378
Neisseria	surfaces	port_crew_quarters	no	5	1	0.0012245886960583314	12.747957340535834	0.009625237417655108
Actinomyces	surfaces	port_crew_quarters	no	5	1	0.001221944286149991	12.7440394070299	0.009604452419982581
Escherichia	surfaces	port_panel	yes	5	1	7.754337228458866e-4	10.101795696719325	0.009570167272436751
Pseudomonas	surfaces	ARED_foot_platform	yes	5	1	5.78695103638918e-4	11.016896706582585	0.009488391295594326
Actinomyces	surfaces	lab_overhead_3	no	5	1	0.0016158092896751415	13.10742372557246	0.009467092374342541
Phytophthora	surfaces	overhead_4	no	5	1	9.40791586794591e-4	12.06150101467854	0.009375175300691568
Malassezia	surfaces	ARED_foot_platform	yes	5	1	5.697628351981974e-4	10.990631018587557	0.009341936180301475
Actinomyces	surfaces	dining_table	no	5	1	6.312133279830673e-4	11.452569871829734	0.00933091478576528
Methylobacterium	surfaces	ARED_foot_platform	yes	5	1	5.665235118395976e-4	10.992556140504503	0.009288823639058114
Corynebacterium	surfaces	lab_overhead_3	no	5	1	0.0015492721550607097	13.049060623026682	0.009077248595287692
Penicillium	surfaces	overhead_4	yes	5	1	8.318894716213722e-4	10.83450343030156	0.00891424543258262
Pseudomonas	surfaces	PMM_port_1	no	2	1	0.008309583917881813	14.09782110822582	0.008882050277413097
Bradyrhizobium	surfaces	lab_overhead_3	yes	5	1	9.221177375101512e-4	11.043097327153234	0.008805728623708358
Salmonella	surfaces	overhead_4	yes	5	1	8.093339577693137e-4	10.786714572512848	0.008672548196117558
Sphingomonas	surfaces	overhead_4	no	5	1	8.648625498924884e-4	11.941283278967347	0.008618527344479229
Penicillium	surfaces	port_crew_quarters	no	5	1	0.0010964979498036872	12.575613032550716	0.008618447262173515
Veillonella	surfaces	port_panel	no	5	1	9.297147018840916e-4	11.600835016969935	0.008513611079372605
Enterobacter	surfaces	port_panel	yes	5	1	6.808393095831259e-4	9.94416322713128	0.00840271178102456
Streptococcus	surfaces	PMM_port_1	yes	2	1	0.0054035101825909235	11.695306851700213	0.008330627141054694
Streptococcus	surfaces	port_crew_quarters	yes	5	1	6.538930773675687e-4	10.62007659749835	0.008284438231407442
Lecanosticta	surfaces	ARED_foot_platform	yes	5	1	5.050003079550207e-4	10.809517637638363	0.008280077878907817
Erwinia	surfaces	overhead_4	no	5	1	8.308517569318761e-4	11.887881009602447	0.008279603027343638
Haemophilus	surfaces	port_panel	no	5	1	8.986678813354696e-4	11.55086609792403	0.008229308212195835
Enterococcus	surfaces	WHC	yes	5	1	9.226669626339204e-4	13.4678206029271	0.0081823465477138
Puccinia	surfaces	port_panel	yes	5	1	6.614571395242406e-4	9.90146022467419	0.008163502930414367
Malassezia	surfaces	port_panel	no	5	1	8.901497218568294e-4	11.53809344153529	0.008151305469240122
Methylobacterium	surfaces	port_panel	no	5	1	8.819164582948242e-4	11.522577772172884	0.008075911583633242
Pseudomonas	surfaces	port_panel	no	5	1	8.559130441072382e-4	11.482069938586934	0.007837792346968157
Porphyromonas	crew	mouth	no	8	1	0.00696776254416836	16.264114552827817	0.0076560842099017735
Granulicatella	crew	saliva	no	31	1	0.007109194028160058	17.18655395703866	0.007604581491715875
Staphylococcus	crew	skin	no	8	1	0.00701010833235771	14.084581035453265	0.007451203709810389
Corynebacterium	surfaces	port_panel	yes	5	1	6.034903291269651e-4	9.740418086859961	0.007448094178631454
Actinomyces	surfaces	PMM_port_1	no	2	1	0.006966889593655032	13.842141079813011	0.007446854651153692
Atopobium	crew	saliva	no	31	1	0.00692651322932785	17.148880936493857	0.007409171011120113
Gemella	surfaces	ARED_foot_platform	no	5	1	0.0013197982168288176	12.4137654274991	0.007408067226181846
Sphingomonas	surfaces	dining_table	no	5	1	4.8584070019439766e-4	11.10645311894022	0.007181943048407988
Prevotella	surfaces	ARED_foot_platform	no	5	1	0.0012748518457076116	12.363026184409124	0.007155781888474045
Neisseria	surfaces	overhead_4	no	5	1	7.079465165802945e-4	11.64803680322707	0.00705482785944953
Streptococcus	surfaces	overhead_4	yes	5	1	6.475585971398407e-4	10.465624507803634	0.00693901829966991
Actinomyces	surfaces	PMM_port_1	yes	2	1	0.004463304264241791	11.420528296977443	0.0068811055010632735
Enterococcus	surfaces	WHC	no	5	1	7.311256837923755e-4	13.411303679538872	0.006742732338765389
Leptotrichia	crew	saliva	no	31	1	0.006244106023762118	16.999406208718593	0.006679211864597592
Neisseria	surfaces	port_panel	no	5	1	7.292301769977112e-4	11.249251642319157	0.006677728233961566
Sphingomonas	surfaces	lab_overhead_3	yes	5	1	6.919247221423895e-4	10.622156732156675	0.006607509088451536
Collinsella	surfaces	PMM_port_1	no	2	1	0.0061754016893985205	13.66891520592079	0.006600839323666311
Sphingomonas	surfaces	lab_overhead_3	no	5	1	0.0011166126739863109	12.579462443477968	0.006542279091064858
Granulicatella	crew	mouth	no	8	1	0.005901472551707315	16.024138831965608	0.006484459040027151
Haemophilus	surfaces	overhead_4	no	5	1	6.505389407017473e-4	11.527748691510379	0.006482749946547612
Puccinia	surfaces	dining_table	yes	5	1	5.952799441109053e-4	10.541952668266516	0.006482427361604522
Eubacterium	surfaces	PMM_port_1	yes	2	1	0.004203918695629578	11.328927405100451	0.006481209066179032
Ralstonia	surfaces	overhead_4	yes	5	1	5.976317142317899e-4	10.35571798736185	0.0064040187557296005
Rhizobium	surfaces	lab_overhead_3	yes	5	1	6.617580885085502e-4	10.570945305977917	0.006319433956107064
Pseudomonas	surfaces	PMM_port_1	yes	2	1	0.0040543955006408575	11.280217416703188	0.006250688174332949
Malassezia	surfaces	overhead_4	no	5	1	6.187680368708849e-4	11.45573728295496	0.006166146570139251
Puccinia	surfaces	port_panel	no	5	1	6.643031133606162e-4	11.116987624920599	0.006083176198577258
Methylobacterium	surfaces	ARED_foot_platform	no	5	1	0.0010774081909390454	12.121932992667011	0.006047524694868295
Acinetobacter	surfaces	overhead_4	no	5	1	6.042174478882652e-4	11.42458194407385	0.006021147056585825
Lactococcus	surfaces	dining_table	no	5	1	4.062403640868089e-4	10.824598530324126	0.00600525060512341
Enterobacter	surfaces	PMM_port_1	yes	2	1	0.0038743724316975614	11.213913535994855	0.0059731454264749465
Alloprevotella	crew	mouth	no	8	1	0.0053930873281239815	15.894352411143377	0.005925852161829021
Veillonella	surfaces	overhead_4	no	5	1	5.898503769747108e-4	11.399824119088452	0.005877976337095274
Megasphaera	crew	mouth	no	8	1	0.005267612690533162	15.860149999766882	0.005787982309704651
Sphingomonas	surfaces	overhead_4	yes	5	1	5.365834213004773e-4	10.19794601495336	0.005749845953939885
Malassezia	surfaces	port_crew_quarters	no	5	1	7.285078976914667e-4	11.998362620277295	0.005726054387475054
Acinetobacter	surfaces	dining_table	yes	5	1	5.224105466064301e-4	10.336716483725338	0.0056889005833553954
Corynebacterium	surfaces	port_crew_quarters	yes	5	1	4.48561591648373e-4	10.077536132286872	0.005683009849183428
Pseudomonas	surfaces	port_crew_quarters	no	5	1	7.206565511871961e-4	11.98447709478617	0.005664342994584424
Bradyrhizobium	surfaces	port_panel	yes	5	1	4.5520086285164344e-4	9.350651439486116	0.0056179506664473106
Enterobacter	surfaces	ARED_foot_platform	yes	5	1	3.328071362088901e-4	10.213149404519847	0.005456766982231887
Penicillium	surfaces	WHC	yes	5	1	6.118729618020635e-4	12.879179980928736	0.005426179563586418
Bacillus	surfaces	dining_table	no	5	1	3.650539446291316e-4	10.685010068273467	0.005396412113834959
Dorea	surfaces	PMM_port_1	no	2	1	0.005048133466580819	13.379296715811094	0.005395910998717256
Pantoea	surfaces	port_panel	yes	5	1	4.3572018180284064e-4	9.2813157524304	0.0053775260231472876
Ruminococcus	surfaces	PMM_port_1	yes	2	1	0.003446948462917954	11.048135620192493	0.005314183086304915
Streptococcus	surfaces	WHC	yes	5	1	5.938513480286203e-4	12.83110905816802	0.005266361237781822
Pseudomonas	surfaces	dining_table	yes	5	1	4.832967605640674e-4	10.21707558821332	0.005262962704269521
Veillonella	surfaces	port_crew_quarters	no	5	1	6.68672969300581e-4	11.881587588755949	0.005255753303131848
Granulicatella	surfaces	ARED_foot_platform	no	5	1	9.291491150346694e-4	11.910890392822544	0.005215342026952424
Coprococcus	surfaces	PMM_port_1	no	2	1	0.004863909545805356	13.322873966706714	0.005198995468072139
Oribacterium	crew	saliva	no	31	1	0.004821138303563626	16.626107733813168	0.005157087985931812
Sphingobium	surfaces	lab_overhead_3	yes	5	1	5.309136022205149e-4	10.242037177877622	0.005069939459588626
Pseudomonas	surfaces	ARED_foot_platform	no	5	1	8.948132425976496e-4	11.853363199221732	0.005022613738612845
Neisseria	surfaces	overhead_4	yes	5	1	4.6384883996924763e-4	9.984078293228627	0.0049704468492018155
Enterobacter	surfaces	WHC	yes	5	1	5.540348085154828e-4	12.734916706794637	0.0049132622997888585
Haemophilus	surfaces	port_crew_quarters	no	5	1	6.201173857153773e-4	11.771292348833837	0.004874107595095587
Pseudoperonospora	surfaces	overhead_4	yes	5	1	4.457543251227231e-4	9.93800504250637	0.0047765521650786295
Oribacterium	crew	mouth	no	8	1	0.004321752484428553	15.574959483826543	0.004748683776950725
Bradyrhizobium	surfaces	port_panel	no	5	1	5.15690481605938e-4	10.748533467391926	0.004722296193477493
Veillonella	surfaces	WHC	no	5	1	5.117871385907763e-4	12.896461579751328	0.004719904889731927
Capnocytophaga	crew	saliva	no	31	1	0.004412179006074182	16.49833294538368	0.004719631321753771
Rothia	surfaces	overhead_4	no	5	1	4.7345607277091774e-4	11.074901313556087	0.00471808394304176
Pseudomonas	surfaces	dining_table	no	5	1	3.1770429404019603e-4	10.491089201696449	0.004696465621588252
Malassezia	crew	skin	no	8	1	0.004414983134599906	13.416010140462859	0.004692786067147252
Shewanella	surfaces	port_panel	yes	5	1	3.7545912702464446e-4	9.059558964274164	0.0046338024046744435
Neisseria	surfaces	WHC	no	5	1	5.002325253002586e-4	12.868588013477265	0.004613343642571545
Enterobacter	surfaces	port_crew_quarters	no	5	1	5.841406472318039e-4	11.680434734019984	0.0045913313041401884
Malassezia	surfaces	port_panel	yes	5	1	3.700962183784346e-4	9.038044154094576	0.0045676150165084185
Malassezia	surfaces	PMM_port_1	no	2	1	0.004256481986217387	13.132084614886672	0.004549720825988499
Burkholderia	surfaces	overhead_4	yes	5	1	4.219618852666765e-4	9.85006654691044	0.00452160044907315
Aspergillus	surfaces	ARED_foot_platform	yes	5	1	2.7433563372106776e-4	9.939420369668941	0.004498057479149676
Escherichia	surfaces	port_panel	no	5	1	4.8267315775527003e-4	10.655174011069079	0.004419948974941925
Actinobaculum	surfaces	ARED_foot_platform	no	5	1	7.862784171874449e-4	11.667769284020226	0.004413404487707339
Blumeria	surfaces	overhead_4	no	5	1	4.415911399993976e-4	10.971038532636102	0.0044005435495359044
Burkholderia	surfaces	overhead_4	no	5	1	4.4034151726299726e-4	10.965794398705242	0.0043880908103980055
Actinomyces	surfaces	ARED_foot_platform	yes	5	1	2.6677450827218135e-4	9.897015012419539	0.004374083876395859
Puccinia	surfaces	dining_table	no	5	1	2.9341628797150814e-4	10.363290177865055	0.004337428027012689
Enterobacter	surfaces	port_panel	no	5	1	4.710529384983873e-4	10.62623939215023	0.0043135399580578725
Paenibacillus	surfaces	WHC	no	5	1	4.5022356216163547e-4	12.711936015652135	0.004152141060774847
Rahnella	surfaces	overhead_4	no	5	1	4.118268529853424e-4	10.863681330193796	0.004103936508854756
Citrobacter	surfaces	overhead_4	yes	5	1	3.825215953016416e-4	9.720671201816707	0.004098971678456175
Bradyrhizobium	surfaces	port_crew_quarters	yes	5	1	3.218206162977965e-4	9.603133744731469	0.004077276713259789
Puccinia	surfaces	overhead_4	yes	5	1	3.799184324856042e-4	9.708784328162656	0.004071077068613472
Streptococcus	surfaces	lab_overhead_3	yes	5	1	4.2621865730375127e-4	9.9227182015161155	0.0040701590240659145
Lactococcus	surfaces	overhead_4	no	5	1	4.076298300449361e-4	10.85940270455662	0.0040621123403995546
Rothia	surfaces	port_panel	no	5	1	4.3650846534336465e-4	10.509835064200015	0.003997208282558181
Corynebacterium	crew	skin	no	8	1	0.003741232906515165	13.176343649112809	0.003976641613884266
Bacillus	surfaces	dining_table	yes	5	1	3.645175883259633e-4	9.806966429324728	0.0039694916849240935
Capnocytophaga	crew	mouth	no	8	1	0.0035740463230196345	15.30071776383755	0.003927114255928487
Malassezia	surfaces	PMM_port_1	yes	2	1	0.0025424225909505163	10.602433029188926	0.0039196696081818805
Bradyrhizobium	surfaces	overhead_4	yes	5	1	3.566867144430868e-4	9.616108155467614	0.00382213385738623
Ruminococcus	surfaces	PMM_port_1	no	2	1	0.0035448978180939125	12.868180713292357	0.0037891139869044334
Paenibacillus	surfaces	WHC	yes	5	1	4.242954221376313e-4	12.350753215791205	0.0037627143087771635
Yersinia	surfaces	overhead_4	yes	5	1	3.4602800463238076e-4	9.574500255541682	0.003707918738084233
Puccinia	surfaces	port_crew_quarters	yes	5	1	2.9094931503380485e-4	9.44472638508648	0.003686155599890141
Rothia	surfaces	dining_table	no	5	1	2.4650271157060133e-4	10.122731197225344	0.003643927804051469
Ralstonia	surfaces	overhead_4	no	5	1	3.6445074733117676e-4	10.691449229362869	0.0036318241921564306
Faecalibacterium	surfaces	WHC	no	5	1	3.8867493797378077e-4	12.498227333671297	0.0035845151273439283
Pantoea	surfaces	port_panel	no	5	1	3.9040083211163405e-4	10.347660460936535	0.0035749900941937163
Acinetobacter	surfaces	ARED_foot_platform	yes	5	1	2.1575116764461824e-4	9.593661299642692	0.0035374958043032515
Blautia	surfaces	PMM_port_1	yes	2	1	0.002268662650078926	10.441288866316606	0.0034976121091683634
Penicillium	surfaces	lab_overhead_3	yes	5	1	3.662174650366807e-4	9.713431165993542	0.003497179897095206
Pseudomonas	surfaces	lab_overhead_3	no	5	1	5.956543546524494e-4	11.671680139025469	0.0034899631006626254
Puccinia	surfaces	ARED_foot_platform	yes	5	1	2.1143926755099737e-4	9.547974675721472	0.0034667970977503224
Rothia	surfaces	ARED_foot_platform	yes	5	1	2.113627116751488e-4	9.564573593906053	0.0034655418735373296
Lautropia	surfaces	port_crew_quarters	no	5	1	4.354132267452466e-4	11.273455354433077	0.003422337390260105
Phascolarctobacterium	surfaces	PMM_port_1	no	2	1	0.0031726376879847146	12.708208431502324	0.0033912079997236604
Lactobacillus	surfaces	PMM_port_1	yes	2	1	0.0021862181334014394	10.391475261776158	0.0033705068562760137
Aspergillus	surfaces	overhead_4	no	5	1	3.380276336455215e-4	10.590375814602826	0.0033685126083048554
Haemophilus	surfaces	port_panel	yes	5	1	2.6984018387398427e-4	8.601211030267029	0.0033302855168866065
Lecanosticta	surfaces	dining_table	no	5	1	2.2278680639934697e-4	9.96087759662236	0.003293347294404498
Rhodotorula	surfaces	port_panel	no	5	1	3.5930587990097384e-4	10.239151032956796	0.0032902464743318864
Bacillus	surfaces	ARED_foot_platform	yes	5	1	2.0014268916626322e-4	9.481933890550371	0.003281576322005535
Rhizobium	surfaces	PMM_port_1	yes	2	1	0.0021039645883509685	10.323141143900463	0.0032436960255954168
Malassezia	surfaces	dining_table	no	5	1	2.1939907853599656e-4	9.944902068653192	0.003243268187058505
Salmonella	surfaces	overhead_4	no	5	1	3.2490739419338755e-4	10.534325646332153	0.0032377668123417993
Actinomyces	surfaces	port_crew_quarters	yes	5	1	2.533511004116075e-4	9.256349537612632	0.003209808476132928
Dickeya	surfaces	overhead_4	no	5	1	3.214193638209616e-4	10.513506443099413	0.0032030078958563257
Corynebacterium	surfaces	dining_table	no	5	1	2.1474726368281698e-4	9.92204362503988	0.003174502706245748
Sphingobium	surfaces	overhead_4	yes	5	1	2.9465842226056955e-4	9.337560865796881	0.003157459715999129
Granulicatella	surfaces	dining_table	no	5	1	2.1220679907027853e-4	9.870660254044104	0.003136948272958363
Microbacterium	surfaces	PMM_port_1	yes	2	1	0.0020207737651438246	10.262623629678096	0.0031154401870242356
Lautropia	surfaces	PMM_port_1	no	2	1	0.0028864016828092976	12.570906883412984	0.0030852525374167102
Cupriavidus	surfaces	overhead_4	yes	5	1	0.00028464764942583767	9.28488919797687	0.003050187669576059
Capnocytophaga	surfaces	ARED_foot_platform	no	5	1	5.429784107138133e-4	11.13286391263192	0.003047754207910881
Brevibacterium	surfaces	PMM_port_1	yes	2	1	0.0019668378068068014	10.242025043698487	0.003032286765781721
Fusobacterium	surfaces	ARED_foot_platform	no	5	1	5.272202131901151e-4	11.088843820137006	0.002959302969584841
Campylobacter	crew	saliva	no	31	1	0.002755227408378035	15.819076612532768	0.0029472189494654448
Lautropia	surfaces	port_panel	no	5	1	3.166687921597682e-4	10.050818794605373	0.002899808868203802
Pantoea	surfaces	dining_table	yes	5	1	2.6544546251676935e-4	9.365008492671953	0.002890624732540775
Rhodococcus	surfaces	PMM_port_1	yes	2	1	0.0018731597503426828	10.164882184164178	0.0028878626908136512
Acinetobacter	surfaces	PMM_port_1	yes	2	1	0.0018595069260040772	10.158514869595304	0.0028668140418532627
Brachybacterium	surfaces	PMM_port_1	yes	2	1	0.0018348384825851473	10.111025022720895	0.002828782540601465
Paenibacillus	surfaces	port_crew_quarters	no	5	1	3.5706576262773163e-4	10.969254788708907	0.0028065282245952486
Stomatobaculum	crew	mouth	no	8	1	0.0025504374304654302	14.814337675918582	0.0028023865072829357
Eimeria	surfaces	overhead_4	yes	5	1	2.5870751108618515e-4	9.141536397565202	0.0027722219450380106
Haemophilus	surfaces	lab_overhead_3	no	5	1	4.7190581543020323e-4	11.330298643995656	0.002764915374119047
Anaerococcus	surfaces	PMM_port_1	no	2	1	0.0025821735618632613	12.411539019976276	0.0027600654410771847
Megasphaera	crew	saliva	no	31	1	0.002574216438532452	15.721115662433855	0.0027535946559614573
Selenomonas	surfaces	ARED_foot_platform	no	5	1	4.882109357447578e-4	10.98620761133438	0.0027403427178773116
Lautropia	surfaces	ARED_foot_platform	no	5	1	4.874869539517237e-4	10.971508590411567	0.0027362789862212596
Rothia	surfaces	port_crew_quarters	no	5	1	3.432426822690709e-4	10.92106676735355	0.0026978791486045152
Veillonella	surfaces	lab_overhead_3	no	5	1	4.5524537176227565e-4	11.283882884767918	0.0026673011567670034
Rhizobium	surfaces	overhead_4	yes	5	1	2.478435103370372e-4	9.089998785896423	0.0026558069976665597
Mesorhizobium	surfaces	overhead_4	no	5	1	2.6076051160482536e-4	10.20938585165919	0.002598530367520195
Acinetobacter	surfaces	PMM_port_1	no	2	1	0.0024130601987738037	12.312433536787008	0.002579301469212048
Puccinia	surfaces	port_crew_quarters	no	5	1	3.275194114109278e-4	10.844902741591543	0.0025742946214250186
Acidovorax	surfaces	lab_overhead_3	yes	5	1	2.663776006457603e-4	9.251078803617911	0.002543762870297572
Enterococcus	surfaces	overhead_4	yes	5	1	2.3630592411839652e-4	9.013405490777805	0.002532174136858632
Penicillium	surfaces	WHC	no	5	1	2.7363724461661925e-4	11.988709576249681	0.0025235916878158715
Paenibacillus	surfaces	overhead_4	yes	5	1	2.3293264736990317e-4	9.001609325074451	0.0024960272473091264
Porphyromonas	surfaces	ARED_foot_platform	no	5	1	4.4205727421212554e-4	10.842460874645893	0.0024812808226508465
Gemella	surfaces	port_panel	no	5	1	2.6644818331159504e-4	9.799188111796953	0.00243992721737459
Acinetobacter	surfaces	dining_table	no	5	1	1.646938735541643e-4	9.525481541522675	0.0024345881681267878
Prevotella	surfaces	ARED_foot_platform	yes	5	1	1.4740053954248396e-4	9.044558884067666	0.002416806341657726
Bradyrhizobium	surfaces	lab_overhead_3	no	5	1	4.119612118254463e-4	11.137616558077958	0.002413697502495301
Streptomyces	surfaces	lab_overhead_3	yes	5	1	2.4996346528843757e-4	9.153027051769378	0.0023870167025688456
Bradyrhizobium	surfaces	overhead_4	no	5	1	2.3674495769072956e-4	10.073060261839395	0.002359210595693817
Clostridium	surfaces	PMM_port_1	no	2	1	0.002196929282080875	12.176385044452331	0.002348280796270903
Prevotella	surfaces	PMM_port_1	no	2	1	0.0021958520992959134	12.17820300674872	0.002347129403884889
Aeromonas	surfaces	overhead_4	yes	5	1	2.1868091332079e-4	8.916459334472208	0.002343310498885711
Clostridium	surfaces	PMM_port_1	yes	2	1	0.0015152440361922517	9.847759346930188	0.002336061683365215
Leptotrichia	surfaces	ARED_foot_platform	no	5	1	4.1591248495971475e-4	10.757077939540745	0.002334529331455782
Veillonella	surfaces	port_panel	yes	5	1	1.8744899417847926e-4	8.06099280612939	0.002313438500913122
Novosphingobium	surfaces	lab_overhead_3	yes	5	1	2.4167922762369917e-4	9.114796026358604	0.0023079066868272966
Yersinia	surfaces	overhead_4	no	5	1	2.2710866178615727e-4	10.010434925791298	0.002263182990193528
Haemophilus	surfaces	ARED_foot_platform	yes	5	1	1.3787991340165258e-4	8.940581815368429	0.002260704405361341
Lactobacillus	surfaces	WHC	no	5	1	2.437561192654912e-4	11.820744652538288	0.0022480160450909885
Bradyrhizobium	surfaces	ARED_foot_platform	yes	5	1	1.3672561010300116e-4	8.942395314483694	0.00224177823629143
Actinomyces	crew	skin	no	8	1	0.002099578584881111	12.345242765810449	0.002231689868256701
Shewanella	surfaces	overhead_4	no	5	1	2.2236686027001177e-4	9.95042136748954	0.0022159299948660356
Malassezia	surfaces	port_crew_quarters	yes	5	1	1.7477195632244246e-4	8.714421291757214	0.0022142572338651966
Blautia	surfaces	WHC	no	5	1	2.368920037029156e-4	11.78144999320116	0.0021847124366871228
Pantoea	surfaces	dining_table	no	5	1	1.4664256177688163e-4	9.373146884531833	0.002167744544112524
Citrobacter	surfaces	overhead_4	no	5	1	2.1510118771119128e-4	9.935076850783192	0.0021435261225605335
Rothia	surfaces	lab_overhead_3	no	5	1	3.6462376952225794e-4	10.974083932880939	0.002136345501913911
Phytophthora	surfaces	overhead_4	yes	5	1	1.9936586004705092e-4	8.75957437168344	0.0021363369389367703
Haemophilus	surfaces	PMM_port_1	yes	2	1	0.001382777393726576	9.73231154278978	0.002131836990578606
Actinobaculum	surfaces	port_panel	no	5	1	2.3240380703511672e-4	9.584077665212895	0.002128175043863312
Rhizobium	surfaces	port_panel	yes	5	1	1.719235494913511e-4	7.932549498133383	0.0021218281823813462
Enterobacter	surfaces	ARED_foot_platform	no	5	1	3.77131146907519e-4	10.604237562735609	0.0021168485104419033
Sphingobium	surfaces	overhead_4	no	5	1	2.1190656755234704e-4	9.91172802482031	0.00211169109721732
Haemophilus	surfaces	WHC	no	5	1	2.2858750975033083e-4	11.741864143619487	0.0021081250849191925
Eubacterium	surfaces	WHC	no	5	1	2.221436731289665e-4	11.687740368050918	0.002048697456351664
Rothia	crew	skin	no	8	1	0.0019251615700032366	12.217811484945424	0.00204629805308129
Eimeria	surfaces	overhead_4	no	5	1	2.0419801163603653e-4	9.857084095724353	0.0020348738041579455
Neisseria	surfaces	PMM_port_1	no	2	1	0.001884933728587365	11.957573164809268	0.0020147911510799703
Streptomyces	surfaces	port_crew_quarters	yes	5	1	1.561743632180376e-4	8.576983164264401	0.001978636737703124
Aerococcus	surfaces	PMM_port_1	no	2	1	0.0018440243933379194	11.924900727518853	0.0019710634775776674
Prevotella	crew	skin	no	8	1	0.0018500408230425398	12.15701250392693	0.0019664505012462366
Aspergillus	surfaces	port_crew_quarters	yes	5	1	1.5486239492912827e-4	8.570987444474543	0.0019620148760758523
Pantoea	surfaces	port_crew_quarters	no	5	1	2.493475177472541e-4	10.450897909005043	0.0019598654352644537
Burkholderia	surfaces	lab_overhead_3	yes	5	1	2.041293052237286e-4	8.862498120838193	0.0019493251163347231
Gemella	surfaces	dining_table	no	5	1	1.306190740082786e-4	9.203945537016844	0.0019308772406014707
Cupriavidus	surfaces	lab_overhead_3	yes	5	1	1.9978127480594008e-4	8.836694886268571	0.0019078037635299752
Tannerella	crew	mouth	no	8	1	0.001717220258816454	14.243464524787315	0.0018868586328980987
Rothia	surfaces	PMM_port_1	no	2	1	0.0017623489334523872	11.857972298343476	0.0018837612072951553
Acinetobacter	surfaces	ARED_foot_platform	no	5	1	3.3177324260294007e-4	10.431102666000733	0.001862253224554632
Mesorhizobium	surfaces	lab_overhead_3	yes	5	1	1.9346703286111193e-4	8.798760685157625	0.0018475061477605124
Sphingomonas	surfaces	PMM_port_1	yes	2	1	0.001195667164231667	9.526152945902622	0.0018433679207466949
Bacillus	surfaces	lab_overhead_3	yes	5	1	1.9222571753218273e-4	8.78204237636596	0.0018356522537528838
Finegoldia	surfaces	PMM_port_1	no	2	1	0.0017040023219494138	11.810819229676973	0.001821394963448592
Pectobacterium	surfaces	overhead_4	yes	5	1	1.6975013635942064e-4	8.590077496662868	0.0018189848884287367
Selenomonas	crew	mouth	no	8	1	0.0016512561219326181	14.186534315173528	0.0018143781223160015
Serratia	surfaces	port_panel	yes	5	1	1.465873275646285e-4	7.732085050064288	0.0018091362336736872
Haemophilus	surfaces	PMM_port_1	no	2	1	0.001692332990684359	11.798367224784627	0.0018089217050972367
Serratia	surfaces	port_panel	no	5	1	1.96765591952801e-4	9.362387906343852	0.0018018277223043444
Sphingobium	surfaces	lab_overhead_3	no	5	1	3.0338055262897525e-4	10.701966103182151	0.0017775190021930372
Proteus	surfaces	overhead_4	no	5	1	1.7760801446870653e-4	9.652745993083625	0.001769899193215725
Prevotella	surfaces	PMM_port_1	yes	2	1	0.0011446378159490848	9.45883895547605	0.0017646956393169637
Neisseria	surfaces	ARED_foot_platform	yes	5	1	1.0759863371142246e-4	8.581970887381399	0.001764206977224273
Prevotella	surfaces	overhead_4	no	5	1	1.770077080779501e-4	9.63983325772374	0.0017639170206214289
Granulicatella	surfaces	port_panel	no	5	1	1.920249628136966e-4	9.30675717240047	0.001758416692361411
Cupriavidus	surfaces	overhead_4	no	5	1	1.7621940272641987e-4	9.643109073077163	0.0017560614009870636
Ralstonia	surfaces	lab_overhead_3	yes	5	1	1.8387961130240618e-4	8.722574941960248	0.0017559514264783786
Enterococcus	surfaces	overhead_4	no	5	1	1.7551895894007795e-4	9.637691244275853	0.001749081339326851
Escherichia	surfaces	ARED_foot_platform	yes	5	1	1.0623224202862979e-4	8.588535067647165	0.0017418033680216764
Neisseria	surfaces	port_panel	yes	5	1	1.40727941495592e-4	7.672886522108301	0.0017368214720862424
Campylobacter	surfaces	ARED_foot_platform	no	5	1	3.08853916491402e-4	10.32010630761955	0.0017336063553225903
Lactobacillus	surfaces	dining_table	no	5	1	1.1711905713968865e-4	9.049449150066767	0.0017313131607210382
Puccinia	surfaces	ARED_foot_platform	no	5	1	3.076853691002078e-4	10.314901992243385	0.0017270472635458592
Photobacterium	surfaces	overhead_4	no	5	1	1.7271752978241186e-4	9.617585678312194	0.0017211645405222685
Corynebacterium	surfaces	lab_overhead_3	yes	5	1	1.7958627939804693e-4	8.676152887040024	0.0017149524150686449
Microbacterium	surfaces	port_panel	yes	5	1	1.3868755923861074e-4	7.682133329842673	0.0017116396945548783
Bacillus	surfaces	lab_overhead_3	no	5	1	2.9209066377230546e-4	10.645390599726944	0.0017113710840042254
Porphyromonas	surfaces	WHC	no	5	1	1.8444790357650294e-4	11.422724486990617	0.0017010520514225934
Veillonella	surfaces	ARED_foot_platform	yes	5	1	1.0363124787856512e-4	8.547947578333618	0.0016991569898197898
Sphingomonas	surfaces	port_crew_quarters	yes	5	1	1.3350354373513473e-4	8.341246001489088	0.0016914108743898136
Lecanosticta	surfaces	port_panel	no	5	1	1.842964781627689e-4	9.255744509904984	0.0016876451831903082
Peptoniphilus	surfaces	PMM_port_1	no	2	1	0.001568468790455035	11.691315243653133	0.0016765242150567413
Blumeria	surfaces	overhead_4	yes	5	1	1.5640544603834613e-4	8.416582118172139	0.001675987712960202
Capnocytophaga	surfaces	port_crew_quarters	no	5	1	2.121067761817135e-4	10.199793085591146	0.0016671541107751485
Kocuria	surfaces	port_panel	no	5	1	1.8000735034725415e-4	9.258942582800245	0.0016483686545767334
Lecanosticta	surfaces	ARED_foot_platform	no	5	1	2.919103035784231e-4	10.232352884264273	0.001638501344637437
Prevotella	surfaces	WHC	no	5	1	1.773003817213999e-4	11.361493577846366	0.001635134757279058
Alloprevotella	crew	saliva	no	31	1	0.0015280699274860454	14.968765202046567	0.0016345498860460103
Coprococcus	surfaces	PMM_port_1	yes	2	1	0.0010601228679654583	9.343471242743824	0.0016343983888804643
Solobacterium	crew	mouth	no	8	1	0.0014867331137726136	14.035857345394781	0.0016336024433294136
Lactobacillus	surfaces	overhead_4	no	5	1	1.618512232697415e-4	9.523599878914352	0.0016128796346437748
Albugo	surfaces	overhead_4	no	5	1	1.6164258949756836e-4	9.520110173905195	0.0016108005576035219
Acinetobacter	surfaces	port_crew_quarters	yes	5	1	1.266777351960246e-4	8.25232707624326	0.001604931920599201
Pectobacterium	surfaces	overhead_4	no	5	1	1.598465579501825e-4	9.512774185332574	0.0015929027459748225
Klebsiella	surfaces	port_crew_quarters	yes	5	1	1.2546243190550592e-4	8.27490844845455	0.0015895347472826397
Haemophilus	crew	skin	no	8	1	0.0014953203041631177	11.851206348774225	0.0015894099876182163
Chlamydia	surfaces	dining_table	no	5	1	1.0741322708629722e-4	8.920778314539357	0.0015878366700666066
Puccinia	surfaces	WHC	yes	5	1	1.7891927423821939e-4	11.10636312139858	0.0015866824815135437
Bacillus	surfaces	port_panel	yes	5	1	1.2846220504169475e-4	7.525001527638166	0.0015854414816047718
Mesorhizobium	surfaces	overhead_4	yes	5	1	1.4718003749195345e-4	8.328013487472992	0.0015771313638852382
Rhodotorula	surfaces	ARED_foot_platform	yes	5	1	9.577072840097655e-5	8.455290062137289	0.0015702744675364525
Pantoea	surfaces	port_crew_quarters	yes	5	1	1.231304486983762e-4	8.187697667438549	0.0015599899004188063
Erysiphe	surfaces	dining_table	no	5	1	1.0521565627572276e-4	8.901522144659138	0.0015553510664519353
Xanthomonas	surfaces	overhead_4	yes	5	1	1.448936399056695e-4	8.307017411849705	0.0015526311028098386
Malassezia	crew	ear	no	8	1	0.0015325865154195385	15.155707057350877	0.0015431219940100025
Malassezia	surfaces	lab_overhead_3	no	5	1	2.615000616293977e-4	10.485142337434192	0.0015321395013389882
Penicillium	surfaces	lab_overhead_3	no	5	1	2.5710766869963637e-4	10.454737410202407	0.001506404292440158
Brevibacterium	surfaces	port_panel	yes	5	1	1.2161667144278388e-4	7.429784754724549	0.0015009559869963779
Xanthomonas	surfaces	overhead_4	no	5	1	1.4955388198931676e-4	9.410173382181167	0.001490334182649225
Acinetobacter	surfaces	lab_overhead_3	yes	5	1	1.5563207988752696e-4	8.471432258350077	0.0014862026885344188
Bacillus	surfaces	PMM_port_1	yes	2	1	9.568113085391617e-4	9.200320414784635	0.0014751222791186576
Fusarium	surfaces	dining_table	no	5	1	9.958840017951632e-5	8.79490347229487	0.0014721661196461402
Gemella	surfaces	overhead_4	no	5	1	1.4700204288487393e-4	9.37847908120943	0.0014649045983724102
Prevotella	surfaces	port_panel	yes	5	1	1.1815423606537402e-4	7.37701567628935	0.0014582236621624722
Sphingobium	surfaces	port_crew_quarters	yes	5	1	1.147918986221194e-4	8.119823514980911	0.0014543454067894365
Veillonella	surfaces	PMM_port_1	no	2	1	0.0013605745080940616	11.485566075532157	0.0014543076171422244
Klebsiella	surfaces	port_crew_quarters	no	5	1	1.8434762614338163e-4	10.011738676902098	0.001448967865473953
Enterobacter	surfaces	lab_overhead_3	yes	5	1	1.5139443585036603e-4	8.421929084584255	0.0014457354663162752
Fusobacterium	surfaces	port_panel	no	5	1	1.563261650471015e-4	9.01952025452436	0.0014315146012467363
Acidovorax	surfaces	PMM_port_1	yes	2	1	9.239989353119016e-4	9.157073303928213	0.0014245352277885606
Aggregatibacter	surfaces	ARED_foot_platform	no	5	1	2.528386076432307e-4	10.024345606798473	0.0014191907360625027
Lautropia	crew	mouth	no	8	1	0.0012831238657705266	13.823246700880121	0.0014098793272304838
Bacillus	surfaces	port_crew_quarters	yes	5	1	1.1125585716827243e-4	8.081007365052226	0.0014095458546577282
Enterobacter	surfaces	port_crew_quarters	yes	5	1	1.1074283550390046e-4	8.026685778521069	0.0014030461738429789
Enterococcus	surfaces	ARED_foot_platform	yes	5	1	8.552814102929006e-5	8.264467416917661	0.0014023351221873093
Lautropia	crew	saliva	no	31	1	0.001310210240801457	14.746984870486651	0.0014015091595459034
Ralstonia	surfaces	PMM_port_1	yes	2	1	9.086724132158921e-4	9.083063323296523	0.0014009062280020237
Prevotella	surfaces	port_panel	no	5	1	1.5215343508858027e-4	8.96884939746861	0.0013933039545460828
Aeromonas	surfaces	overhead_4	no	5	1	1.3956491386040627e-4	9.315482103934233	0.001390792128281339
Finegoldia	surfaces	ARED_foot_platform	no	5	1	2.47097122805751e-4	9.996854307807881	0.0013869636083760058
Sphingomonas	surfaces	port_panel	yes	5	1	1.1168043000734549e-4	7.335446221000652	0.0013783259158570015
Roseburia	surfaces	PMM_port_1	no	2	1	0.0012832337346103772	11.404122527542214	0.0013716386597835012
Puccinia	surfaces	lab_overhead_3	yes	5	1	1.4341606431717482e-4	8.35853779106659	0.0013695463076844271
Bradyrhizobium	surfaces	dining_table	no	5	1	9.184170978595575e-5	8.691392212985194	0.0013576506226983963
Veillonella	crew	skin	no	8	1	0.0012730709475643617	11.621307309853321	0.0013531760876729566
Microvirga	surfaces	lab_overhead_3	yes	5	1	1.3926945829458495e-4	8.320058203890952	0.0013299484495595483
Enterobacter	surfaces	WHC	no	5	1	1.4241141641886413e-4	11.065939179712146	0.0013133748193826936
Brevibacterium	surfaces	PMM_port_1	no	2	1	0.0012229225859719378	11.333525518716334	0.0013071725373170824
Lactobacillus	surfaces	PMM_port_1	no	2	1	0.0012211509537607464	11.330857062525766	0.0013052788532856806
Rhizobium	surfaces	overhead_4	no	5	1	1.2924467159580304e-4	9.196901140143614	0.0012879488612556249
Cupriavidus	surfaces	port_panel	yes	5	1	1.0335274946997901e-4	7.215157114885014	0.001275548214312736
Bradyrhizobium	surfaces	ARED_foot_platform	no	5	1	2.270663358561426e-4	9.86958388565791	0.0012745301966438911
Anaerococcus	surfaces	WHC	no	5	1	1.378731908919734e-4	11.008650276686884	0.0012715214955300103
Rothia	surfaces	PMM_port_1	yes	2	1	8.243093468411699e-4	8.982613472177615	0.0012708431344395949
Granulicatella	surfaces	port_crew_quarters	no	5	1	1.6043653000616715e-4	9.807927835494237	0.0012610272304036923
Anaerococcus	surfaces	ARED_foot_platform	no	5	1	2.2360639101636986e-4	9.855603957169077	0.0012551094218276437
Prevotella	surfaces	dining_table	no	5	1	8.330173871389559e-5	8.549104900452384	0.00123140844938923
Puccinia	surfaces	WHC	no	5	1	1.331629348506112e-4	10.9486601121766	0.0012280816377353593
Porphyromonas	surfaces	port_crew_quarters	no	5	1	1.5553095974533767e-4	9.813592323038929	0.00122246956726222
Streptomyces	surfaces	overhead_4	yes	5	1	1.140510866745971e-4	7.969659722619058	0.0012221327630082632
Fusobacterium	surfaces	WHC	no	5	1	1.3063343974900892e-4	10.928209204573827	0.0012047536261493707
Oribacterium	surfaces	ARED_foot_platform	no	5	1	2.131588287334171e-4	9.781718243858418	0.0011964669393974114
Prevotella	surfaces	port_crew_quarters	no	5	1	1.5217633646115623e-4	9.736868055715375	0.0011961023096997655
Granulicatella	surfaces	overhead_4	no	5	1	1.1968236436010931e-4	9.08651553671963	0.0011926585675582242
Haemophilus	surfaces	overhead_4	yes	5	1	1.1128826755781264e-4	7.929881835071903	0.0011925273303961081
Burkholderia	surfaces	port_crew_quarters	yes	5	1	9.399233233377254e-5	7.804422555049877	0.0011908272138005035
Aggregatibacter	crew	mouth	no	8	1	0.0010829203071266195	13.579157795815096	0.0011898983370082193
Rothia	surfaces	WHC	no	5	1	1.2888605034027433e-4	10.901852645513818	0.0011886385048564402
Anaerococcus	surfaces	port_crew_quarters	no	5	1	1.495275295560173e-4	9.713070811569471	0.0011752827517391617
Rhizobium	surfaces	port_crew_quarters	yes	5	1	9.23105949075394e-5	7.767307530716968	0.0011695205960807339
Aggregatibacter	surfaces	port_panel	no	5	1	1.272030720346257e-4	8.741844205531079	0.0011648277489960939
Dorea	surfaces	PMM_port_1	yes	2	1	7.53581403334983e-4	8.844777532732031	0.0011618013993648763
Sphingobium	surfaces	dining_table	no	5	1	7.828192324909262e-5	8.431233289146085	0.0011572029973402206
Herbaspirillum	surfaces	overhead_4	yes	5	1	1.0691948587386661e-4	7.8727047677827695	0.0011457129475957548
Alistipes	surfaces	PMM_port_1	no	2	1	0.0010718426154571656	11.143542771875222	0.0011456843199426129
Enterococcus	surfaces	port_panel	yes	5	1	9.261536459065464e-5	7.04868583311036	0.0011430306743397036
Ralstonia	surfaces	port_panel	yes	5	1	9.261342460776663e-5	7.060437725525165	0.0011430067316606622
Corynebacterium	surfaces	overhead_4	yes	5	1	1.065767641629291e-4	7.867088880912731	0.0011420404579795356
Veillonella	surfaces	lab_overhead_3	yes	5	1	1.1921954383481449e-4	8.089233462676425	0.0011384825461511333
Burkholderia	surfaces	port_panel	yes	5	1	9.220774506063388e-5	7.022260621213278	0.001137999958018141
Corynebacterium	crew	saliva	no	31	1	0.0010593311990440574	14.439995115091087	0.0011331482018830975
Lactococcus	surfaces	ARED_foot_platform	no	5	1	2.0171495485272084e-4	9.703457990174446	0.0011322321298976345
Veillonella	surfaces	PMM_port_1	yes	2	1	7.296732921677372e-4	8.802346603098625	0.0011249421073396856
Corynebacterium	surfaces	dining_table	yes	5	1	1.0267643432770815e-4	7.974805807692546	0.0011181168353858063
Pseudoperonospora	surfaces	overhead_4	no	5	1	1.1191798432948284e-4	8.998487073015099	0.0011152849760953944
Aggregatibacter	crew	saliva	no	31	1	0.0010416053271522013	14.415220511962012	0.0011141871443033787
Bradyrhizobium	surfaces	dining_table	yes	5	1	1.0182975271002943e-4	7.990640097941521	0.0011088967161136784
Aspergillus	surfaces	WHC	yes	5	1	1.2467430423100347e-4	10.582906229765436	0.0011056300963687151
Streptomyces	surfaces	PMM_port_1	yes	2	1	7.160946027994912e-4	8.780805917665418	0.0011040077527500508
Atopobium	surfaces	ARED_foot_platform	no	5	1	1.9641980475911019e-4	9.674032212171552	0.0011025102926000782
Burkholderia	surfaces	port_panel	no	5	1	1.2019847657191381e-4	8.650370264648872	0.0011006850593978587
Fusobacterium	surfaces	PMM_port_1	yes	2	1	7.108114092874412e-4	8.767209659514009	0.00109586261861026
Roseburia	surfaces	PMM_port_1	yes	2	1	7.098095604325451e-4	8.756282349887742	0.0010943180616500973
Xanthomonas	surfaces	lab_overhead_3	yes	5	1	1.1430107532158262e-4	8.027672710128382	0.0010915138162265585
Solobacterium	crew	saliva	no	31	1	0.00101824324680628	14.3831103356833	0.0010891971323410026
Klebsiella	surfaces	WHC	yes	5	1	1.2273945578518582e-4	10.536616176725385	0.0010884715753181821
Lactococcus	surfaces	PMM_port_1	no	2	1	0.001015406486702658	11.064883589605252	0.0010853601763977849
Klebsiella	surfaces	WHC	no	5	1	1.1675001504420154e-4	10.765463639304919	0.0010767151523204265
Corynebacterium	crew	ear	no	8	1	0.0010656376635699962	14.628604943387513	0.0010729631898465082
Eubacterium	surfaces	ARED_foot_platform	no	5	1	1.9079516950552567e-4	9.629241319272213	0.0010709390451548251
Burkholderia	surfaces	port_crew_quarters	no	5	1	1.3621474218150612e-4	9.582614178380323	0.0010706445662137846
Pantoea	surfaces	lab_overhead_3	yes	5	1	1.120194948959414e-4	8.00599904025118	0.001069725949835863
Gemella	surfaces	port_crew_quarters	no	5	1	1.3591202835822966e-4	9.573390338688496	0.0010682652429128098
Gardnerella	surfaces	PMM_port_1	yes	2	1	6.922713112072898e-4	8.725962786569767	0.001067279227620837
Paenibacillus	surfaces	overhead_4	no	5	1	1.0696976258323876e-4	8.915224667582105	0.0010659749621147302
Malassezia	surfaces	WHC	no	5	1	1.1500807128926908e-4	10.740598520562134	0.001060650253016425
Bradyrhizobium	surfaces	PMM_port_1	yes	2	1	6.859620873329142e-4	8.714120562716168	0.001057552255732045
Malassezia	surfaces	overhead_4	yes	5	1	9.826340384349336e-5	7.740518466779729	0.001052957308372525
Escherichia	surfaces	WHC	no	5	1	1.1388799150106712e-4	10.72769798297054	0.001050320430966224
Malassezia	surfaces	dining_table	yes	5	1	9.643806956105422e-5	7.926497716673469	0.001050182837516238
Fusobacterium	surfaces	port_crew_quarters	no	5	1	1.3299240664613548e-4	9.520457505972681	0.0010453170871449987
Neisseria	crew	skin	no	8	1	9.829263702481137e-4	11.242439008245814	0.001044774812203213
Pseudozyma	surfaces	port_panel	yes	5	1	8.423653012016733e-5	6.937213048304729	0.0010396216465038592
Finegoldia	surfaces	port_crew_quarters	no	5	1	1.3177715265679036e-4	9.537994491727845	0.00103576522029546
Selenomonas	surfaces	port_panel	no	5	1	1.1307265197789966e-4	8.559855165333468	0.00103543224679812
Rhodopseudomonas	surfaces	lab_overhead_3	yes	5	1	1.0840857855255643e-4	7.964710317230927	0.0010352436401379528
Enterococcus	surfaces	lab_overhead_3	no	5	1	1.7526327270751775e-4	9.898642808518142	0.001026874646131814
Micrococcus	surfaces	PMM_port_1	no	2	1	9.577057480484353e-4	10.980110732000123	0.001023684301066915
Lactococcus	surfaces	port_crew_quarters	no	5	1	1.2990365926304875e-4	9.50641936838403	0.0010210396077096058
Paracoccus	surfaces	lab_overhead_3	yes	5	1	1.0680921101881631e-4	7.940320837209688	0.0010199705400783955
Massilia	surfaces	overhead_4	yes	5	1	9.45207132248122e-5	7.700524377144629	0.001012851905081241
Mesorhizobium	surfaces	lab_overhead_3	no	5	1	1.7223412197605697e-4	9.874682605811419	0.0010091267287421868
Corynebacterium	crew	mouth	no	8	1	9.179698367284655e-4	13.339674626862136	0.0010086529682365561
Pseudoperonospora	surfaces	lab_overhead_3	yes	5	1	1.0492929102999439e-4	7.916024613841173	0.0010020183149096777
Eggerthia	crew	nostril	no	8	1	8.658851193860046e-4	9.234182591373647	9.971802439668394e-4
Enterococcus	surfaces	lab_overhead_3	yes	5	1	1.0347041905342381e-4	7.890647054319066	9.880868718847332e-4
Neisseria	surfaces	lab_overhead_3	no	5	1	1.6860180645414738e-4	9.845672227227384	9.878448443029718e-4
Selenomonas	crew	saliva	no	31	1	9.184830818443813e-4	14.234197887667067	9.824854149403002e-4
Agrobacterium	surfaces	lab_overhead_3	yes	5	1	1.0250940452075365e-4	7.875279524436077	9.789096997798096e-4
Rhodococcus	surfaces	lab_overhead_3	yes	5	1	1.0219266331959017e-4	7.8928718003992655	9.758849916021706e-4
Prevotella	surfaces	dining_table	yes	5	1	8.949411945141199e-5	7.819787074032853	9.745652182201724e-4
Caulobacter	surfaces	lab_overhead_3	yes	5	1	1.012510805437432e-4	7.857358652398322	9.668933823275737e-4
Aspergillus	surfaces	ARED_foot_platform	no	5	1	1.7092445274355497e-4	9.465637381041997	9.594041122172773e-4
Rothia	surfaces	dining_table	yes	5	1	8.787380139501822e-5	7.804815208333526	9.569204206636939e-4
Aspergillus	surfaces	port_crew_quarters	no	5	1	1.2142993632881175e-4	9.417502436025641	9.544363511909165e-4
Enterococcus	surfaces	PMM_port_1	yes	2	1	6.157839400075246e-4	8.572817558473869	9.493581450405568e-4
Stomatobaculum	crew	saliva	no	31	1	8.853929188421715e-4	14.181302271751262	9.470894417641972e-4
Cellulomonas	surfaces	PMM_port_1	yes	2	1	6.072476033308185e-4	8.595829414268682	9.361976187157872e-4
Brevibacterium	surfaces	port_panel	no	5	1	1.0086947908624886e-4	8.398157944421834	9.236849895768286e-4
Veillonella	surfaces	overhead_4	yes	5	1	8.605984946763994e-5	7.587450590929211	9.221881586630096e-4
Bifidobacterium	crew	mouth	no	8	1	8.377708937033155e-4	13.20785753083491	9.205314432199557e-4
Rothia	surfaces	port_crew_quarters	yes	5	1	7.243288395453625e-5	7.4518776559706	9.176817645169037e-4
Klebsiella	surfaces	dining_table	yes	5	1	8.42616805939355e-5	7.765999001211529	9.175854641512046e-4
Coprococcus	surfaces	WHC	no	5	1	9.912866406381177e-5	10.533085356919907	9.142040331761691e-4
Enterobacter	surfaces	dining_table	yes	5	1	8.345443498556356e-5	7.653725739131841	9.087947916768262e-4
Klebsiella	surfaces	lab_overhead_3	yes	5	1	9.350328223858595e-5	7.754841474624392	8.929060740575263e-4
Subdoligranulum	surfaces	PMM_port_1	no	2	1	8.272378220131746e-4	10.765600828882823	8.842281393520946e-4
Ruminococcus	surfaces	WHC	no	5	1	9.489497101083255e-5	10.472925379424755	8.751592291246183e-4
Lactobacillus	surfaces	ARED_foot_platform	no	5	1	1.5565788827212655e-4	9.327467663993275	8.737124250524582e-4
Bifidobacterium	surfaces	PMM_port_1	no	2	1	8.127988753610118e-4	10.744194425768383	8.687944604357033e-4
Finegoldia	surfaces	WHC	no	5	1	9.391227853900682e-5	10.450934928471424	8.660964476415891e-4
Serratia	surfaces	port_crew_quarters	yes	5	1	6.814732472853537e-5	7.391836363072057	8.633862658739578e-4
Aggregatibacter	surfaces	port_crew_quarters	no	5	1	1.0977481181248106e-4	9.272392192737001	8.628273554823102e-4
Prevotella	surfaces	lab_overhead_3	no	5	1	1.465495225200864e-4	9.61842216355285	8.5863961544149e-4
Sphingobium	surfaces	port_panel	yes	5	1	6.955526955692037e-5	6.6454245156020475	8.584299917937037e-4
Pseudoperonospora	surfaces	port_panel	yes	5	1	6.949208219265019e-5	6.629261006801043	8.576501525530906e-4
Prevotella	surfaces	port_crew_quarters	yes	5	1	6.746310413754966e-5	7.340179408833491	8.547175959967695e-4
Fusobacterium	surfaces	PMM_port_1	no	2	1	7.972295425228038e-4	10.70798915320413	8.521525204274734e-4
Haemophilus	surfaces	port_crew_quarters	yes	5	1	6.696749131716908e-5	7.310316709164633	8.484384749305763e-4
Novosphingobium	surfaces	lab_overhead_3	no	5	1	1.4463936938053813e-4	9.623215277333712	8.47447950474098e-4
Aeromonas	surfaces	port_panel	yes	5	1	6.848089894236595e-5	6.603302529428472	8.451704362818008e-4
Leptotrichia	surfaces	port_crew_quarters	no	5	1	1.0739004363163833e-4	9.23884911791085	8.440831354837391e-4
Vibrio	surfaces	overhead_4	yes	5	1	7.8719204564927e-5	7.358825866112821	8.435282975534768e-4
Aggregatibacter	surfaces	overhead_4	no	5	1	8.35179150705149e-5	8.568766181142095	8.322726367081169e-4
Sphingobium	surfaces	port_crew_quarters	no	5	1	1.0558628149092488e-4	9.20827957238481	8.299056088535914e-4
Bacillus	surfaces	overhead_4	no	5	1	8.312986495306392e-5	8.566092794606746	8.284056400984297e-4
Lautropia	surfaces	overhead_4	no	5	1	8.290544451277466e-5	8.56278614177288	8.261692457701824e-4
Enterobacter	surfaces	lab_overhead_3	no	5	1	1.4040033438418988e-4	9.576392814681341	8.226112719471611e-4
Bacillus	surfaces	overhead_4	yes	5	1	7.6749178876943e-5	7.400147505200112	8.224181704389282e-4
Veillonella	surfaces	dining_table	yes	5	1	7.539215588524862e-5	7.5212593055652235	8.209988913549486e-4
Acinetobacter	surfaces	port_crew_quarters	no	5	1	1.0425718266632617e-4	9.194956035387246	8.194589243631447e-4
Azospirillum	surfaces	lab_overhead_3	yes	5	1	8.576643293942729e-5	7.625638702974326	8.190233229081164e-4
Negativicoccus	crew	nostril	no	8	1	7.088852267290874e-4	8.958372831028061	8.163742828095368e-4
Acidovorax	surfaces	port_panel	yes	5	1	6.600661512105685e-5	6.564535854108318	8.146335775512989e-4
Anaerococcus	surfaces	port_crew_quarters	yes	5	1	6.423806465172904e-5	7.311166890196835	8.13858254708603e-4
Bacteroides	surfaces	ARED_foot_platform	no	5	1	1.446242238502453e-4	9.216311958894599	8.117801336262538e-4
Puccinia	surfaces	lab_overhead_3	no	5	1	1.3826702003202812e-4	9.565060321550611	8.101120963547948e-4
Blumeria	surfaces	dining_table	no	5	1	5.461412973808297e-5	8.010897188829967	8.073336985977774e-4
Enterobacter	surfaces	dining_table	no	5	1	5.4535423158548416e-5	7.919920480035665	8.061702181163645e-4
Pantoea	surfaces	ARED_foot_platform	no	5	1	1.4260095750444712e-4	9.20278832317624	8.004234785595739e-4
Pantoea	surfaces	lab_overhead_3	no	5	1	1.3644461294096418e-4	9.555344703490434	7.994345390557971e-4
Cardiobacterium	surfaces	port_panel	no	5	1	8.64514789912151e-5	8.174418173003229	7.916560509113218e-4
Leptotrichia	surfaces	port_panel	no	5	1	8.625609287595132e-5	8.194867218288646	7.898668553739228e-4
Sphingomonas	surfaces	dining_table	yes	5	1	7.191311266797925e-5	7.475201169174857	7.831131114509815e-4
Fusarium	surfaces	dining_table	yes	5	1	7.14548544497132e-5	7.469639056066547	7.781228112701063e-4
Mycobacterium	surfaces	overhead_4	yes	5	1	7.260903505928456e-5	7.3378301115439015	7.780537934684327e-4
Granulicatella	surfaces	ARED_foot_platform	yes	5	1	4.735866767914976e-5	7.403077175765001	7.765014207864623e-4
Granulicatella	surfaces	PMM_port_1	no	2	1	7.226768312961014e-4	10.575994650617876	7.724637013509791e-4
Veillonella	surfaces	port_crew_quarters	yes	5	1	6.090993170106732e-5	7.2030235740272675	7.716927802450003e-4
Escherichia	surfaces	ARED_foot_platform	no	5	1	1.374353595368398e-4	9.152454709916533	7.714288212555122e-4
Gardnerella	surfaces	ARED_foot_platform	yes	5	1	4.694704377933475e-5	7.375170564563092	7.697523596599657e-4
Aggregatibacter	surfaces	PMM_port_1	no	2	1	7.192198002373503e-4	10.566527994218028	7.687685074666826e-4
Tannerella	crew	saliva	no	31	1	7.180184288971526e-4	13.879271617474394	7.680518541868195e-4
Capnocytophaga	surfaces	PMM_port_1	yes	2	1	4.962999481085227e-4	8.259914755938233	7.651488899081621e-4
Enterobacter	surfaces	PMM_port_1	no	2	1	7.148395494243813e-4	10.557602546740522	7.640864910946296e-4
Rhizobium	surfaces	lab_overhead_3	no	5	1	1.3020366984541662e-4	9.47398093265112	7.628685995194283e-4
Propionibacterium	crew	mouth	no	8	1	6.927522921575024e-4	12.932411245776072	7.611869451262059e-4
Mycobacterium	surfaces	lab_overhead_3	yes	5	1	7.92247563386738e-5	7.501364854535816	7.565538284530616e-4
Pantoea	surfaces	ARED_foot_platform	yes	5	1	4.598434083919706e-5	7.367054654276373	7.539677052884211e-4
Mesorhizobium	surfaces	port_crew_quarters	yes	5	1	5.935814305525292e-5	7.15016893966479	7.520325366525722e-4
Enterococcus	surfaces	dining_table	yes	5	1	6.861178382055e-5	7.427538887012075	7.47162589915785e-4
Actinomyces	crew	nostril	no	8	1	6.484973137513743e-4	8.821003912690596	7.468296833614435e-4
Gemella	surfaces	PMM_port_1	no	2	1	6.984724731172493e-4	10.52683937529386	7.465918492339983e-4
Haemophilus	surfaces	lab_overhead_3	yes	5	1	7.789006408056955e-5	7.488382294164775	7.438082349751991e-4
Escherichia	surfaces	dining_table	no	5	1	5.015242865440964e-5	7.799380551284677	7.413785757166755e-4
Aspergillus	surfaces	WHC	no	5	1	8.006114317412286e-5	10.217566713111141	7.383557589695958e-4
Serratia	surfaces	port_crew_quarters	no	5	1	9.384117955289042e-5	9.039556892708097	7.375893927950709e-4
Tatumella	surfaces	overhead_4	no	5	1	7.366974566295605e-5	8.375098169643543	7.341336696055861e-4
Porphyromonas	surfaces	PMM_port_1	no	2	1	6.83862099379976e-4	10.496686340206185	7.309749332260863e-4
Xanthobacter	surfaces	lab_overhead_3	yes	5	1	7.638495228730628e-5	7.47547959703174	7.294352265613213e-4
Erysiphe	surfaces	dining_table	yes	5	1	6.675485857938138e-5	7.355948968297481	7.269412081761662e-4
Peptoniphilus	surfaces	ARED_foot_platform	no	5	1	1.2867549321335245e-4	9.058134876737038	7.222594271850414e-4
Acinetobacter	surfaces	WHC	yes	5	1	8.127479509880369e-5	9.962271951108988	7.207568559672133e-4
Neisseria	surfaces	PMM_port_1	yes	2	1	4.673324546512368e-4	8.159329555307568	7.204895149742406e-4
Paenibacillus	surfaces	port_panel	yes	5	1	5.745870847880471e-5	6.339038080421093	7.091379123701439e-4
Sphingomonas	surfaces	port_crew_quarters	no	5	1	8.991767532450942e-5	8.975038696356338	7.067507448237998e-4
Gordonia	surfaces	lab_overhead_3	yes	5	1	7.352260041852605e-5	7.401155961318223	7.021013051359505e-4
Achromobacter	surfaces	lab_overhead_3	yes	5	1	7.351328782223868e-5	7.394101685927842	7.02012374848252e-4
Methylobacterium	surfaces	PMM_port_1	yes	2	1	4.55330472800036e-4	8.109109223547469	7.019859807201203e-4
Peptoniphilus	surfaces	overhead_4	no	5	1	7.01704053532752e-5	8.33169810643561	6.992620473456421e-4
Mesorhizobium	surfaces	port_panel	yes	5	1	5.5840333693446024e-5	6.3256684357335615	6.891644227616004e-4
Streptomyces	surfaces	overhead_4	no	5	1	6.903128130699706e-5	8.289569153540986	6.87910449634743e-4
Pseudomonas	surfaces	WHC	yes	5	1	7.755371247487158e-5	9.892672273050378	6.877577470853133e-4
Finegoldia	surfaces	ARED_foot_platform	yes	5	1	4.187180031294601e-5	7.228072783142486	6.86537734848569e-4
Peptoniphilus	surfaces	WHC	no	5	1	7.389842933037503e-5	10.108492112772636	6.81520756657468e-4
Sphingobium	surfaces	PMM_port_1	yes	2	1	4.4119649325752704e-4	8.094247014163713	6.80195531621442e-4
Klebsiella	surfaces	PMM_port_1	no	2	1	6.344885126964145e-4	10.387325362304212	6.781998865289955e-4
Bifidobacterium	surfaces	PMM_port_1	yes	2	1	4.393821065715126e-4	8.068333979384137	6.773982797499498e-4
Rhizobium	surfaces	dining_table	yes	5	1	6.209724607184333e-5	7.264414312260165	6.762211477116548e-4
Propionibacterium	crew	saliva	no	31	1	6.314634419298397e-4	13.693499880160905	6.754654865479425e-4
Capnocytophaga	surfaces	PMM_port_1	no	2	1	6.282956650772729e-4	10.373215209409455	6.715803993853366e-4
Lactobacillus	surfaces	ARED_foot_platform	yes	5	1	4.080066285574532e-5	7.171547771406609	6.689751682027147e-4
Streptomyces	surfaces	lab_overhead_3	no	5	1	1.1324517951375014e-4	9.270980308274911	6.635081146372307e-4
Granulicatella	surfaces	lab_overhead_3	no	5	1	1.131502186043996e-4	9.259985524853148	6.629517348054537e-4
Lactococcus	surfaces	PMM_port_1	yes	2	1	4.295759712884925e-4	8.055290450844154	6.622800965732483e-4
Streptomyces	surfaces	port_panel	yes	5	1	5.3633176143836475e-5	6.264740619383788	6.619243552689683e-4
Ralstonia	surfaces	lab_overhead_3	no	5	1	1.1284001229404676e-4	9.26561374147754	6.611342234110213e-4
Magnetospirillum	surfaces	lab_overhead_3	no	5	1	1.1210436616923156e-4	9.260832950839685	6.568240428328091e-4
Rothia	crew	nostril	no	8	1	5.703220792193729e-4	8.653338670105063	6.568006509904246e-4
Capnocytophaga	surfaces	port_panel	no	5	1	7.172434208297397e-5	7.90922845621436	6.567962754389638e-4
Haemophilus	crew	nostril	no	8	1	5.695421473556106e-4	8.644006242471358	6.559024571899174e-4
Bifidobacterium	surfaces	WHC	no	5	1	7.070551466505024e-5	10.039158461421207	6.520744255463351e-4
Sphingomonas	surfaces	PMM_port_1	no	2	1	6.094029031295693e-4	10.327537406381706	6.513860715878173e-4
Bradyrhizobium	surfaces	port_crew_quarters	no	5	1	8.270385403206139e-5	8.865844247655009	6.500502846188e-4
Collinsella	surfaces	WHC	no	5	1	7.045106641111598e-5	10.042759749343093	6.497278023755478e-4
Paenibacillus	surfaces	ARED_foot_platform	yes	5	1	3.9429464043641476e-5	7.14720538642463	6.464927404242806e-4
Gemella	surfaces	WHC	no	5	1	7.001105845394758e-5	10.02543606315755	6.456698736939506e-4
Mesorhizobium	surfaces	ARED_foot_platform	yes	5	1	3.9257463536670636e-5	7.128827579743333	6.436725884946762e-4
Lactococcus	surfaces	ARED_foot_platform	yes	5	1	3.9168521017502107e-5	7.101175862831565	6.422142706008834e-4
Neisseria	surfaces	port_crew_quarters	yes	5	1	5.046273097561951e-5	6.912349606085565	6.393329310636699e-4
Rhizobium	surfaces	dining_table	no	5	1	4.2907237850841955e-5	7.600781249275979	6.342764994491829e-4
Microbacterium	surfaces	port_panel	no	5	1	6.9169491593461e-5	7.832871177229772	6.334009226607629e-4
Stenotrophomonas	surfaces	overhead_4	yes	5	1	5.9087636451714165e-5	7.020252343532744	6.331630719345471e-4
Anaerococcus	surfaces	port_panel	no	5	1	6.91208332267768e-5	7.840851269503279	6.329553468202741e-4
Actinobaculum	surfaces	PMM_port_1	yes	2	1	4.083609859234004e-4	7.95941627350296	6.295728142868343e-4
Leptotrichia	surfaces	PMM_port_1	no	2	1	5.869707188987961e-4	10.274632447445573	6.274084825606269e-4
Variovorax	surfaces	lab_overhead_3	yes	5	1	6.5255809887572e-5	7.2363348600382675	6.231579001417244e-4
Haemophilus	surfaces	dining_table	yes	5	1	5.713225657062748e-5	7.167352273490032	6.221538402016868e-4
Cardiobacterium	surfaces	port_crew_quarters	no	5	1	7.90290310725712e-5	8.794942569516778	6.211662653829584e-4
Kocuria	surfaces	PMM_port_1	no	2	1	5.809966055556831e-4	10.257571181161111	6.210227988006608e-4
Kocuria	surfaces	PMM_port_1	yes	2	1	4.0232394895291674e-4	7.961829430697753	6.202654747356118e-4
Granulicatella	surfaces	WHC	no	5	1	6.724842776129029e-5	9.973832838750852	6.201917928052808e-4
Aggregatibacter	surfaces	overhead_4	yes	5	1	5.751719534695914e-5	6.98219627229482	6.163347576899667e-4
Bordetella	surfaces	port_panel	yes	5	1	4.965781831872523e-5	6.200066300598449	6.128616975159907e-4
Comamonas	surfaces	lab_overhead_3	yes	5	1	6.393211870081895e-5	7.197667411990098	6.105173609806246e-4
Micrococcus	surfaces	ARED_foot_platform	yes	5	1	3.719136612502443e-5	7.04691254015381	6.097964755411685e-4
Anaerococcus	surfaces	overhead_4	no	5	1	6.118692353132938e-5	8.1393156658958	6.097398640337426e-4
Agrobacterium	surfaces	PMM_port_1	yes	2	1	3.9520872259833997e-4	7.941900282869014	6.092958835289263e-4
Mesorhizobium	surfaces	port_panel	no	5	1	6.646091429238937e-5	7.801696796745374	6.08597858158277e-4
Alphapapillomavirus	surfaces	PMM_port_1	no	2	1	5.631726458870636e-4	10.20994906956225	6.019709055309412e-4
Methylobacterium	surfaces	WHC	no	5	1	6.512817823682016e-5	9.918458254606902	6.006380069763637e-4
Burkholderia	surfaces	lab_overhead_3	no	5	1	1.0233728525402981e-4	9.122835530269741	5.995983183350354e-4
Escherichia	surfaces	dining_table	yes	5	1	5.492010180452199e-5	7.070683273164669	5.98064111115779e-4
Bifidobacterium	crew	saliva	no	31	1	5.574572948709575e-4	13.514315633101013	5.963023952090451e-4
Ralstonia	surfaces	port_panel	no	5	1	6.50026071659057e-5	7.759858085112081	5.952438048298751e-4
Comamonas	surfaces	overhead_4	yes	5	1	5.548678573923084e-5	6.9291133991088065	5.945775769713702e-4
Gemella	surfaces	overhead_4	yes	5	1	5.537373619482156e-5	6.935913480305162	5.93366176395592e-4
Peptoniphilus	surfaces	port_crew_quarters	no	5	1	7.50640880387302e-5	8.728320778056089	5.900019094069177e-4
Cupriavidus	surfaces	port_crew_quarters	no	5	1	7.501111584384144e-5	8.720718454966436	5.89585549241272e-4
Microbacterium	surfaces	PMM_port_1	no	2	1	5.511761319512118e-4	10.185688358411557	5.891479241416295e-4
Enterococcus	surfaces	ARED_foot_platform	no	5	1	1.045169884550866e-4	8.7630772837379	5.86657010807114e-4
Edwardsiella	surfaces	overhead_4	no	5	1	5.8441860856010295e-5	8.085422671921455	5.823847684379306e-4
Finegoldia	surfaces	overhead_4	no	5	1	5.8218897052296476e-5	8.040942595628927	5.801628897829055e-4
Aeromonas	surfaces	lab_overhead_3	yes	5	1	6.061600134838312e-5	7.132133356357096	5.788502231498672e-4
Anaerococcus	surfaces	WHC	yes	5	1	6.525577000788895e-5	9.638564085911026	5.786977816114841e-4
Prevotella	surfaces	lab_overhead_3	yes	5	1	6.040093904542321e-5	7.12132275446614	5.767964937831942e-4
Gemella	crew	skin	no	8	1	5.374840238865262e-4	10.385003317715723	5.71304003143719e-4
Malassezia	surfaces	lab_overhead_3	yes	5	1	5.9789623334144595e-5	7.071088947429794	5.709587574096765e-4
Xanthomonas	surfaces	port_crew_quarters	yes	5	1	4.465377216121858e-5	6.739903567045508	5.657368613814048e-4
Agrobacterium	surfaces	port_panel	yes	5	1	4.548951039970979e-5	6.04799128749061	5.614177083616414e-4
Enterococcus	surfaces	port_panel	no	5	1	6.124095020636506e-5	7.68000483170578	5.607974480038036e-4
Eimeria	surfaces	port_panel	yes	5	1	4.539292304741082e-5	5.980198317673446	5.602256566225056e-4
Klebsiella	surfaces	dining_table	no	5	1	3.780325314898053e-5	7.463430197547864	5.588268151513314e-4
Finegoldia	surfaces	PMM_port_1	yes	2	1	3.607745538165208e-4	7.788415228340337	5.562084993397221e-4
Jeotgalicoccus	surfaces	PMM_port_1	no	2	1	5.200931977080599e-4	10.099097404852884	5.559236150251297e-4
Erwinia	surfaces	port_panel	yes	5	1	4.491568183645061e-5	6.0195860686492635	5.543356906800557e-4
Sphingomonas	surfaces	port_panel	no	5	1	6.0170153809050675e-5	7.640926370826101	5.509919194330994e-4
Lactococcus	surfaces	dining_table	yes	5	1	5.048880896002241e-5	6.972219634416031	5.498086066818608e-4
Enterococcus	surfaces	dining_table	no	5	1	3.714669322050571e-5	7.412658316748455	5.491212140926177e-4
Tannerella	surfaces	ARED_foot_platform	no	5	1	9.78013065597856e-5	8.66029005062658	5.48961685631133e-4
Shewanella	surfaces	port_panel	no	5	1	5.962060207755741e-5	7.628240131301152	5.459595479965201e-4
Cupriavidus	surfaces	dining_table	no	5	1	3.6813060551002134e-5	7.38257510384848	5.441892871657376e-4
Micrococcus	surfaces	PMM_port_1	yes	2	1	3.5290047697551547e-4	7.7626996531803485	5.440689833536568e-4
Cupriavidus	surfaces	port_panel	no	5	1	5.932647254424957e-5	7.635836049059272	5.432661362988609e-4
Rhizobium	surfaces	port_panel	no	5	1	5.908220958326418e-5	7.620103156918037	5.410293642582432e-4
Rhodosporidium	surfaces	port_panel	no	5	1	5.9031120349474965e-5	7.608719785422372	5.405615284093068e-4
Fusobacterium	surfaces	overhead_4	no	5	1	5.3975279941018436e-5	7.953215210615116	5.378744011466521e-4
Lactobacillus	surfaces	port_panel	no	5	1	5.870051709007734e-5	7.633023347781137	5.375341184238776e-4
Stenotrophomonas	surfaces	lab_overhead_3	yes	5	1	5.6029738676025236e-5	7.006734531328064	5.350538803977222e-4
Alloprevotella	surfaces	ARED_foot_platform	no	5	1	9.507041062955232e-5	8.622294599989914	5.336330843488216e-4
Escherichia	surfaces	WHC	yes	5	1	6.0098628677745224e-5	9.516847230785412	5.329634925693001e-4
Fusobacterium	surfaces	dining_table	no	5	1	3.6008074168229316e-5	7.357541564224295	5.32289571161078e-4
Thauera	surfaces	lab_overhead_3	yes	5	1	5.56711222510332e-5	6.990845391653702	5.316292863464127e-4
Anaerococcus	surfaces	ARED_foot_platform	yes	5	1	3.22559385748979e-5	6.867546960900622	5.288742981939128e-4
Porphyromonas	surfaces	ARED_foot_platform	yes	5	1	3.2024442191980525e-5	6.863957483249431	5.250786409456958e-4
Rhodotorula	surfaces	overhead_4	no	5	1	5.233054548803779e-5	7.897762065040402	5.214842951590787e-4
Eubacterium	surfaces	port_panel	no	5	1	5.6881236767013086e-5	7.569882114095213	5.208745506193282e-4
Vibrio	surfaces	overhead_4	no	5	1	5.216423198681916e-5	7.892145737286123	5.198269480370569e-4
Brevibacterium	surfaces	overhead_4	no	5	1	5.207964659593551e-5	7.873404601940296	5.18984037791533e-4
Acidovorax	surfaces	dining_table	yes	5	1	4.727185872116566e-5	6.885820017676378	5.147769439228682e-4
Thauera	surfaces	overhead_4	yes	5	1	4.798182066192706e-5	6.742593203153045	5.141569166020842e-4
Finegoldia	surfaces	port_crew_quarters	yes	5	1	4.047222954980712e-5	6.643604575937533	5.127591916747664e-4
Malassezia	surfaces	WHC	yes	5	1	5.781341256504788e-5	9.479659244046523	5.12697859434316e-4
Microbacterium	surfaces	port_crew_quarters	no	5	1	6.520405533532567e-5	8.49117392510192	5.125022917625689e-4
Nocardioides	surfaces	PMM_port_1	yes	2	1	3.302107241629726e-4	7.655302178181655	5.090880424066076e-4
Cardiobacterium	surfaces	ARED_foot_platform	no	5	1	9.067976067706481e-5	8.556639373009672	5.089882336436791e-4
Bacillus	surfaces	PMM_port_1	no	2	1	4.7428237807719214e-4	9.963890613288589	5.069567826022386e-4
Peptoniphilus	surfaces	ARED_foot_platform	yes	5	1	3.090251812938016e-5	6.810216754022347	5.066833677820624e-4
Listeria	surfaces	PMM_port_1	yes	2	1	3.282724337049883e-4	7.664574107608108	5.060997672760168e-4
Gemella	surfaces	lab_overhead_3	no	5	1	8.616630818892427e-5	8.881800956523595	5.048519057249756e-4
Azospirillum	surfaces	overhead_4	yes	5	1	4.694335394869586e-5	6.6982784954781565	5.030290595115647e-4
Fusarium	surfaces	port_crew_quarters	yes	5	1	3.9664699804615716e-5	6.614718369679882	5.025282678041628e-4
Pantoea	surfaces	PMM_port_1	no	2	1	4.681287964871024e-4	9.945799390472073	5.003792666147385e-4
Aerococcus	surfaces	PMM_port_1	yes	2	1	3.2387950114714007e-4	7.639617203718354	4.993271542969317e-4
Pseudozyma	surfaces	port_panel	no	5	1	5.446241644069015e-5	7.500276916428688	4.987248572914045e-4
Methylobacterium	surfaces	WHC	yes	5	1	5.6203492844476524e-5	9.423941763743013	4.984208541862806e-4
Bacillus	surfaces	port_crew_quarters	no	5	1	6.311557042230845e-5	8.467102404491001	4.960868510552639e-4
Gordonia	surfaces	PMM_port_1	yes	2	1	3.192823975373869e-4	7.609213942224141	4.922397694660425e-4
Dermabacter	surfaces	WHC	no	5	1	5.327790501798799e-5	9.634826545276642	4.913500661651968e-4
Neisseria	surfaces	lab_overhead_3	yes	5	1	5.103342325120297e-5	6.865512860888932	4.873417543212529e-4
Bordetella	surfaces	lab_overhead_3	yes	5	1	5.069054799631823e-5	6.8381170294405695	4.8406747998134885e-4
Paenibacillus	surfaces	lab_overhead_3	yes	5	1	5.061936516731132e-5	6.8634261909816745	4.833877222352337e-4
Xanthomonas	surfaces	lab_overhead_3	no	5	1	8.181726302436767e-5	8.805065233689705	4.7937067314627013e-4
Rhodotorula	surfaces	ARED_foot_platform	no	5	1	8.503559980987725e-5	8.450032535546846	4.7730738833993557e-4
Kingella	surfaces	ARED_foot_platform	no	5	1	8.486120318080608e-5	8.453351857553132	4.763284947971916e-4
Enterococcus	surfaces	port_crew_quarters	no	5	1	6.047098284421516e-5	8.412376399744428	4.7530045690279257e-4
Fusobacterium	surfaces	lab_overhead_3	no	5	1	8.087633608663551e-5	8.77102145973535	4.738577439324465e-4
Porphyromonas	surfaces	overhead_4	no	5	1	4.7351684032662545e-5	7.747393783919771	4.7186895038220123e-4
Acidovorax	surfaces	ARED_foot_platform	yes	5	1	2.8745261904038086e-5	6.711423119490799	4.7131259816229e-4
Brevibacterium	surfaces	overhead_4	yes	5	1	4.372114352117279e-5	6.575954367679896	4.685009454216187e-4
Pseudozyma	surfaces	ARED_foot_platform	yes	5	1	2.8552802718085186e-5	6.698896532070168	4.681570019713603e-4
Finegoldia	surfaces	WHC	yes	5	1	5.277642614515595e-5	9.328159048023165	4.6802912183691676e-4
Streptomyces	surfaces	port_panel	no	5	1	5.1102813725017455e-5	7.4245351337879	4.679602035277522e-4
Serratia	surfaces	lab_overhead_3	yes	5	1	4.859101608687831e-5	6.8141649789878755	4.640180790433904e-4
Solobacterium	surfaces	ARED_foot_platform	no	5	1	8.198529554726098e-5	8.416725792457775	4.601859384473409e-4
Mycobacterium	surfaces	port_crew_quarters	yes	5	1	3.6149474110817855e-5	6.469939404304101	4.5799243903080694e-4
Microbacterium	surfaces	dining_table	no	5	1	3.082544058031184e-5	7.122132215032802	4.556772592360038e-4
Salmonella	surfaces	port_panel	no	5	1	4.9613473181470725e-5	7.327678236555183	4.543219700709696e-4
Afipia	surfaces	lab_overhead_3	yes	5	1	4.7508061187109964e-5	6.773622971252026	4.5367644199298027e-4
Caulobacter	surfaces	overhead_4	yes	5	1	4.219191510716279e-5	6.522660467987229	4.521142523932826e-4
Marmoricola	surfaces	PMM_port_1	yes	2	1	2.9313379118501887e-4	7.561529634337475	4.5192629129742304e-4
Aspergillus	surfaces	lab_overhead_3	yes	5	1	4.700180219078314e-5	6.740390858375462	4.4884194076431704e-4
Bordetella	surfaces	port_panel	no	5	1	4.9003952025468176e-5	7.367418275732878	4.487404448392623e-4
Xanthomonas	surfaces	port_panel	no	5	1	4.8886573776697656e-5	7.360297446385932	4.4766558525364435e-4
Lactococcus	surfaces	overhead_4	yes	5	1	4.170560470329207e-5	6.555172822813063	4.4690311504342196e-4
Vibrio	surfaces	port_panel	yes	5	1	3.6124819833075405e-5	5.705821686934323	4.4584154429131324e-4
Actinobaculum	surfaces	port_crew_quarters	no	5	1	5.665679979089601e-5	8.313591912148098	4.4532107071315814e-4
Lactococcus	surfaces	port_panel	no	5	1	4.856657512288814e-5	7.355162616082591	4.4473528407744904e-4
Selenomonas	surfaces	overhead_4	no	5	1	4.460210548783083e-5	7.650814100959619	4.444688532484181e-4
Azospirillum	surfaces	port_panel	yes	5	1	3.5826948737999585e-5	5.68572755982831	4.4216530978988174e-4
Herbaspirillum	surfaces	lab_overhead_3	yes	5	1	4.609573082716348e-5	6.730212538695165	4.401894463840533e-4
Clostridium	surfaces	port_crew_quarters	no	5	1	5.595930105953609e-5	8.305141143779627	4.3983874762013763e-4
Porphyromonas	surfaces	port_panel	no	5	1	4.7948217183704054e-5	7.319330949955127	4.390728383923512e-4
Fusobacterium	surfaces	ARED_foot_platform	yes	5	1	2.6727310837915893e-5	6.603036044150845	4.382259015403049e-4
Afipia	surfaces	port_panel	yes	5	1	3.545087011119878e-5	5.679260625667007	4.375238617073003e-4
Eubacterium	surfaces	port_crew_quarters	no	5	1	5.524099023457777e-5	8.306828317256699	4.341928419767573e-4
Arthrobacter	surfaces	port_panel	yes	5	1	3.502371803514209e-5	5.645428255274867	4.3225208064053396e-4
Erysiphe	surfaces	overhead_4	no	5	1	4.33622646562055e-5	7.6121008929419345	4.321135927373773e-4
Rhodobacter	surfaces	lab_overhead_3	yes	5	1	4.51980471585322e-5	6.702154983547373	4.3161704998134884e-4
Parvimonas	surfaces	ARED_foot_platform	no	5	1	7.669702387199058e-5	8.306383620381833	4.305027099195381e-4
Peptoniphilus	surfaces	PMM_port_1	yes	2	1	2.7736045588701844e-4	7.4099472958535575	4.2760843666251745e-4
Paracoccus	surfaces	port_panel	yes	5	1	3.460311099719875e-5	5.579604222019308	4.270610764444449e-4
Atopobium	surfaces	port_panel	no	5	1	4.640982719081447e-5	7.264411013066507	4.2498544786134335e-4
Dorea	surfaces	WHC	no	5	1	4.601298157750552e-5	9.4196099355618	4.243500478281215e-4
Streptococcus	crew	ear	no	8	1	4.207654067083072e-4	13.288812621414037	4.2365787958953296e-4
Mycobacterium	surfaces	PMM_port_1	yes	2	1	2.745320406981026e-4	7.374677739292636	4.2324785038753136e-4
Prevotella	surfaces	overhead_4	yes	5	1	3.932480920967214e-5	6.393000016477442	4.21391318009195e-4
Ralstonia	surfaces	dining_table	yes	5	1	3.8653897992013097e-05	6.585148951615132	4.2092983050242395e-4
Roseomonas	surfaces	lab_overhead_3	yes	5	1	4.397263328040138e-5	6.652091895503497	4.1991500627955173e-4
Bacillus	surfaces	WHC	yes	5	1	4.733967408314252e-5	9.17662809700249	4.198152036335383e-4
Mycobacterium	surfaces	ARED_foot_platform	yes	5	1	2.558972634653059e-5	6.513202986669936	4.195738571075973e-4
Eimeria	surfaces	port_panel	no	5	1	4.5646259955075176e-5	7.254503645388924	4.179932872933088e-4
Escherichia	surfaces	lab_overhead_3	yes	5	1	4.354907836536961e-5	6.691891489990365	4.1587028456204275e-4
Ralstonia	surfaces	ARED_foot_platform	no	5	1	7.40634119667708e-5	8.253330429359538	4.1572016680592553e-4
Azorhizobium	surfaces	lab_overhead_3	yes	5	1	4.3491412901279574e-5	6.61559898290409	4.1531961038337637e-4
Xanthomonas	surfaces	PMM_port_1	no	2	1	3.883520206863396e-4	9.6748926450971	4.151064851331705e-4
Pseudomonas	surfaces	WHC	no	5	1	4.4966229125095425e-5	9.39698609688321	4.146964796824402e-4
Massilia	surfaces	lab_overhead_3	yes	5	1	4.32265785562518e-5	6.655252437182048	4.1279058477451105e-4
Paracoccus	surfaces	PMM_port_1	no	2	1	3.857757368745189e-4	9.668345645269952	4.123527152005708e-4
Prevotella	surfaces	WHC	yes	5	1	4.649116318308811e-5	9.15934238797572	4.1229048397311153e-4
Selenomonas	surfaces	port_crew_quarters	no	5	1	5.2365597714230565e-5	8.19908180600046	4.115923265821801e-4
Caulobacter	surfaces	dining_table	no	5	1	2.7542652927354607e-5	6.993847862163514	4.071494311760613e-4
Cronobacter	surfaces	port_panel	no	5	1	4.433986885726322e-5	7.214523368756086	4.060303639343618e-4
Burkholderia	surfaces	ARED_foot_platform	no	5	1	7.221629026133125e-5	8.21993698883552	4.0535221692210576e-4
Adlercreutzia	surfaces	PMM_port_1	no	2	1	3.7835698828916637e-4	9.640648516150145	4.0442287195188676e-4
Lactobacillus	surfaces	port_crew_quarters	no	5	1	5.131387378328449e-5	8.17960025973971	4.0332580202110145e-4
Veillonella	crew	nostril	no	8	1	3.5002996541604086e-4	7.924366449593757	4.0310539873554687e-4
Bacillus	surfaces	ARED_foot_platform	no	5	1	7.180731749565894e-5	8.220819838089344	4.030566404444699e-4
Burkholderia	surfaces	ARED_foot_platform	yes	5	1	2.442575983984755e-5	6.484982010074736	4.004892483024988e-4
Clostridium	surfaces	WHC	no	5	1	4.3279450853758424e-5	9.324739465552637	3.9914033844626307e-4
Paracoccus	surfaces	lab_overhead_3	no	5	1	6.786634423728923e-5	8.538715540013996	3.9763167231977035e-4
Brevundimonas	surfaces	PMM_port_1	yes	2	1	2.5740834761644706e-4	7.305381425224864	3.968481402878401e-4
Chlamydia	surfaces	overhead_4	yes	5	1	3.694483936870879e-5	6.326784521691625	3.9588836838880595e-4
Oribacterium	surfaces	lab_overhead_3	no	5	1	6.742930157245904e-5	8.527514974113952	3.950710215635737e-4
Inquilinus	surfaces	lab_overhead_3	yes	5	1	4.100647794826107e-5	6.57084345507289	3.915898175882263e-4
Bacteroides	surfaces	ARED_foot_platform	yes	5	1	2.386867963126328e-5	6.417424098187851	3.913552587994928e-4
Campylobacter	surfaces	dining_table	no	5	1	2.6439092407393094e-5	6.933198357219059	3.90836041207572e-4
Bacillus	surfaces	port_panel	no	5	1	4.259415989064712e-5	7.1572313222702775	3.9004450594005014e-4
Sphingobium	surfaces	port_panel	no	5	1	4.231238486655044e-5	7.141232039761385	3.874642273210517e-4
Comamonas	surfaces	port_panel	yes	5	1	3.13780542831377e-5	5.492235062794073	3.8725840690953533e-4
Aspergillus	surfaces	lab_overhead_3	no	5	1	6.601216181630872e-5	8.491656187434218	3.867679420698757e-4
Capnocytophaga	surfaces	ARED_foot_platform	yes	5	1	2.353492525153494e-5	6.402106103079555	3.8588296063839277e-4
Paenibacillus	surfaces	dining_table	yes	5	1	3.5434575026933994e-5	6.451983092317465	3.858723294373746e-4
Arthrobacter	surfaces	overhead_4	yes	5	1	3.5948490287816695e-5	6.290161308412854	3.852118295617312e-4
Cedecea	surfaces	overhead_4	no	5	1	3.8372033718677676e-5	7.457518095312084	3.8238494880928005e-4
Gemella	surfaces	ARED_foot_platform	yes	5	1	2.3276505343434828e-5	6.337119860171523	3.8164586032216936e-4
Gemella	crew	nostril	no	8	1	3.309022140211252e-4	7.8436734053486825	3.810772851030546e-4
Massilia	surfaces	overhead_4	no	5	1	3.817749133979948e-5	7.454108614494151	3.8044629530621155e-4
Porphyromonas	crew	skin	no	8	1	3.5704082442202325e-4	9.791678021228602	3.7950681920380147e-4
Streptomyces	surfaces	port_crew_quarters	no	5	1	4.818800978688301e-5	8.085997698533976	3.787565869062566e-4
Streptomyces	surfaces	ARED_foot_platform	yes	5	1	2.3045376223200655e-5	6.360702771135245	3.7785622478041665e-4
Klebsiella	surfaces	PMM_port_1	yes	2	1	2.444921157291794e-4	7.234655833329994	3.769351007479322e-4
Veillonella	surfaces	WHC	yes	5	1	4.235685019166855e-5	9.020618114437337	3.7562678731712545e-4
Sinorhizobium	surfaces	lab_overhead_3	yes	5	1	3.929209168775492e-5	6.482726780461902	3.752183505269877e-4
Pseudoperonospora	surfaces	ARED_foot_platform	yes	5	1	2.282745770019399e-5	6.347728288035815	3.7428319261919175e-4
Escherichia	crew	saliva	no	31	1	3.470235092450697e-4	12.830199296421227	3.7120502621565746e-4
Pseudonocardia	surfaces	PMM_port_1	yes	2	1	2.3998129319958376e-4	7.214004647526121	3.6998073602505265e-4
Agaricus	surfaces	overhead_4	no	5	1	3.700834729134683e-5	7.387966310014093	3.687955423021916e-4
Kocuria	surfaces	ARED_foot_platform	yes	5	1	2.241007958103025e-5	6.3750545656082975	3.674397842545069e-4
Escherichia	crew	mouth	no	8	1	3.3328556757028694e-4	11.877990212066772	3.66209720134425e-4
Cupriavidus	surfaces	lab_overhead_3	no	5	1	6.242172660962394e-5	8.4111318446431	3.6573143610164335e-4
Candida	surfaces	PMM_port_1	no	2	1	3.4109181271129157e-4	9.49284512893502	3.645904126674894e-4
Kosakonia	surfaces	overhead_4	no	5	1	3.653488181234998e-5	7.404335243192205	3.6407736462423736e-4
Actinobaculum	surfaces	PMM_port_1	no	2	1	3.3998527911247787e-4	9.481890316562446	3.6340764742251e-4
Oribacterium	surfaces	port_panel	no	5	1	3.966145930855218e-5	7.094300984397575	3.631890930724168e-4
Eimeria	surfaces	dining_table	no	5	1	2.4568536850055444e-5	6.798305954259181	3.6318454252434794e-4
Enterococcus	surfaces	port_crew_quarters	yes	5	1	2.8430684358148696e-5	6.091476801173533	3.6019994184664897e-4
Avibacterium	surfaces	overhead_4	no	5	1	3.613271525458462e-5	7.359422191392908	3.600696948788348e-4
Phascolarctobacterium	surfaces	WHC	no	5	1	3.903764334741786e-5	9.18952050236831	3.600206996729896e-4
Dialister	surfaces	PMM_port_1	yes	2	1	2.325386472069241e-4	7.15197151883109	3.585063598117033e-4
Arthrobacter	surfaces	PMM_port_1	yes	2	1	2.323608879908268e-4	7.167146291046195	3.582323072606479e-4
Anaerococcus	surfaces	PMM_port_1	yes	2	1	2.3069519706698054e-4	7.163655746351828	3.5566430062238734e-4
Leptotrichia	surfaces	PMM_port_1	yes	2	1	2.300375186087202e-4	7.126111370622317	3.546503534233754e-4
Shewanella	surfaces	port_crew_quarters	yes	5	1	2.7954116041833962e-5	6.105848798931423	3.5416210337395945e-4
Barnesiella	surfaces	PMM_port_1	no	2	1	3.3004472829229836e-4	9.445156262915017	3.527822691794414e-4
Eikenella	crew	mouth	no	8	1	3.202441168665435e-4	11.821280893613038	3.5187994867992724e-4
Actinoplanes	surfaces	PMM_port_1	yes	2	1	2.2793228066690438e-4	7.142295153829084	3.5140469426037926e-4
Actinobaculum	surfaces	WHC	no	5	1	3.8045675948856884e-5	9.145676916134267	3.5087238112044717e-4
Aerococcus	surfaces	ARED_foot_platform	no	5	1	6.239387772864764e-5	8.040365005719654	3.502187189088643e-4
Cardiobacterium	crew	mouth	no	8	1	3.1852776421631836e-4	11.815752829039766	3.499940433637351e-4
Gemella	surfaces	PMM_port_1	yes	2	1	2.2497225885695688e-4	7.113090482730013	3.4684120919330035e-4
Faecalibacterium	surfaces	ARED_foot_platform	no	5	1	6.170627945803323e-5	7.99302763699482	3.463592090623083e-4
Leptotrichia	surfaces	dining_table	no	5	1	2.34226068051197e-5	6.7820517828854445	3.462448248002151e-4
Acinetobacter	surfaces	lab_overhead_3	no	5	1	5.9053361769302495e-5	8.33265615703959	3.4599604944581967e-4
Lautropia	surfaces	WHC	no	5	1	3.6715743657939444e-5	9.110684918623525	3.3860721568428954e-4
Enterococcus	surfaces	PMM_port_1	no	2	1	3.16286128002436e-4	9.38330975919001	3.3807580725197833e-4
Leptotrichia	surfaces	overhead_4	no	5	1	3.38398333077909e-5	7.277199064001985	3.3722067018865604e-4
Fusarium	surfaces	ARED_foot_platform	yes	5	1	2.0438003757788294e-5	6.202337015523735	3.351052665476206e-4
Lactobacillus	surfaces	WHC	yes	5	1	3.754317119847713e-5	8.847154213964311	3.329383728763348e-4
Actinomyces	surfaces	WHC	yes	5	1	3.7288696262766923e-5	8.849699031669797	3.306816516583733e-4
Lecanosticta	surfaces	port_crew_quarters	no	5	1	4.20637797138713e-5	7.8854357812772475	3.3062028723044034e-4
Achromobacter	surfaces	overhead_4	yes	5	1	3.08346763609551e-5	6.0506398095547045	3.304139339329338e-4
Dialister	surfaces	ARED_foot_platform	no	5	1	5.8816324872538356e-5	7.932177076986717	3.3013780674718803e-4
Ralstonia	surfaces	port_crew_quarters	no	5	1	4.187054579648898e-5	7.882829001394974	3.2910147333159e-4
Alternaria	surfaces	overhead_4	no	5	1	3.288557720331059e-5	7.227114451587886	3.277113182909213e-4
Brevundimonas	surfaces	ARED_foot_platform	yes	5	1	1.977047904948658e-5	6.177769666077223	3.241604087252256e-4
Kingella	surfaces	port_panel	no	5	1	3.527566659046305e-5	6.873418830261292	3.2302738174217e-4
Bordetella	surfaces	port_crew_quarters	no	5	1	4.103723419081361e-5	7.837495864363723	3.2255166434402545e-4
Mycobacterium	surfaces	overhead_4	no	5	1	3.223342697479022e-5	7.188286685102973	3.212125115407506e-4
Dermabacter	surfaces	PMM_port_1	no	2	1	3.003827816084549e-4	9.30446300935799	3.210768427254292e-4
Parabacteroides	surfaces	PMM_port_1	no	2	1	2.9958027252630906e-4	9.307654807010064	3.2021904694574385e-4
Porphyromonas	surfaces	dining_table	no	5	1	2.159875380094068e-5	6.577064881960876	0.00031928370688761465
Klebsiella	surfaces	lab_overhead_3	no	5	1	5.447165829671537e-5	8.213489584114509	3.191516623736616e-4
Eimeria	surfaces	dining_table	yes	5	1	2.92032119289227e-5	6.17975387115108	3.1801457772532405e-4
Selenomonas	surfaces	WHC	no	5	1	3.442382073239975e-5	9.01590266104145	3.174701893554719e-4
Acidovorax	surfaces	overhead_4	yes	5	1	2.96232971187939e-5	6.060081469908062	3.174332048277628e-4
Mycobacterium	surfaces	port_panel	no	5	1	3.4636656856692565e-5	6.849166438899837	3.171758228303549e-4
Sphingomonas	surfaces	ARED_foot_platform	no	5	1	5.63843406629927e-5	7.870646168406126	3.1648700597506995e-4
Variovorax	surfaces	port_panel	yes	5	1	2.5589614850659225e-5	5.239007335404167	3.1581924714243093e-4
Mesorhizobium	surfaces	ARED_foot_platform	no	5	1	5.6090553047281934e-5	7.84499994452765	3.1483796722077124e-4
Herbaspirillum	surfaces	overhead_4	no	5	1	3.1466216576598445e-5	7.152533430623472	3.13567107312522e-4
Eimeria	surfaces	port_crew_quarters	yes	5	1	2.4722794785979636e-5	5.909044541548153	3.1322317577783316e-4
Fusobacterium	crew	skin	no	8	1	2.927549638569898e-4	9.503472722228334	3.1117591474124143e-4
Pseudomonas	crew	skin	no	8	1	2.9258387827187874e-4	9.49831043729328	3.109940639785948e-4
Morganella	surfaces	overhead_4	no	5	1	3.119730166240416e-5	7.146445941413698	3.1088731670115855e-4
Novosphingobium	surfaces	PMM_port_1	yes	2	1	2.0116197447645853e-4	6.936689063576134	3.101327373678061e-4
Faecalibacterium	surfaces	port_crew_quarters	no	5	1	3.926962693788648e-5	7.79923472699364	3.0865831425402727e-4
Kingella	crew	mouth	no	8	1	2.806835874081875e-4	11.628699233780155	3.084113684862801e-4
Phascolarctobacterium	surfaces	PMM_port_1	yes	2	1	1.9990276804421987e-4	6.935731500232718	3.0819141054022007e-4
Akkermansia	surfaces	PMM_port_1	no	2	1	2.876785847079414e-4	9.245541269476941	3.0749742446337976e-4
Peptostreptococcus	surfaces	ARED_foot_platform	no	5	1	5.472089221229655e-5	7.820545479740669	3.071500196138863e-4
Peptoniphilus	surfaces	WHC	yes	5	1	3.459288101038156e-5	8.721324947899255	3.067747648650489e-4
Neisseria	crew	nostril	no	8	1	2.6588328959995287e-4	7.560286548175877	3.061994687909545e-4
Ochrobactrum	surfaces	PMM_port_1	yes	2	1	1.9812643449778394e-4	6.926030818987488	3.054528254439652e-4
Microbacterium	surfaces	lab_overhead_3	yes	5	1	3.1896500701932214e-5	6.190890748415153	3.045944327950272e-4
Cupriavidus	surfaces	dining_table	yes	5	1	2.7876961462101705e-5	6.110958631347119	3.035720916319921e-4
Negativicoccus	crew	mouth	no	8	1	2.7400568468358047e-4	11.595162911581662	3.0107377836591725e-4
Rhodotorula	surfaces	lab_overhead_3	no	5	1	5.120101575367676e-5	8.132955828137971	2.999888346338691e-4
Bacteroides	surfaces	port_crew_quarters	no	5	1	3.815801000357785e-5	7.780999132355962	0.00029992103214073813
Janthinobacterium	surfaces	lab_overhead_3	yes	5	1	3.131789708885673e-5	6.190991188532568	2.990690793719413e-4
Xanthomonas	surfaces	ARED_foot_platform	yes	5	1	1.822135325698734e-5	6.006473997648681	2.9876065746950757e-4
Brevibacterium	surfaces	port_crew_quarters	no	5	1	3.800893389878405e-5	7.7455382184132	2.987492975766693e-4
Rhodococcus	surfaces	port_panel	yes	5	1	2.4190157522408797e-5	5.124928048332233	2.985475702377423e-4
Granulicatella	crew	skin	no	8	1	2.804497636139096e-4	9.445571278576384	2.9809643731319984e-4
Cardiobacterium	surfaces	PMM_port_1	yes	2	1	1.9319889557531871e-4	6.987607854189646	2.9785600632102805e-4
Cyberlindnera	surfaces	port_panel	yes	5	1	2.395940891194473e-5	5.138403331449289	2.956997410358875e-4
Lautropia	surfaces	PMM_port_1	yes	2	1	1.908798988603581e-4	6.877097860366872	2.9428079385341606e-4
Blumeria	surfaces	port_crew_quarters	no	5	1	3.741333675857691e-5	7.727394049531627	2.940679185159099e-4
Candida	surfaces	PMM_port_1	yes	2	1	1.9025350850904358e-4	6.840413354368058	2.933150837343961e-4
Campylobacter	surfaces	port_crew_quarters	no	5	1	3.723595311251277e-5	7.702404265020776	2.9267368736477135e-4
Lactobacillus	surfaces	port_panel	yes	5	1	2.3581335766509953e-5	5.063092523936496	2.910336772106672e-4
Alternaria	surfaces	dining_table	no	5	1	1.9677894775432023e-5	6.4889547585361935	2.908885968861189e-4
Rheinheimera	surfaces	overhead_4	yes	5	1	2.700163172239403e-5	5.908849342140647	0.00028934032760926834
Microbacterium	surfaces	ARED_foot_platform	yes	5	1	1.7555232940367777e-5	5.926288063595728	2.8783882631128985e-4
Burkholderia	surfaces	dining_table	no	5	1	1.9462149464562205e-5	6.437203248127848	2.876993405413785e-4
Aeromonas	surfaces	port_crew_quarters	yes	5	1	2.2645692139912493e-5	5.791750442982339	2.8690751475124703e-4
Lachnoanaerobaculum	crew	mouth	no	8	1	2.601949501722786e-4	11.522016659260641	2.8589872816165633e-4
Negativicoccus	crew	saliva	no	31	1	2.6697258412906134e-4	12.451310328632776	2.855759406792928e-4
Magnetospirillum	surfaces	dining_table	no	5	1	1.9278441068528083e-5	6.423896591367982	2.849836700812801e-4
Turicella	surfaces	lab_overhead_3	no	5	1	4.862611516216891e-5	8.04038227039787	2.849023872973428e-4
Mycobacterium	surfaces	port_panel	yes	5	1	2.3003515672318692e-5	5.043107458391758	2.83902397267759e-4
Agrobacterium	surfaces	overhead_4	yes	5	1	2.64717313883219e-5	5.867155034906469	2.8366209535141807e-4
Escherichia	surfaces	port_crew_quarters	no	5	1	3.6005382331494275e-05	7.658973655699579	2.830014309045761e-4
Cupriavidus	surfaces	ARED_foot_platform	yes	5	1	1.718001271006411e-5	5.919508527558559	2.8168664644186126e-4
Burkholderia	surfaces	dining_table	yes	5	1	2.5759932994388817e-5	5.984316642521546	2.8051826057290147e-4
Xanthomonas	surfaces	port_crew_quarters	no	5	1	3.56101491168256e-5	7.649586861589059	2.7989490743365566e-4
Serratia	surfaces	dining_table	yes	5	1	2.5659442037280907e-5	6.0031788024233945	2.7942394295579596e-4
Microbacterium	surfaces	dining_table	yes	5	1	2.5651759436370085e-5	5.941493135485135	2.7934028164174486e-4
Methylobacterium	surfaces	PMM_port_1	no	2	1	2.611251666612076e-4	9.108197291954195	2.791146803381627e-4
Salmonella	surfaces	PMM_port_1	yes	2	1	1.7937272801503662e-4	6.767151918581677	2.765401129771891e-4
Bacillus	surfaces	WHC	no	5	1	2.9826994181699234e-5	8.791235524144914	2.750764235143778e-4
Pseudoperonospora	surfaces	dining_table	yes	5	1	2.5193437111145786e-5	5.958972935742704	2.743492833545345e-4
Rubrivivax	surfaces	overhead_4	yes	5	1	2.5483242474065037e-5	5.802663723983756	2.730697834041365e-4
Peptoniphilus	surfaces	port_crew_quarters	yes	5	1	2.1523715636101726e-5	5.737092283969138	2.726927365793627e-4
Fusarium	surfaces	port_panel	no	5	1	2.974211294290194e-5	6.638651242590138	2.7235535994160235e-4
Marinobacter	surfaces	overhead_4	yes	5	1	2.5407960994267777e-5	5.803548957471203	2.722630925992477e-4
Kingella	surfaces	port_crew_quarters	no	5	1	3.4601750012303914e-5	7.606344441219764	2.7196891495633355e-4
Lecanosticta	surfaces	WHC	no	5	1	2.9466955844861376e-5	8.809072571823872	2.7175600653162366e-4
Acinetobacter	surfaces	WHC	no	5	1	2.9114653457199507e-5	8.789110594564221	2.685069335541976e-4
Dermabacter	surfaces	WHC	yes	5	1	3.021932779377041e-5	8.535679897470166	2.6798945064828816e-4
Lautropia	surfaces	ARED_foot_platform	yes	5	1	1.6323939736992225e-5	5.892480857786122	2.676503166111581e-4
Clostridium	surfaces	WHC	yes	5	1	3.014466388382135e-5	8.519328829571831	2.6732732009571424e-4
Pantoea	surfaces	WHC	no	5	1	2.864237207078284e-5	8.737559921631451	2.641513664502345e-4
Rhodotorula	surfaces	WHC	no	5	1	2.860424710376886e-5	8.734344456434917	2.6379976281532165e-4
Exiguobacterium	surfaces	dining_table	no	5	1	1.781204560433135e-5	6.336598476411445	2.6330667038551407e-4
Ruminococcus	surfaces	port_crew_quarters	no	5	1	3.34699672506428e-5	7.5530810894763825	2.63073129929686e-4
Porphyromonas	surfaces	port_panel	yes	5	1	2.1302866231239123e-5	4.9478465013563975	2.6291349887013e-4
Aerococcus	surfaces	ARED_foot_platform	yes	5	1	1.595966623854587e-5	5.843578033767959	2.6167762136950157e-4
Brevundimonas	surfaces	dining_table	no	5	1	1.7682702420879475e-5	6.286451353203273	2.613946540046726e-4
Micrococcus	surfaces	ARED_foot_platform	no	5	1	4.651838683872083e-5	7.585024156362552	2.611091093779482e-4
Neosartorya	surfaces	dining_table	no	5	1	1.764061549218482e-5	6.284199029157729	2.6077250373021747e-4
Mogibacterium	crew	mouth	no	8	1	2.3715468038031166e-4	11.385267602040255	2.6058238814174697e-4
Capnocytophaga	surfaces	overhead_4	no	5	1	2.6051939563675267e-5	6.896217906720988	2.596127598936582e-4
Selenomonas	surfaces	PMM_port_1	no	2	1	2.4234669128130165e-4	8.999144020260864	2.5904251257311234e-4
Actinobaculum	surfaces	ARED_foot_platform	yes	5	1	1.5776204722748695e-5	5.900891044508342	2.586695526324061e-4
Erysiphe	surfaces	ARED_foot_platform	yes	5	1	1.577335746101405e-5	5.81124349198018	2.5862286840561827e-4
Atopobium	surfaces	overhead_4	no	5	1	2.5854829160347248e-5	6.8833434492463255	2.576485155161267e-4
Atopobium	surfaces	PMM_port_1	yes	2	1	1.6663462861018837e-4	6.668633351242274	2.5690170145547717e-4
Kocuria	surfaces	ARED_foot_platform	no	5	1	4.575809685907664e-5	7.562961882791433	2.568415787745733e-4
Bordetella	surfaces	lab_overhead_3	no	5	1	4.339916380123982e-5	7.8901762322198925	2.542774665927094e-4
Methyloversatilis	surfaces	overhead_4	yes	5	1	2.372525233205976e-5	5.6878172883906615	2.542317572858923e-4
Afipia	surfaces	port_panel	no	5	1	2.767528438216224e-5	6.53516605048551	2.534289360631608e-4
Pseudomonas	crew	nostril	no	8	1	2.1991170120269412e-4	7.279210019162508	2.5325715726811883e-4
Microvirga	surfaces	lab_overhead_3	no	5	1	4.306153037616515e-5	7.871468721082435	2.52299258617132e-4
Gordonia	surfaces	ARED_foot_platform	yes	5	1	1.5377398965547182e-5	5.811248108046592	2.521306601284446e-4
Paracoccus	surfaces	port_crew_quarters	yes	5	1	1.9644541245436945e-5	5.5985204752027995	2.4888470938907943e-4
Eikenella	crew	saliva	no	31	1	2.3255902417286807e-4	12.252798566865977	2.487643527453715e-4
Peptoniphilus	surfaces	port_panel	no	5	1	2.7073701023016827e-5	6.517456109521594	2.4792009906057555e-4
Xanthomonas	surfaces	PMM_port_1	yes	2	1	1.6068747360329372e-4	6.650516496020973	2.4773293351790286e-4
Microbacterium	surfaces	lab_overhead_3	no	5	1	4.2207101233226586e-5	7.8603945516069444	2.472931235025381e-4
Alicycliphilus	surfaces	overhead_4	yes	5	1	2.3058134207875866e-5	5.677462300524871	2.4708314572826696e-4
Bordetella	surfaces	ARED_foot_platform	no	5	1	4.397438507038371e-5	7.498484681708562	2.4682955066733715e-4
Facklamia	surfaces	PMM_port_1	no	2	1	2.3063487573048158e-4	8.927186376923911	2.4652384309577354e-4
Methylobacterium	crew	skin	no	8	1	2.302262134951977e-4	9.134373814060163	2.4471268270886395e-4
Campylobacter	surfaces	PMM_port_1	no	2	1	2.2801043047079446e-4	8.912416253332289	2.4371859376232658e-4
Finegoldia	surfaces	dining_table	no	5	1	1.6418788217976614e-5	6.249657970975781	2.4271083476167746e-4
Deinococcus	surfaces	PMM_port_1	yes	2	1	1.5640170195502942e-4	6.56052121790568	2.4112553121700183e-4
Arthrobacter	surfaces	port_panel	no	5	1	2.631016145372955e-5	6.475164755131471	2.4092819184059705e-4
Cardiobacterium	surfaces	overhead_4	no	5	1	2.415463546133863e-5	6.763079678949056	2.4070574711016602e-4
Mesorhizobium	surfaces	port_crew_quarters	no	5	1	3.0620365208088565e-5	7.444670953128361	2.4067532706436133e-4
Clostridium	surfaces	port_panel	no	5	1	2.6264162388558144e-5	6.426058574549649	2.405069678348989e-4
Pseudoperonospora	surfaces	lab_overhead_3	no	5	1	4.089731979920904e-5	7.812032798328603	2.3961906078655013e-4
Mesorhizobium	surfaces	dining_table	no	5	1	1.619469271174624e-5	6.19412497258997	2.393981416042151e-4
Oribacterium	surfaces	overhead_4	no	5	1	2.3993293474152334e-5	6.7529511877985335	2.3909794211438885e-4
Granulicatella	surfaces	PMM_port_1	yes	2	1	1.5489737905604738e-4	6.5769424752908545	2.388063067226083e-4
Acidovorax	surfaces	lab_overhead_3	no	5	1	4.0675040330580075e-5	7.802301609596589	2.3831671633545886e-4
Capnocytophaga	surfaces	WHC	no	5	1	2.574160147048954e-5	8.585309794225706	2.373993042979604e-4
Asticcacaulis	surfaces	overhead_4	no	5	1	2.375136328697607e-5	6.746115750214912	2.366870596754478e-4
Bacteroides	surfaces	overhead_4	no	5	1	2.3749727293109657e-5	6.76492843538765	2.36670756671144e-4
Atopobium	surfaces	lab_overhead_3	no	5	1	4.038490561012355e-5	7.729186010294632	2.3661680520292776e-4
Eikenella	surfaces	port_panel	no	5	1	2.579657855234519e-5	6.398695054637192	2.3622519524331688e-4
Pantoea	surfaces	WHC	yes	5	1	2.6406160601737093e-5	8.294852758739891	2.3417372225098936e-4
Clostridium	surfaces	port_crew_quarters	yes	5	1	1.8472433212855314e-5	5.5322613053990874	2.3403479442201723e-4
Anaerococcus	surfaces	lab_overhead_3	no	5	1	3.946698981118711e-5	7.768186972142626	2.3123869918761523e-4
Rhodococcus	surfaces	port_crew_quarters	yes	5	1	1.824411311123514e-5	5.447695975719193	2.3114211388397608e-4
Hammondia	surfaces	overhead_4	no	5	1	2.3145015602210614e-5	6.728164578471785	2.3064468438464304e-4
Methyloversatilis	surfaces	port_crew_quarters	yes	5	1	1.8062750098445523e-5	5.4632069461139645	2.2884435186611493e-4
Mycobacterium	surfaces	lab_overhead_3	no	5	1	3.897298493947348e-5	7.7342797710923845	2.283443045435366e-4
Lactobacillus	surfaces	overhead_4	yes	5	1	2.1236389408185047e-5	5.5549423307331915	2.2756194632142282e-4
Nocardioides	surfaces	lab_overhead_3	yes	5	1	2.368778032832814e-5	5.769327296617567	2.2620556658251964e-4
Rhodococcus	surfaces	ARED_foot_platform	yes	5	1	1.3792226845428187e-5	5.6289468762686745	2.26139886659e-4
Bilophila	surfaces	PMM_port_1	no	2	1	2.1143323276801387e-4	8.800821630260673	2.259993547595334e-4
Bacteroides	crew	mouth	no	8	1	2.0536166298452632e-4	11.178012917959157	2.2564864622301215e-4
Kingella	crew	saliva	no	31	1	2.1066820753559446e-4	12.108840783343334	2.2534812604246333e-4
Delftia	surfaces	overhead_4	yes	5	1	2.102801424953953e-5	5.531551489078288	2.2532906879431676e-4
Rhodococcus	surfaces	overhead_4	yes	5	1	2.1016672564980146e-5	5.595994631281769	2.2520753514924705e-4
Actinobaculum	surfaces	lab_overhead_3	no	5	1	3.834694440496876e-5	7.742356214233897	2.246763075787274e-4
Caulobacter	surfaces	port_panel	yes	5	1	1.8092665379168422e-5	4.716750236793184	2.232941758676643e-4
Ralstonia	surfaces	PMM_port_1	no	2	1	2.078813160602638e-4	8.780081214435132	2.2220273833551137e-4
Cardiobacterium	surfaces	WHC	no	5	1	2.4016887737906662e-5	8.484158813306657	2.214933071245636e-4
Comamonas	surfaces	port_crew_quarters	yes	5	1	1.74654230721929e-5	5.3848851495031065	2.2127657201919895e-4
Bifidobacterium	surfaces	port_panel	no	5	1	2.4160982020684974e-5	6.329782265358696	2.2124766210857483e-4
Mesorhizobium	surfaces	PMM_port_1	yes	2	1	1.4341625366860386e-4	6.448669618288464	2.2110578029986943e-4
Pseudoalteromonas	surfaces	port_panel	yes	5	1	1.7892914662783028e-5	4.685751140910544	2.208289132510458e-4
Actinobaculum	surfaces	overhead_4	no	5	1	2.206945410171162e-5	6.684335847276082	2.1992650008602587e-4
Hammondia	surfaces	lab_overhead_3	yes	5	1	2.302201022193048e-5	5.704867274951282	2.1984782001260218e-4
Methylopila	surfaces	port_panel	yes	5	1	1.7769525966837194e-5	4.655366779408549	2.1930608747633526e-4
Serratia	surfaces	ARED_foot_platform	yes	5	1	1.3374062689919292e-5	5.563417510487375	2.1928359029790994e-4
Porphyromonas	surfaces	PMM_port_1	yes	2	1	1.4212998325844413e-4	6.441324118456511	2.1912272875975475e-4
Bordetella	surfaces	overhead_4	no	5	1	2.195949020772075e-5	6.634960637683298	2.1883068800885412e-4
Blumeria	surfaces	port_crew_quarters	yes	5	1	1.7267136762376603e-5	5.3357907687370965	2.1876440184541467e-4
Eimeria	surfaces	ARED_foot_platform	yes	5	1	1.3263506050109711e-5	5.6048576448910525	2.1747088330895654e-4
Atopobium	surfaces	PMM_port_1	no	2	1	2.033889287707315e-4	8.740826629134679	2.1740086014695716e-4
Pseudoperonospora	surfaces	port_panel	no	5	1	2.373544322712851e-5	6.32378936930137	2.173509056302882e-4
Burkholderia	surfaces	PMM_port_1	yes	2	1	1.4083196535500696e-4	6.420257924570167	2.1712156603209175e-4
Pseudoalteromonas	surfaces	overhead_4	yes	5	1	2.0221233068651735e-5	5.489178531192533	2.166838752894566e-4
Ochrobactrum	surfaces	lab_overhead_3	yes	5	1	2.262855875490064e-5	5.684177738097908	2.160905700386241e-4
Microvirga	surfaces	dining_table	yes	5	1	1.9786782067170196e-5	5.601337233549349	2.1547236512714214e-4
Serratia	surfaces	ARED_foot_platform	no	5	1	3.801219476377677e-5	7.301928105258989	2.1336359652113394e-4
Micromonospora	surfaces	PMM_port_1	yes	2	1	1.383653653360618e-4	6.5118969413952605	2.1331879258120544e-4
Leptotrichia	surfaces	ARED_foot_platform	yes	5	1	1.2974821364619158e-5	5.524058565275672	2.127375561393369e-4
Brevibacterium	surfaces	WHC	no	5	1	2.3030280763829637e-5	8.426081760806726	2.1239442454222256e-4
Bacteroides	crew	saliva	no	31	1	1.9708345318116796e-4	12.013389629462583	2.10816750035004e-4
Campylobacter	surfaces	WHC	no	5	1	2.273754806478342e-5	8.413291676090155	2.0969472696596625e-4
Bordetella	surfaces	PMM_port_1	no	2	1	1.9594073302229968e-4	8.690733537684087	2.0943954105236048e-4
Lactobacillus	crew	nostril	no	8	1	1.8037187636133785e-4	6.9804883373933055	2.077218647691922e-4
Acidovorax	surfaces	port_panel	no	5	1	2.255607989158475e-5	6.2350253496732835	2.0655120466853773e-4
Bordetella	surfaces	ARED_foot_platform	yes	5	1	1.2581282037260236e-5	5.4808618237571105	2.062850129871551e-4
Blastomonas	surfaces	lab_overhead_3	yes	5	1	2.1597546259669514e-5	5.634661565065538	2.062449550251099e-4
Kocuria	surfaces	lab_overhead_3	no	5	1	3.5139247571152676e-5	7.580603908421611	2.058822813104861e-4
Turicella	surfaces	ARED_foot_platform	no	5	1	3.6577761923033155e-5	7.257390636391788	2.053120816909317e-4
Alistipes	surfaces	PMM_port_1	yes	2	1	1.3301947266163507e-4	6.348672863106403	2.050769947309438e-4
Dermabacter	surfaces	port_crew_quarters	no	5	1	2.6025787140905606e-5	7.187301265875872	2.045620550139713e-4
Acinetobacter	crew	skin	no	8	1	1.924074592075474e-4	8.899814628850676	2.0451426795001942e-4
Thauera	surfaces	overhead_4	no	5	1	2.045144145810826e-5	6.543758139715494	2.038026822442865e-4
Tannerella	surfaces	PMM_port_1	no	2	1	1.9053090228515786e-4	8.65101298195535	2.03657014625714e-4
Blautia	surfaces	ARED_foot_platform	no	5	1	3.61909408333993e-5	7.24860995582567	2.0314084323949788e-4
Fusarium	surfaces	ARED_foot_platform	no	5	1	3.578933511639559e-5	7.218901468330892	2.0088661822839656e-4
Clostridium	surfaces	overhead_4	no	5	1	2.0158631788794115e-5	6.51673899724127	2.0088477564511004e-4
Jeotgalicoccus	surfaces	PMM_port_1	yes	2	1	1.3015850441992422e-4	6.298790345135933	2.006662212006413e-4
Fusarium	surfaces	port_panel	yes	5	1	1.6219034444800018e-5	4.521769669447469	2.001703924669245e-4
Halomonas	surfaces	lab_overhead_3	yes	5	1	2.0925165236762892e-5	5.589268741759725	1.9982407775684028e-4
Physarum	surfaces	port_panel	yes	5	1	1.6161450619736024e-5	4.564235433173466	1.994597104036959e-4
Porphyromonas	surfaces	WHC	yes	5	1	2.2476151331719304e-5	8.1062505993685825	1.9932182109348376e-4
Leptotrichia	surfaces	WHC	no	5	1	2.1610838449730318e-5	8.330303131608819	1.9930376201119951e-4
Selenomonas	surfaces	dining_table	no	5	1	1.3330880064334858e-5	5.881952361611994	1.9706381406271977e-4
Varibaculum	surfaces	WHC	no	5	1	2.1221431815798046e-5	8.302606717028135	1.9571249889221634e-4
Ochrobactrum	surfaces	port_panel	yes	5	1	1.5847014567514152e-5	4.519155317160139	1.9557903623698052e-4
Varibaculum	surfaces	PMM_port_1	no	2	1	1.8255993548609156e-4	8.58963247468986	1.9513690957971493e-4
Turicibacter	surfaces	PMM_port_1	no	2	1	1.8149848158669694e-4	8.583948336554851	1.940023296783927e-4
Comamonas	surfaces	ARED_foot_platform	yes	5	1	1.1770853528532775e-5	5.4101027735855975	1.9299707818425555e-4
Eikenella	surfaces	ARED_foot_platform	no	5	1	3.438237805801883e-5	7.17793926548167	1.9298932579391376e-4
Tannerella	surfaces	port_panel	no	5	1	2.105110855756131e-5	6.178472654570114	1.9276983647298828e-4
Thioalkalivibrio	surfaces	lab_overhead_3	yes	5	1	2.016044098858158e-5	5.538252221136362	1.925213723348226e-4
Kocuria	surfaces	dining_table	no	5	1	1.3004160520252302e-5	5.930862575343798	1.9223408045360914e-4
Nocardioides	surfaces	port_panel	yes	5	1	1.552566833807868e-5	4.486128530245599	1.9161307876381617e-4
Fusobacterium	crew	nostril	no	8	1	1.661717012267911e-4	6.867137787756533	1.9136850127094882e-4
Ruminococcus	surfaces	ARED_foot_platform	no	5	1	3.408666997729704e-5	7.177684511158368	1.9132950741154332e-4
Leuconostoc	surfaces	PMM_port_1	yes	2	1	1.236464020261755e-4	6.237218414226106	1.9062647016593925e-4
Hammondia	surfaces	port_panel	yes	5	1	1.5429142488959275e-5	4.4832651951656715	1.904217860782254e-4
Aeromonas	surfaces	port_panel	no	5	1	2.0735198311009972e-5	6.126267589786477	1.898769737811578e-4
Paenibacillus	surfaces	ARED_foot_platform	no	5	1	3.3758925913775906e-5	7.129446302034702	1.8948987009078652e-4
Variovorax	surfaces	lab_overhead_3	no	5	1	3.2302782171470906e-5	7.459837668760431	1.892633151199819e-4
Mogibacterium	crew	saliva	no	31	1	1.7611409772284476e-4	11.851387395568265	1.883861943658339e-4
Pseudozyma	surfaces	overhead_4	yes	5	1	1.7554129912947616e-5	5.254323140160086	1.8810410245301994e-4
Escherichia	surfaces	PMM_port_1	yes	2	1	1.2196405966232583e-4	6.1863020977352665	1.880327918932517e-4
Puccinia	surfaces	PMM_port_1	yes	2	1	1.2196405966232583e-4	6.226546257457306	1.880327918932517e-4
Eubacterium	surfaces	ARED_foot_platform	yes	5	1	1.1438309879619311e-5	5.346336633473766	1.8754463138815396e-4
Treponema	surfaces	ARED_foot_platform	no	5	1	3.332760577061207e-5	7.101958078687156	1.8706885710878573e-4
Lactobacillus	surfaces	port_crew_quarters	yes	5	1	1.4709124247461196e-5	5.149460630614808	1.8635589744543378e-4
Halomonas	surfaces	overhead_4	no	5	1	1.8690896553106e-5	6.387229853074035	1.8625850206579252e-4
Massilia	surfaces	port_panel	yes	5	1	1.5060543967264412e-5	4.422067137692121	1.858726551788799e-4
Lactococcus	surfaces	WHC	yes	5	1	2.0698898683563568e-5	7.97479757204971	1.835608827929086e-4
Rhodopseudomonas	surfaces	port_panel	yes	5	1	1.487307165194218e-5	4.509430376878088	1.835589288555003e-4
Mitsuaria	surfaces	overhead_4	yes	5	1	1.705993075418522e-5	5.203853399159626	1.8280843188130612e-4
Campylobacter	surfaces	overhead_4	no	5	1	1.832416797416833e-5	6.381461056548363	1.8260397882858076e-4
Kingella	surfaces	overhead_4	no	5	1	1.826653471297587e-5	6.408327907696622	1.8202965191663334e-4
Collinsella	surfaces	PMM_port_1	yes	2	1	1.18062031057074e-4	6.1881724254884976	1.820170087623506e-4
Aeromonas	surfaces	ARED_foot_platform	yes	5	1	1.1090795348753885e-5	5.295001450078075	1.8184671925960508e-4
Erysiphe	surfaces	port_panel	no	5	1	1.9832798116859876e-5	6.031361446014151	1.8161348792321118e-4
Alloprevotella	surfaces	PMM_port_1	no	2	1	1.6964456371737605e-4	8.480458310283575	1.813317681268015e-4
Gardnerella	surfaces	PMM_port_1	no	2	1	1.694504821021543e-4	8.476532116612248	1.811243157824535e-4
Mycobacterium	surfaces	dining_table	yes	5	1	1.658527395315078e-5	5.351587744457596	1.806088626657661e-4
Tetragenococcus	surfaces	PMM_port_1	no	2	1	1.6840131464889577e-4	8.469034674094889	1.8000286876881732e-4
Atopobium	surfaces	WHC	no	5	1	1.945048906610466e-5	8.178318299018317	1.7938015930523682e-4
Eubacterium	surfaces	WHC	yes	5	1	2.0099566082083354e-5	7.965824599636668	1.782459129920449e-4
Selenomonas	surfaces	ARED_foot_platform	yes	5	1	1.0823319760235473e-5	5.269763238812148	1.7746114034261873e-4
Gordonia	surfaces	port_panel	no	5	1	1.9348782229479553e-5	5.997477223905061	1.7718124326466945e-4
Paenibacillus	surfaces	lab_overhead_3	no	5	1	3.01284294194764e-5	7.344973464800912	1.765236938731722e-4
Acidovorax	surfaces	dining_table	no	5	1	1.191807607322057e-5	5.74074011472117	1.7617903063743993e-4
Reticulomyxa	surfaces	lab_overhead_3	yes	5	1	1.842055239703054e-5	5.385685825273926	1.7590637172323754e-4
Granulicatella	surfaces	port_crew_quarters	yes	5	1	1.3737390180394968e-5	5.079380565964289	1.740446020141178e-4
Janthinobacterium	surfaces	overhead_4	yes	5	1	1.6218519406372275e-5	5.158690848662607	1.7379215325291338e-4
Subdoligranulum	surfaces	WHC	no	5	1	1.8842906091184505e-5	8.139824115954372	1.73776787047505e-4
Rhodosporidium	surfaces	overhead_4	no	5	1	1.7432310724364097e-5	6.319619463017862	1.7371644392980947e-4
Cupriavidus	surfaces	ARED_foot_platform	no	5	1	3.087549050489787e-5	6.995525649818994	1.7330506011078322e-4
Bordetella	surfaces	PMM_port_1	yes	2	1	1.1224097229847318e-4	6.106472489785065	1.7304264423902472e-4
Penicillium	surfaces	PMM_port_1	yes	2	1	1.1187222928665527e-4	6.075698918200736	1.7247415071564403e-4
Phytophthora	surfaces	port_panel	no	5	1	1.8830618968783283e-5	5.969296027218918	1.7243630326506775e-4
Selenomonas	surfaces	lab_overhead_3	no	5	1	2.9259969322064904e-5	7.311518918354817	1.7143535082541183e-4
Bordetella	surfaces	overhead_4	yes	5	1	1.5938968509358855e-5	5.11665866758133	1.7079658065356394e-4
Bacteroides	surfaces	port_panel	no	5	1	1.859523167822307e-5	5.971893292823515	1.7028080777726297e-4
Xanthomonas	surfaces	dining_table	no	5	1	1.1509515504970613e-5	5.7305936623329625	1.7013948160043597e-4
Methyloversatilis	surfaces	lab_overhead_3	yes	5	1	1.7785729848461327e-5	5.3123795369163505	1.6984415769186515e-4
Citreicella	surfaces	lab_overhead_3	yes	5	1	1.7782098625241383e-5	5.394762002203452	1.6980948146241395e-4
Paracoccus	surfaces	PMM_port_1	yes	2	1	1.0908797128672029e-4	6.063185131675016	1.6818164186895292e-4
Azospirillum	surfaces	lab_overhead_3	no	5	1	2.865693666454822e-5	7.284296199836984	1.679021579480497e-4
Fusarium	surfaces	port_crew_quarters	no	5	1	2.1348873681820297e-5	6.875743925170813	1.6780162878235567e-4
Stenotrophomonas	surfaces	PMM_port_1	yes	2	1	1.082005471332015e-4	6.052240928277005	1.6681349422249353e-4
Paenibacillus	surfaces	port_panel	no	5	1	1.8146110866190172e-5	5.929591936525553	1.661681053390296e-4
Microvirga	surfaces	dining_table	no	5	1	1.1224271323316478e-5	5.667161575544693	1.6592285778380217e-4
Psychrobacter	surfaces	port_panel	yes	5	1	1.3425765417640576e-5	4.265973186949727	1.656967152985853e-4
Pestalotiopsis	surfaces	dining_table	no	5	1	1.1078399923073122e-5	5.7092397174143334	1.6376651293965858e-4
Dolosigranulum	surfaces	overhead_4	no	5	1	1.6408450676124813e-5	6.227394241096424	1.635134748871945e-4
Leuconostoc	surfaces	overhead_4	no	5	1	1.6338702707876915e-5	6.218127424148014	1.6281842250963336e-4
Psychrobacter	surfaces	overhead_4	yes	5	1	1.5179112811099434e-5	5.037835322477299	1.6265422470520803e-4
Cardiobacterium	crew	saliva	no	31	1	1.5070679595856478e-4	11.62747443123763	1.6120844454134512e-4
Comamonas	surfaces	PMM_port_1	yes	2	1	1.044437808400511e-4	5.975864673132369	1.610216629523039e-4
Solobacterium	surfaces	lab_overhead_3	no	5	1	2.7446600406751407e-5	7.26134062929255	1.6081074856589287e-4
Peptoclostridium	surfaces	PMM_port_1	no	2	1	1.5040149098202607e-4	8.306254906007924	1.6076299582528004e-4
Atopobium	surfaces	ARED_foot_platform	yes	5	1	9.793314654958806e-6	5.084058627386898	1.6057298729990204e-4
Peptostreptococcus	crew	saliva	no	31	1	1.5001733282074135e-4	11.621120639289753	1.6047093778652252e-4
Microbacterium	surfaces	overhead_4	no	5	1	1.6075973854452362e-5	6.190492973886701	1.6020027722434533e-4
Filobasidiella	surfaces	overhead_4	yes	5	1	1.4923402874575747e-5	5.032887193853453	1.5991412375251834e-4
Bifidobacterium	surfaces	ARED_foot_platform	no	5	1	2.8430752325594902e-5	6.889561768847135	1.5958267092146757e-4
Dialister	surfaces	WHC	no	5	1	1.73013013527812e-5	8.018391372985086	1.5955949396964645e-4
Rhodanobacter	surfaces	port_panel	yes	5	1	1.2902341941079006e-5	4.243654404910752	1.592367818736752e-4
Azospirillum	surfaces	port_crew_quarters	yes	5	1	1.2542931060980805e-5	4.949536463866672	1.5891151200716317e-4
Nocardioides	surfaces	port_crew_quarters	yes	5	1	1.2521810404209535e-5	4.91397220148646	1.5864392578781865e-4
Caulobacter	surfaces	port_panel	no	5	1	1.731630929901769e-5	5.843829890381292	1.5856942178412426e-4
Gardnerella	surfaces	ARED_foot_platform	no	5	1	2.81194443257846e-5	6.884124779382603	1.5783528972240505e-4
Xanthobacter	surfaces	port_panel	yes	5	1	1.2709611943637547e-5	4.198901861919037	1.5685816683593632e-4
Azospirillum	surfaces	port_panel	no	5	1	1.7123093958777213e-5	5.836435830922425	1.568001045322377e-4
Clostridium	surfaces	lab_overhead_3	no	5	1	2.6710583223936793e-5	7.228457307226968	1.5649839394376404e-4
Subdoligranulum	surfaces	PMM_port_1	yes	2	1	1.0150111029901713e-4	5.981808678606486	1.5648492845047953e-4
Aspergillus	surfaces	PMM_port_1	yes	2	1	1.013200198598683e-4	5.983726422284647	1.562057401309647e-4
Shewanella	surfaces	ARED_foot_platform	yes	5	1	9.504313452667885e-6	5.086808556727627	1.558344704626411e-4
Gordonibacter	surfaces	PMM_port_1	no	2	1	1.4500382998646304e-4	8.25650125668252	1.5499347754171678e-4
Cardiobacterium	surfaces	lab_overhead_3	no	5	1	2.64145796801127e-5	7.178596701466499	1.5476409713632407e-4
Xanthomonas	surfaces	ARED_foot_platform	no	5	1	2.756344136781923e-5	6.817764790242887	1.547144283376547e-4
Tannerella	surfaces	port_crew_quarters	no	5	1	1.966215316157415e-5	6.779598675103406	1.5454404644727704e-4
Clostridium	surfaces	ARED_foot_platform	yes	5	1	9.370999882957508e-6	5.079437065114279	1.5364863666783194e-4
Fusarium	surfaces	overhead_4	no	5	1	1.541190857744889e-5	6.148875889162644	1.5358273464594941e-4
Brevibacterium	surfaces	ARED_foot_platform	no	5	1	2.721575580187253e-5	6.80347442737622	1.527628587618941e-4
Oribacterium	surfaces	WHC	no	5	1	1.6550347942674105e-5	7.961436174297995	1.5263390243937656e-4
Rubrivivax	surfaces	lab_overhead_3	yes	5	1	1.5838839726269252e-5	5.190246838526584	1.5125240375544e-4
Gordonia	surfaces	lab_overhead_3	no	5	1	2.5795037569005723e-5	7.133166029706945	1.5113417469861848e-4
Lactococcus	surfaces	lab_overhead_3	no	5	1	2.5725399890425947e-5	7.120000839033422	1.5072616470631172e-4
Aeromonas	surfaces	PMM_port_1	yes	2	1	9.753359723734191e-5	6.024846323713892	1.5036818750298073e-4
Faecalibacterium	surfaces	port_panel	no	5	1	1.634078382589337e-5	5.784194227186684	1.4963631094983218e-4
Agrobacterium	surfaces	ARED_foot_platform	yes	5	1	9.095491603887896e-6	5.075853625647959	1.4913135227999065e-4
Eggerthella	surfaces	PMM_port_1	no	2	1	1.392169349869941e-4	8.1994868143906	1.48807910027947e-4
Bacteroides	surfaces	WHC	yes	5	1	1.6773994445421172e-5	7.708613095991682	1.4875425381012398e-4
Fusarium	surfaces	lab_overhead_3	yes	5	1	1.5572918507340854e-5	5.175481869440926	1.487129990851731e-4
Acidovorax	surfaces	ARED_foot_platform	no	5	1	2.6470435610407218e-5	6.783242873853282	1.485793540313964e-4
Janibacter	surfaces	PMM_port_1	yes	2	1	9.630194339220993e-5	5.891902068978078	1.484693386799142e-4
Yokenella	surfaces	overhead_4	no	5	1	1.489777651818797e-5	6.1144646120871755	1.484593064064396e-4
Escherichia	surfaces	lab_overhead_3	no	5	1	2.5335443348962123e-5	7.090634819811744	1.4844139346281964e-4
Cronobacter	surfaces	ARED_foot_platform	yes	5	1	8.973699315906214e-6	5.0304528301756415	1.4713442353825903e-4
Rhizobium	surfaces	ARED_foot_platform	no	5	1	2.619018807995507e-5	6.762266253538236	1.4700631618433117e-4
Agrobacterium	surfaces	lab_overhead_3	no	5	1	2.506660187242357e-5	7.114751991284843	1.4686624031281094e-4
Helcococcus	surfaces	PMM_port_1	no	2	1	1.3732893040524166e-4	8.165404149650788	1.4678983646556024e-4
Comamonas	surfaces	overhead_4	no	5	1	1.463082411700453e-5	6.051762388500514	1.4579907262760402e-4
Treponema	crew	saliva	no	31	1	1.3627420335690166e-4	11.480485529355446	1.457701506726816e-4
Parabacteroides	surfaces	PMM_port_1	yes	2	1	9.432705011788711e-5	5.824320726926629	1.4542463274695128e-4
Micrococcus	surfaces	lab_overhead_3	no	5	1	2.4741530358687722e-5	7.171141418739319	1.4496163308690287e-4
Gemella	surfaces	lab_overhead_3	yes	5	1	1.5113289680421327e-5	5.097170868583834	1.4432379090399743e-4
Treponema	crew	mouth	no	8	1	1.3130683413913602e-4	10.529661688115208	1.4427819161923205e-4
Variovorax	surfaces	port_panel	no	5	1	1.5748510940707453e-5	5.7229550819410635	1.4421273209589742e-4
Nocardia	surfaces	lab_overhead_3	yes	5	1	1.5080348215876628e-5	5.115109539728527	1.4400921762832073e-4
Hyphomicrobium	surfaces	lab_overhead_3	yes	5	1	1.4991796805711755e-5	5.124942307514026	1.431635992702312e-4
Parvimonas	crew	mouth	no	8	1	1.3022304363726687e-4	10.526529070173076	1.4308733712388956e-4
Erysiphe	surfaces	port_crew_quarters	yes	5	1	1.1230567206636788e-5	4.757781688453157	1.4228463879998088e-4
Rhodococcus	surfaces	port_panel	no	5	1	1.5467890765493945e-5	5.693550314868208	1.416430286933895e-4
Afipia	surfaces	dining_table	no	5	1	9.518377552983073e-6	5.444855598272855	1.407054729490893e-4
Cellulosimicrobium	surfaces	PMM_port_1	yes	2	1	9.105802776093382e-5	5.838626574464792	1.4038475950690647e-4
Leptotrichia	crew	skin	no	8	1	1.3204719383081651e-4	8.359250125512313	1.403559679670903e-4
Massilia	surfaces	port_crew_quarters	yes	5	1	1.104890788922099e-5	4.7175849643770835	1.399831227778976e-4
Butyrivibrio	surfaces	PMM_port_1	no	2	1	1.3092307330218143e-4	8.109776177560681	1.3994266512442184e-4
Acetobacter	surfaces	overhead_4	yes	5	1	1.298922451049135e-5	4.834288968247738	1.391881244028272e-4
Mycobacterium	surfaces	ARED_foot_platform	no	5	1	2.4794861587484948e-5	6.686899146228259	1.3917430646732463e-4
Rhodobacter	surfaces	port_panel	yes	5	1	1.1250494314210821e-5	3.9753993388989426	1.38850180631098e-4
Thauera	surfaces	port_panel	no	5	1	1.5162040740537298e-5	5.671304653411681	1.3884228976152098e-4
Dialister	surfaces	port_panel	no	5	1	1.5155868579023792e-5	5.659292852162761	1.3878576986080458e-4
Neosartorya	surfaces	dining_table	yes	5	1	1.2725670864198316e-5	4.969452603868187	1.3857889522561083e-4
Blumeria	surfaces	port_panel	no	5	1	1.5096818082788667e-5	5.655879728452389	1.3824503090295977e-4
Clostridium	surfaces	ARED_foot_platform	no	5	1	2.4615591588660198e-5	6.702087746404613	1.381680585530622e-4
Blumeria	surfaces	lab_overhead_3	yes	5	1	1.446167877034823e-5	5.0702903518031475	1.3810125704639644e-4
Leuconostoc	surfaces	port_panel	yes	5	1	1.1151349401160028e-5	4.059076324078522	1.376265642546719e-4
Mogibacterium	surfaces	ARED_foot_platform	no	5	1	2.4490840656992116e-5	6.658249967306847	1.3746782780828476e-4
Parasutterella	surfaces	PMM_port_1	no	2	1	1.2830134654582382e-4	8.07900282053564	1.3714032157825505e-4
Microbacterium	surfaces	ARED_foot_platform	no	5	1	2.439860090833491e-5	6.657406866832009	1.3695008331502385e-4
Roseburia	surfaces	WHC	no	5	1	1.478858960586537e-5	7.770175390374862	1.36386265167119e-4
Afipia	surfaces	lab_overhead_3	no	5	1	2.3214769396227937e-5	6.985560138822255	1.3601627848502847e-4
Holdemania	surfaces	PMM_port_1	no	2	1	1.271173791386388e-4	8.065765602635118	1.358747879316418e-4
Achromobacter	surfaces	overhead_4	no	5	1	1.362073725469669e-5	5.956074692812525	1.3573335612249979e-4
Stenotrophomonas	surfaces	ARED_foot_platform	yes	5	1	8.258124830467018e-6	4.921767308800558	1.3540173273735826e-4
Luteimonas	surfaces	lab_overhead_3	yes	5	1	1.4151136928456284e-5	5.078217458916189	1.3513574941676263e-4
Comamonas	surfaces	lab_overhead_3	no	5	1	2.304066520875968e-5	6.976336393522025	1.3499619496647587e-4
Lactococcus	surfaces	port_crew_quarters	yes	5	1	1.0601281735356225e-5	4.691061411036375	1.3431196437171892e-4
Paracoccus	surfaces	overhead_4	yes	5	1	1.2501712719425428e-5	4.795427473819944	1.3396411339524768e-4
Rhizobium	surfaces	port_crew_quarters	no	5	1	1.7043392174357038e-5	6.569281889605441	1.3396064867201543e-4
Nocardia	surfaces	PMM_port_1	yes	2	1	8.671941017787397e-5	5.714534340235748	1.3369588428121658e-4
Dorea	surfaces	ARED_foot_platform	no	5	1	2.3745149690708793e-5	6.637511386034984	1.3328224190754258e-4
Penicillium	surfaces	PMM_port_1	no	2	1	1.2428317031905954e-4	8.023181691089588	1.3284532394391814e-4
Aspergillus	surfaces	PMM_port_1	no	2	1	1.241189189455604e-4	8.029030188878751	1.3266975691529544e-4
Lactococcus	crew	mouth	no	8	1	1.205889898520431e-4	10.411982924713806	1.3250156779050023e-4
Rhodopseudomonas	surfaces	port_panel	no	5	1	1.439513304216049e-5	5.585226433151252	1.318195398098149e-4
Campylobacter	surfaces	ARED_foot_platform	yes	5	1	7.988831351559592e-6	4.925321175794394	1.3098634735538714e-4
Peptostreptococcus	surfaces	PMM_port_1	no	2	1	1.2229887349881255e-4	8.003754803107416	1.3072432434912287e-4
Rhodanobacter	surfaces	lab_overhead_3	yes	5	1	1.3686530381995275e-5	4.960307727397901	1.3069900669019843e-4
Campylobacter	surfaces	PMM_port_1	yes	2	1	8.462947871864097e-5	5.704021411663234	1.3047382322295788e-4
Peptostreptococcus	crew	mouth	no	8	1	1.1860416270992556e-4	10.38670982260924	1.3032066629653806e-4
Alcaligenes	surfaces	overhead_4	yes	5	1	1.2136993252026661e-5	4.721257330639246	1.3005590328159307e-4
Streptomyces	surfaces	ARED_foot_platform	no	5	1	2.3119447300888223e-5	6.570253885236072	1.2977015550806942e-4
Serratia	surfaces	lab_overhead_3	no	5	1	2.2139510014088056e-5	6.919295418879306	1.2971629001352802e-4
Caulobacter	surfaces	lab_overhead_3	no	5	1	2.2102374202065164e-5	6.9389947639827065	1.29498709779856e-4
Turicibacter	surfaces	PMM_port_1	yes	2	1	8.375698656274711e-5	5.611250657765294	1.2912869633531656e-4
Faecalibacterium	surfaces	ARED_foot_platform	yes	5	1	7.856330387544126e-6	4.807393541463138	1.2881383719292574e-4
Bifidobacterium	surfaces	port_crew_quarters	no	5	1	1.6388503613060698e-5	6.536489325323691	1.2881324048110755e-4
Halomonas	surfaces	port_panel	yes	5	1	1.0431724217752732e-5	3.925589510365053	1.287451690099689e-4
Vibrio	surfaces	port_panel	no	5	1	1.4029807799947661e-5	5.544698069846546	1.2847417265215392e-4
Bifidobacterium	surfaces	port_crew_quarters	yes	5	1	1.0136324181391974e-5	4.630854822383033	1.2842122738525305e-4
Faecalibacterium	surfaces	WHC	yes	5	1	1.4471531987705437e-5	7.476495370282192	1.283356775468642e-4
Fusobacterium	surfaces	port_crew_quarters	yes	5	1	1.0119749590936091e-5	4.573332780052117	1.2821123713517205e-4
Colletotrichum	surfaces	port_panel	no	5	1	1.3990358808602025e-5	5.539229115066808	1.281129291770215e-4
Dolosigranulum	surfaces	ARED_foot_platform	no	5	1	2.2632223089454587e-5	6.546540397756602	1.270353513035325e-4
Aggregatibacter	surfaces	lab_overhead_3	no	5	1	2.1677253072872008e-5	6.88431738402785	1.2700790778603558e-4
Caulobacter	surfaces	overhead_4	no	5	1	1.272392802395187e-5	5.8743914265285975	1.2679647374862844e-4
Sinorhizobium	surfaces	port_panel	yes	5	1	1.020591262359149e-5	3.9505089700056426	1.2595827096245106e-4
Nocardioides	surfaces	port_panel	no	5	1	1.3703114773792516e-5	5.517435975971672	1.2548256957070134e-4
Talaromyces	surfaces	dining_table	no	5	1	8.485299025950473e-6	5.25527791945883	1.254339834614597e-4
Acinetobacter	crew	nostril	no	8	1	1.0876540002491415e-4	6.242619805616506	1.25257618711478e-4
Porphyrobacter	surfaces	lab_overhead_3	yes	5	1	1.3058203586765421e-5	4.900896606782634	1.2469882361082507e-4
Selenomonas	surfaces	overhead_4	yes	5	1	1.1630195891335985e-5	4.690476559635046	1.2462523465084737e-4
Salmonella	surfaces	WHC	yes	5	1	1.4036963369024633e-5	7.409265959616041	1.2448185901774186e-4
Rhodobacter	surfaces	PMM_port_1	no	2	1	1.1642908697318676e-4	7.943285088420164	1.244501547211952e-4
Dialister	surfaces	PMM_port_1	no	2	1	1.1640995266311088e-4	7.947904453379746	1.2442970220446307e-4
Peptoclostridium	surfaces	PMM_port_1	yes	2	1	8.062894798187423e-5	5.632260203340321	1.2430617870889637e-4
Agrobacterium	surfaces	dining_table	yes	5	1	1.1388148197393325e-5	4.801135817480534	1.240136581168539e-4
Acetobacter	surfaces	lab_overhead_3	yes	5	1	1.2986352161896643e-5	4.868518847067515	1.240126811336945e-4
Alloprevotella	surfaces	port_crew_quarters	no	5	1	1.576869515360503e-5	6.46260076835014	1.2394156103891246e-4
Janibacter	surfaces	ARED_foot_platform	yes	5	1	7.5127669575101194e-6	4.724280231484231	1.2318070803990424e-4
Akkermansia	surfaces	WHC	no	5	1	1.335044372388106e-5	7.6325323260486435	1.2312311088149877e-4
Promicromonospora	surfaces	PMM_port_1	yes	2	1	7.948196282816565e-5	5.56333771409164	1.2253786416353726e-4
Paenibacillus	surfaces	PMM_port_1	no	2	1	1.1402886588544722e-4	7.9181079922940345	1.2188457687892412e-4
Janibacter	surfaces	PMM_port_1	no	2	1	1.1348778633488966e-4	7.903063434967645	1.2130622111290432e-4
Peptoclostridium	crew	nostril	no	8	1	1.045990930557184e-4	6.222672437552091	1.2045956997848979e-4
Aggregatibacter	surfaces	WHC	no	5	1	1.3061108304928281e-5	7.611024014243537	1.2045474437575152e-4
Rhodopseudomonas	surfaces	lab_overhead_3	no	5	1	2.0548675988385525e-5	6.820793577136299	1.2039552872702682e-4
Magnetospirillum	surfaces	overhead_4	yes	5	1	1.1130183378466522e-5	4.591337324429856	1.1926727014819115e-4
Pseudoxanthomonas	surfaces	port_panel	yes	5	1	9.663270820918328e-6	3.761600867113474	1.1926115079911908e-4
Dermacoccus	surfaces	PMM_port_1	no	2	1	1.1140105504710239e-4	7.8741291021536455	1.1907573010436028e-4
Polaromonas	surfaces	overhead_4	yes	5	1	1.1098192902352513e-5	4.665257349403558	1.1892447105610786e-4
Lactobacillus	surfaces	lab_overhead_3	no	5	1	2.018219141689417e-5	6.797979323986359	1.1824828071066126e-4
Sporisorium	surfaces	port_panel	no	5	1	1.2900691299224403e-5	5.423399020613246	1.1813459349848532e-4
Methyloversatilis	surfaces	overhead_4	no	5	1	1.1837329638149175e-5	5.75276974754085	1.1796134447570345e-4
Megasphaera	surfaces	PMM_port_1	yes	2	1	7.641927660700961e-5	5.527627943893142	1.1781610069935461e-4
Leptotrichia	surfaces	lab_overhead_3	no	5	1	2.0006302329190777e-5	6.77039810499535	1.1721773938900464e-4
Clostridium	surfaces	port_panel	yes	5	1	9.494459741357184e-6	3.8077790681511168	1.1717773577441315e-4
Tannerella	surfaces	ARED_foot_platform	yes	5	1	7.133610660796092e-6	4.684285003736142	1.1696399170207964e-4
Kingella	surfaces	PMM_port_1	yes	2	1	7.496353801658238e-5	5.623541045997041	1.1557177895258243e-4
Micrococcus	surfaces	dining_table	no	5	1	7.80163090731233e-6	5.186264628526113	1.1532765541997052e-4
Acidovorax	surfaces	overhead_4	no	5	1	1.1532827377149863e-5	5.702893470274973	1.149269188745434e-4
Stenotrophomonas	surfaces	overhead_4	no	5	1	1.1503221947526757e-5	5.692906018257356	1.1463189487936231e-4
Tannerella	surfaces	overhead_4	no	5	1	1.145992648965828e-5	5.681609341904664	1.1420044702955356e-4
Pseudonocardia	surfaces	dining_table	yes	5	1	1.0475406187473583e-5	4.696955879423515	1.1407416017521435e-4
Stenotrophomonas	surfaces	PMM_port_1	no	2	1	1.0644761737708468e-4	7.804694926968317	1.1378103871356145e-4
Azospirillum	surfaces	overhead_4	no	5	1	1.1383743569331732e-5	5.692220523615236	1.1344126907451522e-4
Agrobacterium	surfaces	dining_table	no	5	1	7.660565623574622e-6	5.127903645551694	1.1324235702173761e-4
Stomatobaculum	surfaces	ARED_foot_platform	no	5	1	2.0165084446588964e-5	6.386783021396944	1.131872276361324e-4
Microvirga	surfaces	overhead_4	yes	5	1	1.0547603710873008e-5	4.533291637425006	1.1302454401915479e-4
Massilia	surfaces	dining_table	yes	5	1	1.0316094507906945e-5	4.685734394358254	1.1233930181006584e-4
Sinorhizobium	surfaces	port_crew_quarters	yes	5	1	8.85759952132095e-6	4.441439047195846	1.1222054285746591e-4
Brachybacterium	surfaces	PMM_port_1	no	2	1	1.0439237053229835e-4	7.781639611142593	1.1158420118375404e-4
Blautia	surfaces	WHC	yes	5	1	1.2540888328167755e-5	7.252861200325746	1.1121444516049183e-4
Granulicatella	crew	nostril	no	8	1	9.652889718293784e-5	6.0777218425444275	1.1116568132154429e-4
Sphingobium	surfaces	PMM_port_1	no	2	1	1.0363113195679632e-4	7.762399956502632	1.1077051913089394e-4
Alternaria	surfaces	PMM_port_1	no	2	1	1.034507140582487e-4	7.764761909988078	1.10577671828107e-4
Streptomyces	surfaces	PMM_port_1	no	2	1	1.0328663069600329e-4	7.767024645049996	1.1040228438541996e-4
Lachnoanaerobaculum	surfaces	ARED_foot_platform	no	5	1	1.9629304106833948e-5	6.315851740120566	1.1017987641777072e-4
Bradyrhizobium	surfaces	PMM_port_1	no	2	1	1.0304191210797788e-4	7.7676251129375755	1.1014070657067743e-4
Bifidobacterium	surfaces	port_panel	yes	5	1	8.906700936965484e-6	3.6898678085167975	1.0992379529161842e-4
Thiobacillus	surfaces	overhead_4	yes	5	1	1.0233193936045115e-5	4.461178944659357	1.0965543550795283e-4
Alloprevotella	surfaces	overhead_4	no	5	1	1.099601199145018e-5	5.650452935171133	1.0957744677499996e-4
Lachnoanaerobaculum	crew	saliva	no	31	1	1.0238418089847938e-4	11.069139050545164	1.0951858171559486e-4
Eimeria	surfaces	port_crew_quarters	no	5	1	1.3907807844427677e-5	6.289828650265598	1.0931503197165394e-4
Aeromonas	surfaces	lab_overhead_3	no	5	1	1.865315795499624e-5	6.679672578131539	1.0928961144211237e-4
Eikenella	surfaces	port_crew_quarters	no	5	1	1.3852054469780344e-5	6.290220674244827	1.0887681180063376e-4
Cronobacter	surfaces	ARED_foot_platform	no	5	1	1.9246437737132595e-5	6.311314636342351	1.0803083592868231e-4
Curtobacterium	surfaces	PMM_port_1	yes	2	1	6.962918722670077e-5	5.467537107212013	1.07347775301536e-4
Afipia	surfaces	overhead_4	no	5	1	1.0750151269249612e-5	5.625949731529836	1.0712739577269628e-4
Mycobacterium	surfaces	PMM_port_1	no	2	1	9.986548271008239e-5	7.717125805664039	1.0674544564142111e-4
Nocardioides	surfaces	ARED_foot_platform	yes	5	1	6.4975407891072425e-6	4.542517690415158	1.0653487316284961e-4
Caulobacter	surfaces	PMM_port_1	yes	2	1	6.909968001946614e-5	5.40320389017002	1.065314305621137e-4
Dialister	surfaces	port_crew_quarters	no	5	1	1.3541297896264517e-5	6.273289236343184	1.0643427267805775e-4
Lactococcus	crew	nostril	no	8	1	9.186692723258519e-5	5.9876000306606745	1.0579681167778e-4
Pseudozyma	surfaces	WHC	yes	5	1	1.1919564140654527e-5	7.18613381014865	1.0570445073498748e-4
Lautropia	surfaces	port_crew_quarters	yes	5	1	8.326077290608617e-6	4.320915076707539	1.0548647081822184e-4
Nocardia	surfaces	dining_table	yes	5	1	9.632244756844504e-6	4.519363702679786	1.048923747274902e-4
Neisseria	surfaces	WHC	yes	5	1	1.1826222569819905e-5	7.1958579449358915	1.0487668393417281e-4
Methylopila	surfaces	lab_overhead_3	no	5	1	1.7862371567661404e-5	6.623345565595532	1.046563618221794e-4
Eimeria	surfaces	lab_overhead_3	yes	5	1	1.0941129997813745e-5	4.624836857649216	1.0448190906467846e-4
Pyrenochaeta	surfaces	ARED_foot_platform	yes	5	1	6.359097565078289e-6	4.49543802097355	1.0426493261289471e-4
Slackia	crew	mouth	no	8	1	9.476350112959632e-5	10.062353021600776	1.0412486649398378e-4
Citrobacter	surfaces	lab_overhead_3	yes	5	1	1.0879419036773788e-5	4.654494022559243	1.0389260256517073e-4
Varibaculum	surfaces	ARED_foot_platform	no	5	1	1.850193793891851e-5	6.257591532663196	1.0385193609026549e-4
Cronobacter	surfaces	port_crew_quarters	no	5	1	1.3178791794069134e-5	6.219813881808591	1.0358498351655376e-4
Ruminococcus	surfaces	WHC	yes	5	1	1.1673104933892387e-5	7.1316838916325755	1.035188141821779e-4
Comamonas	surfaces	port_panel	no	5	1	1.129224310331155e-5	5.225561085975073	1.0340566391011818e-4
Megasphaera	surfaces	ARED_foot_platform	yes	5	1	6.303138342195401e-6	4.516157688247087	1.0334741490802483e-4
Pasteurella	crew	saliva	no	31	1	9.632679603124016e-5	10.980431966959191	1.0303910223210565e-4
Bifidobacterium	surfaces	ARED_foot_platform	yes	5	1	6.2795056677493015e-6	4.496677715888368	1.02959929233624e-4
Blumeria	surfaces	lab_overhead_3	no	5	1	1.7524265718665563e-5	6.580255587105281	1.0267538589562519e-4
Roseomonas	surfaces	PMM_port_1	no	2	1	9.603277446290097e-5	7.66227930535422	1.0264869330261101e-4
Negativicoccus	surfaces	WHC	no	5	1	1.112932618112366e-5	7.375128237888303	1.0263908000179243e-4
Bifidobacterium	surfaces	lab_overhead_3	no	5	1	1.7477575557895373e-5	6.581885325979477	1.0240182634388306e-4
Alishewanella	surfaces	overhead_4	yes	5	1	9.547229644394399e-6	4.364755086883721	1.0230487481165723e-4
Rhizobium	surfaces	PMM_port_1	no	2	1	9.541629667275643e-5	7.649600034733043	1.0198974493875981e-4
Barnesiella	surfaces	PMM_port_1	yes	2	1	6.611162632980447e-5	5.327756615711303	1.0192472856195416e-4
Microbacterium	surfaces	overhead_4	yes	5	1	9.430749181775781e-6	4.386154431833103	1.0105670967998489e-4
Roseomonas	surfaces	overhead_4	no	5	1	1.0130499985762038e-5	5.542727863610623	1.0095244747433003e-4
Bradyrhizobium	surfaces	WHC	no	5	1	1.094608670210616e-5	7.347699011914831	1.0094917252309321e-4
Mitsuaria	surfaces	lab_overhead_3	yes	5	1	1.056829524819549e-5	4.6063244175319	1.0092153765756142e-4
Sphingobium	surfaces	ARED_foot_platform	no	5	1	1.7943072913276315e-5	6.192189673048729	1.0071500983326009e-4
Lecanosticta	surfaces	lab_overhead_3	no	5	1	1.7162090438733758e-5	6.589940631578193	1.0055338619384905e-4
Alternaria	surfaces	ARED_foot_platform	no	5	1	1.7908803395434006e-5	6.238860281205539	1.0052265399526338e-4
Collinsella	surfaces	ARED_foot_platform	no	5	1	1.7860879785911422e-5	6.21539316128634	1.0025365732854745e-4
Erysiphe	surfaces	ARED_foot_platform	no	5	1	1.777887901823357e-5	6.194044305150317	9.97933845445641e-5
Cupriavidus	surfaces	PMM_port_1	yes	2	1	6.46368320421378e-5	5.2932146108120435	9.965102852158199e-5
Cardiobacterium	surfaces	PMM_port_1	no	2	1	9.314978119502346e-5	7.6278341314566855	9.956708399367476e-5
Novosphingobium	surfaces	port_panel	no	5	1	1.0871683515573674e-5	5.16193535482931	9.955450316322925e-5
Aurantimonas	surfaces	lab_overhead_3	no	5	1	1.6826988170728205e-5	6.519599049379839	9.859000837053051e-5
Thauera	surfaces	dining_table	yes	5	1	9.047751944740177e-6	4.478857039818533	9.852741613056433e-5
Aggregatibacter	surfaces	PMM_port_1	yes	2	1	6.356246084135765e-5	5.279492801920128	9.799466338441202e-5
Coprococcus	surfaces	ARED_foot_platform	no	5	1	1.7412197755484052e-5	6.165205386147864	9.773519154930716e-5
Lactococcus	surfaces	WHC	no	5	1	1.0582461254124713e-5	7.2981932013444775	9.759567377225623e-5
Magnetospirillum	surfaces	PMM_port_1	yes	2	1	6.312759283320854e-5	5.209293088576369	9.73242245198504e-5
Agrobacterium	surfaces	port_panel	no	5	1	1.060845507634871e-5	5.180640489997163	9.714405988202683e-5
Oribacterium	surfaces	PMM_port_1	no	2	1	9.072469063153107e-5	7.574527381747288	9.697492336023233e-5
Amycolatopsis	surfaces	lab_overhead_3	yes	5	1	1.0127558463282512e-5	4.578270754618158	9.671273832038709e-5
Anaerostipes	surfaces	PMM_port_1	yes	2	1	6.261642982268553e-5	5.310747365219179	9.653616114899089e-5
Pseudonocardia	surfaces	PMM_port_1	no	2	1	8.998767709335307e-5	7.5602089350538595	9.61871352632683e-5
Providencia	surfaces	overhead_4	no	5	1	9.633929477155942e-6	5.458076588669766	9.60040235803649e-5
Rubrivivax	surfaces	overhead_4	no	5	1	9.584292989400316e-6	5.458374058481884	9.550938610639987e-5
Hoeflea	surfaces	lab_overhead_3	yes	5	1	9.876271146315864e-6	4.535865339230997	9.431307954605003e-5
Arthrobacter	surfaces	dining_table	no	5	1	6.35061264045163e-6	4.878583111921972	9.387796923554125e-5
Xanthomonas	crew	skin	no	8	1	8.831029735056962e-5	7.794726374755209	9.386702516360567e-5
Shewanella	surfaces	port_crew_quarters	no	5	1	1.193784931562848e-5	6.075732897377293	9.38312057664481e-5
Nocardioides	surfaces	PMM_port_1	no	2	1	8.76463567868138e-5	7.5407438837263925	9.368451601256687e-5
Oscillibacter	surfaces	PMM_port_1	no	2	1	8.664089926609153e-5	7.5119766522378955	9.260979020931211e-5
Methylosinus	surfaces	lab_overhead_3	yes	5	1	9.696142094265387e-6	4.468185510520131	9.259294394396822e-5
Conexibacter	surfaces	PMM_port_1	yes	2	1	5.9995323299895926e-5	5.234268674777574	9.249518400626315e-5
Staphylococcus	crew	mouth	no	8	1	8.41114041210729e-5	9.893217568697501	9.242048489482125e-5
Atopobium	crew	skin	no	8	1	8.688654901612735e-5	7.748272628253047	9.235369065171738e-5
Collinsella	surfaces	port_crew_quarters	no	5	1	1.171468577663744e-5	6.058765954044996	9.2077145768453e-5
Leptotrichia	surfaces	port_crew_quarters	yes	5	1	7.252439004355349e-6	4.112666749479189	9.188410924995654e-5
Rhodopseudomonas	surfaces	dining_table	no	5	1	6.212367152953741e-6	4.795087312494516	9.183435449204206e-5
Thioalkalivibrio	surfaces	port_panel	yes	5	1	7.424970395446283e-6	3.458382282869607	9.163672740014975e-5
Burkholderia	surfaces	PMM_port_1	no	2	1	8.571122465110054e-5	7.496586026692587	9.161606817056899e-5
Paracoccus	surfaces	port_crew_quarters	no	5	1	1.1608882039310837e-5	6.047561244990351	9.124553096201087e-5
Atopobium	surfaces	port_crew_quarters	no	5	1	1.160319472987726e-5	6.047453990047335	9.120082884795245e-5
Methylibium	surfaces	lab_overhead_3	yes	5	1	9.496320000451107e-6	4.441978878156463	9.068475038085462e-5
Azoarcus	surfaces	overhead_4	no	5	1	9.047484313622635e-6	5.3664934686206784	9.015998087256388e-5
Oribacterium	surfaces	port_crew_quarters	no	5	1	1.1454754125258692e-5	6.010811766376931	9.00340892998308e-5
Ochrobactrum	surfaces	port_crew_quarters	yes	5	1	7.104381276384539e-6	4.136190724131513	9.0008305476357e-5
Amycolatopsis	surfaces	PMM_port_1	yes	2	1	5.836618660089819e-5	5.1779817926999705	8.998353325655524e-5
Solobacterium	surfaces	PMM_port_1	no	2	1	8.409093293976443e-5	7.472369638743158	8.988415083434794e-5
Pseudoperonospora	surfaces	PMM_port_1	yes	2	1	5.8208652746531505e-5	5.204697713683231	8.974066227852874e-5
Alicycliphilus	surfaces	lab_overhead_3	yes	5	1	9.385802129097563e-6	4.420494467990518	8.96293641285123e-5
Pseudozyma	surfaces	dining_table	no	5	1	6.057181866505476e-6	4.759380209420614	8.954032706952195e-5
Sanguibacter	surfaces	PMM_port_1	yes	2	1	5.8050691389523475e-5	5.219537445761301	8.949713221687204e-5
Cupriavidus	surfaces	PMM_port_1	no	2	1	8.372297948936435e-5	7.454301819346695	8.949084822395272e-5
Azospirillum	surfaces	PMM_port_1	yes	2	1	5.7812940118582586e-5	5.1516890747857556	8.913058952081096e-5
Methanobrevibacter	surfaces	WHC	no	5	1	9.657106825721584e-6	7.182598221867898	8.906168656933175e-5
Microvirga	surfaces	port_panel	no	5	1	9.689944878545067e-6	5.007352016397287	8.873305102017846e-5
Phytophthora	surfaces	ARED_foot_platform	yes	5	1	5.394133771368092e-6	4.236848477534092	8.844320887058281e-5
Dialister	surfaces	lab_overhead_3	no	5	1	1.5069528562385401e-5	6.38294262530887	8.829298101546296e-5
Rhodopseudomonas	surfaces	dining_table	yes	5	1	8.095361524536542e-6	4.406308101180543	8.815615840563106e-5
Porphyromonas	crew	nostril	no	8	1	7.652168216037904e-5	5.7917492912164406	8.812475001250502e-5
Bilophila	surfaces	PMM_port_1	yes	2	1	5.7093746314409846e-5	5.204426564357812	8.802180370894689e-5
Janthinobacterium	surfaces	overhead_4	no	5	1	8.79521836694276e-6	5.296285301373086	8.764610053422374e-5
Massilia	surfaces	port_panel	no	5	1	9.520030018709112e-6	5.004109289123816	8.717710161944522e-5
Delftia	surfaces	overhead_4	no	5	1	8.741092312057404e-6	5.2920521907466895	8.710672363076524e-5
Pasteurella	crew	mouth	no	8	1	7.917830302574884e-5	9.801970757021909	8.700005944800839e-5
Actinomyces	crew	ear	no	8	1	8.628819439481155e-5	10.998797886131609	8.688136640533748e-5
Modestobacter	surfaces	PMM_port_1	yes	2	1	5.6202234897812974e-5	5.134227613412483	8.664735470215315e-5
Thioalkalivibrio	surfaces	overhead_4	no	5	1	8.694538997738252e-6	5.31903599289716	8.664281059338651e-5
Neosartorya	surfaces	ARED_foot_platform	yes	5	1	5.275899315454796e-6	4.203237504171875	8.650461499744881e-5
Rhodobacter	surfaces	lab_overhead_3	no	5	1	1.4762239270668939e-5	6.3560920871789195	8.64925605519125e-5
Rhodococcus	surfaces	overhead_4	no	5	1	8.658322905581531e-6	5.298077711915746	8.62819100310929e-5
Cardiobacterium	surfaces	overhead_4	yes	5	1	7.991313409484217e-6	4.141004711351826	8.56322041460499e-5
Rhodobacter	surfaces	port_crew_quarters	yes	5	1	6.7552425462080475e-6	4.071020493127806	8.558492443066155e-5
Brevibacterium	surfaces	lab_overhead_3	no	5	1	1.4600515407067839e-5	6.330293371740052	8.554501385464417e-5
Lactococcus	crew	saliva	no	31	1	7.989837105232367e-5	10.7121315447775	8.546590110159088e-5
Campylobacter	crew	skin	no	8	1	8.040250796272129e-5	7.662440681817896	8.546165582699269e-5
Dermabacter	surfaces	ARED_foot_platform	no	5	1	1.5212322694000706e-5	5.98829975118655	8.538722643095202e-5
Novosphingobium	surfaces	port_crew_quarters	no	5	1	1.0851986930364219e-5	5.9397395933684844	8.529635378331993e-5
Dickeya	surfaces	port_panel	no	5	1	9.31030677721134e-6	5.021907036810295	8.525661772390286e-5
Ustilago	surfaces	port_panel	no	5	1	9.287878951674337e-6	4.9411096002510435	8.505124097381907e-5
Mogibacterium	surfaces	lab_overhead_3	no	5	1	1.4510744438755669e-5	6.319629996066735	8.501904209858603e-5
Aurantimonas	surfaces	overhead_4	no	5	1	8.527898621676689e-6	5.297244346173259	8.498220609853422e-5
Selenomonas	surfaces	port_crew_quarters	yes	5	1	6.666006324721349e-6	4.0329743359746795	8.445435432600944e-5
Pestalotiopsis	surfaces	WHC	no	5	1	9.13791359130058e-6	7.0875487986280765	8.427347971324098e-5
Citrobacter	surfaces	port_crew_quarters	no	5	1	1.069379247827874e-5	5.88381084843546	8.405294923093455e-5
Gardnerella	surfaces	WHC	no	5	1	9.088629628780687e-6	7.100758330264877	8.38189633759928e-5
Duganella	surfaces	overhead_4	yes	5	1	7.820217840444481e-6	4.126969376237216	8.379880205733857e-5
Paracoccus	surfaces	port_panel	no	5	1	9.138670167601826e-6	4.947367987797671	8.368490186500952e-5
Facklamia	surfaces	WHC	no	5	1	9.038176466127891e-6	7.097114534961847	8.335366420930588e-5
Rhodococcus	surfaces	PMM_port_1	no	2	1	7.787429969068708e-5	7.363702691123283	8.323923941396745e-5
Alicycliphilus	surfaces	overhead_4	no	5	1	8.31133226699238e-6	5.243197657415765	8.282407929564174e-5
Blumeria	surfaces	ARED_foot_platform	no	5	1	1.4722537844841745e-5	5.905356757766755	8.263804928957578e-5
Aeromonas	surfaces	dining_table	yes	5	1	7.5824106690226955e-6	4.2247237866002	8.257027113723368e-5
Parvimonas	crew	saliva	no	31	1	7.71872804640293e-5	10.661245632022904	8.25658945426977e-5
Fusarium	surfaces	lab_overhead_3	no	5	1	1.4064019928375894e-5	6.257609901522561	8.240166501536691e-5
Megasphaera	surfaces	ARED_foot_platform	no	5	1	1.4676443484047793e-5	5.913206426237627	8.237932025118538e-5
Treponema	surfaces	PMM_port_1	no	2	1	7.699969092643502e-5	7.362029764414874	8.230437683914755e-5
Gordonia	surfaces	ARED_foot_platform	no	5	1	1.4662044249432157e-5	5.912495850905148	8.22984969126795e-5
Turicella	surfaces	overhead_4	no	5	1	8.246234041573704e-6	5.208301101462064	8.217536253028096e-5
Roseomonas	surfaces	lab_overhead_3	no	5	1	1.4019608186165362e-5	6.253025551804403	8.214145481067306e-5
Tannerella	surfaces	WHC	no	5	1	8.866943493949908e-6	7.057855576285546	8.177448552011177e-5
Lautropia	crew	nostril	no	8	1	7.057757102088348e-5	5.638469130020713	8.127932668377146e-5
Sinorhizobium	surfaces	PMM_port_1	yes	2	1	5.265963395669044e-5	5.03063050823207	8.118570356191404e-5
Agrobacterium	surfaces	overhead_4	no	5	1	8.138287196518914e-6	5.229591681613801	8.109965074698011e-5
Intrasporangium	surfaces	PMM_port_1	yes	2	1	5.2484974656448486e-5	5.036868796609149	8.091643017149442e-5
Dialister	surfaces	dining_table	no	5	1	5.445953591280419e-6	4.607832160543298	8.050484144535229e-5
Psychrobacter	surfaces	lab_overhead_3	yes	5	1	8.422127918236692e-6	4.315366247047963	8.042679352682303e-5
Candidatus Saccharimonas	crew	mouth	no	8	1	7.30548875975891e-5	9.688448015819489	8.027173254636335e-5
Gordonia	surfaces	port_crew_quarters	no	5	1	1.020743647390074e-5	5.853044868658208	8.02302028453862e-5
Hortaea	surfaces	port_panel	yes	5	1	6.48051473997514e-6	3.211120619480512	7.998054281858994e-5
Trichoderma	surfaces	port_crew_quarters	yes	5	1	6.308948473401541e-6	3.936208307272909	7.993064270299244e-5
Alistipes	surfaces	WHC	no	5	1	8.653247224879691e-6	7.019441400603206	7.980369338946292e-5
Solobacterium	surfaces	WHC	no	5	1	8.651447781891738e-6	7.00558380467781	7.978709820932412e-5
Dickeya	surfaces	lab_overhead_3	no	5	1	1.3576050533280082e-5	6.242822466522872	7.954263247437138e-5
Amycolatopsis	surfaces	port_panel	no	5	1	8.669077431024879e-6	4.8719801199223864	7.93847333113527e-5
Arthrobacter	surfaces	overhead_4	no	5	1	7.956781631346996e-6	5.1687186842162784	7.929091168572258e-5
Slackia	crew	saliva	no	31	1	7.408194827856503e-5	10.60385259222842	7.924417458827369e-5
Mycobacterium	surfaces	port_crew_quarters	no	5	1	1.0061917189043416e-5	5.813214048718687	7.908642479965744e-5
Alphapapillomavirus	surfaces	PMM_port_1	yes	2	1	5.124569424191589e-5	4.980596183094081	7.90058234162884e-5
Nocardiopsis	surfaces	PMM_port_1	yes	2	1	5.124569424191589e-5	5.039742323340606	7.90058234162884e-5
Haemophilus	surfaces	WHC	yes	5	1	8.905601280788643e-6	6.758215383134727	7.897618409047568e-5
Turicella	surfaces	port_crew_quarters	no	5	1	1.003834566525087e-5	5.822881975561098	7.890115319497135e-5
Neosartorya	surfaces	overhead_4	no	5	1	7.895137811973386e-6	5.1789701858193125	7.867661876373672e-5
Paenibacillus	surfaces	PMM_port_1	yes	2	1	5.070530275071997e-5	4.932219389625017	7.817269830479037e-5
Eimeria	surfaces	lab_overhead_3	no	5	1	1.3326132018308324e-5	6.203141034464708	7.807834972614444e-5
Actinoplanes	surfaces	PMM_port_1	no	2	1	7.294686784715734e-5	7.262038504797812	7.797234545089237e-5
Roseomonas	surfaces	port_panel	no	5	1	8.479148142565052e-6	4.828465145679216	7.764550719042327e-5
Citromicrobium	surfaces	PMM_port_1	yes	2	1	5.0341819191533006e-5	4.9822100938978195	7.761231331407713e-5
Rhodococcus	surfaces	lab_overhead_3	no	5	1	1.3188251690895798e-5	6.185656415229174	7.727050327758155e-5
Deinococcus	surfaces	PMM_port_1	no	2	1	7.214961038069777e-5	7.250998367615407	7.712016308278387e-5
Pseudozyma	surfaces	overhead_4	no	5	1	7.678001956024007e-6	5.136013305602087	7.651281676745505e-5
Bifidobacterium	surfaces	overhead_4	no	5	1	7.672023619526516e-6	5.100107471258153	7.645324145507214e-5
Campylobacter	crew	nostril	no	8	1	6.632104308213469e-5	5.527189047703477	7.637737667518031e-5
Eikenella	surfaces	WHC	no	5	1	8.26852775533638e-6	6.968135613388186	7.625565716785618e-5
Rhodococcus	surfaces	ARED_foot_platform	no	5	1	1.3553028892291898e-5	5.804549044974883	7.607356023993305e-5
Turicella	surfaces	PMM_port_1	no	2	1	7.098208688062153e-5	7.22916613090665	7.587220620188363e-5
Rothia	crew	ear	no	8	1	7.534349078094892e-5	10.808121040335816	7.586142547896903e-5
Sinorhizobium	surfaces	lab_overhead_3	no	5	1	1.2943322322961478e-5	6.188306567876523	7.583545214485181e-5
Rhodovulum	surfaces	port_panel	yes	5	1	6.054094265169027e-6	3.151590529993154	7.471779095204846e-5
Colletotrichum	surfaces	ARED_foot_platform	yes	5	1	4.554769594226847e-6	3.9909553506172486	7.468083952938648e-5
Shewanella	surfaces	dining_table	yes	5	1	6.836008142056029e-6	4.041618123846422	7.4442162318103e-5
Methylocystis	surfaces	lab_overhead_3	yes	5	1	7.780113163301383e-6	4.136193804208798	7.429589779148889e-5
Enhydrobacter	surfaces	PMM_port_1	yes	2	1	4.8103273842202844e-5	4.873196380907659	7.416113324529639e-5
Paracoccus	surfaces	ARED_foot_platform	no	5	1	1.3202877839057093e-5	5.772880469801447	7.410815180960913e-5
Capnocytophaga	surfaces	lab_overhead_3	no	5	1	1.2647319765069303e-5	6.106449730162693	7.410116111402707e-5
Massilia	surfaces	PMM_port_1	yes	2	1	4.791200758237298e-5	4.863177659587132	7.386625679619851e-5
Xanthobacter	surfaces	port_crew_quarters	yes	5	1	5.781659766307565e-6	3.8265245974697706	7.32502069020439e-5
Xanthomonas	crew	nostril	no	8	1	6.304392558597051e-5	5.502012442159203	7.260334620489086e-5
Bordetella	surfaces	WHC	no	5	1	7.85254765146606e-6	6.857335241568355	7.241932292214814e-5
Alloprevotella	surfaces	PMM_port_1	yes	2	1	4.694398845166902e-5	4.792854241367886	7.237385534403064e-5
Capnocytophaga	crew	nostril	no	8	1	6.276664237058271e-5	5.47615558504527	7.228401822687413e-5
Thauera	surfaces	dining_table	no	5	1	4.886581701617208e-6	4.501290550818816	7.22359231500467e-5
Kingella	surfaces	lab_overhead_3	no	5	1	1.2292023234498786e-5	6.0659167721181095	7.201946428465016e-5
Dialister	surfaces	ARED_foot_platform	yes	5	1	4.3836260831485185e-06	4.016687998449046	7.187473906196954e-5
Dermacoccus	surfaces	PMM_port_1	yes	2	1	4.6452414817089595e-5	4.833639827278089	7.161599304273472e-5
Curtobacterium	surfaces	PMM_port_1	no	2	1	6.684334591940878e-5	7.142500229626524	7.144833785107803e-5
Acetobacter	surfaces	overhead_4	no	5	1	7.1430071393449235e-6	5.04814716868792	7.118148700034175e-5
Methylopila	surfaces	port_panel	no	5	1	7.766228948362659e-6	4.670954829267959	7.11171423725293e-5
Salinarimonas	surfaces	lab_overhead_3	no	5	1	1.2053250931492715e-5	6.072730344616426	7.062048764586165e-5
Pyrenochaeta	surfaces	port_panel	no	5	1	7.707118638932279e-6	4.689300617780167	7.057585569151653e-5
Xanthobacter	surfaces	PMM_port_1	yes	2	1	4.575534011635046e-5	4.815430983193794	7.054130839792193e-5
Rhodanobacter	surfaces	lab_overhead_3	no	5	1	1.200420372655168e-5	6.048439457148293	7.033311807641608e-5
Paracoccus	surfaces	overhead_4	no	5	1	7.051271756082688e-6	5.031811532685427	7.026732565851912e-5
Pseudoperonospora	surfaces	port_crew_quarters	no	5	1	8.93552803136069e-6	5.670636773885778	7.023303336932174e-5
Plasmodium	crew	nostril	no	8	1	6.081712776159368e-5	5.380694360877035	7.003889654746808e-5
Xanthomonas	surfaces	dining_table	yes	5	1	6.4116608685197935e-6	4.041531164075633	6.982114257099545e-5
Inquilinus	surfaces	lab_overhead_3	no	5	1	1.1900507056368736e-5	6.069746897967944	6.972555506647014e-5
Anaerococcus	crew	skin	no	8	1	6.552018059570222e-5	7.354745396610839	6.964289131862037e-5
Dietzia	surfaces	PMM_port_1	yes	2	1	4.504748001816374e-5	4.760840009620624	6.944999583502111e-5
Erysiphe	surfaces	port_crew_quarters	no	5	1	8.833919314140856e-6	5.647463648689019	6.943439131906253e-5
Enhydrobacter	surfaces	PMM_port_1	no	2	1	6.462697765467786e-5	7.08643951745983	6.907927887590602e-5
Filobasidiella	surfaces	port_panel	no	5	1	7.5332345426190094e-6	4.646987829551421	6.898355908063223e-5
Dolosigranulum	surfaces	PMM_port_1	no	2	1	6.385865696574397e-5	7.067600373498259	6.825802680652118e-5
Roseomonas	surfaces	overhead_4	yes	5	1	6.352666444998052e-6	3.8370100366522935	6.807301904142753e-5
Cyberlindnera	surfaces	PMM_port_1	yes	2	1	4.4120689920333446e-5	4.768396353769522	6.80211574536444e-5
Pseudoflavonifractor	surfaces	PMM_port_1	no	2	1	6.343313047596163e-5	7.064873445338933	6.780318481756377e-5
Sinorhizobium	surfaces	overhead_4	yes	5	1	6.290373365669749e-6	3.7781302730204094	6.740550753079193e-5
Xanthobacter	surfaces	lab_overhead_3	no	5	1	1.1498399782431227e-5	5.972602662178167	6.736959218701001e-5
Faecalibacterium	surfaces	overhead_4	no	5	1	6.718020057494376e-6	4.885456469788835	6.694640619306816e-5
Nocardioides	surfaces	lab_overhead_3	no	5	1	1.141774851518304e-5	5.9797997158376095	6.689705313055992e-5
Verrucosispora	surfaces	PMM_port_1	yes	2	1	4.338616813997469e-5	4.701703216793273	6.688874040021369e-5
Achromobacter	surfaces	dining_table	no	5	1	4.523483298325285e-6	4.392999578596101	6.68684188376928e-5
Schizophyllum	surfaces	port_panel	no	5	1	7.286966516984767e-6	4.564569951224442	6.67284262024643e-5
Pantoea	surfaces	PMM_port_1	yes	2	1	4.328021885328064e-5	4.715056617242787	6.672539768899748e-5
Catellibacterium	surfaces	PMM_port_1	no	2	1	6.231805542077273e-5	7.0435442135294295	6.661128967562245e-5
Brevundimonas	surfaces	PMM_port_1	no	2	1	6.216485009557004e-5	7.033187409861862	6.644752968298439e-5
Alloprevotella	surfaces	port_panel	no	5	1	7.2450977876526076e-6	4.594694849025824	6.634502463077876e-5
Cryptococcus	surfaces	overhead_4	no	5	1	6.645964635690809e-6	4.902499225629201	6.622835958183585e-5
Odoribacter	surfaces	PMM_port_1	no	2	1	6.191792323972483e-5	7.0313640154655435	6.61835914677699e-5
Comamonas	surfaces	dining_table	no	5	1	4.465819875174866e-6	4.345964721522155	6.601600894103972e-5
Microbacterium	surfaces	WHC	no	5	1	7.134017253824607e-6	6.757313370923827	6.579274933026922e-5
Blumeria	surfaces	WHC	no	5	1	7.126075832123185e-6	6.741853268350388	6.571951037545065e-5
Trichoderma	surfaces	port_panel	no	5	1	7.1617849619885135e-06	4.588313221505222	6.558210994932834e-5
Epichloe	surfaces	dining_table	no	5	1	4.428788375919226e-6	4.32035158893801	6.546859058241982e-5
Psychrobacter	surfaces	dining_table	yes	5	1	5.999592655775265e-6	3.968627457055415	6.533383826388958e-5
Pseudoperonospora	surfaces	ARED_foot_platform	no	5	1	1.1612723145165709e-5	5.59124969343789	6.518256551757682e-5
Mesorhizobium	surfaces	PMM_port_1	no	2	1	6.094650416449196e-5	6.998908915706984	6.514524909684938e-5
Exiguobacterium	surfaces	dining_table	yes	5	1	5.981300874180668e-6	3.862818550385704	6.513464602387818e-5
Roseomonas	surfaces	PMM_port_1	yes	2	1	4.165865715254716e-5	4.65471433268655	6.422542536386939e-5
Shuttleworthia	crew	mouth	no	8	1	5.8244714041321655e-5	9.368963767069234	6.39985120984387e-5
Massilia	surfaces	lab_overhead_3	no	5	1	1.0892678396661524e-5	5.877563402803064	6.382064594141103e-5
Kocuria	surfaces	WHC	yes	5	1	7.179229692563541e-6	6.472574169677156	6.366646652493038e-5
Physarum	surfaces	port_panel	no	5	1	6.945536691963469e-6	4.5253635169590956	6.360187486877144e-5
Roseburia	surfaces	ARED_foot_platform	no	5	1	1.1321916441014344e-5	5.538768963650019	6.355025870983311e-5
Nocardia	surfaces	port_panel	no	5	1	6.932765515262556e-6	4.576824014772464	6.348492627019901e-5
Microvirga	surfaces	port_crew_quarters	no	5	1	8.060816126009398e-6	5.523524654436176	6.335781903151554e-5
Nocardia	surfaces	PMM_port_1	no	2	1	5.885150204550043e-5	6.948078464882566	6.290591746050517e-5
Bifidobacterium	surfaces	WHC	yes	5	1	7.0366235402654965e-6	6.434170812746586	6.240181415826533e-5
Arthrobacter	surfaces	port_crew_quarters	no	5	1	7.919805075945e-6	5.481085472860863	6.224947560179795e-5
Hammondia	surfaces	lab_overhead_3	no	5	1	1.0596686530671911e-5	5.855929542626437	6.208641755487844e-5
Afipia	surfaces	PMM_port_1	yes	2	1	4.020042998879052e-5	4.64241889294499	6.197726696724923e-5
Eikenella	surfaces	overhead_4	no	5	1	6.192731750213851e-6	4.842259739596888	6.171180372288929e-5
Frankia	surfaces	PMM_port_1	yes	2	1	3.997136584505292e-5	4.599055350744086	6.162411727225821e-5
Rhodococcus	surfaces	port_crew_quarters	no	5	1	7.803129812241563e-6	5.491804121291688	6.133241086199766e-5
Eubacterium	crew	mouth	no	8	1	5.571333759048011e-5	9.299361162452069	6.121706954040756e-5
Puccinia	surfaces	PMM_port_1	no	2	1	5.713785262191049e-5	6.914390589009594	6.10742107843825e-5
Achromobacter	surfaces	lab_overhead_3	no	5	1	1.0398047788598963e-5	5.814294261008633	6.0922585082603274e-5
Dietzia	surfaces	ARED_foot_platform	yes	5	1	3.7071043119325855e-6	3.72474340311273	6.078236374218357e-5
Saccharomyces	surfaces	PMM_port_1	yes	2	1	3.9276158623588685e-5	4.61084723127284	6.055231173250993e-5
Aerococcus	surfaces	overhead_4	no	5	1	6.068999608985282e-6	4.821693489483366	6.047878832327239e-5
Citrobacter	surfaces	ARED_foot_platform	no	5	1	1.0710671335213207e-5	5.462973910560704	6.011932148192142e-5
Hoeflea	surfaces	overhead_4	yes	5	1	5.6021637412437845e-6	3.586439744491948	6.003088661000837e-5
Achromobacter	surfaces	port_panel	no	5	1	6.550041780297115e-6	4.425497250776299	5.9980237117991906e-5
Kingella	surfaces	PMM_port_1	no	2	1	5.602792537055948e-5	6.8930417915249595	5.988781809033246e-5
Oribacterium	surfaces	PMM_port_1	yes	2	1	3.8805768497687625e-5	4.539894136911129	5.982710818568575e-5
Gardnerella	surfaces	WHC	yes	5	1	6.732702034293936e-6	6.325226990267585	5.970659347098355e-5
Slackia	surfaces	ARED_foot_platform	no	5	1	1.0634196326134388e-5	5.459351656722651	5.9690064947736967e-5
Janthinobacterium	surfaces	lab_overhead_3	no	5	1	1.0170983763668529e-5	5.786158830375203	5.9592207721461466e-5
Staphylococcus	crew	saliva	no	31	1	5.537507918975402e-5	10.18378776245878	5.9233761329438776e-5
Rhodosporidium	surfaces	lab_overhead_3	no	5	1	1.0056851739527503e-5	5.790467724415763	5.8923503548067946e-5
Chroococcidiopsis	surfaces	PMM_port_1	yes	2	1	3.808929268708421e-5	4.563920507091952	5.872251272236046e-5
Dialister	crew	mouth	no	8	1	5.3287176944427846e-5	9.236627817616514	5.8551236700212404e-5
Alternaria	surfaces	ARED_foot_platform	yes	5	1	3.5689709697176572e-6	3.6252334137486275	5.8517504071414216e-5
Shuttleworthia	crew	saliva	no	31	1	5.447879148426865e-5	10.16047668766942	5.8275017923450945e-5
Gordonia	surfaces	PMM_port_1	no	2	1	5.44839565987857e-5	6.853002049374165	5.8237481756627536e-5
Alloprevotella	crew	skin	no	8	1	5.4626736918925e-5	7.11520752868251	5.806400207915646e-5
Pseudozyma	surfaces	port_crew_quarters	no	5	1	7.344484723198147e-6	5.388996097205991	5.7727471598150205e-5
Pannonibacter	surfaces	PMM_port_1	yes	2	1	3.7359078764185386e-5	4.5076090773539566	5.759673712107156e-5
Cryptococcus	surfaces	port_panel	no	5	1	6.2635729754775525e-6	4.444392029755406	5.735697647075895e-5
Alicycliphilus	surfaces	ARED_foot_platform	yes	5	1	3.495962880966605e-6	3.675284460329478	5.7320450027829814e-5
Blastomonas	surfaces	PMM_port_1	yes	2	1	3.711248148997878e-5	4.4912728639468815	5.721655648367141e-5
Afipia	surfaces	ARED_foot_platform	no	5	1	1.0140798939876878e-5	5.407018746792726	5.6920610526590306e-5
Negativicoccus	surfaces	ARED_foot_platform	no	5	1	1.011482867429917e-5	5.406277291694969	5.6774838642048956e-5
Parvimonas	surfaces	PMM_port_1	no	2	1	5.2852808985006766e-5	6.811612065779836	5.649396062986094e-5
Cronartium	crew	nostril	no	8	1	4.9045656463274645e-5	5.106063869290904	5.648250395184294e-5
Mogibacterium	surfaces	port_panel	no	5	1	6.160022335618942e-6	4.378320311802359	5.6408739476130577e-5
Enterococcus	crew	nostril	no	8	1	4.8942496772694324e-5	5.073273244171143	5.636370204253958e-5
Comamonas	surfaces	dining_table	yes	5	1	5.1671663272677715e-06	3.7006298210215203	5.6268954990362686e-5
Mycobacterium	surfaces	WHC	yes	5	1	6.319544884251841e-6	6.33715925283349	5.6042654999988895e-5
Pleomorphomonas	surfaces	lab_overhead_3	no	5	1	9.515344935316336e-6	5.703014136845849	5.575079314866628e-5
Rhodanobacter	surfaces	port_panel	no	5	1	6.022254340523516e-6	4.329225974408962	5.514716629991808e-5
Rhodobacter	surfaces	port_panel	no	5	1	6.021557562263451e-6	4.336194876420357	5.514078574134163e-5
Nocardiopsis	surfaces	ARED_foot_platform	yes	5	1	3.3550035539640617e-6	3.6359397244720086	5.500925499100729e-5
Stenotrophomonas	surfaces	lab_overhead_3	no	5	1	9.377672290130426e-6	5.6578460735260085	5.494416351871958e-5
Fusarium	surfaces	PMM_port_1	no	2	1	5.1297078913676666e-5	6.762188457099633	5.483105273360616e-5
Variovorax	surfaces	overhead_4	no	5	1	5.427323272744807e-6	4.620248354932069	5.4084355993093144e-5
Bipolaris	surfaces	port_panel	no	5	1	5.905069035359983e-6	4.316704710866525	5.407407354322819e-5
Herbaspirillum	surfaces	port_panel	no	5	1	5.887354368120899e-6	4.298629080074921	5.3911856266284595e-5
Pleomorphomonas	surfaces	PMM_port_1	yes	2	1	3.4814593613350385e-5	4.393610420175076	5.3673887650768e-5
Serinicoccus	surfaces	PMM_port_1	yes	2	1	3.4814593613350385e-5	4.460832163100606	5.3673887650768e-5
Dialister	crew	saliva	no	31	1	5.009015538705003e-5	10.037040775990498	5.358057004277854e-5
Enterococcus	crew	saliva	no	31	1	4.987209677483028e-5	10.03043374970393	5.334731652908527e-5
Arthrobacter	surfaces	PMM_port_1	no	2	1	4.978773697308833e-5	6.71778112403635	5.32177287531762e-5
Anaerotruncus	surfaces	PMM_port_1	no	2	1	4.9761041554646985e-5	6.713052017960379	5.3189194225922395e-5
Pyrenochaeta	surfaces	dining_table	no	5	1	3.581951917161856e-6	4.0025061350934585	5.2950225579904805e-5
Psychrobacter	surfaces	PMM_port_1	yes	2	1	3.428304188565482e-5	4.402737943604138	5.2854390860721805e-5
Cyberlindnera	surfaces	ARED_foot_platform	no	5	1	9.412670554234295e-6	5.270075025391907	5.283360392107135e-5
Prevotella	crew	ear	no	8	1	5.206657356581552e-5	10.282504093261608	5.242449546161878e-5
Anaerostipes	surfaces	PMM_port_1	no	2	1	4.89933102622286e-5	6.6873803218450725	5.236857215793542e-5
Hortaea	surfaces	port_panel	no	5	1	5.690131347605273e-6	4.245044577057373	5.210583976555974e-5
Pseudoxanthomonas	surfaces	dining_table	no	5	1	3.5214622610466566e-6	4.009850987788643	5.205603687759288e-5
Phenylobacterium	surfaces	PMM_port_1	yes	2	1	3.3743117719090354e-5	4.385616897962379	5.2021986226677685e-5
Aggregatibacter	surfaces	lab_overhead_3	yes	5	1	5.408432465719712e-6	3.593743507058697	5.164762224548073e-5
Butyrivibrio	surfaces	PMM_port_1	yes	2	1	3.34698895970662e-5	4.361137789047403	5.1600748636274474e-5
Erythrobacter	surfaces	PMM_port_1	yes	2	1	3.3194412570118105e-5	4.392127398285657	5.117604389437826e-5
Geodermatophilus	surfaces	PMM_port_1	yes	2	1	3.3194412570118105e-5	4.408438241682415	5.117604389437826e-5
Cyberlindnera	surfaces	overhead_4	no	5	1	5.13245086335174e-6	4.547260102386879	5.114589377871869e-5
Marinobacter	surfaces	overhead_4	no	5	1	5.106799611846586e-6	4.506307474233398	5.0890273955031365e-5
Arthrobacter	crew	nostril	no	8	1	4.398480167224268e-5	4.929638011926179	5.0654266114957015e-5
Sediminibacterium	surfaces	ARED_foot_platform	no	5	1	9.004309565176213e-6	5.243934618943917	5.0541461364036245e-5
Acidovorax	surfaces	PMM_port_1	no	2	1	4.7180970294775705e-5	6.635819600074171	5.0431375919259594e-5
Facklamia	surfaces	overhead_4	no	5	1	5.059779369988815e-6	4.592243810906021	5.042170789185103e-5
Pediococcus	surfaces	PMM_port_1	no	2	1	4.7131245035611755e-5	6.630536456942445	5.037822497255561e-5
Halomonas	surfaces	lab_overhead_3	no	5	1	8.573513578282694e-6	5.5468270860791	5.023256490535514e-5
Bordetella	surfaces	WHC	yes	5	1	5.651583595426048e-6	6.104460264673745	5.0119075889680295e-5
Nocardia	surfaces	port_panel	yes	5	1	4.0569797026239725e-6	2.5721377352863475	5.007001015186514e-5
Curvibacter	surfaces	lab_overhead_3	yes	5	1	5.226841398017235e-6	3.5669493339783966	4.9913525179963795e-5
Agromyces	surfaces	PMM_port_1	yes	2	1	3.235391127176831e-5	4.325061863963503	4.988023752194219e-5
Pseudoflavonifractor	surfaces	PMM_port_1	yes	2	1	3.235391127176831e-5	4.317242978129972	4.988023752194219e-5
Chlamydia	surfaces	ARED_foot_platform	no	5	1	8.87402794758042e-6	5.231972102411268	4.981018671221534e-5
Alistipes	surfaces	ARED_foot_platform	no	5	1	8.84479075010757e-6	5.245146855666246	4.964607744034161e-5
Cronobacter	surfaces	WHC	no	5	1	5.377939188536459e-6	6.342206837630533	4.959749778501303e-5
Shinella	surfaces	PMM_port_1	yes	2	1	3.206884922813519e-5	4.298627081907044	4.944075549686421e-5
Polaromonas	surfaces	overhead_4	no	5	1	4.94232007282106e-6	4.494419061990917	4.925120263106774e-5
Cyberlindnera	surfaces	port_crew_quarters	no	5	1	6.229259988837455e-6	5.130503831521486	4.896183226405031e-5
Eubacterium	crew	saliva	no	31	1	4.551911898182067e-5	9.899973880243342	4.869101171767496e-5
Peptoniphilus	crew	skin	no	8	1	4.572334637855037e-5	6.82288425296135	4.8600385615754716e-5
Haemophilus	crew	ear	no	8	1	4.8184890106749786e-5	10.16440148886056	4.851612809755552e-5
Listeria	surfaces	PMM_port_1	no	2	1	4.5104230154924484e-5	6.549962340431788	4.8211564371826247e-5
Pestalotiopsis	surfaces	port_panel	no	5	1	5.20664768807849e-6	4.108101942188229	4.7678468839724896e-5
Bradyrhizobium	surfaces	WHC	yes	5	1	5.359168356074454e-6	6.007452356953616	4.752589446983494e-5
Eikenella	surfaces	PMM_port_1	no	2	1	4.44382069223354e-5	6.554505505519446	4.749965726597812e-5
Enterococcus	crew	mouth	no	8	1	4.269653012567347e-5	8.918423533261976	4.691437574696798e-5
Peptoclostridium	surfaces	WHC	no	5	1	5.083164103676711e-6	6.274917315876879	4.687896451309125e-5
Lactobacillus	crew	mouth	no	8	1	4.265805145082653e-5	8.913958286851951	4.687209589413916e-5
Inquilinus	surfaces	port_panel	no	5	1	5.071101589552994e-6	4.1335364696244214	4.6437242080769916e-5
Alicycliphilus	surfaces	dining_table	yes	5	1	4.259144454511437e-6	3.3900860620410542	4.6380857984705126e-5
Deinococcus	surfaces	overhead_4	yes	5	1	4.3192532098217374e-6	3.290086338234707	4.628365246981455e-5
Alternaria	surfaces	port_crew_quarters	no	5	1	5.873971909192479e-6	5.0350106870461175	4.6169276584536874e-5
Pseudoxanthomonas	surfaces	PMM_port_1	yes	2	1	2.968998519198305e-5	4.162930694829992	4.577324518693716e-5
Cyberlindnera	surfaces	PMM_port_1	no	2	1	4.274284201247279e-5	6.522361966014415	4.568749476581287e-5
Citreicella	surfaces	lab_overhead_3	no	5	1	7.786803238137482e-6	5.429274551400736	4.562319701175765e-5
Eimeria	surfaces	ARED_foot_platform	no	5	1	8.114970793954909e-6	5.073520843617818	4.5549575998493355e-5
Aeromonas	surfaces	dining_table	no	5	1	3.0577097907131205e-6	3.8763976102447675	4.520061321884776e-5
Alloscardovia	crew	mouth	no	8	1	4.107770956735748e-5	8.85614727037061	4.5135637387756765e-5
Lachnoanaerobaculum	surfaces	port_crew_quarters	no	5	1	5.6996711723743884e-06	5.023070667719274	4.479927702521836e-5
Thiomonas	surfaces	overhead_4	yes	5	1	4.151774163061402e-6	3.211277084262716	4.448900380726227e-5
Turicella	surfaces	PMM_port_1	yes	2	1	2.8747204549423794e-5	4.137987508298327	4.431975407771911e-5
Kocuria	surfaces	WHC	no	5	1	4.805280448594962e-6	6.1929426385609245	4.431621073618231e-5
Aureobasidium	surfaces	port_panel	no	5	1	4.833754521760487e-6	4.0187517263110335	4.4263800462690814e-5
Gordonia	surfaces	overhead_4	no	5	1	4.428378882998677e-6	4.364962152244974	4.412967644347988e-5
Scytonema	surfaces	PMM_port_1	yes	2	1	2.858705174592366e-5	4.192212820104833	4.407284544861119e-5
Varibaculum	surfaces	overhead_4	no	5	1	4.410446406794843e-6	4.326058576070317	4.395097575105635e-5
Clostridium	crew	mouth	no	8	1	3.9865199143967415e-5	8.817534413989835	4.380334716575036e-5
Micrococcus	surfaces	WHC	yes	5	1	4.912445921078328e-6	5.925810578477867	4.3564294107183714e-5
Debaryomyces	surfaces	overhead_4	no	5	1	4.360465921638767e-6	4.301561267293696	4.3452910274569334e-5
Nocardia	surfaces	dining_table	no	5	1	2.931804700179047e-6	3.744656927789574	4.333942046707015e-5
Kineococcus	surfaces	PMM_port_1	yes	2	1	2.8101117448906534e-5	4.205917633716684	4.332367735107664e-5
Escherichia	surfaces	PMM_port_1	no	2	1	4.050641281480004e-5	6.419324497451111	4.329699281386104e-5
Trichophyton	surfaces	port_panel	no	5	1	4.68577276005395e-6	4.007335298045475	4.290869747953188e-5
Pandoraea	surfaces	port_panel	no	5	1	4.679929498891664e-6	3.932132185165339	4.2855189394879576e-5
Johnsonella	surfaces	ARED_foot_platform	no	5	1	7.628332326888311e-6	4.975459174840815	4.281805959476796e-5
Scardovia	surfaces	ARED_foot_platform	no	5	1	7.608394879771125e-6	4.930330865324231	4.270615010233249e-5
Acidovorax	crew	skin	no	8	1	4.0066098548500204e-5	6.6186119729571535	4.258716812751525e-5
Porphyrobacter	surfaces	PMM_port_1	yes	2	1	2.7606631019201833e-5	4.18711148007186	4.2561324374403614e-5
Helcococcus	crew	nostril	no	8	1	3.691392377496421e-5	4.661908712871015	4.2511223130608615e-5
Shigella	surfaces	port_panel	no	5	1	4.6410865366029305e-6	3.9969872415111847	4.2499495467025305e-5
Alloprevotella	surfaces	lab_overhead_3	no	5	1	7.243721722222905e-6	5.273512253090093	4.24412603124118e-5
Psychrobacter	surfaces	overhead_4	no	5	1	4.251940708162377e-6	4.236557425798035	4.2371434934900634e-5
Zymoseptoria	surfaces	port_panel	no	5	1	4.610401180550716e-6	3.9368875286717504	4.221850261327005e-5
Halomonas	surfaces	port_panel	no	5	1	4.605744200153382e-6	3.960121952454734	4.217585757406951e-5
Massilia	surfaces	ARED_foot_platform	no	5	1	7.508557771811106e-6	4.927756407510002	4.2145761401995784e-5
Beutenbergia	surfaces	PMM_port_1	yes	2	1	2.727199282168007e-5	4.106196090837705	4.204541046723823e-5
Arthrobacter	surfaces	lab_overhead_3	no	5	1	7.153543305041469e-6	5.279099820037686	4.1912901296849824e-5
Atopobium	surfaces	port_crew_quarters	yes	5	1	3.301297639796963e-6	3.035528948958767	4.182548695956812e-5
Janthinobacterium	surfaces	port_panel	no	5	1	4.5594660173620905e-6	3.86139118220236	4.1752077624213145e-5
Veillonella	crew	ear	no	8	1	4.133210555999097e-5	9.950790499935636	4.1616235368549855e-5
Sordaria	surfaces	port_panel	no	5	1	4.541443848307107e-6	3.869217299571149	4.1587044482508605e-5
Parvimonas	surfaces	port_crew_quarters	no	5	1	5.2430018336748386e-6	4.880458217455555	4.1209867111101906e-5
Herbaspirillum	surfaces	lab_overhead_3	no	5	1	7.026952547861354e-6	5.299405551404939	4.117120089964326e-5
Acidithiobacillus	surfaces	overhead_4	no	5	1	4.1291468250458125e-6	4.253624700133182	4.114776946400418e-5
Actinobacillus	crew	saliva	no	31	1	3.8303165243463724e-5	9.651239629517994	4.097223121647807e-5
Streptomyces	surfaces	WHC	yes	5	1	4.607879820150851e-6	5.813357172022504	4.0863357056874097e-5
Shewanella	surfaces	dining_table	no	5	1	2.7567510880309883e-6	3.6133512206487657	4.075168940138873e-5
Mitsuaria	surfaces	overhead_4	no	5	1	4.08865717035392e-6	4.220328230861012	4.0744282000968606e-5
Geobacillus	surfaces	overhead_4	no	5	1	4.073200914106187e-6	4.20139072078202	4.0590257332966835e-5
Sordaria	surfaces	dining_table	no	5	1	2.7438080227278524e-6	3.6147235580737194	4.056035846134655e-5
Kytococcus	surfaces	PMM_port_1	no	2	1	3.776527153189214e-5	6.317352688850011	4.0367007999592886e-5
Sinorhizobium	surfaces	port_panel	no	5	1	4.39456632194516e-6	3.880224548304168	4.024205323604146e-5
Desulfovibrio	surfaces	port_panel	no	5	1	4.380348127417234e-6	3.87475569216231	4.0111853962849025e-5
Erysiphe	surfaces	WHC	no	5	1	4.305318784481466e-6	5.969125436729603	3.9705365083387065e-5
Alternaria	surfaces	PMM_port_1	yes	2	1	2.571228141424114e-5	4.013125972314983	3.964079314554139e-5
Chryseobacterium	surfaces	PMM_port_1	yes	2	1	2.571228141424114e-5	3.8997097218823127	3.964079314554139e-5
Alcaligenes	surfaces	overhead_4	no	5	1	3.948919888132658e-6	4.120857188266507	3.935177218768456e-5
Alicycliphilus	surfaces	PMM_port_1	yes	2	1	2.5352651375359982e-5	3.9800297898450427	3.908634915239518e-5
Serratia	surfaces	PMM_port_1	yes	2	1	2.5352651375359982e-5	3.908480618538851	3.908634915239518e-5
Shewanella	surfaces	PMM_port_1	yes	2	1	2.5352651375359982e-5	3.966341543676452	3.908634915239518e-5
Candidatus Saccharimonas	crew	saliva	no	31	1	3.632644372031059e-5	9.573833257428454	3.885776650364237e-5
Varibaculum	surfaces	port_crew_quarters	no	5	1	4.939938003301982e-6	4.794175689990936	3.8827792762847636e-5
Actinomycetospora	surfaces	PMM_port_1	yes	2	1	2.5170909595766456e-5	3.9312175783456427	3.88061566570385e-5
Thiobacillus	surfaces	overhead_4	no	5	1	3.889670400191414e-6	4.137953358714334	3.8761339254692505e-5
Pseudoclavibacter	surfaces	PMM_port_1	no	2	1	3.623262578495227e-5	6.264532220683903	3.872877475996115e-5
Acetobacter	surfaces	lab_overhead_3	no	5	1	6.555026079109397e-6	5.1551044632498675	3.840616451687169e-5
Propionimicrobium	surfaces	ARED_foot_platform	no	5	1	6.826280628987749e-6	4.829187027350321	3.831611920633712e-5
Rhodococcus	crew	nostril	no	8	1	3.306379547433306e-5	4.554089233239681	3.80772955896787e-5
Coprobacillus	surfaces	PMM_port_1	no	2	1	3.5612512231671085e-5	6.230407420175526	3.80659401568836e-5
Actinosynnema	surfaces	PMM_port_1	yes	2	1	2.4617635228253948e-5	3.874683283681871	3.795316993050298e-5
Tistrella	surfaces	PMM_port_1	yes	2	1	2.4617635228253948e-5	3.869066533893864	3.795316993050298e-5
Xanthobacter	surfaces	port_panel	no	5	1	4.1431569823855885e-6	3.77878058993643	3.793984016530638e-5
Alloscardovia	crew	saliva	no	31	1	3.533644769208376e-5	9.533096399879119	3.7798784930864216e-5
Kocuria	crew	nostril	no	8	1	3.257043813197504e-5	4.505051416069282	3.750912992427928e-5
Stenotrophomonas	surfaces	port_crew_quarters	no	5	1	4.733647394565995e-6	4.704162045256706	3.7206353586977686e-5
Rhodobacter	surfaces	overhead_4	yes	5	1	3.459047181073933e-6	2.887421210191779	3.706597641496574e-5
Solirubrobacter	surfaces	PMM_port_1	yes	2	1	2.3859987357544713e-5	3.944862336317172	3.6785099231676927e-5
Vibrio	surfaces	dining_table	yes	5	1	3.353308253521506e-6	3.0579343159747108	3.651656231588444e-5
Shewanella	surfaces	lab_overhead_3	no	5	1	6.22820185637975e-6	5.093181808265202	3.649128809765248e-5
Dermabacter	surfaces	port_crew_quarters	yes	5	1	2.8779548291286107e-6	2.813960746443656	3.646198413765198e-5
Physarum	surfaces	overhead_4	no	5	1	3.635308192034099e-6	4.04837585544135	3.622656925375021e-5
Pasteurella	surfaces	ARED_foot_platform	no	5	1	6.4296332836031645e-6	4.761071186923533	3.6089725684791175e-5
Ochrobactrum	surfaces	overhead_4	no	5	1	3.6073783332784477e-6	4.0466121376413335	3.5948242655560774e-5
Saccharopolyspora	surfaces	PMM_port_1	yes	2	1	2.3077478830518306e-5	3.858735372251883	3.557870069571133e-5
Variovorax	surfaces	PMM_port_1	yes	2	1	2.3077478830518306e-5	3.8667884448097998	3.557870069571133e-5
Simonsiella	crew	mouth	no	8	1	3.2363680167140256e-5	8.511964080629486	3.5560778532748846e-5
Martelella	surfaces	PMM_port_1	yes	2	1	2.2877670058175227e-5	3.9467925242002275	3.527065419896096e-5
Oligella	surfaces	PMM_port_1	yes	2	1	2.2877670058175227e-5	3.8567507112719284	3.527065419896096e-5
Erysiphe	surfaces	WHC	yes	5	1	3.972811537287809e-6	5.62512659328454	3.523147796909033e-5
Trametes	surfaces	port_panel	no	5	1	3.832830318386911e-6	3.65708970896737	3.509810762145202e-5
Aeromonas	surfaces	ARED_foot_platform	no	5	1	6.249481719664649e-6	4.706002414797938	3.507852951893712e-5
Cyberlindnera	surfaces	WHC	no	5	1	3.7971061002493023e-6	5.842274818731008	3.501842523582442e-5
Methyloversatilis	surfaces	PMM_port_1	yes	2	1	2.2676100754063395e-5	3.82967785839986	3.4959893478818785e-5
Nesterenkonia	surfaces	PMM_port_1	yes	2	1	2.2676100754063395e-5	3.7687692619546334	3.4959893478818785e-5
Rhodobacter	surfaces	PMM_port_1	yes	2	1	2.2676100754063395e-5	3.786509792611379	3.4959893478818785e-5
Pseudomonas	crew	ear	no	8	1	3.459167171430755e-5	9.68311423330986	3.4829465674444726e-5
Betapapillomavirus	surfaces	overhead_4	no	5	1	3.4777564133137556e-6	3.9722465177432094	3.465653443926852e-5
Megasphaera	surfaces	WHC	no	5	1	3.7562247156028546e-6	5.807919424900447	3.464140081933929e-5
Blastococcus	surfaces	PMM_port_1	yes	2	1	2.206034496016672e-5	3.703173844176867	3.4010578726822196e-5
Caulobacter	surfaces	port_crew_quarters	no	5	1	4.321036182990349e-6	4.596459988224918	3.39632394823112e-5
Butyricimonas	surfaces	PMM_port_1	no	2	1	3.172642122493029e-5	6.065164515072163	3.391212739735458e-5
Candida	surfaces	overhead_4	no	5	1	3.3942179545923074e-6	3.9420300663672587	3.38240570809924e-5
Nakamurella	surfaces	PMM_port_1	yes	2	1	2.1851237445034095e-5	3.7427232775471637	3.368819629723509e-5
Herbaspirillum	surfaces	dining_table	no	5	1	2.2761488122800703e-6	3.3940590309066794	3.364718339356093e-5
Stenotrophomonas	surfaces	ARED_foot_platform	no	5	1	5.975062032472843e-6	4.637044612371362	3.3538203531992424e-5
Lachnoanaerobaculum	surfaces	PMM_port_1	no	2	1	3.128857202294049e-5	6.0522852792804365	3.344411375618662e-5
Nevskia	surfaces	lab_overhead_3	yes	5	1	3.4992312484431072e-6	3.0292081612137087	3.341577708784828e-5
Erwinia	surfaces	WHC	no	5	1	3.5928107268878386e-6	5.771343774670557	3.31343319107489e-5
Achromobacter	surfaces	PMM_port_1	yes	2	1	2.1426901178534277e-5	3.761508993768942	3.3033994287951154e-5
Flavobacterium	surfaces	PMM_port_1	yes	2	1	2.1426901178534277e-5	3.7615925781264323	3.3033994287951154e-5
Azorhizobium	surfaces	lab_overhead_3	no	5	1	5.637080447383644e-6	4.954160486065806	3.3027883710032716e-5
Epichloe	surfaces	overhead_4	no	5	1	3.2987012740469227e-6	3.9133006824115215	3.287221435958352e-5
Janthinobacterium	surfaces	dining_table	no	5	1	2.2218924769172156e-6	3.3716868912927973	3.284513879244902e-5
Gemella	surfaces	WHC	yes	5	1	3.6913017095507487e-6	5.511377115194015	3.2735007345978024e-5
Anoxybacillus	surfaces	overhead_4	no	5	1	3.2825517156767353e-6	3.8962573752835	3.271128079802275e-5
Chlamydia	surfaces	ARED_foot_platform	yes	5	1	1.9947787284879247e-6	2.90069604804801	3.270675871457064e-5
Massilia	surfaces	PMM_port_1	no	2	1	3.0383668589789628e-5	6.005042047276825	3.247686944300824e-5
Puccinia	crew	skin	no	8	1	3.049868615552966e-5	6.266292073242782	3.2417747722593855e-5
Sphingomonas	surfaces	WHC	no	5	1	3.512098268217808e-6	5.689998186734629	3.238996946078984e-5
Leifsonia	surfaces	PMM_port_1	yes	2	1	2.0993989862579376e-5	3.7656341020302024	3.2366572068597735e-5
Methylibium	surfaces	PMM_port_1	yes	2	1	2.0993989862579376e-5	3.6842656259263586	3.2366572068597735e-5
Selenomonas	surfaces	PMM_port_1	yes	2	1	2.0993989862579376e-5	3.654870758196709	3.2366572068597735e-5
Leuconostoc	surfaces	ARED_foot_platform	no	5	1	5.7633094587910675e-6	4.598347335687534	3.234962994464451e-5
Reticulomyxa	surfaces	port_crew_quarters	no	5	1	4.104894374858832e-6	4.587118846091913	3.226437011838232e-5
Lactobacillus	crew	saliva	no	31	1	3.0077731327467172e-5	9.30066852857037	3.2173627285969186e-5
Neisseria	crew	ear	no	8	1	3.188198097130083e-5	9.571516282403941	3.2101147670580296e-5
Treponema	surfaces	port_crew_quarters	no	5	1	4.079630582841946e-6	4.523775831250509	3.206579732654168e-5
Nocardioides	surfaces	ARED_foot_platform	no	5	1	5.705319301081529e-6	4.607766710476483	3.2024129439119224e-5
Patulibacter	surfaces	lab_overhead_3	yes	5	1	3.3529095155688263e-6	2.9668100343633017	3.201848320765385e-5
Serratia	surfaces	PMM_port_1	no	2	1	2.994837225320019e-5	5.980274302331894	3.2011584540013163e-5
Pseudoperonospora	surfaces	PMM_port_1	no	2	1	2.979267969775169e-5	5.972774654420869	3.184516596611362e-5
Comamonas	surfaces	port_crew_quarters	no	5	1	4.050398209659777e-6	4.525828260051231	3.183603158310021e-5
Atopobium	crew	nostril	no	8	1	2.76262287546409e-5	4.3319359613322534	3.1815224575023216e-5
Pseudozyma	surfaces	lab_overhead_3	no	5	1	5.418266614397951e-6	4.897544938210921	3.1745844559189614e-5
Thermus	surfaces	PMM_port_1	yes	2	1	2.055196162378421e-5	3.602135333177732	3.168509422941766e-5
Trichosporon	surfaces	overhead_4	no	5	1	3.165530083694119e-6	3.8388846283371976	3.154513695786788e-5
Achromobacter	surfaces	port_crew_quarters	no	5	1	4.0092498961242185e-6	4.488791775553201	3.151260683780353e-5
Delftia	surfaces	PMM_port_1	yes	2	1	2.0327343277054315e-5	3.6772643956308175	3.1338798648875295e-5
Microlunatus	surfaces	PMM_port_1	yes	2	1	2.0327343277054315e-5	3.606503568110323	3.1338798648875295e-5
Acinetobacter	crew	ear	no	8	1	3.105918941104719e-5	9.544844353762677	3.127269998404586e-5
Nocardioides	surfaces	port_crew_quarters	no	5	1	3.973201076399283e-6	4.521895494846068	3.122926399004118e-5
Rhizobium	crew	skin	no	8	1	2.9378078376405273e-5	6.198429463340224	3.122662820700633e-5
Collimonas	surfaces	overhead_4	no	5	1	3.128849483032997e-6	3.830049114350017	3.117960747592985e-5
Nitrobacter	surfaces	port_panel	no	5	1	3.379716269002561e-6	3.5260393099057583	3.094883819155016e-5
Reticulomyxa	surfaces	lab_overhead_3	no	5	1	5.2548059440760615e-6	4.850375473784455	3.0788121840674727e-5
Saccharothrix	surfaces	PMM_port_1	yes	2	1	1.9870490707041408e-5	3.6908395392909736	3.063446604088431e-5
Aquamicrobium	surfaces	lab_overhead_3	no	5	1	5.180254170665483e-6	4.805192564134996	3.0351319966803278e-5
Hydrogenophaga	surfaces	lab_overhead_3	yes	5	1	3.1754258137274756e-6	2.8316531647091585	3.0323609277816995e-5
Cyberlindnera	surfaces	WHC	yes	5	1	3.400709092640874e-6	5.39273423465491	3.0157989210446245e-5
Aerococcus	surfaces	WHC	no	5	1	3.26994478575571e-6	5.615794394119553	3.0156733570795424e-5
Herbaspirillum	surfaces	port_crew_quarters	no	5	1	3.829330361110927e-6	4.45726156331662	3.0098443661096765e-5
Microbotryum	surfaces	overhead_4	no	5	1	3.0045493431815583e-6	3.785155400924704	2.994093185705216e-5
Thioalkalivibrio	surfaces	lab_overhead_3	no	5	1	5.08535415077118e-6	4.799373844515828	2.979529688882794e-5
Burkholderia	surfaces	WHC	no	5	1	3.221926647678859e-6	5.572977158317936	2.9713891170869516e-5
Methyloversatilis	surfaces	port_crew_quarters	no	5	1	3.7649714533130096e-6	4.399507946333212	2.9592584208457805e-5
Agrococcus	surfaces	PMM_port_1	yes	2	1	1.916480303294921e-5	3.6311294492732187	2.954650271847943e-5
Methylopila	surfaces	PMM_port_1	yes	2	1	1.916480303294921e-5	3.6287430668881253	2.954650271847943e-5
Rubrivivax	surfaces	PMM_port_1	yes	2	1	1.916480303294921e-5	3.5619534448648693	2.954650271847943e-5
Rhizophagus	surfaces	overhead_4	no	5	1	2.9629002880332103e-6	3.695940472118781	2.9525890737844973e-5
Gardnerella	crew	nostril	no	8	1	2.5564216423210555e-5	4.13183051992073	2.944054701828638e-5
Eimeria	surfaces	WHC	yes	5	1	3.314117775186594e-6	5.320233683314328	2.9390084651024917e-5
Eimeria	surfaces	WHC	no	5	1	3.186490876659759e-6	5.5721753375551994	2.9387088372805833e-5
Butyricicoccus	surfaces	PMM_port_1	no	2	1	2.739255183330669e-5	5.858145249824478	2.927968776950437e-5
Sinorhizobium	surfaces	overhead_4	no	5	1	2.9138549940965666e-6	3.67983939628719	2.903714462788388e-5
Chlamydia	surfaces	lab_overhead_3	no	5	1	4.9483007525368765e-6	4.774253825806164	2.8992295451967426e-5
Aureimonas	surfaces	port_panel	no	5	1	3.1648034371287285e-6	3.424678375424762	2.8980832024892258e-5
Claviceps	surfaces	port_panel	no	5	1	3.1606825853376683e-6	3.4028972330890026	2.894309643848739e-5
Psychrobacter	surfaces	PMM_port_1	no	2	1	2.702484989872564e-5	5.812842436231488	2.8886654002431774e-5
Emiliania	surfaces	port_panel	no	5	1	3.1497425058777104e-6	3.373528033263795	2.8842915617950978e-5
Ralstonia	surfaces	WHC	yes	5	1	3.249577638561642e-6	5.362609790211445	2.8817733211677153e-5
Kaistia	surfaces	dining_table	no	5	1	1.9483900039391907e-6	3.1734135388073508	2.880208685435293e-5
Massilia	surfaces	port_crew_quarters	no	5	1	3.645703086739359e-6	4.343986086947522	2.8655137743058922e-5
Exiguobacterium	surfaces	ARED_foot_platform	no	5	1	5.079614390203169e-6	4.402584914244996	2.851202888887259e-5
Flavonifractor	surfaces	PMM_port_1	no	2	1	2.6628603824903692e-5	5.816878542050443	2.8463109624675347e-5
Actinomycetospora	surfaces	PMM_port_1	no	2	1	2.6605111448186783e-5	5.789817914355706	2.8437998804061755e-5
Arsenicicoccus	surfaces	PMM_port_1	yes	2	1	1.8181328547786725e-5	3.4249571196811086	2.8030273644825506e-5
Parasutterella	surfaces	PMM_port_1	yes	2	1	1.8181328547786725e-5	3.4389630778981966	2.8030273644825506e-5
Roseivivax	surfaces	PMM_port_1	yes	2	1	1.8181328547786725e-5	3.3816825691804273	2.8030273644825506e-5
Reticulomyxa	surfaces	port_panel	no	5	1	3.0593648164791015e-6	3.3898009200753227	2.8015306356493886e-5
Asticcacaulis	surfaces	lab_overhead_3	no	5	1	4.7773151930578984e-6	4.684570386638209	2.799048410169875e-5
Pandoraea	surfaces	overhead_4	no	5	1	2.8065115486458123e-6	3.707366850686925	2.796744584166294e-5
Blumeria	surfaces	WHC	yes	5	1	3.1489614670383417e-6	5.269186748207455	2.7925454180294405e-5
Magnetospirillum	surfaces	overhead_4	no	5	1	2.787765320714082e-6	3.677384995768051	2.7780635951402875e-5
Nocardia	surfaces	ARED_foot_platform	no	5	1	4.9273871028568785e-6	4.347579186738917	2.7657572530361776e-5
Actinobacillus	crew	mouth	no	8	1	2.515406113834419e-5	8.15345227034476	2.7638945655138775e-5
Rhodopseudomonas	surfaces	PMM_port_1	yes	2	1	1.792703170857548e-5	3.484812560253831	2.7638222537483675e-5
Varibaculum	surfaces	PMM_port_1	yes	2	1	1.792703170857548e-5	3.4549387981032877	2.7638222537483675e-5
Weeksella	surfaces	PMM_port_1	yes	2	1	1.792703170857548e-5	3.548809909776434	2.7638222537483675e-5
Streptomyces	surfaces	WHC	no	5	1	2.995307799161804e-6	5.514487870235471	2.7623921864164584e-5
Segetibacter	surfaces	PMM_port_1	no	2	1	2.579667299696104e-5	5.767923092033602	2.757386516741495e-5
Psychrobacter	surfaces	port_panel	no	5	1	3.009662850958073e-6	3.3976065940114752	2.7560174041743017e-5
Sporosarcina	surfaces	PMM_port_1	no	2	1	2.5770905873932265e-5	5.767579123899597	2.754632288798103e-5
Cronartium	surfaces	PMM_port_1	no	2	1	2.567214603289555e-5	5.781838616046787	2.744075925421235e-5
Hyphomicrobium	surfaces	port_panel	no	5	1	2.976556495069658e-6	3.3362512033944607	2.725701153638726e-5
Alcaligenes	surfaces	PMM_port_1	yes	2	1	1.7669075357753647e-5	3.379298100032776	2.7240529537054573e-5
Sulfitobacter	surfaces	overhead_4	yes	5	1	2.5418805008369255e-6	2.528007965850047	2.723792933764814e-5
Rubrivivax	surfaces	lab_overhead_3	no	5	1	4.644162097224244e-6	4.66784284961588	2.7210334695304182e-5
Pseudozyma	surfaces	WHC	no	5	1	2.936586615185949e-6	5.452270911231024	2.708237171083003e-5
Aeromicrobium	surfaces	PMM_port_1	no	2	1	2.5161665529127995e-5	5.720189215403148	2.6895110573735653e-5
Chelatococcus	surfaces	overhead_4	yes	5	1	2.5092815008807204e-6	2.459222272866388	2.6888609510460062e-5
Helcococcus	surfaces	PMM_port_1	yes	2	1	1.7407296806675193e-5	3.3698023860534008	2.6836943825384e-5
Mogibacterium	surfaces	PMM_port_1	no	2	1	2.5035541098161076e-5	5.726748311709052	2.676029714046042e-5
Massilia	surfaces	WHC	yes	5	1	3.010369051016703e-6	5.199135863472808	2.669639621821378e-5
Agrobacterium	surfaces	PMM_port_1	no	2	1	2.4955802404060843e-5	5.708088177147724	2.6675065064215373e-5
Sinorhizobium	surfaces	dining_table	no	5	1	1.7926597371360083e-6	3.0659814579475153	2.6500003256485732e-5
Gulosibacter	surfaces	PMM_port_1	no	2	1	2.47387502741425e-5	5.678028803597584	2.644305971354966e-5
Kineosphaera	surfaces	PMM_port_1	yes	2	1	1.7141520942827406e-5	3.40325124630597	2.64271954303609e-5
Segetibacter	surfaces	PMM_port_1	yes	2	1	1.7141520942827406e-5	3.4296641856084014	2.64271954303609e-5
Tetragenococcus	surfaces	PMM_port_1	yes	2	1	1.7141520942827406e-5	3.365155365831627	2.64271954303609e-5
Micrococcus	surfaces	WHC	no	5	1	2.8638342163196614e-6	5.3868816236683434	2.6411420103694614e-5
Chaetomium	surfaces	port_panel	no	5	1	2.8722208972315095e-6	3.34240405996818	2.6301586501236457e-5
Sphingobium	surfaces	WHC	yes	5	1	2.9530776967450914e-6	5.195373630164359	2.6188328048632893e-5
Hyphomicrobium	surfaces	lab_overhead_3	no	5	1	4.458092654467915e-6	4.65818573888422	2.6120146259160972e-5
Aureimonas	surfaces	lab_overhead_3	no	5	1	4.445959372505111e-6	4.633743413129589	2.6049056866446252e-5
Synechococcus	surfaces	PMM_port_1	yes	2	1	1.6871558859545174e-5	3.362191134575224	2.601099311333884e-5
Asticcacaulis	surfaces	port_panel	no	5	1	2.8353853619369774e-6	3.2840211426163046	2.5964275043471377e-5
Simonsiella	crew	saliva	no	31	1	2.4240933986779554e-5	8.989121360593822	2.593010645195177e-5
Methylibium	surfaces	port_panel	no	5	1	2.821064501384222e-6	3.250574522276449	2.5833135633907336e-5
Colletotrichum	surfaces	overhead_4	no	5	1	2.588983899590192e-6	3.515988617783683	2.5799739549143745e-5
Dermabacter	surfaces	PMM_port_1	yes	2	1	1.6597206285059083e-5	3.4133418049682986	2.5588021947189176e-5
Odoribacter	surfaces	PMM_port_1	yes	2	1	1.6597206285059083e-5	3.350164724626217	2.5588021947189176e-5
Amycolatopsis	surfaces	lab_overhead_3	no	5	1	4.357024041869986e-6	4.573129281898584	2.5527981145539425e-5
Streptomyces	crew	nostril	no	8	1	2.2037887690818112e-5	3.9663596707600366	2.537951713459023e-5
Pseudoalteromonas	surfaces	overhead_4	no	5	1	2.5397566394604494e-6	3.4662567626654033	2.5309180109872476e-5
Phytophthora	surfaces	port_crew_quarters	no	5	1	3.1919803927058026e-6	4.1751413831307	2.50888883844718e-5
Gemella	crew	ear	no	8	1	2.4863308689597534e-5	9.208293954235776	2.5034226842505623e-5
Pseudoxanthomonas	surfaces	lab_overhead_3	no	5	1	4.263630538209118e-6	4.524440570991177	2.4980784807474865e-5
Leuconostoc	crew	mouth	no	8	1	2.2697333017514616e-5	8.005839326954405	2.4939525682848386e-5
Pseudacidovorax	surfaces	lab_overhead_3	no	5	1	4.2548234902228135e-6	4.533679537744181	2.492918395497056e-5
Betapapillomavirus	crew	skin	no	8	1	2.340123950294835e-5	5.824265999276097	2.4873710124232157e-5
Agrobacterium	surfaces	port_crew_quarters	no	5	1	3.1500085135759343e-6	4.1381673769808955	2.475899043360025e-5
Hoeflea	surfaces	PMM_port_1	yes	2	1	1.6034424614067593e-5	3.35810868312974	2.4720377748432097e-5
Pseudoxanthomonas	surfaces	PMM_port_1	no	2	1	2.3045790317220847e-5	5.579466116026465	2.463346784906816e-5
Lautropia	surfaces	WHC	yes	5	1	2.7752714534982595e-6	5.048890537143038	2.461151608991761e-5
Marvinbryantia	surfaces	PMM_port_1	no	2	1	2.2994860331615343e-5	5.601585191769042	2.4579029179545546e-5
Arthrobacter	surfaces	ARED_foot_platform	no	5	1	4.3737827918592195e-6	4.198357121572205	2.4550174823438922e-5
Peptoniphilus	crew	mouth	no	8	1	2.2230934526062264e-5	7.972618118560222	2.4427053263862334e-5
Leucobacter	surfaces	PMM_port_1	no	2	1	2.2676541484244292e-5	5.573771907642495	2.423878061420961e-5
Verticillium	surfaces	port_panel	no	5	1	2.640168839028761e-6	3.1612048449548764	2.4176632502227375e-5
Acidaminococcus	surfaces	PMM_port_1	no	2	1	2.2409565785380032e-5	5.550777498070056	2.3953412345040683e-5
Azospirillum	surfaces	ARED_foot_platform	no	5	1	4.257498338498794e-6	4.170866064560855	2.389746667694385e-5
Aureococcus	surfaces	PMM_port_1	yes	2	1	1.545115817470103e-5	3.3529932600951744	2.3821152047718492e-5
Chelativorans	surfaces	PMM_port_1	yes	2	1	1.545115817470103e-5	3.2808822138600044	2.3821152047718492e-5
Filobasidiella	surfaces	PMM_port_1	yes	2	1	1.545115817470103e-5	3.2626304700102193	2.3821152047718492e-5
Kaistia	surfaces	lab_overhead_3	no	5	1	4.06282185300696e-6	4.518930619835852	2.3804238550112207e-5
Debaryomyces	surfaces	PMM_port_1	no	2	1	2.2075731563916983e-5	5.54148717380612	2.3596579515784934e-5
Mitsuaria	surfaces	PMM_port_1	yes	2	1	1.51511071231556e-5	3.242195020822262	2.3358561370687913e-5
Plasmodium	surfaces	overhead_4	no	5	1	2.3339089428512175e-6	3.4026575046036456	2.325786686680828e-5
Rhodanobacter	surfaces	PMM_port_1	no	2	1	2.1628627097560745e-5	5.512081199734331	2.311867299378854e-5
Azoarcus	surfaces	port_panel	no	5	1	2.508178928934715e-6	3.0175488747107098	2.2967970577590888e-5
Pasteurella	surfaces	PMM_port_1	no	2	1	2.1427122212946113e-5	5.511395777553245	2.2903285973935478e-5
Peptostreptococcus	surfaces	PMM_port_1	yes	2	1	1.4844992595991524e-5	3.186710714404498	2.288662259346858e-5
Williamsia	surfaces	PMM_port_1	yes	2	1	1.4844992595991524e-5	3.137805956374682	2.288662259346858e-5
Thiomonas	surfaces	overhead_4	no	5	1	2.287120889386019e-6	3.33684391114052	2.279161460714587e-5
Cellulomonas	surfaces	PMM_port_1	no	2	1	2.124578928638905e-5	5.478516318251552	2.2709460604753715e-5
Propionimicrobium	surfaces	PMM_port_1	no	2	1	2.119975285247367e-5	5.455931384562974	2.2660252614959028e-5
Actinobaculum	surfaces	WHC	yes	5	1	2.5528744439182073e-6	4.976178983698752	2.263926664645161e-5
Chelativorans	surfaces	dining_table	no	5	1	1.5280598585794191e-6	2.781753076490266	2.2588553973523813e-5
Alicycliphilus	surfaces	lab_overhead_3	no	5	1	3.7727696688473673e-6	4.377483434917887	2.2104811001103158e-5
Anaerococcus	crew	ear	no	8	1	2.1889276093259952e-5	9.023108612577987	2.20397498168123e-5
Pannonibacter	surfaces	port_panel	no	5	1	2.4060388093627063e-6	3.0175567262152785	2.2032650041221543e-5
Salmonella	surfaces	PMM_port_1	no	2	1	2.0590017513502077e-5	5.442453759866833	2.2008511205258975e-5
Aquamicrobium	surfaces	port_panel	no	5	1	2.398703188607413e-6	3.0074404997997353	2.1965476076983073e-5
Chlamydia	surfaces	PMM_port_1	yes	2	1	1.4212998325844397e-5	3.2786884866062946	2.1912272875975454e-5
Ochrobactrum	surfaces	PMM_port_1	no	2	1	2.0339853595662164e-5	5.42980438696701	2.1741112919399296e-5
Clostridium	crew	saliva	no	31	1	2.0158290837697498e-5	8.723608345338716	2.1562973918248045e-5
Shewanella	surfaces	ARED_foot_platform	no	5	1	3.8392606499171e-6	3.9815294334603815	2.154988590737689e-5
Xanthobacter	surfaces	port_crew_quarters	no	5	1	2.7342652805421397e-6	3.9231167725749985	2.149125871631909e-5
Negativicoccus	surfaces	PMM_port_1	no	2	1	2.009824463266829e-5	5.405112052686187	2.1482858958913117e-5
Porphyrobacter	surfaces	lab_overhead_3	no	5	1	3.6573187508929334e-6	4.321985895934456	2.1428379375192027e-5
Hydrogenophaga	surfaces	PMM_port_1	yes	2	1	1.3886219050849037e-5	3.090092683509201	2.1408475121289773e-5
Tannerella	surfaces	PMM_port_1	yes	2	1	1.3886219050849037e-5	3.0763158746753096	2.1408475121289773e-5
Tetrahymena	surfaces	PMM_port_1	yes	2	1	1.3886219050849037e-5	3.0780118371427774	2.1408475121289773e-5
Leuconostoc	crew	saliva	no	31	1	1.9815733149547242e-5	8.696497804879145	2.119654590336566e-5
Olsenella	surfaces	ARED_foot_platform	no	5	1	3.7522808651428305e-6	3.937811196731138	2.1061665750151e-5
Negativicoccus	surfaces	lab_overhead_3	no	5	1	3.5793748369751397e-6	4.289570963848698	2.0971702812065005e-5
Actinobacillus	surfaces	overhead_4	no	5	1	2.102480799966327e-6	3.2380992521465997	2.0951639388252965e-5
Elizabethkingia	surfaces	PMM_port_1	yes	2	1	1.3551562184702887e-5	3.062867266620226	2.0892532432583546e-5
Empedobacter	surfaces	PMM_port_1	yes	2	1	1.3551562184702887e-5	2.9691875896188256	2.0892532432583546e-5
Facklamia	surfaces	PMM_port_1	yes	2	1	1.3551562184702887e-5	3.1188548865795624	2.0892532432583546e-5
Fusarium	surfaces	PMM_port_1	yes	2	1	1.3551562184702887e-5	2.98448166495744	2.0892532432583546e-5
Subdoligranulum	surfaces	port_crew_quarters	no	5	1	2.64557634773171e-6	3.908774866023275	2.0794165857821737e-5
Chlamydia	surfaces	PMM_port_1	no	2	1	1.9441958943994658e-5	5.386644829374352	2.0781360238790464e-5
Luteimonas	surfaces	PMM_port_1	no	2	1	1.940977024816987e-5	5.3626310645612145	2.0746953989632202e-5
Martelella	surfaces	lab_overhead_3	no	5	1	3.532862958045581e-6	4.277952027318376	2.06991878208813e-5
Leuconostoc	surfaces	port_crew_quarters	no	5	1	2.6303900396020425e-6	3.865765758483712	2.067480184465045e-5
Nitrobacter	surfaces	overhead_4	no	5	1	2.060930560684929e-6	3.2086580413417476	2.0537582988815968e-5
Delftia	surfaces	ARED_foot_platform	no	5	1	3.6549201272301628e-6	3.905620957600282	2.0515176989633706e-5
Brevundimonas	surfaces	ARED_foot_platform	no	5	1	3.636690189902864e-6	3.923650835416235	2.0412851801186183e-5
Luteimonas	surfaces	port_panel	no	5	1	2.228621643337959e-6	2.8893902453352043	2.0408000299447867e-5
Methylocystis	surfaces	port_crew_quarters	no	5	1	2.583536637610622e-6	3.864794089272032	2.030653524261187e-5
Rhodanobacter	surfaces	ARED_foot_platform	no	5	1	3.6120870403754157e-6	3.9599900917163784	2.027475358029824e-5
Geodermatophilus	surfaces	PMM_port_1	no	2	1	1.89451398400264e-5	5.325360149231132	2.0250314123385175e-5
Rhodobacter	surfaces	port_crew_quarters	no	5	1	2.571124334178676e-6	3.859008889716377	2.020897483901105e-5
Micromonospora	surfaces	PMM_port_1	no	2	1	1.8754398183414508e-5	5.306626786521962	2.0046431835082136e-5
Candida	surfaces	ARED_foot_platform	no	5	1	3.568588390727093e-6	3.8605313827520487	2.003059434691393e-5
Shuttleworthia	surfaces	PMM_port_1	no	2	1	1.856590698559106e-5	5.2867643971557134	1.984495504485261e-5
Anaerotruncus	surfaces	PMM_port_1	yes	2	1	1.2856140707120568e-5	2.968115985817201	1.9820396572770696e-5
Parvimonas	surfaces	PMM_port_1	yes	2	1	1.2856140707120568e-5	2.9900851038533194	1.9820396572770696e-5
Pediococcus	surfaces	PMM_port_1	yes	2	1	1.2856140707120568e-5	2.9380993919428473	1.9820396572770696e-5
Kytococcus	surfaces	PMM_port_1	yes	2	1	1.2856140707120545e-5	3.00839213424372	1.982039657277066e-5
Pseudoclavibacter	surfaces	PMM_port_1	yes	2	1	1.2856140707120545e-5	3.0763706433415687	1.982039657277066e-5
Entamoeba	crew	mouth	no	8	1	1.803666229418594e-5	7.657980450171916	1.9818443081907504e-5
Oceaniovalibus	surfaces	PMM_port_1	no	2	1	1.8536413866118758e-5	5.284976575490308	1.981343007650528e-5
Cupriavidus	surfaces	WHC	yes	5	1	2.223169212334464e-6	4.774748347348543	1.9715392082100494e-5
Pestalotiopsis	surfaces	ARED_foot_platform	no	5	1	3.482747248135014e-6	3.838162518080891	1.954876542262401e-5
Mobiluncus	surfaces	PMM_port_1	no	2	1	1.8288076041078397e-5	5.269235923868216	1.954798368718063e-5
Anaeroglobus	crew	mouth	no	8	1	1.7776038069850553e-5	7.641831816745478	1.9532072673041882e-5
Peptoniphilus	crew	saliva	no	31	1	1.821665900861871e-5	8.576314099890364	1.9486044042280032e-5
Desulfovibrio	surfaces	lab_overhead_3	no	5	1	3.3093573306070465e-6	4.188547567900908	1.9389659255433203e-5
Dehalobacter	surfaces	PMM_port_1	yes	2	1	1.2493923002763737e-5	3.0307002285930533	1.9261963158763748e-5
Microvirga	surfaces	PMM_port_1	yes	2	1	1.2493923002763737e-5	2.938919244188585	1.9261963158763748e-5
Trichoderma	surfaces	PMM_port_1	yes	2	1	1.2493923002763737e-5	2.8792005743650333	1.9261963158763748e-5
Actinobaculum	crew	mouth	no	8	1	1.7483890388829935e-5	7.649444944336579	1.9211064711957824e-5
Rhodobacter	surfaces	ARED_foot_platform	no	5	1	3.4179837816551678e-6	3.854170339949623	1.9185246130533994e-5
Sporisorium	surfaces	port_crew_quarters	no	5	1	2.428502008530586e-6	3.813290560305391	1.908796682232787e-5
Comamonas	surfaces	PMM_port_1	no	2	1	1.7747999126192016e-5	5.235259312076577	1.8970699630710834e-5
Stomatobaculum	surfaces	PMM_port_1	no	2	1	1.7747999126192016e-5	5.223314075090845	1.8970699630710834e-5
Ochrobactrum	surfaces	lab_overhead_3	no	5	1	3.2291281551771687e-6	4.118535961452317	1.8919593252121212e-5
Exiguobacterium	surfaces	PMM_port_1	no	2	1	1.7626473893346348e-5	5.210322879968529	1.8840802244899885e-5
Slackia	surfaces	PMM_port_1	no	2	1	1.7539791256898188e-5	5.218774167566562	1.8748147842137977e-5
Butyricicoccus	surfaces	PMM_port_1	yes	2	1	1.212088569852449e-5	2.8880106119177955	1.8686849096550348e-5
Methylibium	surfaces	lab_overhead_3	no	5	1	3.1808857091508905e-6	4.126630808391853	1.8636938797902277e-5
Johnsonella	surfaces	PMM_port_1	no	2	1	1.7283918785138673e-5	5.181358575737452	1.847464772694168e-5
Rhodotorula	surfaces	PMM_port_1	no	2	1	1.7188689857767806e-5	5.186023348286879	1.8372858259607223e-5
Hoeflea	surfaces	overhead_4	no	5	1	1.8425412635349024e-6	3.0855256250834437	1.8361290201640617e-5
Colletotrichum	surfaces	ARED_foot_platform	no	5	1	3.2560896258828087e-6	3.742986479429541	1.8276529347775112e-5
Leuconostoc	surfaces	PMM_port_1	no	2	1	1.7035675157918267e-5	5.171434091054043	1.8209302024941587e-5
Actinopolymorpha	surfaces	PMM_port_1	yes	2	1	1.1735997112917252e-5	2.8943128015255453	1.8093463836007652e-5
Hymenobacter	surfaces	PMM_port_1	yes	2	1	1.1735997112917252e-5	2.821802310729878	1.8093463836007652e-5
Rhodanobacter	surfaces	PMM_port_1	yes	2	1	1.1735997112917252e-5	2.8767508100786845	1.8093463836007652e-5
[truncated: 30,341 more rows]
