# Supplementary material for: Crewmember microbiome may influence microbial composition of ISS habitable surfaces
Source: PLoS One. 2020 Apr 29;15(4):e0231838. doi: 10.1371/journal.pone.0231838 (PMC7190111; doi:10.1371/journal.pone.0231838)
Supplement: S6 Dataset — Samples are grouped by location, PMA treatment, and flight status. (TSV) [file pone.0231838.s017.tsv]

species	experiment	location	pma_treated	n_samples	prevalence	mean_abundance	mean_clr	cen_abundance
Propionibacterium acnes	crew	ear	no	8	1	0.5131804385869222	19.044411213465104	0.5559438321426189
Propionibacterium acnes	crew	skin	no	8	1	0.3625819188534912	16.33055246135704	0.5146309670119326
Peptoniphilus rhinitidis	crew	nostril	no	8	1	0.26333850877790616	16.0790138181672	0.32096464464347246
Staphylococcus epidermidis	crew	ear	no	8	1	0.24537440004740538	17.980151364229602	0.26582148112986725
Malassezia restricta	crew	nostril	no	8	1	0.1943558685203408	15.641737691655635	0.23688659347051932
Propionibacterium acnes	surfaces	port_crew_quarters	no	5	1	0.024939299528390448	15.91411410263262	0.15914145653611617
Rothia mucilaginosa	crew	saliva	no	31	1	0.12639851117534234	20.900933256558446	0.14736142904064176
Actinomyces sp. ICM47	crew	mouth	no	8	1	0.10954996836224848	19.69003102527101	0.13545539040596685
Staphylococcus epidermidis	surfaces	PMM_port_1	no	2	1	0.10577966057766386	16.937683693257775	0.1278201310820481
Actinomyces sp. ICM47	crew	saliva	no	31	1	0.10672503372200723	20.656890172411952	0.12442514818761331
Staphylococcus epidermidis	crew	nostril	no	8	1	0.09530427289484888	14.61285468705841	0.11615962368989502
Haemophilus parainfluenzae	crew	saliva	no	31	1	0.08155258270887301	20.268766475827356	0.09507790098305413
Propionibacterium acnes	surfaces	PMM_port_1	no	2	1	0.07618420085210023	16.463748602781717	0.09205809969627332
Malassezia restricta	crew	skin	no	8	1	0.05965967114042687	13.725203643418054	0.08467800696652453
Finegoldia magna	crew	nostril	no	8	1	0.06903339598944652	14.149290225576342	0.08413991373730978
Faecalibacterium prausnitzii	surfaces	PMM_port_1	no	2	1	0.06731158162224458	16.284342726241057	0.08133676303468904
Streptococcus mitis	crew	mouth	no	8	1	0.06481337325379748	18.932630248286035	0.08013987506222037
Veillonella sp. oral taxon 158	crew	saliva	no	31	1	0.05937280676147717	19.81082137922315	0.06921965748780076
Staphylococcus epidermidis	surfaces	WHC	no	5	1	0.005032030576886839	15.259857053127993	0.06898969145327374
Staphylococcus saprophyticus	surfaces	WHC	no	5	1	0.004731830347641296	15.163355962547522	0.06487391336460697
Propionibacterium acnes	surfaces	PMM_port_1	yes	2	1	0.04817527594809004	13.92926317626608	0.06427834987627622
Rothia mucilaginosa	crew	mouth	no	8	1	0.05165412279932951	18.605246315849353	0.06386883971271029
Propionibacterium acnes	surfaces	ARED_foot_platform	no	5	1	0.008529519437046258	14.61250443191639	0.05758419760553758
Staphylococcus sp. AL1	surfaces	PMM_port_1	no	2	1	0.04407656691703109	15.674203926184855	0.05326045224776616
Corynebacterium sp. GD7	surfaces	PMM_port_1	no	2	1	0.04344615205919821	15.653286960420145	0.052498682836480265
Haemophilus parainfluenzae	crew	mouth	no	8	1	0.04243138122856511	18.321307461401837	0.052465184570152194
Propionibacterium acnes	surfaces	lab_overhead_3	no	5	1	0.009503576547211005	14.853019505663507	0.0494986521698674
Prevotella histicola	crew	mouth	no	8	1	0.03999531522015399	18.23625231728506	0.04945305889675267
Marinimicrobia bacterium JGI 0000113-D11	crew	ear	no	8	1	0.042314083239588546	15.443890233796335	0.04584012137055394
Malassezia restricta	surfaces	ARED_foot_platform	no	5	1	0.006733168247949226	14.27197282710664	0.04545673337905036
Staphylococcus epidermidis	surfaces	lab_overhead_3	no	5	1	0.008537914723365587	14.699905507701178	0.04446907635756213
Staphylococcus saprophyticus	surfaces	lab_overhead_3	no	5	1	0.008526998946807356	14.697491124372638	0.044412222369557115
Malassezia restricta	crew	ear	no	8	1	0.040064984975185354	15.365124018904186	0.04340360545147368
Propionibacterium acnes	surfaces	WHC	no	5	1	0.0030923333098336527	14.561443277998682	0.04239622904837171
Actinomyces graevenitzii	crew	mouth	no	8	1	0.034253712669591006	18.012588602748295	0.042353732199818514
Veillonella dispar	crew	mouth	no	8	1	0.03391907453916448	17.998188952119165	0.04193996175990601
Staphylococcus saprophyticus	surfaces	port_panel	no	5	1	0.005447113331796639	13.872979279852913	0.0418397213978115
Staphylococcus capitis	surfaces	PMM_port_1	no	2	1	0.034341143043399656	15.313608180169208	0.041496535168894094
Veillonella sp. oral taxon 158	crew	mouth	no	8	1	0.032685300485893874	17.944939015262023	0.040414435568005135
Veillonella dispar	crew	saliva	no	31	1	0.032959804640654	18.96180811197628	0.03842611647544981
Staphylococcus haemolyticus	surfaces	WHC	no	5	1	0.002709072846565401	14.369521659643086	0.03714168603574286
Anaerococcus sp. 9402080	crew	nostril	no	8	1	0.029913357268774962	12.941229433969207	0.03645927111238778
Staphylococcus epidermidis	surfaces	ARED_foot_platform	no	5	1	0.005375026829594796	13.947507656477773	0.036287695851436784
Haemophilus parainfluenzae	surfaces	ARED_foot_platform	no	5	1	0.004930119957194503	13.821786899441173	0.033284055910705004
Staphylococcus epidermidis	surfaces	port_crew_quarters	no	5	1	0.0050438646197668476	13.610286191244711	0.032185665890371716
Prevotella pallens	crew	mouth	no	8	1	0.02578586565050385	17.6028113649032	0.03188348249535834
Marinimicrobia bacterium JGI 0000113-D11	crew	skin	no	8	1	0.021629866317116567	12.25746158944635	0.03070036987590217
Staphylococcus hominis	surfaces	lab_overhead_3	no	5	1	0.005853613166231019	14.155481617261177	0.030488096835212693
Staphylococcus epidermidis	crew	skin	no	8	1	0.021363206125127026	12.25110406873505	0.03032188549670008
Staphylococcus saprophyticus	surfaces	ARED_foot_platform	no	5	1	0.004357651489571198	13.642332415616757	0.029419226525431295
Staphylococcus epidermidis	surfaces	PMM_port_1	yes	2	1	0.021755287216189648	12.783154446071713	0.02902721231629101
Propionibacterium acnes	surfaces	port_panel	no	5	1	0.0037322115814400936	13.335088666683538	0.028667421302511067
Staphylococcus capitis	surfaces	PMM_port_1	yes	2	1	0.021045398684816124	12.736561935751109	0.02808003635321088
Faecalibacterium prausnitzii	surfaces	PMM_port_1	yes	2	1	0.020898352812264927	12.728203293706073	0.0278838389084076
Streptococcus mitis	crew	saliva	no	31	1	0.023761695795515538	18.4895889123331	0.027702521305798877
Rothia mucilaginosa	surfaces	ARED_foot_platform	no	5	1	0.004086767648771136	13.54981318965019	0.027590444876956673
Rothia mucilaginosa	crew	skin	no	8	1	0.019332312941938393	12.08966316157257	0.027439335462028806
Porphyromonas sp. oral taxon 279	crew	saliva	no	31	1	0.023226917763296648	18.456883291906873	0.02707905150133261
Prevotella histicola	crew	saliva	no	31	1	0.02308741652067633	18.448179673851	0.02691641428136601
Staphylococcus saprophyticus	surfaces	PMM_port_1	no	2	1	0.021018583137450052	14.605545197377129	0.025398058919042194
Corynebacterium accolens	crew	nostril	no	8	1	0.020710502790829505	12.412401757365716	0.025242564027171788
Prevotella sp. oral taxon 306	crew	mouth	no	8	1	0.02035384120678828	17.261657073714346	0.02516694023872171
Staphylococcus sp. AL1	surfaces	PMM_port_1	yes	2	1	0.018252470324069393	12.525772705628782	0.02435354339975286
Staphylococcus aureus	surfaces	port_crew_quarters	no	5	1	0.003783705345920233	13.201113871015556	0.024144398248546032
Corynebacterium sp. GD7	surfaces	ARED_foot_platform	no	5	1	0.003574408867869289	13.356639039294485	0.024131425936658516
Fusobacterium periodonticum	crew	mouth	no	8	1	0.019127263255519392	17.171682873240286	0.02365031182032654
Fusobacterium periodonticum	crew	saliva	no	31	1	0.02024073418697978	18.258317390441377	0.023597615880834637
Staphylococcus hominis	surfaces	WHC	no	5	1	0.001688416263983518	13.692644471923257	0.023148372275785475
Actinomyces graevenitzii	crew	saliva	no	31	1	0.01966005493278856	18.216339721964268	0.022920632236674714
Staphylococcus hominis	surfaces	PMM_port_1	no	2	1	0.01839109192834103	14.413658303862967	0.022223098166368343
Staphylococcus aureus	surfaces	WHC	no	5	1	0.0015892049123277115	13.5996237346757	0.021788173756556516
Streptococcus parasanguinis	crew	saliva	no	31	1	0.018602689269649874	18.136487816884333	0.02168790478055402
Staphylococcus epidermidis	surfaces	port_panel	no	5	1	0.0028225625389728857	12.9332186692339	0.02168033287818032
Staphylococcus haemolyticus	surfaces	PMM_port_1	no	2	1	0.017531144445314634	14.34343880796069	0.02118397023379752
Prevotella sp. C561	crew	mouth	no	8	1	0.017061167640987526	17.00653406910083	0.021095643916114595
Streptococcus infantis	crew	saliva	no	31	1	0.017903252187017646	18.081217733857788	0.020872467580682875
Malassezia globosa	surfaces	ARED_foot_platform	no	5	1	0.0030871775185422256	13.14603482855337	0.020842046446249814
Collinsella aerofaciens	surfaces	PMM_port_1	no	2	1	0.01723235483008516	14.318248431974794	0.020822924191713218
Haemophilus parainfluenzae	crew	skin	no	8	1	0.01466029003261989	11.709118426947514	0.020808095616072733
Prevotella nanceiensis	crew	saliva	no	31	1	0.017785158591052293	18.071726383999188	0.020734788418957137
Streptococcus mitis	crew	skin	no	8	1	0.01439350443439928	11.67178036717578	0.02042943324142573
Prevotella sp. oral taxon 306	crew	saliva	no	31	1	0.01689877070959682	17.998048221306327	0.01970139503733425
Gemella haemolysans	crew	mouth	no	8	1	0.015394047654436992	16.85827416954851	0.01903429792023924
Staphylococcus pettenkoferi	surfaces	PMM_port_1	no	2	1	0.015551113739446593	14.171723570832519	0.01879137620401506
Staphylococcus epidermidis	surfaces	WHC	yes	5	1	0.005030307269833505	14.717963154284954	0.017851930608320965
Prevotella salivae	crew	mouth	no	8	1	0.013956842733622802	16.717205790628828	0.017257235301667555
Staphylococcus aureus	surfaces	dining_table	no	5	1	0.003506649449581885	13.423954222726666	0.017194973014691653
Prevotella pallens	crew	saliva	no	31	1	0.014719768234458166	17.79875977999209	0.017161009746133386
Prevotella melaninogenica	crew	saliva	no	31	1	0.014609902792258291	17.78807538505541	0.017032923359559603
Staphylococcus aureus	surfaces	ARED_foot_platform	no	5	1	0.0025196952318985964	12.85352233532163	0.01701087959412932
Streptococcus parasanguinis	crew	mouth	no	8	1	0.013590484627535867	16.678826530044898	0.016804244022616693
Staphylococcus capitis	surfaces	WHC	no	5	1	0.0012094965424440524	13.210222368217494	0.01658233033405772
Propionibacterium sp. KPL1844	crew	ear	no	8	1	0.01499783480031604	13.94746841282239	0.016247606350095416
Propionibacterium acnes	surfaces	ARED_foot_platform	yes	5	1	0.0023820918769760116	12.446313353599892	0.015938050431841377
Corynebacterium sp. KPL1818	crew	nostril	no	8	1	0.012973350639283268	11.737500483439243	0.01581229762823839
Chlamydia psittaci	surfaces	overhead_4	no	5	1	0.0037561620327749095	13.223591085955512	0.015449832960619532
Corynebacterium sp. GD7	surfaces	WHC	no	5	1	0.0010926736451919372	13.06091897359945	0.014980675591910434
Gemella sanguinis	crew	saliva	no	31	1	0.012740853828286394	17.590526126443496	0.014853896694476863
Pantoea sp. Sc1	surfaces	overhead_4	no	5	1	0.003589812507520333	13.146266886355985	0.014765604656346168
Propionibacterium acnes	surfaces	overhead_4	no	5	1	0.0035673392946283184	13.151183821787539	0.014673167913138484
Streptococcus sanguinis	surfaces	ARED_foot_platform	no	5	1	0.0020811215324357973	12.578477574569542	0.014049995952224737
Streptococcus mitis	surfaces	ARED_foot_platform	no	5	1	0.002067528136098048	12.570362493544506	0.013958224683442166
Faecalibacterium prausnitzii	surfaces	WHC	no	5	1	0.0010011984627400436	12.932676415709471	0.013726540801479097
Propionibacterium granulosum	crew	nostril	no	8	1	0.011247052020372152	11.530106255543938	0.01370823459036867
Prevotella sp. C561	crew	saliva	no	31	1	0.011559203863957151	17.45022682893979	0.013476272656422927
Streptococcus infantis	crew	mouth	no	8	1	0.010826161831390591	16.35110617139669	0.013386238256318295
Corynebacterium sp. GD7	surfaces	port_panel	no	5	1	0.0017252982146569603	12.224020641154727	0.013252156184820826
Porphyromonas sp. oral taxon 279	crew	mouth	no	8	1	0.010639819497186254	16.32563244832646	0.013155831310463752
Propionibacterium acnes	crew	nostril	no	8	1	0.010786433215831856	11.47169803520466	0.013146818975153561
Corynebacterium pseudogenitalium	surfaces	WHC	no	5	1	9.429149871271701e-4	12.840579890686213	0.01292746795446071
Dorea longicatena	surfaces	PMM_port_1	no	2	1	0.010480441312189406	13.602754587639836	0.012664167903414797
Prevotella melaninogenica	crew	mouth	no	8	1	0.010188557377646009	16.263524285966053	0.012597858656600236
Klebsiella pneumoniae	surfaces	port_panel	no	5	1	0.0016129193686023077	12.119104718732101	0.012388965110295603
Aspergillus kawachii	surfaces	port_panel	no	5	1	0.0016075792056623383	12.12003167315927	0.01234794688357302
Aspergillus niger	surfaces	port_panel	no	5	1	0.0015992874256192857	12.129745676702445	0.012284257045348409
Megasphaera micronuciformis	crew	mouth	no	8	1	0.009629474832457397	16.181775764582305	0.011906569142236648
Prevotella sp. ICM33	crew	saliva	no	31	1	0.009870594275436934	17.222240473761282	0.011507610844331806
Staphylococcus epidermidis	surfaces	dining_table	no	5	1	0.00233591368766031	12.820430723150107	0.011454230997842423
Neisseria flavescens	crew	saliva	no	31	1	0.00982152041906112	17.214938282382647	0.011450398195726765
Staphylococcus warneri	surfaces	PMM_port_1	no	2	1	0.009455512029461391	13.451793755745722	0.011425682219563136
Neisseria subflava	crew	saliva	no	31	1	0.00968400705019798	17.194513418754163	0.011290078534051682
Eubacterium siraeum	surfaces	PMM_port_1	no	2	1	0.00930331613917336	13.429395669459481	0.011241774476424916
Klebsiella pneumoniae	surfaces	ARED_foot_platform	no	5	1	0.0016632069318315095	12.248422217490571	0.011228585306401724
Staphylococcus aureus	surfaces	lab_overhead_3	no	5	1	0.0021544886119991675	12.716296880402355	0.011221489286639552
Granulicatella adiacens	surfaces	ARED_foot_platform	no	5	1	0.0016417061441285892	12.23751751885506	0.011083429929607317
Actinobaculum sp. oral taxon 183	surfaces	ARED_foot_platform	no	5	1	0.0016347251800982205	12.229708278191223	0.01103630028588367
Coprococcus comes	surfaces	PMM_port_1	no	2	1	0.009102017464257895	13.398556584354509	0.010998532790132624
Malassezia restricta	surfaces	PMM_port_1	no	2	1	0.009064921400494906	13.393428686444132	0.010953707313222231
Phascolarctobacterium sp. CAG:207	surfaces	PMM_port_1	no	2	1	0.009026370807109843	13.385944738938669	0.010907124237866722
Malassezia restricta	surfaces	port_crew_quarters	no	5	1	0.0016917846687437975	12.031546103481263	0.010795534815357131
Staphylococcus aureus	surfaces	PMM_port_1	no	2	1	0.008735263839787248	13.339033526385602	0.010555361616216483
Pantoea vagans	surfaces	overhead_4	no	5	1	0.002487450387130756	12.6190039019115	0.010231372513663219
Campylobacter concisus	crew	mouth	no	8	1	0.008264458222700227	15.960683036547406	0.010218765297566585
Corynebacterium sp. GD7	crew	skin	no	8	1	0.007069240646298069	10.652379732081032	0.010033732959845866
Lautropia mirabilis	surfaces	PMM_port_1	no	2	1	0.008276053991710412	13.260224424084264	0.01000046984728087
Corynebacterium pseudogenitalium	surfaces	PMM_port_1	no	2	1	0.008112022111271678	13.233068382160559	0.00980225994242
Prevotella salivae	crew	saliva	no	31	1	0.008375228485258426	16.985174028689947	0.009764241893779002
Puccinia triticina	surfaces	overhead_4	no	5	1	0.0023731083532159336	12.565394559987487	0.009761061246751117
Escherichia coli	surfaces	overhead_4	no	5	1	0.0023600350406657766	12.546811134755721	0.009707288141815951
Staphylococcus saprophyticus	surfaces	lab_overhead_3	yes	5	1	0.004215414835532972	12.66429330958988	0.0096352021771568
Corynebacterium sp. GD7	surfaces	port_crew_quarters	no	5	1	0.0014840691208295193	11.844981981113863	0.009470070369066443
Lautropia mirabilis	surfaces	port_crew_quarters	no	5	1	0.0014809789929768774	11.84699455832192	0.009450351794100356
Pseudomonas sp. URMO17WK12:I11	surfaces	PMM_port_1	no	2	1	0.007774147434740601	13.172192619703983	0.009393984994214823
Haemophilus parainfluenzae	surfaces	port_panel	no	5	1	0.0012098347993914013	11.710073972549619	0.009292839686009897
Staphylococcus sp. MDS7B	surfaces	WHC	no	5	1	6.722204525889421e-4	12.336736767280753	0.00921621617835691
Staphylococcus hominis	surfaces	ARED_foot_platform	no	5	1	0.0013557048419179072	11.956320654409808	0.009152587796765635
Staphylococcus epidermidis	surfaces	ARED_foot_platform	yes	5	1	0.00136358321708658	11.638835542742509	0.009123434025360762
Staphylococcus saprophyticus	surfaces	dining_table	no	5	1	0.0018328355232837602	12.476616666640098	0.008987370370594149
Malassezia restricta	surfaces	PMM_port_1	yes	2	1	0.006720992412948984	11.091701301558148	0.00896755220044485
Staphylococcus hominis	surfaces	WHC	yes	5	1	0.002524580397641043	13.715160362004555	0.008959419704654931
Corynebacterium tuberculostearicum	surfaces	WHC	no	5	1	6.419953961383526e-4	12.290584596402855	0.008801827337346727
Granulicatella adiacens	crew	saliva	no	31	1	0.007456033461669206	16.817595292864087	0.008692600376931944
Malassezia restricta	surfaces	port_panel	no	5	1	0.0011128517228659635	11.58908649980044	0.008547904771870967
Leptotrichia sp. oral taxon 215	crew	mouth	no	8	1	0.00690895869877669	15.70234609046906	0.008542729056268702
Propionibacterium granulosum	crew	ear	no	8	1	0.007769745726810216	13.003397437602715	0.008417199661839736
Actinomyces sp. ICM47	crew	skin	no	8	1	0.0059036679432724806	10.391969705917738	0.00837937631355334
Staphylococcus warneri	surfaces	WHC	no	5	1	6.031494362530203e-4	12.221995789347856	0.008269244964138387
Streptococcus parasanguinis	surfaces	ARED_foot_platform	no	5	1	0.0012211126439971645	11.806285304922513	0.008243933589640033
Staphylococcus haemolyticus	surfaces	WHC	yes	5	1	0.0023222347433286532	13.599412191617525	0.008241320315112145
Actinomyces naeslundii	surfaces	ARED_foot_platform	no	5	1	0.0012041453687444592	11.784134787898111	0.008129384705826517
Prevotella sp. ICM33	crew	mouth	no	8	1	0.006563778713560636	15.628926169760266	0.00811592391559393
Staphylococcus aureus	crew	nostril	no	8	1	0.006638559560157507	10.7714610479572	0.008091269750325434
Corynebacterium sp. KPL1824	crew	nostril	no	8	1	0.00657950992902482	10.757097436314373	0.008019298339988273
Lecanosticta acicola	surfaces	ARED_foot_platform	yes	5	1	0.0011921792560765218	11.476201197185246	0.007976607993501876
Propionibacterium acnes	surfaces	WHC	yes	5	1	0.0022267233451311675	13.54387052439473	0.007902362322794178
Staphylococcus epidermidis	surfaces	overhead_4	no	5	1	0.001896984582201177	12.234402161549122	0.007802670563236355
Ruminococcus sp. 80/3	surfaces	PMM_port_1	yes	2	1	0.00583948178554649	10.88250208971075	0.007791387717466321
Corynebacterium sp. GD7	surfaces	PMM_port_1	yes	2	1	0.00581613201897946	10.879205181583654	0.007760233054926512
Gemella sanguinis	crew	mouth	no	8	1	0.006250782232054727	15.559192788512775	0.007728912753181881
Penicillium chrysogenum	surfaces	ARED_foot_platform	yes	5	1	0.0011458495915201668	11.393982633438094	0.007666626444374199
Klebsiella pneumoniae	surfaces	overhead_4	no	5	1	0.0018299412529572657	12.191073658705422	0.0075269081682959454
Streptococcus sp. DORA_10	crew	mouth	no	8	1	0.0060735835922213705	15.516348063694293	0.0075098117228770194
Staphylococcus capitis	surfaces	ARED_foot_platform	no	5	1	0.0011072053390307963	11.665065330960726	0.007474926518806857
Haemophilus haemolyticus	crew	mouth	no	8	1	0.006010237998937501	15.501621991538695	0.007431486715603708
Lachnospiraceae bacterium oral taxon 082	crew	mouth	no	8	1	0.005978363941578698	15.493591626233993	0.007392075358869382
Corynebacterium tuberculostearicum	surfaces	PMM_port_1	no	2	1	0.006100025559037599	12.819763573597875	0.007371039595911411
Propionibacterium acnes	surfaces	port_crew_quarters	yes	5	1	0.0035173393843797663	12.05359117159465	0.00736867499084531
Staphylococcus aureus	surfaces	dining_table	yes	5	1	0.002750864898006155	12.259804716572347	0.007315400097839222
Staphylococcus warneri	surfaces	lab_overhead_3	no	5	1	0.0013989942416470465	12.090497361962353	0.007286554594570688
Staphylococcus caprae	surfaces	PMM_port_1	no	2	1	0.005905309884460286	12.775074221235016	0.007135752557625556
Gemella haemolysans	surfaces	ARED_foot_platform	no	5	1	0.0010549259146402207	11.599530168433267	0.007121979470965534
Granulicatella elegans	crew	mouth	no	8	1	0.005757874444376768	15.440028021880996	0.007119446426425116
Malassezia globosa	crew	skin	no	8	1	0.004992010774658192	10.146341585302599	0.007085414905464183
Sphingomonas sp. S17	surfaces	lab_overhead_3	no	5	1	0.0013580762881455295	12.046605957266443	0.007073436560763848
Prevotella buccalis	crew	nostril	no	8	1	0.005801292112554565	10.572616346055348	0.007070783798466152
Haemophilus parainfluenzae	surfaces	port_crew_quarters	no	5	1	0.0011077156999013144	11.415677413100914	0.007068502052735707
Lautropia mirabilis	surfaces	ARED_foot_platform	no	5	1	0.0010263462545532884	11.561271377164527	0.006929033454945325
Leptotrichia sp. oral taxon 215	crew	saliva	no	31	1	0.005942520271139453	16.49023984240867	0.006928074319192787
Streptococcus mitis	crew	nostril	no	8	1	0.005638050669943351	10.530655588470776	0.00687182037354988
Veillonella sp. oral taxon 158	crew	skin	no	8	1	0.004789953686545611	10.095886807358445	0.006798624998852734
Actinomyces massiliensis	surfaces	ARED_foot_platform	no	5	1	0.0010051906832709815	11.526908541015523	0.006786208691349937
Oribacterium sinus	crew	saliva	no	31	1	0.005777929444827312	16.44972519362995	0.006736186462707744
Serratia marcescens	surfaces	overhead_4	no	5	1	0.0016365104865344122	12.029385484655892	0.006731289394504675
Streptococcus australis	crew	saliva	no	31	1	0.005746408037823585	16.44180785090321	0.006699437298985419
Gemella haemolysans	crew	skin	no	8	1	0.0047000998830784655	10.069603960038803	0.0066710909234795985
Staphylococcus hominis	surfaces	PMM_port_1	yes	2	1	0.0049941371557644006	10.658404265720314	0.006663478083119565
Corynebacterium sp. GD7	surfaces	ARED_foot_platform	yes	5	1	9.854912687419887e-4	11.175155354240696	0.006593704337419784
Staphylococcus epidermidis	surfaces	lab_overhead_3	yes	5	1	0.0028804526943108574	12.10065569329063	0.0065838701893528185
Propionibacterium sp. KPL1844	crew	nostril	no	8	1	0.005299481053065813	10.443437990249532	0.006459161863131169
Staphylococcus hominis	surfaces	port_panel	no	5	1	8.373472733942838e-4	11.178001856574786	0.006431732644064234
Staphylococcus saprophyticus	surfaces	port_panel	yes	5	1	0.002463067240985373	11.306931501821081	0.00643008385098943
Gemella haemolysans	crew	saliva	no	31	1	0.005495668373588111	16.377294991133372	0.0064071130073831755
Puccinia striiformis	surfaces	port_panel	no	5	1	8.27951199482217e-4	11.166444173575417	0.006359560634640584
Eubacterium rectale	surfaces	PMM_port_1	no	2	1	0.005203180013806636	12.591778930622294	0.006287325444005931
Eubacterium hallii	surfaces	PMM_port_1	no	2	1	0.005200280103045129	12.590793254081538	0.006283821301795246
Streptococcus sp. M334	crew	mouth	no	8	1	0.005070598323845463	15.257192927216412	0.006269649236932296
Staphylococcus hominis	surfaces	dining_table	no	5	1	0.001262073932942083	11.93120499385676	0.006188621797389082
Eubacterium rectale	surfaces	PMM_port_1	yes	2	1	0.0046147889307451805	10.54765628431656	0.006157328871665042
Corynebacterium aurimucosum	surfaces	WHC	no	5	1	4.448351995498693e-4	11.753445241165261	0.006098739404617707
Staphylococcus sp. AL1	surfaces	port_panel	no	5	1	7.907220480094117e-4	11.070100713279778	0.006073600488299121
Haemophilus parainfluenzae	surfaces	WHC	no	5	1	4.393796759190095e-4	11.738925143818964	0.006023943576917885
Neisseria mucosa	crew	saliva	no	31	1	0.005103638062406846	16.27086771505628	0.005950065322677626
Staphylococcus haemolyticus	surfaces	port_panel	no	5	1	7.717708103070217e-4	11.067693038319558	0.005928034487132377
Klebsiella pneumoniae	surfaces	ARED_foot_platform	yes	5	1	8.826520694152142e-4	11.007927854511538	0.005905629976777973
Brachybacterium paraconglomeratum	surfaces	PMM_port_1	yes	2	1	0.004424916613012406	10.49281708340372	0.005903989808611255
Finegoldia magna	surfaces	PMM_port_1	no	2	1	0.004885811736614407	12.501942289395403	0.005903829651237615
Actinomyces odontolyticus	crew	saliva	no	31	1	0.005056374017648035	16.25727555941821	0.005894962639005684
Staphylococcus aureus	surfaces	lab_overhead_3	yes	5	1	0.0025450753304800374	11.92748706755809	0.005817295882379953
Stomatobaculum longum	crew	mouth	no	8	1	0.004703405876876038	15.147436573164317	0.005815626319336403
Staphylococcus aureus	surfaces	WHC	yes	5	1	0.0016331524665431918	13.099928964031454	0.005795853601305407
Pantoea dispersa	surfaces	overhead_4	no	5	1	0.001403044171028333	11.797535413798943	0.005770996535723102
Pantoea sp. YR343	surfaces	overhead_4	no	5	1	0.001398141525568271	11.79699264018617	0.005750830991009596
Actinomyces sp. ICM54	crew	saliva	no	31	1	0.004880237042256682	16.20590623143054	0.005689613729756589
Streptococcus salivarius	crew	saliva	no	31	1	0.004875784925851993	16.20504636052883	0.005684423239539976
Neisseria subflava	crew	mouth	no	8	1	0.004591673254548412	15.114075896080266	0.005677472139972107
Neisseria flavescens	crew	mouth	no	8	1	0.004580337508306908	15.109665820088738	0.005663455815224222
Staphylococcus saprophyticus	surfaces	PMM_port_1	yes	2	1	0.004221287460701232	10.414967540063444	0.0056322955496853535
Veillonella atypica	crew	mouth	no	8	1	0.0045057433357871286	15.085546964656903	0.0055712222627026424
Prevotella nanceiensis	crew	mouth	no	8	1	0.0044670803145769955	15.074577064644377	0.00552341654709554
Haemophilus parainfluenzae	surfaces	dining_table	no	5	1	0.0011186628550271384	11.772496093873789	0.005485400773956203
Staphylococcus capitis	surfaces	port_crew_quarters	no	5	1	8.566186699365735e-4	11.05208521087379	0.005466213783372247
Rhodotorula glutinis	surfaces	port_panel	no	5	1	6.998075007372592e-4	10.916868252220542	0.0053752784418913966
Megasphaera micronuciformis	crew	saliva	no	31	1	0.004604037610848819	16.122075658293436	0.005367607224031106
Corynebacterium pseudogenitalium	surfaces	ARED_foot_platform	no	5	1	7.912226191741896e-4	11.179802254076039	0.005341674872632153
Alloprevotella rava	crew	mouth	no	8	1	0.004289018868600911	15.014448612007675	0.005303248681768678
Streptococcus sanguinis	surfaces	PMM_port_1	no	2	1	0.004365672297378591	12.340140566163376	0.005275312874562462
Penicillium chrysogenum	surfaces	ARED_foot_platform	no	5	1	7.723710052753228e-4	11.145432109215271	0.005214404506705
Staphylococcus haemolyticus	surfaces	PMM_port_1	yes	2	1	0.0039042062854275634	10.310782881438723	0.005209226780024683
Corynebacterium kroppenstedtii	surfaces	ARED_foot_platform	no	5	1	7.626436611110239e-4	11.129348486681858	0.005148733596090599
Malassezia restricta	surfaces	ARED_foot_platform	yes	5	1	7.663873665933499e-4	10.816995483592112	0.0051277285385805975
Staphylococcus sp. MDS7B	surfaces	WHC	yes	5	1	0.0014423322834663144	12.910804447566338	0.005118656665964265
Rothia aeria	crew	skin	no	8	1	0.003590990915602279	9.673735207203642	0.005096876130147579
Gemella sanguinis	surfaces	ARED_foot_platform	no	5	1	7.529103959438221e-4	11.107684815144975	0.0050830227118055
Streptococcus sanguinis	crew	skin	no	8	1	0.003577377344957994	9.679535523565718	0.005077553696620538
Actinomyces odontolyticus	crew	mouth	no	8	1	0.004001811423269084	14.914752643660167	0.004948124922113358
Corynebacterium durum	surfaces	ARED_foot_platform	no	5	1	7.301474509375686e-4	11.0673457897975	0.004929346302132178
Granulicatella adiacens	crew	mouth	no	8	1	0.003986313490893076	14.909099757690099	0.004928962173717706
candidate division TM7 single-cell isolate TM7a	crew	mouth	no	8	1	0.0039658850176452955	14.901987348362594	0.004903702953103183
Leptotrichia wadei	crew	mouth	no	8	1	0.003964044108254179	14.901756023126724	0.004901426721498523
Streptococcus salivarius	crew	mouth	no	8	1	0.003957482868070596	14.8991478654999	0.004893313936402359
Pantoea sp. SL1_M5	surfaces	overhead_4	no	5	1	0.001177852771144552	11.558108671143517	0.004844740031873023
Streptococcus sanguinis	crew	mouth	no	8	1	0.0038851252651197284	14.872546573515919	0.004803845837934817
Staphylococcus aureus	surfaces	port_panel	no	5	1	6.22314424167461e-4	10.748765873446409	0.004780047805691248
Blumeria graminis	surfaces	overhead_4	no	5	1	0.0011607001738953263	11.530593547440125	0.004774188026919833
Propionibacterium acnes	surfaces	dining_table	no	5	1	9.711958607938627e-4	11.562740876162811	0.0047622914290226205
[Eubacterium] sulci	crew	saliva	no	31	1	0.004084322153228506	15.949176384456699	0.004761698089364173
Lautropia mirabilis	surfaces	port_panel	no	5	1	6.167647355614938e-4	10.745093752645248	0.004737420195253465
Haemophilus parainfluenzae	surfaces	overhead_4	no	5	1	0.0011493240311623637	11.516337211131487	0.004727395715132742
Staphylococcus warneri	surfaces	ARED_foot_platform	no	5	1	6.995501325179468e-4	11.006997382036557	0.004722778740726256
Staphylococcus capitis	surfaces	lab_overhead_3	no	5	1	9.052876774250925e-4	11.468723554787351	0.004715121684549616
Streptococcus pneumoniae	crew	mouth	no	8	1	0.0037740328935516416	14.83215049239913	0.004666483310251371
Oribacterium sinus	crew	mouth	no	8	1	0.0036872537443648815	14.796535619263508	0.004559183383944492
Streptococcus mitis	surfaces	PMM_port_1	no	2	1	0.0037602174198343935	12.123150538990647	0.004543704157070454
Streptococcus sanguinis	surfaces	port_crew_quarters	no	5	1	7.088480911570603e-4	10.783372752111559	0.004523267285881973
Streptococcus mitis	surfaces	port_crew_quarters	no	5	1	7.084471469231443e-4	10.786502849497467	0.004520708799854628
Staphylococcus sp. MDS7B	surfaces	lab_overhead_3	no	5	1	8.634679845710862e-4	11.39808827275881	0.004497307010237487
Granulicatella elegans	crew	saliva	no	31	1	0.0038419981467915252	15.860762843163647	0.004479185174082515
[Eubacterium] sulci	crew	mouth	no	8	1	0.003604215286419322	14.765129260228708	0.004456508714952061
Serratia marcescens plasmid R478	surfaces	overhead_4	no	5	1	0.001072835340486648	11.41501157760418	0.004412782691518508
Porphyromonas sp. oral taxon 279	surfaces	ARED_foot_platform	no	5	1	6.504508202084349e-4	10.896311768190817	0.004391301155946165
Corynebacterium matruchotii	surfaces	PMM_port_1	yes	2	1	0.003290930166809476	10.027974104045708	0.004390956907200821
Rothia mucilaginosa	surfaces	lab_overhead_3	no	5	1	8.396978921446685e-4	11.354845676561393	0.004373502300377373
Pantoea sp. GM01	surfaces	overhead_4	no	5	1	0.00105716449841846	11.391212346352418	0.004348325436961016
Streptococcus sp. SK140	crew	saliva	no	31	1	0.0036991803809405034	15.806420621582605	0.00431268139272861
Porphyromonas sp. oral taxon 279	crew	skin	no	8	1	0.0030345886367002094	9.432660526186103	0.004307146063782308
Propionibacterium sp. HGH0353	crew	nostril	no	8	1	0.0035318939969643704	9.863993975739636	0.00430477527542372
Lactobacillus crispatus	surfaces	WHC	no	5	1	3.100544693384388e-4	11.244153333470496	0.004250880801801704
Malassezia restricta	surfaces	overhead_4	no	5	1	0.001028470600011423	11.352548193953627	0.00423030179114662
Actinomyces sp. ICM54	crew	mouth	no	8	1	0.0034110377502072978	14.68360570062662	0.004217650238072027
Actinomyces naeslundii	surfaces	port_panel	no	5	1	5.484975316972604e-4	10.569167468333404	0.004213054239139784
Enterobacter cloacae	surfaces	overhead_4	no	5	1	0.00101568829743683	11.33167624247979	0.004177725667458031
Lecanosticta acicola	surfaces	ARED_foot_platform	no	5	1	6.145826966538631e-4	10.824879005764465	0.004149149516601105
Penicillium digitatum	surfaces	ARED_foot_platform	no	5	1	6.144379266760082e-4	10.814960364147103	0.004148172150516922
Haemophilus parainfluenzae	surfaces	PMM_port_1	no	2	1	0.003415604213855128	11.984045090770593	0.00412728662537934
Haemophilus parainfluenzae	surfaces	PMM_port_1	yes	2	1	0.003086765070528271	9.95903235954017	0.004118547559604604
Veillonella atypica	crew	saliva	no	31	1	0.003501831960445531	15.727194160019927	0.004082603166390088
Veillonella dispar	crew	skin	no	8	1	0.002869548976016504	9.370287041007602	0.0040728968755118465
Propionibacterium sp. KPL1844	crew	skin	no	8	1	0.0028648695674425803	9.349766078549356	0.004066255152816304
Corynebacterium sp. GD7	surfaces	lab_overhead_3	no	5	1	7.779453248403828e-4	11.246057602100882	0.004051868772788415
Streptococcus salivarius	surfaces	ARED_foot_platform	no	5	1	5.93669076722245e-4	10.767333384731822	0.004007958206624274
Staphylococcus capitis	crew	ear	no	8	1	0.003696153285341089	11.926183002660755	0.004004154225553174
Lactococcus lactis	surfaces	overhead_4	no	5	1	9.634100787069907e-4	11.261330005626458	0.003962695075112136
Corynebacterium tuberculostearicum	surfaces	ARED_foot_platform	no	5	1	5.866718433418216e-4	10.744230542552948	0.003960718725825354
Staphylococcus caprae	surfaces	WHC	no	5	1	2.8888774682105285e-4	11.158400554951301	0.003960682713129725
Streptococcus parasanguinis	crew	skin	no	8	1	0.0027604567737212603	9.300770982419582	0.003918056761757173
Rothia mucilaginosa	surfaces	port_panel	no	5	1	5.024645364127209e-4	10.444618370553686	0.0038594710510373538
Pantoea agglomerans	surfaces	overhead_4	no	5	1	9.378331525512816e-4	11.208856462139563	0.0038574921490126253
Haemophilus haemolyticus	crew	saliva	no	31	1	0.0032802461289503037	15.632566321085944	0.003824267807210118
Rothia dentocariosa	surfaces	ARED_foot_platform	no	5	1	5.612805255553303e-4	10.689106974604709	0.0037892977364397374
Prevotella sp. oral taxon 473	crew	mouth	no	8	1	0.0030571893078393205	14.526616349518816	0.0037801267990235973
Klebsiella oxytoca	surfaces	overhead_4	no	5	1	9.1805309502406e-4	11.189220775388993	0.003776132883336524
Malassezia globosa	surfaces	port_crew_quarters	no	5	1	5.851462479926776e-4	10.50164306038457	0.003733907044429651
Streptococcus sp. F0442	crew	saliva	no	31	1	0.0032006848616290134	15.597639536314793	0.003731511476935897
Haemophilus sputorum	crew	saliva	no	31	1	0.003194965041721608	15.595061587490612	0.0037248430373508683
Rothia mucilaginosa	surfaces	overhead_4	no	5	1	9.01691941569889e-4	11.168878261480197	0.003708836242322541
Klebsiella pneumoniae	surfaces	overhead_4	yes	5	1	0.00269642236048811	11.624656916898465	0.0036752623087800726
Tannerella sp. oral taxon BU063	crew	mouth	no	8	1	0.002970082646673016	14.48424471873916	0.0036724219135577606
Staphylococcus saprophyticus	surfaces	port_crew_quarters	no	5	1	5.738329003918259e-4	10.473216977406423	0.003661714855813874
Staphylococcus haemolyticus	surfaces	ARED_foot_platform	no	5	1	5.343496133490433e-4	10.616938690405787	0.0036074826902779745
Eubacterium eligens	surfaces	PMM_port_1	no	2	1	0.002978301429720757	11.788259083521542	0.0035988665218797573
Staphylococcus lugdunensis	surfaces	PMM_port_1	no	2	1	0.0029528729971210815	11.776480340790716	0.003568139768075181
Lactococcus lactis	surfaces	dining_table	no	5	1	7.260680118840879e-4	11.123111533648064	0.0035602988124935966
Malassezia globosa	surfaces	port_panel	no	5	1	4.631105981507437e-4	10.339964919281002	0.0035571902442150896
Neisseria flavescens	surfaces	ARED_foot_platform	no	5	1	5.266352903812454e-4	10.598537052108602	0.0035554020189752966
Staphylococcus aureus	surfaces	ARED_foot_platform	yes	5	1	5.313474951727437e-4	10.287567648084737	0.0035551286903536443
Actinomyces dentalis	surfaces	ARED_foot_platform	no	5	1	5.237962986429462e-4	10.587639176891066	0.0035362355158135047
Marinimicrobia bacterium JGI 0000113-D11	surfaces	PMM_port_1	no	2	1	0.0029163083003000234	11.758322205954354	0.003523956374830016
Finegoldia magna	surfaces	ARED_foot_platform	no	5	1	5.202338328169731e-4	10.57258919798848	0.0035121847193296117
Puccinia striiformis	surfaces	overhead_4	no	5	1	8.483494566686537e-4	11.079981132034431	0.0034894281139624295
Staphylococcus caprae	surfaces	PMM_port_1	yes	2	1	0.002588330954489502	9.710868306212227	0.003453506791897644
Staphylococcus epidermidis	surfaces	dining_table	yes	5	1	0.0012965065693648378	11.163601561951623	0.003447811737775683
Actinobaculum sp. oral taxon 183	surfaces	port_panel	no	5	1	4.463198769212662e-4	10.292061480085858	0.003428219346141643
Actinomyces sp. ICM39	crew	saliva	no	31	1	0.0029385347544098393	15.474363796294162	0.003425884345225575
Aspergillus niger	surfaces	port_panel	yes	5	1	0.0013118467488366502	10.3712533528536	0.003424707395033567
Corynebacterium pseudogenitalium	surfaces	port_crew_quarters	no	5	1	5.360370560381942e-4	10.370492811666445	0.003420533834887362
Staphylococcus warneri	surfaces	port_panel	no	5	1	4.4522927456472686e-4	10.296345387614751	0.0034198423405656726
Corynebacterium matruchotii	surfaces	ARED_foot_platform	no	5	1	5.046675518840507e-4	10.539660056816585	0.003407094180074668
Solobacterium moorei	crew	mouth	no	8	1	0.0027417686006075514	14.368208853664038	0.0033901181511075576
Rothia mucilaginosa	surfaces	port_crew_quarters	no	5	1	5.286299637197627e-4	10.35573303119562	0.003373268054270277
Malassezia globosa	surfaces	PMM_port_1	no	2	1	0.0027597387021575984	11.676540874210339	0.0033347636089548134
Gemella sanguinis	crew	skin	no	8	1	0.0023438425296918174	9.061683848517495	0.0033267349662474206
Staphylococcus warneri	surfaces	dining_table	no	5	1	6.777305210018623e-4	11.037545471750494	0.003323274307116569
Streptococcus sanguinis	crew	saliva	no	31	1	0.002850194630148454	15.430192870208058	0.0033228932037023423
Staphylococcus aureus plasmid pUB101	surfaces	WHC	no	5	1	2.4221565522681613e-4	10.928509560654971	0.0033208032153073225
Finegoldia magna	surfaces	WHC	no	5	1	2.4191122122726384e-4	10.883172701355697	0.0033166293917631117
Streptococcus infantis	surfaces	ARED_foot_platform	no	5	1	4.894438854052587e-4	10.484814009558324	0.0033043166877123158
Eggerthia catenaformis	crew	nostril	no	8	1	0.002705341934585321	9.482685953419157	0.0032973495471776324
Micrococcus luteus	surfaces	PMM_port_1	no	2	1	0.0027271450507297896	11.660642020807755	0.0032953786763960033
Pantoea sp. At-9b	surfaces	overhead_4	no	5	1	7.925102568756067e-4	10.971591117936551	0.0032597505063593564
Propionibacterium propionicum	surfaces	ARED_foot_platform	no	5	1	4.828028731524554e-4	10.471378687552042	0.00325948211471102
Actinomyces sp. oral taxon 448	surfaces	ARED_foot_platform	no	5	1	4.816503421474323e-4	10.467567777788927	0.00325170118711837
Salmonella enterica	surfaces	overhead_4	no	5	1	7.887235408625441e-4	10.970643217623273	0.0032441749988704263
Actinomyces sp. oral taxon 170	surfaces	ARED_foot_platform	no	5	1	4.805079861792123e-4	10.458795775857228	0.003243988952883445
Lactococcus lactis	surfaces	PMM_port_1	no	2	1	0.0026682688017069735	11.62943301215296	0.003224234849438926
Prevotella sp. HJM029	crew	mouth	no	8	1	0.0026054506692075987	14.29639055555364	0.003221564942985614
Malassezia globosa	crew	ear	no	8	1	0.0029679500217220916	11.610098958245299	0.003215269688040672
Penicillium digitatum	surfaces	ARED_foot_platform	yes	5	1	4.7629226852389465e-4	10.131364916813634	0.0031867663331553416
Staphylococcus saprophyticus	surfaces	dining_table	yes	5	1	0.0011965193841058735	11.044688952454187	0.0031819149046174084
Enterobacter aerogenes	surfaces	overhead_4	no	5	1	7.586806463015073e-4	10.916099373982343	0.003120602666641025
Haemophilus parainfluenzae	surfaces	lab_overhead_3	no	5	1	5.953032771999154e-4	10.856626148928859	0.003100591625407416
Staphylococcus hominis	surfaces	port_crew_quarters	no	5	1	4.84005268336026e-4	10.22863096026688	0.0030885110981751797
Klebsiella pneumoniae	surfaces	port_panel	yes	5	1	0.0011752101526647954	10.264574693344098	0.00306800386868269
Actinomyces massiliensis	surfaces	port_panel	no	5	1	3.985018792119887e-4	10.121548406385468	0.003060925408951343
Plautia stali symbiont	surfaces	overhead_4	no	5	1	7.435216654023892e-4	10.886321530828113	0.003058250797711778
Granulicatella elegans	crew	skin	no	8	1	0.0021474120503068134	8.935349052863495	0.003047931191706834
Corynebacterium pseudogenitalium	crew	skin	no	8	1	0.0021405971060268238	8.925176776738702	0.0030382583945192812
Corynebacterium aurimucosum	surfaces	PMM_port_1	no	2	1	0.0025089360015148757	11.540931790184827	0.0030317031349769486
Streptococcus australis	crew	mouth	no	8	1	0.002450310543978036	14.206911698642454	0.003029738632629118
Staphylococcus epidermidis	surfaces	port_crew_quarters	yes	5	1	0.0014276760438310557	10.760830172971096	0.0029909200135550583
Klebsiella pneumoniae plasmid pK29	surfaces	overhead_4	no	5	1	7.259336776501766e-4	10.84542039379315	0.0029859079460152656
Neisseria mucosa	crew	mouth	no	8	1	0.0024061361608341916	14.180898498203351	0.0029751182762369913
Staphylococcus sp. AL1	surfaces	lab_overhead_3	no	5	1	5.674020293619354e-4	10.797277622473192	0.0029552701082947094
Veillonella sp. oral taxon 158	surfaces	ARED_foot_platform	no	5	1	0.00043645999906192124	10.325492193447076	0.0029466137006187486
Actinomyces sp. ICM47	surfaces	ARED_foot_platform	no	5	1	4.356022836204634e-4	10.31700010853178	0.0029408231216963643
Streptococcus infantis	crew	skin	no	8	1	0.0020710032504256616	8.895381383941395	0.0029394802940575573
Eubacterium ramulus	surfaces	PMM_port_1	no	2	1	0.002431293109427291	11.493768748240615	0.0029378824080997065
Lautropia mirabilis	crew	mouth	no	8	1	0.0023662812735318318	14.157763774524426	0.0029258388524285284
Malassezia globosa	surfaces	ARED_foot_platform	yes	5	1	4.3459569436288877e-4	9.999354255447756	0.0029077837681936716
Methylobacterium extorquens	surfaces	lab_overhead_3	no	5	1	5.573448514697978e-4	10.772318500425289	0.0029028880658267617
Streptococcus sp. SK140	crew	mouth	no	8	1	0.002339763358810029	14.141107694708808	0.002893050212275605
Staphylococcus sp. AL1	surfaces	ARED_foot_platform	no	5	1	4.2851236524472567e-4	10.285599139581095	0.002892957909151987
Campylobacter concisus	crew	saliva	no	31	1	0.0024750805010495423	15.22666935716486	0.002885567213045145
Streptococcus thermophilus	surfaces	port_crew_quarters	no	5	1	4.515713858241727e-4	10.122280608128696	0.002881545569805718
Methylobacterium sp. EUR3 AL-11	surfaces	lab_overhead_3	no	5	1	5.50703555583608e-4	10.739724538420772	0.002868297383740432
Streptococcus sanguinis	surfaces	WHC	no	5	1	2.0893484513887292e-4	10.679277560574068	0.002864519656572931
Finegoldia magna	surfaces	port_crew_quarters	no	5	1	4.482160459337594e-4	10.119818117950269	0.002860134636562535
Ruminococcus sp. 80/3	surfaces	PMM_port_1	no	2	1	0.0023304675668444786	11.431445651050101	0.0028160486453614373
Veillonella parvula	crew	saliva	no	31	1	0.0024140015883042025	15.190658080458109	0.0028143584956108387
Aspergillus kawachii	surfaces	port_panel	yes	5	1	0.001077304625552176	10.129514591799511	0.0028124116792637736
Granulicatella adiacens	crew	skin	no	8	1	0.0019806744794423803	8.806453146984826	0.002811272073120569
Escherichia coli	surfaces	overhead_4	yes	5	1	0.0020577669027488166	11.189777262621039	0.0028047657699140282
Streptococcus parasanguinis	surfaces	port_panel	no	5	1	3.649927776018191e-4	9.983227604639909	0.0028035392687591723
Staphylococcus epidermidis	surfaces	port_panel	yes	5	1	0.0010733021093216983	10.108812388518865	0.002801962709561013
Puccinia striiformis	surfaces	port_panel	yes	5	1	0.0010691228563420563	10.095289123762848	0.0027910523508641693
Veillonella parvula	crew	mouth	no	8	1	0.0022506114711782267	14.084947722268348	0.002782816463009127
Staphylococcus sp. E463	surfaces	PMM_port_1	no	2	1	0.0022931991627577904	11.412166268844768	0.002771014918938372
Staphylococcus caprae	surfaces	port_crew_quarters	no	5	1	4.333875653270244e-4	10.070342880735911	0.0027655118505742213
Staphylococcus aureus plasmid pUB101	crew	ear	no	8	1	0.0025499042018429863	11.393843906453393	0.002762388054916171
Rothia mucilaginosa	surfaces	WHC	no	5	1	2.013370239930914e-4	10.628631573841187	0.002760352694835406
Lautropia mirabilis	crew	saliva	no	31	1	0.0023674378214812975	15.162372051846036	0.002760072229445727
Lecanosticta acicola	surfaces	port_panel	no	5	1	3.5894780740385187e-4	9.944618919115786	0.0027571073600517393
Veillonella sp. oral taxon 780	crew	mouth	no	8	1	0.0022213357712047715	14.063919859785639	0.00274661790057596
Rothia aeria	crew	mouth	no	8	1	0.0022175523022608923	14.062518042670105	0.002741939749860413
Gardnerella vaginalis	surfaces	PMM_port_1	yes	2	1	0.002052423756321787	9.37203333025324	0.0027384671848146055
Eubacterium eligens	surfaces	PMM_port_1	yes	2	1	0.002051873139609982	9.37451621408658	0.0027377325188899667
Malassezia restricta	surfaces	lab_overhead_3	no	5	1	5.216795206743431e-4	10.668197126920719	0.0027171279159718576
Negativicoccus succinicivorans	crew	nostril	no	8	1	0.002214816824705463	9.195085349402135	0.00269948325594686
Streptococcus australis	surfaces	ARED_foot_platform	no	5	1	3.998121023304827e-4	10.19885168813514	0.002699197683481294
Blautia wexlerae	surfaces	PMM_port_1	no	2	1	0.0022330213905548367	11.373322086020215	0.0026982983807191958
Phytophthora cryptogea	surfaces	overhead_4	no	5	1	6.544557354635754e-4	10.69757300137222	0.002691905116127765
Corynebacterium sp. GD7	surfaces	overhead_4	no	5	1	6.538670684031187e-4	10.70306038146217	0.0026894838127670163
Penicillium digitatum	surfaces	port_panel	no	5	1	3.498869474552483e-4	9.973643106204147	0.0026875101563987136
Marinimicrobia bacterium JGI 0000113-D11	surfaces	PMM_port_1	yes	2	1	0.0020127351919946835	9.363325141698198	0.0026855123158761574
Corynebacterium tuberculostearicum	surfaces	port_crew_quarters	no	5	1	4.201376375185573e-4	10.027246039465641	0.0026809620496450717
Malassezia restricta	surfaces	WHC	no	5	1	1.9513700110022818e-4	10.575389392655245	0.0026753497005478602
Lactococcus lactis	surfaces	ARED_foot_platform	no	5	1	3.9515659020352616e-4	10.180688900826823	0.002667767550488188
Salmonella enterica	surfaces	overhead_4	yes	5	1	0.0019315973067631639	11.111427268888455	0.0026327948029635324
Anaerococcus prevotii	crew	nostril	no	8	1	0.00215642363121062	9.149831800542005	0.002628311930922473
Staphylococcus haemolyticus	surfaces	ARED_foot_platform	yes	5	1	3.9236737426512764e-4	9.836599206032579	0.0026252434086570546
Streptococcus sanguinis	surfaces	dining_table	no	5	1	5.350369302073642e-4	10.70540324653184	0.002623571505807643
Staphylococcus hominis	surfaces	lab_overhead_3	yes	5	1	0.0011459818144483316	10.770582495749661	0.0026193783777768128
Rothia aeria	surfaces	ARED_foot_platform	no	5	1	3.879506463334894e-4	10.147664628029606	0.002619119030626171
Staphylococcus warneri	surfaces	PMM_port_1	yes	2	1	0.0019502313652622442	9.308491420648984	0.0026021159519893583
Staphylococcus aureus	surfaces	port_crew_quarters	yes	5	1	0.0012353462757280676	10.54989410552855	0.0025879974071926154
Lactococcus lactis	surfaces	port_crew_quarters	no	5	1	4.0541981556799136e-4	9.968688810029619	0.002587045393341796
Staphylococcus pettenkoferi	surfaces	ARED_foot_platform	no	5	1	3.818806891078193e-4	10.134244120586905	0.002578139744639434
Staphylococcus pettenkoferi	surfaces	port_crew_quarters	no	5	1	0.00040357104720422277	9.961113194651448	0.0025752481217354664
Staphylococcus pettenkoferi	surfaces	lab_overhead_3	no	5	1	4.939248544726008e-4	10.582358508511973	0.002572569858109527
Actinomyces sp. HPA0247	crew	mouth	no	8	1	0.0020756422146393665	13.967830779051733	0.0025664720011363256
Actinomyces sp. ICM39	crew	mouth	no	8	1	0.002068394641390527	13.963061668485302	0.0025575105849114377
Marinimicrobia bacterium JGI 0000113-D11	surfaces	port_crew_quarters	no	5	1	3.994601909120355e-4	9.963137102404056	0.0025490161236312453
Prevotella veroralis	crew	mouth	no	8	1	0.002060655286275436	13.957237616760256	0.0025479410945293086
Penicillium chrysogenum	surfaces	port_panel	no	5	1	3.2950643146288796e-4	9.818820219284406	0.002530965752211928
Staphylococcus aureus	surfaces	PMM_port_1	yes	2	1	0.0018840725104922959	9.25887625661883	0.002513842829923618
Penicillium nalgiovense	surfaces	ARED_foot_platform	yes	5	1	3.7459286474734695e-4	9.825579117566097	0.002506318092705236
Capnocytophaga sp. oral taxon 329	crew	saliva	no	31	1	0.0021391247655980074	15.016496735590742	0.00249389395036042
Pantoea ananatis	surfaces	overhead_4	no	5	1	5.972985889011826e-4	10.572400292639317	0.0024568065343335607
Gemella morbillorum	surfaces	ARED_foot_platform	no	5	1	3.618653400216395e-4	10.060168034465065	0.00244301280983037
Puccinia striiformis	surfaces	port_crew_quarters	no	5	1	3.7836167085384607e-4	9.877494801575967	0.0024143832639956153
Lachnospiraceae bacterium oral taxon 082	crew	saliva	no	31	1	0.002067043368484005	14.966817531217544	0.0024098580104811103
Staphylococcus pettenkoferi	surfaces	PMM_port_1	yes	2	1	0.0017979706104675963	9.194514055699054	0.0023989604977339004
Actinomyces graevenitzii	crew	skin	no	8	1	0.0016866723049795344	8.605870065499655	0.002393979826927338
Peptoniphilus harei	surfaces	PMM_port_1	no	2	1	0.0019736693497879937	11.193996473918752	0.0023849072082936106
Staphylococcus warneri	surfaces	WHC	yes	5	1	6.667960883623119e-4	11.774226760037015	0.0023663758217572738
Streptococcus oralis	crew	mouth	no	8	1	0.0019133426208361212	13.85110852170365	0.002365793213456051
Actinomyces sp. HPA0247	crew	saliva	no	31	1	0.00202891605912262	14.940019243393575	0.002365407369878435
Corynebacterium tuberculostearicum	crew	skin	no	8	1	0.001661058321199982	8.55165425294193	0.002357624596409554
Eubacterium rectale	surfaces	WHC	no	5	1	1.71855423854592e-4	10.390389868674479	0.0023561567214551737
Streptococcus sanguinis	surfaces	overhead_4	no	5	1	5.712378554173778e-4	10.505111400297956	0.0023496136135695545
Staphylococcus capitis	crew	nostril	no	8	1	0.0019274955157089003	8.988988178827508	0.002349287675860412
Staphylococcus capitis	surfaces	WHC	yes	5	1	6.606045876052401e-4	11.783432430582174	0.0023444029608667557
Staphylococcus sp. MDS7B	surfaces	PMM_port_1	no	2	1	0.0019391853800472712	11.170759773323613	0.0023432380867591134
Neisseria sicca	surfaces	ARED_foot_platform	no	5	1	3.463840324237203e-4	9.994223502305406	0.0023384959396256164
Corynebacterium pseudogenitalium	crew	nostril	no	8	1	0.0019070646963785874	8.973585134960583	0.002324385998181135
Microbacterium sp. TS-1	surfaces	PMM_port_1	yes	2	1	0.0017191444651443854	9.147349731020675	0.0022937859149470127
Methylobacterium extorquens	surfaces	port_crew_quarters	no	5	1	3.574392582315278e-4	9.840528885746679	0.0022808741726446347
Pantoea sp. A4	surfaces	overhead_4	no	5	1	5.543562913420131e-4	10.452000397474254	0.002280176421349788
Capnocytophaga sp. oral taxon 329	crew	mouth	no	8	1	0.0018363450572417108	13.791551057492148	0.0022705879368785068
Neisseria elongata	surfaces	ARED_foot_platform	no	5	1	3.3627447991495615e-4	9.952714344202882	0.0022702446772110215
Penicillium chrysogenum	surfaces	dining_table	no	5	1	4.6163149001214636e-4	10.494488192244745	0.0022636254714417524
Veillonella sp. oral taxon 780	surfaces	ARED_foot_platform	no	5	1	3.326959692601766e-4	9.922312665645993	0.0022460855594319653
Actinomyces naeslundii	surfaces	WHC	no	5	1	1.6375451688162496e-4	10.327610524279642	0.002245092397815386
Ruminococcus sp. 5_1_39BFAA	surfaces	PMM_port_1	no	2	1	0.0018515194257418632	11.099522607085003	0.002237305871534023
Brevibacterium sp. VCM10	surfaces	PMM_port_1	yes	2	1	0.0016754437510008572	9.125462075530693	0.0022354777944790035
Bacteroides massiliensis	surfaces	PMM_port_1	no	2	1	0.0018375452657347225	11.089963782170814	0.0022204200264280744
Staphylococcus capitis	surfaces	ARED_foot_platform	yes	5	1	3.316559795585918e-4	9.594725475304646	0.0022190368807003913
Streptococcus mitis	surfaces	dining_table	no	5	1	4.5248356307919443e-4	10.462011821952538	0.0022187683053594013
Methylobacterium sp. GXF4	surfaces	lab_overhead_3	no	5	1	4.2497897602899326e-4	10.377996066709425	0.002213470519174059
Eubacterium siraeum	surfaces	PMM_port_1	yes	2	1	0.0016572318650037027	9.07275360032325	0.0022111784011284944
Streptococcus parasanguinis	surfaces	lab_overhead_3	no	5	1	4.2452623219012514e-4	10.370056840912742	0.002211112437488616
Streptococcus oralis	surfaces	ARED_foot_platform	no	5	1	3.2601783563814885e-4	9.906433965794793	0.002201000373922358
Fusobacterium periodonticum	crew	skin	no	8	1	0.0015460603944509074	8.434374813196365	0.002194402187431248
Cronobacter sakazakii	surfaces	overhead_4	no	5	1	5.323271274692722e-4	10.392322062302746	0.002189566139065313
Granulicatella adiacens	surfaces	port_panel	no	5	1	2.833773068555058e-4	9.609473820922208	0.0021766441869469715
Bacteroides vulgatus	surfaces	PMM_port_1	no	2	1	0.0017984678804920857	11.058616818192807	0.002173200395765805
Streptococcus pseudopneumoniae	crew	mouth	no	8	1	0.0017472630063790973	13.718050251429997	0.00216044053877193
Pantoea stewartii	surfaces	overhead_4	no	5	1	5.23584371074452e-4	10.410372256656894	0.0021536054630516715
Lecanosticta acicola	surfaces	dining_table	no	5	1	4.3893116592295055e-4	10.416413069001726	0.0021523136720302035
Solobacterium moorei	crew	saliva	no	31	1	0.0018398784400299887	14.798825088790883	0.002145018273259353
Ruminococcus lactaris	surfaces	PMM_port_1	no	2	1	0.001762471448782589	11.032278664118214	0.002129703672535012
Methylobacterium sp. EUR3 AL-11	surfaces	lab_overhead_3	yes	5	1	9.308165802876908e-4	10.477649418856641	0.002127573747979105
Granulicatella adiacens	surfaces	WHC	no	5	1	1.547150296023979e-4	10.23468003144927	0.002121160035171539
Granulicatella adiacens	surfaces	port_crew_quarters	no	5	1	3.3192170774388004e-4	9.677545293662579	0.002118042808948341
Actinomyces odontolyticus	surfaces	ARED_foot_platform	no	5	1	3.113656837320715e-4	9.829413510029184	0.0021020812710428535
Malassezia globosa	surfaces	overhead_4	no	5	1	5.099227225746088e-4	10.334891133896662	0.002097412416679456
Rothia dentocariosa	crew	mouth	no	8	1	0.0016846631726034553	13.66739374850194	0.0020830376417177825
Sphingomonas sp. S17	surfaces	dining_table	no	5	1	4.217244927387198e-4	10.375093266472282	0.00206794017381505
Staphylococcus caprae	surfaces	ARED_foot_platform	no	5	1	3.060619989494823e-4	9.811933838427793	0.0020662752171599565
Puccinia striiformis	surfaces	WHC	no	5	1	1.5053400946608738e-4	10.203272945331634	0.0020638377902533764
Prevotella veroralis	crew	saliva	no	31	1	0.001768747825531448	14.742008184102282	0.0020620908012220973
Corynebacterium kroppenstedtii	surfaces	port_crew_quarters	no	5	1	3.2220771009003205e-4	9.635167162360226	0.002056056315155203
Pantoea sp. AS-PWVM4	surfaces	overhead_4	no	5	1	4.987060537160448e-4	10.372736856272256	0.0020512760522928076
Actinomyces massiliensis	surfaces	PMM_port_1	no	2	1	0.0016937922702654708	10.972494628358573	0.0020467143572665994
Atopobium sp. ICM42b	crew	mouth	no	8	1	0.001654550338097414	13.639152266658728	0.0020458039864714546
Coprococcus comes	surfaces	PMM_port_1	yes	2	1	0.0015196877041761642	8.941856380589122	0.002027658711430446
Actinomyces sp. oral taxon 172	crew	mouth	no	8	1	0.0016398565997944826	13.62722308834575	0.0020276356009565886
Actinomyces massiliensis	surfaces	lab_overhead_3	no	5	1	3.88416586430235e-4	10.248180955088129	0.002023038107096605
Collinsella aerofaciens	surfaces	WHC	no	5	1	1.473368194614808e-4	10.175108047517247	0.0020200039644120873
Pseudomonas putida	surfaces	PMM_port_1	no	2	1	0.0016603411514906291	10.948047222422433	0.002006293293677516
Neisseria sp. oral taxon 014	crew	mouth	no	8	1	0.0016203096145973772	13.611028166855192	0.002003466315006836
Streptococcus australis	surfaces	port_panel	no	5	1	2.6060956312070076e-4	9.490767911379951	0.0020017632919304518
Streptococcus sanguinis	surfaces	PMM_port_1	yes	2	1	0.0014919772264334306	8.90625681955662	0.0019906857258370587
Propionibacterium acnes	surfaces	lab_overhead_3	yes	5	1	8.704039574892315e-4	10.366233085729947	0.0019894882077829473
Brevibacterium mcbrellneri	surfaces	PMM_port_1	no	2	1	0.0016376885785294871	10.925565144950824	0.0019789207834101665
Streptococcus thermophilus	surfaces	dining_table	no	5	1	4.0297237962739975e-4	10.279543395535597	0.0019759885591602005
Actinomyces naeslundii	surfaces	PMM_port_1	no	2	1	0.0016210808947315623	10.909137224184402	0.0019588526880085803
Rothia aeria	surfaces	PMM_port_1	no	2	1	0.0016206301371864515	10.904682922943893	0.00195830800968207
Haemophilus sputorum	crew	mouth	no	8	1	0.0015805209855221998	13.575629243838536	0.001954268817593832
Alphapapillomavirus 4	surfaces	PMM_port_1	no	2	1	0.0016120529574364714	10.902385626742245	0.0019479436708860326
Streptococcus sp. DORA_10	crew	saliva	no	31	1	0.0016681958929169057	14.657162966915527	0.0019448625495196528
Bradyrhizobium sp. DFCI-1	surfaces	port_panel	no	5	1	2.531439755792035e-4	9.453243265737527	0.0019444195056383846
Staphylococcus hominis	surfaces	ARED_foot_platform	yes	5	1	2.892635874941688e-4	9.401543757209815	0.0019353987518861142
Atopobium sp. BS2	crew	mouth	no	8	1	0.0015607678721570907	13.556448347638105	0.001929844660082836
Prevotella sp. F0091	crew	mouth	no	8	1	0.0015519314093096776	13.548938918512933	0.001918918627490602
Actinomyces gerencseriae	surfaces	ARED_foot_platform	no	5	1	2.8359890779894683e-4	9.692284699852925	0.0019146231705012083
Rothia aeria	crew	saliva	no	31	1	0.001640081510194024	14.632975568639488	0.001912085457636884
Streptococcus mitis	surfaces	overhead_4	no	5	1	4.64808193064216e-4	10.202634578712633	0.00191184748658575
Methylobacterium sp. GXF4	surfaces	lab_overhead_3	yes	5	1	8.34931284865146e-4	10.333553254092747	0.001908408080243389
Erwinia billingiae	surfaces	overhead_4	no	5	1	4.6334307195730406e-4	10.223916688733068	0.0019058211554074474
Neisseria sp. oral taxon 014	surfaces	ARED_foot_platform	no	5	1	2.807519056194e-4	9.680411869709701	0.0018954025875245904
Methylobacterium sp. MB200	surfaces	lab_overhead_3	no	5	1	3.63383931527028e-4	10.18458612116244	0.0018926574370628797
Serratia marcescens	surfaces	overhead_4	yes	5	1	0.0013810373736665115	10.677123306965512	0.001882373726323181
Dermabacter sp. HFH0086	surfaces	WHC	no	5	1	1.372400208773379e-4	10.068651712990581	0.001881575747742383
Neisseria mucosa	surfaces	ARED_foot_platform	no	5	1	2.7847213253724527e-4	9.680012878286485	0.0018800114620775462
Corynebacterium glucuronolyticum	surfaces	WHC	no	5	1	1.3697777091244137e-4	10.074060500834788	0.0018779802719428229
Erwinia toletana	surfaces	overhead_4	no	5	1	4.5581762954043033e-4	10.16923361174485	0.0018748675311279412
Corynebacterium genitalium	surfaces	ARED_foot_platform	no	5	1	2.7742848341374824e-4	9.665563810001778	0.0018729656140902284
Prevotella sp. F0091	crew	saliva	no	31	1	0.001604905454216416	14.601545464294375	0.0018710755293657895
Roseburia intestinalis	surfaces	PMM_port_1	no	2	1	0.0015481723012454429	10.844167964627932	0.00187075270805486
Stomatobaculum longum	crew	saliva	no	31	1	0.0015998292622537325	14.597322590894304	0.0018651574620187146
Staphylococcus capitis	surfaces	dining_table	no	5	1	3.7986994240541956e-4	10.211329355816027	0.0018627049845351628
Streptococcus sp. M334	crew	saliva	no	31	1	0.0015963190938880663	14.593907787547469	0.0018610651398724494
Streptococcus thermophilus	surfaces	overhead_4	no	5	1	4.49616567267507e-4	10.159339098096813	0.0018493613427742169
butyrate-producing bacterium SS3/4	surfaces	PMM_port_1	no	2	1	0.0015245500919853037	10.81964693378991	0.0018422085260487008
Staphylococcus haemolyticus	surfaces	lab_overhead_3	no	5	1	3.533842222664152e-4	10.076831463908624	0.0018405747155703978
Streptococcus mutans	surfaces	ARED_foot_platform	no	5	1	2.7182476956372605e-4	9.65299900496963	0.0018351340143094664
Veillonella parvula	surfaces	ARED_foot_platform	no	5	1	2.710487242136645e-4	9.637136024031294	0.0018298948036928975
Streptococcus mitis	surfaces	port_panel	no	5	1	2.371483108612666e-4	9.328769589948202	0.001821555501420844
Puccinia striiformis	surfaces	ARED_foot_platform	yes	5	1	2.719941657707005e-4	9.336349403398941	0.001819852866768205
Actinomyces odontolyticus	surfaces	WHC	no	5	1	1.3249995292954225e-4	10.019184296042386	0.0018165888959756178
Atopobium sp. ICM58	crew	mouth	no	8	1	0.0014654893521813428	13.466582802877733	0.0018120355058351466
Actinomyces sp. oral taxon 171	surfaces	ARED_foot_platform	no	5	1	2.6838465463112414e-4	9.6264587370866	0.0018119092289593892
Rothia dentocariosa	crew	saliva	no	31	1	0.0015472994938037523	14.548789090388736	0.0018039157458467194
Corynebacterium sp. GD7	surfaces	WHC	yes	5	1	5.066691101445918e-4	11.401448649696198	0.0017981052270749974
Actinomyces massiliensis	surfaces	WHC	no	5	1	1.31125191028434e-4	9.999116243275335	0.0017977407594370973
Streptococcus sp. M334	crew	skin	no	8	1	0.0012625392876408612	8.16058537286471	0.0017919862538752645
Fusobacterium nucleatum	crew	mouth	no	8	1	0.0014454578991076935	13.446476500964067	0.0017872671892664217
Rothia mucilaginosa	surfaces	PMM_port_1	no	2	1	0.0014778146425655472	10.777659080441572	0.0017857351809992927
Staphylococcus caprae	surfaces	lab_overhead_3	no	5	1	3.426890342032948e-4	10.075296459456768	0.0017848696458844934
Veillonella dispar	surfaces	ARED_foot_platform	no	5	1	2.6353307084084587e-4	9.592153636130437	0.0017791553837115785
Streptococcus sp. SK643	crew	mouth	no	8	1	0.0014353406408062273	13.436681951911874	0.0017747574898703297
Streptococcus sp. HPH0090	crew	saliva	no	31	1	0.0015173155861414223	14.520748264725157	0.001768959072383895
Leptotrichia sp. oral taxon 215	surfaces	ARED_foot_platform	no	5	1	2.6131855590032503e-4	9.578527700899281	0.001764204826780844
Staphylococcus capitis	surfaces	port_panel	no	5	1	2.2965667486276329e-4	9.329771232196322	0.0017640116348077717
Rothia mucilaginosa	surfaces	ARED_foot_platform	yes	5	1	2.6342749049507175e-4	9.275192013646949	0.0017625351352835957
Enterobacter aerogenes	surfaces	PMM_port_1	no	2	1	0.0014521541756606522	10.75330631057106	0.001754728045738142
Oribacterium sinus	surfaces	ARED_foot_platform	no	5	1	2.5991053307977604e-4	9.5755294342151	0.0017546990316501775
Streptococcus salivarius	crew	skin	no	8	1	0.0012321596648832344	8.134806185030145	0.0017488669094615885
Albugo candida	surfaces	overhead_4	no	5	1	4.248694431210158e-4	10.075603784301812	0.0017475715554905876
Corynebacterium jeikeium	surfaces	PMM_port_1	no	2	1	0.0014452884745843378	10.749258391905153	0.0017464317928786394
Puccinia triticina	surfaces	port_crew_quarters	no	5	1	2.7217998763099066e-4	9.399581491388805	0.0017368218230134646
Corynebacterium kroppenstedtii	surfaces	ARED_foot_platform	yes	5	1	2.573465872135203e-4	9.234964382802714	0.0017218491549865005
Staphylococcus sp. AL1	surfaces	port_panel	yes	5	1	6.590562171187223e-4	9.370155553091456	0.0017205322973212513
Jeotgalicoccus marinus	surfaces	PMM_port_1	no	2	1	0.0014208374495892654	10.71752196182666	0.0017168861013639085
Methylobacterium sp. B1	surfaces	lab_overhead_3	yes	5	1	7.478435693991194e-4	10.146356090795882	0.0017093511004679265
Streptococcus sp. F0442	surfaces	ARED_foot_platform	no	5	1	2.530286800122445e-4	9.542051024237578	0.0017082385024424214
Penicillium fuscoglaucum	surfaces	port_panel	no	5	1	2.2128504781167364e-4	9.276687405225987	0.001699708485207533
Pseudoperonospora cubensis	surfaces	overhead_4	yes	5	1	0.0012462158032760244	10.480790890277229	0.0016986099943027272
Staphylococcus aureus plasmid pUB101	surfaces	lab_overhead_3	no	5	1	3.2456195675975146e-4	9.985490287514773	0.0016904561483157786
Haemophilus sputorum	surfaces	ARED_foot_platform	no	5	1	2.5001678501208256e-4	9.523205752487055	0.0016879047007392252
Pseudomonas fluorescens	surfaces	overhead_4	no	5	1	4.0957931515604035e-4	10.027750608354932	0.0016846802528939179
Corynebacterium durum	crew	skin	no	8	1	0.001186249993530301	8.120268906404984	0.001683704976847108
Staphylococcus hominis	surfaces	dining_table	yes	5	1	6.306830771096568e-4	10.150224796621746	0.0016771812557343562
Actinomyces dentalis	surfaces	PMM_port_1	no	2	1	0.0013856690990668274	10.683610609453476	0.001674390000041887
Corynebacterium striatum	surfaces	WHC	no	5	1	1.2187867948362196e-4	9.880980922997034	0.001670970071392039
Corynebacterium durum	surfaces	port_panel	no	5	1	2.1750328590336223e-4	9.222093663023307	0.001670660463806367
Staphylococcus sp. MDS7B	surfaces	ARED_foot_platform	no	5	1	2.4737216208431487e-4	9.50645858868274	0.00167005041359108
Actinomyces sp. oral taxon 172	crew	saliva	no	31	1	0.001426647517317662	14.431713528203094	0.0016632539017613552
Rothia mucilaginosa	surfaces	dining_table	no	5	1	3.359362246894973e-4	10.013320952609494	0.0016472745283626934
Prevotella histicola	crew	skin	no	8	1	0.0011601925545805486	8.103610824434849	0.0016467203278415297
Actinomyces odontolyticus	surfaces	port_crew_quarters	no	5	1	2.5766085094738596e-4	9.30135254371445	0.0016441730075627554
Rothia mucilaginosa	crew	ear	no	8	1	0.0015170938795040626	10.644437781585617	0.001643513512350575
Streptococcus vestibularis	crew	mouth	no	8	1	0.0013259560343531287	13.323337246951573	0.001639506564717042
Staphylococcus sp. MDS7B	crew	nostril	no	8	1	0.001341095121374394	8.458486337628303	0.0016345657954190587
Streptococcus sp. M334	surfaces	ARED_foot_platform	no	5	1	2.3875587162852036e-4	9.454322695104992	0.0016118804104748204
Actinomyces sp. oral taxon 171	crew	skin	no	8	1	0.0011305792641072997	7.989480484646277	0.001604688677833049
Neisseria subflava	surfaces	ARED_foot_platform	no	5	1	2.3655687149780875e-4	9.440218868891431	0.0015970345965932646
Corynebacterium pseudogenitalium	surfaces	WHC	yes	5	1	4.4882113923976687e-4	11.226927879395436	0.0015928100220249717
Enterobacter cloacae	surfaces	overhead_4	yes	5	1	0.0011667776150550092	10.411026035392036	0.0015903346056526998
Streptococcus pneumoniae	crew	saliva	no	31	1	0.0013636183441262683	14.366455170028466	0.0015897714774324063
Propionibacterium phage P105	crew	ear	no	8	1	0.0014652844411622257	10.5975333149684	0.00158738678668615
Bacillus subtilis	surfaces	PMM_port_1	yes	2	1	0.0011877793683450048	8.582947534866134	0.0015848066526192776
Streptococcus mitis	surfaces	PMM_port_1	yes	2	1	0.0011830132524872639	8.589831079218971	0.001578447414262556
Prevotella sp. BV3P1	crew	nostril	no	8	1	0.0012905414709042378	8.399476704111219	0.0015729495337720824
Magnetospirillum magnetotacticum	surfaces	lab_overhead_3	no	5	1	3.013598202474073e-4	9.868031579139734	0.0015696095934301503
Aggregatibacter aphrophilus	surfaces	ARED_foot_platform	no	5	1	2.3090561425182212e-4	9.39488114321101	0.0015588820234765178
Erwinia billingiae	surfaces	overhead_4	yes	5	1	0.0011422265216132056	10.363942578002392	0.001556871113549903
Staphylococcus lugdunensis	surfaces	WHC	no	5	1	1.1339711374551341e-4	9.80382749099499	0.001554686874306465
Veillonella sp. HPA0037	crew	mouth	no	8	1	0.001257200243356519	13.243781710944729	0.001554492003313241
Corynebacterium sp. HFH0082	surfaces	PMM_port_1	no	2	1	0.001283335923472006	10.567520345981976	0.0015507344707355818
Leptotrichia wadei	crew	saliva	no	31	1	0.0013278307448601708	14.327966038007862	0.001548048582749967
Shewanella sp. ANA-3 plasmid 1	surfaces	overhead_4	no	5	1	3.759453281532399e-4	9.908953968592318	0.001546337051386973
Atopobium sp. ICM58	crew	saliva	no	31	1	0.0013239308173565681	14.324193701676677	0.0015435018607613783
Malassezia sympodialis	surfaces	ARED_foot_platform	no	5	1	2.286039242218307e-4	9.383951354307232	0.001543342933086729
Veillonella sp. ICM51a	crew	mouth	no	8	1	0.0012387167304557672	13.223072833475044	0.001531637670322782
Roseburia inulinivorans	surfaces	PMM_port_1	no	2	1	0.001264110601679835	10.548729605364088	0.001527503320832566
Gemella haemolysans	surfaces	PMM_port_1	no	2	1	0.001257696035531223	10.544736669415443	0.0015197522023143884
Enterococcus faecium	surfaces	WHC	no	5	1	1.1076434656898733e-4	9.762290697229295	0.0015185913473811869
Rhodotorula glutinis	surfaces	ARED_foot_platform	yes	5	1	2.2609070517468327e-4	9.055267919761084	0.001512722954170491
Staphylococcus lugdunensis	surfaces	PMM_port_1	yes	2	1	0.0011319718015263844	8.531135906738625	0.0015103448413454562
Corynebacterium tuberculostearicum	crew	nostril	no	8	1	0.001237761933267353	8.344152584664783	0.0015086202960138606
Actinomyces sp. oral taxon 848	surfaces	ARED_foot_platform	no	5	1	2.2316780360733614e-4	9.353468375376751	0.001506642782980618
Acinetobacter baumannii	surfaces	port_panel	no	5	1	1.955367550155635e-4	9.096836112599064	0.0015019337499601584
Selenomonas noxia	surfaces	ARED_foot_platform	no	5	1	2.208098863039165e-4	9.338417272269337	0.0014907240929606497
candidate division TM7 single-cell isolate TM7a	crew	saliva	no	31	1	0.0012785360022136134	14.273636840091578	0.0014905784143671257
Granulicatella adiacens	surfaces	PMM_port_1	no	2	1	0.001229682072915257	10.510503201214227	0.001485901192071532
Propionibacterium humerusii	crew	skin	no	8	1	0.0010465344318009175	7.8678981254972395	0.0014853995708115097
Actinobaculum sp. oral taxon 183	surfaces	PMM_port_1	yes	2	1	0.0011112837677576372	8.484374096028382	0.0014827416227510754
Gemella haemolysans	surfaces	port_crew_quarters	no	5	1	2.319020093341212e-4	9.162741729631083	0.0014798019285614586
Veillonella sp. oral taxon 158	surfaces	WHC	no	5	1	1.0780269450713805e-4	9.729269710589072	0.0014779867725843972
Staphylococcus simulans	surfaces	lab_overhead_3	no	5	1	2.832909888880241e-4	9.78768053150737	0.0014754994661395386
Staphylococcus aureus plasmid pUB101	surfaces	WHC	yes	5	1	4.155227298889749e-4	11.122063934262183	0.001474638136847572
Streptococcus sp. DORA_10	crew	skin	no	8	1	0.0010385169666731744	7.907329125087959	0.0014740199745957865
Dorea longicatena	surfaces	PMM_port_1	yes	2	1	0.0011021312412086248	8.459745246277256	0.0014705297715018322
Streptococcus sanguinis	surfaces	lab_overhead_3	no	5	1	2.8202980456977196e-4	9.79783145104751	0.0014689306839993478
Pseudomonas putida	surfaces	overhead_4	no	5	1	3.5638810661987224e-4	9.830656400232524	0.0014658943539666116
Propionibacterium granulosum	surfaces	ARED_foot_platform	no	5	1	2.165054132799001e-4	9.30903467630304	0.0014616638830587771
Methylobacterium radiotolerans	surfaces	lab_overhead_3	no	5	1	2.8062305771615084e-4	9.770205997602073	0.0014616037505177754
Rothia mucilaginosa	crew	nostril	no	8	1	0.0011977642877649191	8.293293603447195	0.0014598700006816599
Propionibacterium avidum	crew	ear	no	8	1	0.0013468217066334124	10.475606786281803	0.001459052536882341
Puccinia striiformis	surfaces	ARED_foot_platform	no	5	1	2.1582148365281828e-4	9.29865425344018	0.0014570465609359026
Xanthomonas campestris	crew	skin	no	8	1	0.001025775745701839	7.861166394834794	0.0014559357113481189
Brevibacterium massiliense	surfaces	PMM_port_1	no	2	1	0.0011991418586472938	10.484023689986131	0.0014489975551181993
Penicillium nalgiovense	surfaces	port_panel	no	5	1	1.8756707993905454e-4	9.030829402684446	0.0014407180262325534
Veillonella sp. ACP1	crew	mouth	no	8	1	0.0011648248754443664	13.134320836754378	0.0014402725132348904
Streptococcus oralis	crew	saliva	no	31	1	0.001234659283135012	14.223066907762757	0.0014394248369640809
Enterobacter aerogenes	surfaces	port_panel	no	5	1	1.8707427895355542e-4	8.993097689959093	0.0014369327817035857
Eubacterium hallii	surfaces	PMM_port_1	yes	2	1	0.0010722505803640655	8.434317047833035	0.0014306611971241676
Finegoldia magna	surfaces	PMM_port_1	yes	2	1	0.0010696128135630634	8.436558946303283	0.0014271417300533505
Streptococcus sp. F0442	crew	mouth	no	8	1	0.0011511283432949961	13.116657787926574	0.0014233371444964348
Corynebacterium genitalium	surfaces	PMM_port_1	no	2	1	0.0011746111222399912	10.445291250774014	0.0014193555433552813
Streptococcus mitis	crew	ear	no	8	1	0.0013094363831153894	10.430001325555965	0.0014185518894302834
Capnocytophaga sp. oral taxon 329	surfaces	ARED_foot_platform	no	5	1	2.0929000404302275e-4	9.262407141938782	0.0014129514609384226
Penicillium fuscoglaucum	surfaces	dining_table	no	5	1	2.879977596800849e-4	9.811516142900462	0.0014122066597164929
Peptoniphilus sp. BV3AC2	crew	nostril	no	8	1	0.0011523346807599956	8.236634700407265	0.0014044990724558703
Staphylococcus sp. MDS7B	surfaces	port_panel	no	5	1	1.8278868357906705e-4	9.007554753663237	0.0014040147743903063
Streptococcus intermedius	surfaces	ARED_foot_platform	no	5	1	2.0773733455395108e-4	9.26048907892877	0.0014024691322052866
Staphylococcus saprophyticus	surfaces	overhead_4	no	5	1	3.4042059994138127e-4	9.770109809707717	0.001400216859538073
Staphylococcus warneri	surfaces	ARED_foot_platform	yes	5	1	2.0924691208986613e-4	8.935692779872038	0.0014000248562322563
Actinomyces sp. oral taxon 448	surfaces	port_panel	no	5	1	1.822588313897898e-4	8.988537082218752	0.0013999449365457415
Micrococcus luteus	surfaces	PMM_port_1	yes	2	1	0.0010462680033622787	8.421360708993934	0.0013959936805954046
Propionibacterium sp. KPL1844	surfaces	ARED_foot_platform	no	5	1	2.0625009657627638e-4	9.240927197370565	0.0013924285424364287
Corynebacterium pseudogenitalium	surfaces	port_panel	no	5	1	1.808944981531955e-4	8.968239048532014	0.0013894653817731859
Granulicatella adiacens	surfaces	lab_overhead_3	no	5	1	2.6622404665864886e-4	9.674627180475643	0.0013866076018168394
Clostridium leptum	surfaces	PMM_port_1	no	2	1	0.0011457426563540886	10.410264218892355	0.001384471983760528
Haemophilus parainfluenzae	surfaces	ARED_foot_platform	yes	5	1	2.065451182739238e-4	8.916371209237878	0.0013819477507641031
Pseudomonas sp. URMO17WK12:I11	surfaces	PMM_port_1	yes	2	1	0.001034046866525967	8.379819217841739	0.0013796875049899603
Streptococcus pneumoniae	crew	skin	no	8	1	9.701457935670851e-4	7.787521710928622	0.0013769772896141768
Atopobium sp. ICM42b	crew	saliva	no	31	1	0.0011706348018458229	14.14622100309515	0.001364782034856446
Anaerococcus sp. 9402080	surfaces	port_crew_quarters	no	5	1	2.1345184949175702e-4	9.045806028677784	0.001362068657532916
Prevotella sp. C561	crew	skin	no	8	1	9.572737921733208e-4	7.763463204184822	0.0013587074030583372
Fusobacterium nucleatum	surfaces	ARED_foot_platform	no	5	1	2.0110160245277096e-4	9.211106920638164	0.001357670206381619
Malassezia globosa	crew	nostril	no	8	1	0.0011124956155269064	8.209839744680718	0.0013559420593748446
Prevotella nigrescens	crew	mouth	no	8	1	0.0010962963111890176	13.046881246507368	0.0013555389111723681
Actinomyces sp. ICM47	surfaces	lab_overhead_3	no	5	1	2.592923176630338e-4	9.66206356919919	0.0013505042210753618
Actinomyces sp. ICM39	surfaces	ARED_foot_platform	no	5	1	1.9999864993865496e-4	9.211279821450196	0.0013502239913877794
Campylobacter concisus	surfaces	ARED_foot_platform	no	5	1	1.9989500025898306e-4	9.20204268124128	0.0013495242352432476
Puccinia striiformis	surfaces	dining_table	yes	5	1	5.058817375121371e-4	9.793879999245359	0.0013452959157585946
Coprococcus catus	surfaces	PMM_port_1	no	2	1	0.0011109379387822362	10.364763283221999	0.001342415282708424
Fusobacterium nucleatum	crew	saliva	no	31	1	0.0011511393937441948	14.122134059696672	0.001342053355769387
Corynebacterium kroppenstedtii	surfaces	PMM_port_1	no	2	1	0.0011091242946076648	10.357125724173667	0.0013402237438543197
Staphylococcus warneri	surfaces	port_crew_quarters	no	5	1	2.0968414959376768e-4	9.020949907497736	0.001338026392477539
Veillonella sp. oral taxon 780	crew	saliva	no	31	1	0.0011403967215672555	14.109275006975585	0.0013295290348024028
Staphylococcus aureus plasmid pSK1	surfaces	WHC	no	5	1	9.656810415390515e-5	9.515887379018837	0.001323959305892616
Ruminococcus bromii	surfaces	PMM_port_1	yes	2	1	9.910023029167977e-4	8.353866256720138	0.0013222548600182297
Propionibacterium acnes	surfaces	dining_table	yes	5	1	4.949934525102142e-4	9.779725635664057	0.0013163406002045298
Staphylococcus sp. MDS7B	crew	ear	no	8	1	0.0012149138850895056	10.324838501815655	0.0013161528191911666
Prevotella nanceiensis	crew	skin	no	8	1	9.268096239056377e-4	7.713446145858879	0.0013154680589002328
Streptococcus parasanguinis	surfaces	port_crew_quarters	no	5	1	2.0578475627889222e-4	9.001234098224883	0.001313143771735523
Granulicatella elegans	surfaces	ARED_foot_platform	no	5	1	1.9443660359779862e-4	9.147661135080284	0.0013126736958585928
Neisseria sicca	crew	saliva	no	31	1	0.0011244925486365456	14.088605587177565	0.0013109871894200016
Tannerella sp. oral taxon BU063	crew	saliva	no	31	1	0.0011244325478044653	14.087733062589193	0.0013109172375805633
Adlercreutzia equolifaciens	surfaces	PMM_port_1	no	2	1	0.0010848465346564057	10.32981780210281	0.0013108874192489855
Penicillium aurantiogriseum	surfaces	dining_table	no	5	1	2.6730576586220955e-4	9.687797898240266	0.001310742775049904
Lautropia mirabilis	surfaces	WHC	no	5	1	9.457709390865377e-5	9.531932220992447	0.0012966623369252334
Subdoligranulum variabile	surfaces	PMM_port_1	no	2	1	0.0010725225572230134	10.316579210112803	0.0012959955921965451
Klebsiella oxytoca	surfaces	overhead_4	yes	5	1	9.501156355092347e-4	10.120092472202584	0.001295021223432372
Fusobacterium periodonticum	surfaces	ARED_foot_platform	no	5	1	1.911925690189964e-4	9.162410227528168	0.0012907726814340764
Atopobium sp. BS2	crew	saliva	no	31	1	0.0011058754365208172	14.065008329860062	0.0012892824697957506
Subdoligranulum sp. 4_3_54A2FAA	surfaces	PMM_port_1	no	2	1	0.0010567331158185358	10.293680525935999	0.0012769162298785798
Selenomonas sp. oral taxon 149	crew	mouth	no	8	1	0.001029899890285196	12.956731444617306	0.0012734416431444448
Actinomyces graevenitzii	surfaces	ARED_foot_platform	no	5	1	1.8818126418641517e-4	9.108976608456041	0.0012704428640499077
Gemella haemolysans	surfaces	port_panel	no	5	1	1.6527578475865188e-4	8.839685852264981	0.001269496771389155
Streptococcus parasanguinis	surfaces	overhead_4	no	5	1	3.069348127410827e-4	9.61196689353539	0.001262483232957202
Anaerococcus pacaensis	crew	nostril	no	8	1	0.0010349566420031133	8.086111441175309	0.001261435300000456
Staphylococcus lugdunensis	surfaces	port_crew_quarters	no	5	1	1.9724047326855407e-4	8.941215592772801	0.0012586214046668696
Staphylococcus hominis	crew	skin	no	8	1	8.846617224545315e-4	7.672747250427604	0.0012556453977209507
Erwinia amylovora	surfaces	overhead_4	no	5	1	3.030259319364091e-4	9.641132122713756	0.0012464052376608798
Streptococcus sp. DORA_10	surfaces	ARED_foot_platform	no	5	1	1.8427999653381806e-4	9.084053540254688	0.0012441047603528206
Actinomyces naeslundii	surfaces	lab_overhead_3	no	5	1	2.3881169968726872e-4	9.540285579853528	0.0012438324875053476
Bradyrhizobium sp. DFCI-1	surfaces	ARED_foot_platform	no	5	1	1.8421159985376336e-4	9.071845074031309	0.0012436430030441114
Prevotella sp. oral taxon 473	crew	saliva	no	31	1	0.0010632634122968924	14.007403371998011	0.0012396033341353539
Haemophilus parainfluenzae	crew	nostril	no	8	1	0.0010117359066473181	8.05069511263497	0.0012331331914086638
Tannerella sp. oral taxon BU063	surfaces	ARED_foot_platform	no	5	1	1.8242154796452542e-4	9.058449725060209	0.001231558066433692
Puccinia striiformis	surfaces	WHC	yes	5	1	3.4597308827833214e-4	10.85395433284242	0.0012278151677393883
Methylobacterium sp. B1	surfaces	lab_overhead_3	no	5	1	2.351858097093038e-4	9.520870912737884	0.0012249473166505744
Penicillium nalgiovense	surfaces	ARED_foot_platform	no	5	1	1.814034651204215e-4	9.052828819342368	0.0012246848206305277
Rothia dentocariosa	surfaces	PMM_port_1	no	2	1	0.0010132135326109623	10.22938604562067	0.001224328815626631
Neisseria sicca	surfaces	port_crew_quarters	no	5	1	1.9101393237797333e-4	8.884598595033303	0.0012188889019403722
Kocuria rhizophila	surfaces	PMM_port_1	no	2	1	0.0010082374341880893	10.226855293928836	0.001218315886967044
Actinomyces oris	surfaces	ARED_foot_platform	no	5	1	1.804153226454435e-4	9.053501830137892	0.001218013707215343
Pseudoperonospora cubensis	surfaces	overhead_4	no	5	1	2.941708112020147e-4	9.545226909931717	0.0012099823850259944
Actinomyces massiliensis	surfaces	PMM_port_1	yes	2	1	9.063507249483832e-4	8.170143753032724	0.001209307634721675
Corynebacterium matruchotii	crew	skin	no	8	1	8.51854651149373e-4	7.586561767814765	0.0012090806520657065
Rhodotorula glutinis	surfaces	ARED_foot_platform	no	5	1	1.790324205828958e-4	9.032889084318429	0.0012086775064801666
Propionibacterium sp. KPL1844	surfaces	port_crew_quarters	no	5	1	1.8913836410148536e-4	8.875654997830967	0.0012069206160222597
Streptococcus infantis	surfaces	port_panel	no	5	1	1.5695625929029692e-4	8.761158458895126	0.0012055938182917649
Eubacterium hallii	surfaces	WHC	no	5	1	8.792822825473007e-5	9.455363224957924	0.0012055056591249466
Veillonella sp. oral taxon 158	surfaces	lab_overhead_3	no	5	1	2.3136300918393578e-4	9.4918836794493	0.001205036552257825
Leptotrichia shahii	crew	mouth	no	8	1	9.73555128138827e-4	12.876026695887147	0.0012037729625599795
Streptococcus australis	crew	skin	no	8	1	8.458528636526265e-4	7.566055081897249	0.0012005620096772018
Streptococcus mitis	surfaces	ARED_foot_platform	yes	5	1	1.7927159332097118e-4	8.719960753873439	0.0011994666213183053
Staphylococcus aureus plasmid pUB101	surfaces	PMM_port_1	no	2	1	9.91340453805988e-4	10.19917013942261	0.001197898216542159
Veillonella parvula	surfaces	port_crew_quarters	no	5	1	1.8731423245599356e-4	8.861448136559043	0.0011952805550555624
Veillonella sp. ICM51a	crew	saliva	no	31	1	0.0010251934513611346	13.954496648352169	0.001195219553069829
Aerococcus viridans	surfaces	PMM_port_1	no	2	1	9.877422891144576e-4	10.196587332282046	0.0011935503307575516
Rahnella aquatilis	surfaces	overhead_4	no	5	1	2.899299540313824e-4	9.513590504828219	0.0011925389056647725
Bacteroides vulgatus	surfaces	PMM_port_1	yes	2	1	8.913553298848015e-4	8.157779013753034	0.0011892998769774642
Alloprevotella rava	crew	saliva	no	31	1	0.001018276652494228	13.945321874300939	0.0011871556181711014
Corynebacterium aurimucosum	crew	skin	no	8	1	8.35485061549728e-4	7.573811000688491	0.0011858464605983218
Corynebacterium amycolatum	surfaces	PMM_port_1	no	2	1	9.79701241828895e-4	10.182070379283468	0.0011838338341034244
Serratia marcescens	surfaces	port_crew_quarters	no	5	1	1.8489469337377765e-4	8.835955129344024	0.0011798411088413028
Corynebacterium genitalium	surfaces	WHC	no	5	1	8.582072064940417e-5	9.379739472640287	0.001176611498565848
Roseburia inulinivorans	surfaces	PMM_port_1	yes	2	1	8.807891258941579e-4	8.140199383668069	0.0011752018122833142
Malassezia globosa	surfaces	WHC	no	5	1	8.571647832690736e-5	9.39400404881595	0.001175182324884261
Veillonella sp. HPA0037	crew	saliva	no	31	1	0.001007339148932103	13.92970827874272	0.001174404153457914
Corynebacterium glucuronolyticum	surfaces	ARED_foot_platform	no	5	1	1.737306536604348e-4	8.995076419277861	0.0011728844003884569
Haemophilus influenzae	crew	mouth	no	8	1	9.484259826989921e-4	12.839007901426687	0.0011727014957489115
Penicillium chrysogenum	surfaces	port_crew_quarters	no	5	1	1.8321393418226737e-4	8.901715296446543	0.0011691159292700434
Veillonella sp. oral taxon 158	surfaces	port_panel	no	5	1	1.5209653445989241e-4	8.719491306697527	0.0011682658758406233
Solobacterium moorei	surfaces	ARED_foot_platform	no	5	1	1.7261036491595785e-4	8.985879820934285	0.0011653211456337951
Actinomyces sp. ICM54	surfaces	ARED_foot_platform	no	5	1	1.725537520868746e-4	8.98543781560019	0.0011649389430535677
Prevotella melaninogenica	crew	skin	no	8	1	8.19791866682281e-4	7.550621713869063	0.0011635723105919496
Corynebacterium matruchotii	surfaces	PMM_port_1	no	2	1	9.62162088102027e-4	10.155966509806822	0.0011626401857574792
Marmoricola sp. URHB0036	surfaces	PMM_port_1	yes	2	1	8.69073652293317e-4	8.116944423951528	0.0011595703229713991
Streptococcus mitis	surfaces	lab_overhead_3	no	5	1	2.2254597309815646e-4	9.45276223157754	0.0011591136936149663
Klebsiella pneumoniae	surfaces	port_crew_quarters	no	5	1	1.8046892472538837e-4	8.802461844400042	0.001151599607182655
Veillonella sp. oral taxon 158	surfaces	overhead_4	no	5	1	2.791658134640571e-4	9.470653774000336	0.001148263879114082
Prevotella sp. HJM029	crew	saliva	no	31	1	9.846579517366735e-4	13.897036561893398	0.0011479613290924073
Escherichia coli	surfaces	ARED_foot_platform	no	5	1	1.6907883885979865e-4	8.952157460348502	0.0011414792286573564
Porphyromonas sp. oral taxon 279	surfaces	port_crew_quarters	no	5	1	1.7876143432756964e-4	8.812835104328018	0.0011407038517256517
Penicillium aurantiogriseum	surfaces	ARED_foot_platform	yes	5	1	1.7013135047086003e-4	8.623100257908968	0.0011383112759210984
Aggregatibacter aphrophilus	crew	saliva	no	31	1	9.745344940317126e-4	13.88214893768052	0.0011361589179693357
Actinomyces massiliensis	surfaces	port_crew_quarters	no	5	1	1.7763925632944668e-4	8.783140660920186	0.00113354306355232
Listeria monocytogenes	surfaces	PMM_port_1	yes	2	1	8.449168705631352e-4	8.072321342845484	0.0011273388922763141
Serratia marcescens	surfaces	port_panel	no	5	1	1.4639031985924696e-4	8.665818589573199	0.0011244359764820975
Rothia dentocariosa	surfaces	port_crew_quarters	no	5	1	1.762082340515579e-4	8.770185083850855	0.0011244114931415472
Propionibacterium sp. KPL1844	surfaces	PMM_port_1	no	2	1	9.28825554333939e-4	10.10611800659122	0.0011223575823459317
Streptococcus salivarius	surfaces	lab_overhead_3	no	5	1	2.1495146331992237e-4	9.390916011428466	0.0011195582698178288
Eubacterium brachy	surfaces	ARED_foot_platform	no	5	1	1.657571035300928e-4	8.934451842063137	0.0011190536436017327
Actinomyces dentalis	surfaces	port_crew_quarters	no	5	1	1.7520539536237327e-4	8.753995999407898	0.0011180122272164584
Streptococcus parasanguinis	surfaces	WHC	no	5	1	8.144886410084248e-5	9.311621773593625	0.0011166728654922304
Barnesiella intestinihominis	surfaces	PMM_port_1	no	2	1	9.23221515586403e-4	10.09569239423725	0.0011155858744071167
Streptococcus agalactiae	crew	mouth	no	8	1	9.004967788615412e-4	12.763173994446229	0.0011134384113801318
Anaerococcus prevotii	surfaces	WHC	no	5	1	8.086652029893062e-5	9.299128410780755	0.00110868886805824
Propionibacterium acnes	surfaces	port_panel	yes	5	1	4.2401049964779525e-4	8.739168675978787	0.0011069218984636883
Penicillium paneum	surfaces	ARED_foot_platform	yes	5	1	1.6537304287699245e-4	8.62467183451881	0.0011064744911462182
Klebsiella cf. planticola B43	surfaces	overhead_4	no	5	1	2.6775767322373704e-4	9.419659041625135	0.0011013399552880225
Haemophilus haemolyticus	surfaces	ARED_foot_platform	no	5	1	1.6257701672014392e-4	8.914455110703244	0.0010975843511499795
Staphylococcus capitis	crew	skin	no	8	1	7.71609043670846e-4	7.4648410472918325	0.0010951839781617298
Escherichia coli	surfaces	WHC	no	5	1	7.961916938780964e-5	9.296447497815837	0.001091587550175264
Cronobacter pulveris	surfaces	overhead_4	no	5	1	2.6393302370579644e-4	9.392638593293094	0.0010856084198352129
Staphylococcus aureus plasmid pSA1379	surfaces	WHC	no	5	1	7.89181702759566e-5	9.241159196740611	0.0010819767754200597
Veillonella sp. ACP1	crew	saliva	no	31	1	9.255079042414889e-4	13.807261062472088	0.0010790013750101898
Leptotrichia sp. oral taxon 215	surfaces	port_crew_quarters	no	5	1	1.6903404568820274e-4	8.730825587371422	0.001078631908020919
Streptococcus sp. I-G2	crew	saliva	no	31	1	9.250186060009569e-4	13.806951872693634	0.0010784309277218366
Actinomyces viscosus	surfaces	ARED_foot_platform	no	5	1	1.5964575071449963e-4	8.88280069605666	0.0010777948891352392
Corynebacterium kroppenstedtii	surfaces	port_panel	no	5	1	1.4023059041710063e-4	8.598574811072615	0.0010771225926681622
Puccinia striiformis	surfaces	dining_table	no	5	1	2.195491389574594e-4	9.412916339247182	0.0010765665556397236
Actinobaculum sp. oral taxon 183	surfaces	port_crew_quarters	no	5	1	1.6850741280631493e-4	8.695155047022565	0.0010752713836490121
Capnocytophaga gingivalis	surfaces	ARED_foot_platform	no	5	1	1.5900824213113687e-4	8.873138102953469	0.0010734909631625585
Alistipes putredinis	surfaces	PMM_port_1	no	2	1	8.877271301778329e-4	10.036940313773382	0.0010726958048906886
Streptococcus oralis	crew	skin	no	8	1	7.54692304005865e-4	7.450438609614556	0.0010711731887654828
Granulicatella adiacens	surfaces	dining_table	no	5	1	2.1822068093404586e-4	9.45221169054013	0.001070052417231486
Streptococcus cristatus	surfaces	ARED_foot_platform	no	5	1	1.5813195145774586e-4	8.858042214139951	0.0010675749797746466
Propionibacterium sp. HGH0353	crew	ear	no	8	1	9.841613299580731e-4	10.020065280697127	0.0010661716232404552
Corynebacterium tuberculostearicum	surfaces	WHC	yes	5	1	2.9973575706362737e-4	10.649164198974768	0.0010637246690716631
Anaerococcus prevotii	surfaces	PMM_port_1	no	2	1	8.801636333866675e-4	10.034525278633534	0.0010635563621471038
Streptococcus gordonii	surfaces	ARED_foot_platform	no	5	1	1.5730679250069665e-4	8.85093151157965	0.0010620041950675594
Streptococcus sp. HPH0090	crew	mouth	no	8	1	8.580570658734864e-4	12.69408074395182	0.001060962924828598
Coprococcus comes	surfaces	WHC	no	5	1	7.728849163754859e-5	9.241746502696795	0.0010596337024371214
Kocuria rhizophila	surfaces	PMM_port_1	yes	2	1	7.939961235005929e-4	8.027777923740803	0.0010593973697581183
Klebsiella oxytoca	surfaces	port_panel	no	5	1	1.375271262261642e-4	8.58426889644256	0.0010563570639068151
Porphyromonas sp. oral taxon 279	surfaces	PMM_port_1	no	2	1	8.727687356681223e-4	10.021667136944426	0.0010546206481302414
Actinomyces naeslundii	surfaces	port_crew_quarters	no	5	1	1.65104918259478e-4	8.670358391559542	0.001053559549384244
Enterobacter sp. JC163	surfaces	overhead_4	no	5	1	2.557329569861332e-4	9.335492651940134	0.0010518799331567137
Corynebacterium durum	crew	saliva	no	31	1	9.004134402496375e-4	13.767298609849322	0.0010497450488045888
Actinomyces gerencseriae	surfaces	WHC	no	5	1	7.65466320794137e-5	9.232790068663384	0.0010494627264791311
Actinomyces johnsonii	surfaces	ARED_foot_platform	no	5	1	1.5483344623566252e-4	8.828984871820653	0.0010453062250208476
Streptococcus mitis	surfaces	WHC	no	5	1	7.614232384038954e-5	9.229283979650523	0.001043919616150984
Corynebacterium durum	surfaces	PMM_port_1	no	2	1	8.628253063217932e-4	9.996151398848506	0.001042605385124933
Enterococcus faecium	surfaces	WHC	yes	5	1	2.935037887562946e-4	10.617401231975489	0.0010416081939125937
Corynebacterium tuberculostearicum	surfaces	PMM_port_1	yes	2	1	7.804111463003761e-4	7.973883250698098	0.0010412714763334975
Dermabacter sp. HFH0086	surfaces	PMM_port_1	no	2	1	8.612744835819764e-4	9.999983371964825	0.001040731429727403
Lecanosticta acicola	surfaces	WHC	no	5	1	7.590474201219051e-5	9.253836123768778	0.0010406623432127706
Shewanella sp. ANA-3 plasmid 1	surfaces	overhead_4	yes	5	1	7.619753226098296e-4	9.816214567265897	0.0010385832814787594
Veillonella dispar	surfaces	WHC	no	5	1	7.570278313382694e-5	9.213741550673562	0.0010378934648262702
Chlamydia psittaci	surfaces	dining_table	no	5	1	2.116239007260766e-4	9.34879299106283	0.001037704884553702
Aggregatibacter aphrophilus	crew	mouth	no	8	1	8.390700014264809e-4	12.66329463429176	0.0010374859648095143
Lachnospiraceae bacterium ICM7	crew	mouth	no	8	1	8.373839013035863e-4	12.659195607217624	0.0010354011504200202
Staphylococcus caprae	crew	ear	no	8	1	9.545171716456802e-4	9.968432263006777	0.0010340572133104619
Malassezia restricta	surfaces	dining_table	no	5	1	2.1025732277778246e-4	9.338029366882301	0.0010310038238171655
Neisseria elongata	surfaces	WHC	no	5	1	7.501817217098985e-5	9.185129301978906	0.0010285073733926047
Actinomyces odontolyticus	surfaces	PMM_port_1	no	2	1	8.491201358882166e-4	9.976832129588123	0.0010260445768206239
Actinomyces massiliensis	crew	skin	no	8	1	7.219911989071125e-4	7.321138906868603	0.0010247588463389648
Rothia dentocariosa	surfaces	port_panel	no	5	1	1.3288675771974172e-4	8.509352188473239	0.0010207140152559697
Erysiphe pisi	surfaces	dining_table	no	5	1	2.0729428025315422e-4	9.331934237809543	0.0010164744455645313
Rhodotorula glutinis	surfaces	WHC	no	5	1	7.36824668382956e-5	9.166468259017655	0.001010194706693334
Actinomyces sp. oral taxon 181	crew	saliva	no	31	1	8.659540882685915e-4	13.711448085261651	0.0010095706883273743
Streptococcus sp. I-P16	crew	saliva	no	31	1	8.64188681531481e-4	13.70857297167599	0.001007512492726813
Corynebacterium pseudogenitalium	surfaces	ARED_foot_platform	yes	5	1	1.4979831153286936e-4	8.447131754589845	0.001002267404919076
Corynebacterium durum	crew	mouth	no	8	1	8.07931292102814e-4	12.605412892203821	9.989838448068147e-4
Anaerococcus sp. 9402080	surfaces	WHC	no	5	1	7.278554614269955e-5	9.147308270657128	9.978978255234445e-4
Dorea longicatena	surfaces	WHC	no	5	1	7.27523200899404e-5	9.13256080579536	9.974422926936973e-4
Akkermansia muciniphila	surfaces	PMM_port_1	no	2	1	8.248482924194097e-4	9.935140395382962	9.967154014683545e-4
Puccinia triticina	surfaces	ARED_foot_platform	no	5	1	1.4749549569426586e-4	8.757348907725888	9.957665062694974e-4
Anaerococcus prevotii	surfaces	ARED_foot_platform	no	5	1	1.473746691092238e-4	8.749764219351311	9.949507859935292e-4
Puccinia striiformis	surfaces	lab_overhead_3	no	5	1	1.9086949382825344e-4	9.206712065177562	9.941291720974238e-4
Lactococcus lactis	surfaces	PMM_port_1	yes	2	1	7.44634976439658e-4	7.926901243617438	9.935367593384514e-4
Propionibacterium propionicum	surfaces	port_panel	no	5	1	1.2849227229189185e-4	8.471385036924946	9.8695961456915e-4
Neisseria sp. GT4A_CT1	crew	saliva	no	31	1	8.433703271098788e-4	13.673259671036028	9.832414595531223e-4
Bacteroides uniformis	surfaces	PMM_port_1	no	2	1	8.130670600447018e-4	9.911081310635648	9.824794069660124e-4
Marinimicrobia bacterium JGI 0000113-D11	surfaces	WHC	no	5	1	7.129545162710507e-5	9.126938161601014	9.774684661830492e-4
Malassezia restricta	surfaces	port_panel	yes	5	1	3.7440378166380165e-4	8.589441610579843	9.77418590189467e-4
Corynebacterium aurimucosum	surfaces	WHC	yes	5	1	2.7484810978613153e-4	10.5180586695744	9.754015253013764e-4
Gemella morbillorum	surfaces	port_panel	no	5	1	1.265049964461637e-4	8.462258089540228	9.716951868509845e-4
Actinomyces sp. oral taxon 171	crew	mouth	no	8	1	7.853832394435765e-4	12.563716600611825	9.711038251088462e-4
Neisseria cinerea	crew	mouth	no	8	1	7.821064564255841e-4	12.557501092113602	9.67052176992344e-4
Prevotella sp. ICM33	crew	skin	no	8	1	6.809007007504821e-4	7.281765023306434	9.664370114603386e-4
Neisseria sicca	crew	mouth	no	8	1	7.814151265272186e-4	12.558032318351417	9.66197367422954e-4
Corynebacterium aurimucosum	surfaces	ARED_foot_platform	no	5	1	1.429771265075584e-4	8.71194215448643	9.65262247967199e-4
Penicillium digitatum	surfaces	dining_table	no	5	1	1.9648773015761296e-4	9.279287024345246	9.634841652566719e-4
Staphylococcus aureus plasmid pUB101	surfaces	port_panel	no	5	1	1.2543419705447084e-4	8.461614116399542	9.634702894617837e-4
Staphylococcus warneri	surfaces	lab_overhead_3	yes	5	1	4.212815551957669e-4	9.33524704422536	9.629260977122892e-4
Granulicatella elegans	surfaces	PMM_port_1	no	2	1	7.931023899948239e-4	9.878729443971391	9.583548566616405e-4
Staphylococcus warneri	surfaces	port_panel	yes	5	1	3.65818415864955e-4	8.589839946324979	9.5500563245149e-4
Prevotella oris	crew	mouth	no	8	1	7.715591067482877e-4	12.539776592880195	9.54010681959117e-4
Prevotella pallens	crew	skin	no	8	1	6.672000178437539e-4	7.248232290967987	9.469909350665999e-4
Streptococcus oralis	surfaces	port_crew_quarters	no	5	1	1.4823925712319558e-4	8.512443205521345	9.459372051553252e-4
Staphylococcus sp. E463	surfaces	WHC	no	5	1	6.884239843178685e-5	9.05558352998652	9.438368376629831e-4
Corynebacterium pseudogenitalium	surfaces	PMM_port_1	yes	2	1	7.067083386418341e-4	7.835201296436357	9.429327587173409e-4
Neisseria sp. GT4A_CT1	surfaces	ARED_foot_platform	no	5	1	1.3956857036955794e-4	8.651026988487471	9.42250521263384e-4
Staphylococcus hominis	surfaces	overhead_4	no	5	1	2.2892903936511837e-4	9.178041941549877	9.416301499148144e-4
Staphylococcus warneri	surfaces	overhead_4	no	5	1	2.285283982473001e-4	9.184178928821254	9.399822342249593e-4
Streptococcus sp. 2_1_36FAA	surfaces	ARED_foot_platform	no	5	1	1.3919587295043703e-4	8.682062746979193	9.397343792945271e-4
Enterobacter aerogenes	surfaces	overhead_4	yes	5	1	6.837264269895168e-4	9.656485801916222	9.319289156823925e-4
Pectobacterium carotovorum	surfaces	overhead_4	no	5	1	2.250710878882668e-4	9.168361938812895	9.257616369573213e-4
Propionibacterium granulosum	surfaces	PMM_port_1	no	2	1	7.628890120263778e-4	9.821537350013223	9.21846156300262e-4
Prevotella timonensis	crew	nostril	no	8	1	7.546931861478564e-4	7.626140475419817	9.198420368936167e-4
Enterobacter sp. 638	surfaces	overhead_4	no	5	1	2.2245011129365302e-4	9.114976953674823	9.149810448989534e-4
Dialister invisus	surfaces	PMM_port_1	yes	2	1	6.856077945235432e-4	7.803123859194999	9.147791440109767e-4
Rothia aeria	surfaces	port_crew_quarters	no	5	1	1.4328906941826278e-4	8.477817418091485	9.143493058803923e-4
Lecanosticta acicola	surfaces	port_crew_quarters	no	5	1	1.430723053296185e-4	8.495968987515878	9.12966101321968e-4
Streptococcus anginosus	surfaces	PMM_port_1	no	2	1	7.521038053338807e-4	9.798142965070266	9.088137214668206e-4
Malassezia globosa	surfaces	PMM_port_1	yes	2	1	6.789834092722638e-4	7.774711705999972	9.059404908944737e-4
Streptococcus sp. 2_1_36FAA	surfaces	PMM_port_1	no	2	1	7.489252175346455e-4	9.798320727668498	9.049728364901123e-4
Streptococcus australis	surfaces	lab_overhead_3	no	5	1	1.7372470441965013e-4	9.083087478325028	9.048318466909029e-4
Rothia mucilaginosa	surfaces	PMM_port_1	yes	2	1	6.737328436537547e-4	7.793151394924246	8.989348705377052e-4
Streptococcus intermedius	surfaces	port_panel	no	5	1	1.169771862808466e-4	8.383745368351244	8.985113005306646e-4
Veillonella sp. oral taxon 158	surfaces	dining_table	no	5	1	1.83109480786492e-4	9.169232168768545	8.978834714240822e-4
Coprococcus sp. ART55/1	surfaces	PMM_port_1	no	2	1	7.429381716372266e-4	9.790248584000864	8.977383172335445e-4
Staphylococcus aureus	surfaces	overhead_4	no	5	1	2.179355919644146e-4	9.12233369230702	8.964119392731522e-4
Lautropia mirabilis	surfaces	overhead_4	no	5	1	2.1791280473375943e-4	9.104234162963508	8.963182109131438e-4
Acinetobacter baumannii	surfaces	port_panel	yes	5	1	3.425675670724358e-4	8.451297749579924	8.943069617636511e-4
Staphylococcus sp. MDS7B	surfaces	port_crew_quarters	no	5	1	1.3987438106826853e-4	8.430909531871478	8.925596611064332e-4
Prevotella intermedia	crew	mouth	no	8	1	7.211895570516773e-4	12.443211363381742	8.917301800043734e-4
Staphylococcus sp. M0480	surfaces	WHC	yes	5	1	2.5126089433003717e-4	10.392030326646626	8.916934512258836e-4
Prevotella denticola	crew	mouth	no	8	1	7.194887070815404e-4	12.439404449459346	8.896271278522719e-4
Propionibacterium phage PHL113M01	crew	ear	no	8	1	8.202936722735019e-4	9.761710281617614	8.886488520525102e-4
Marinimicrobia bacterium JGI 0000113-D11	surfaces	ARED_foot_platform	no	5	1	1.3157322293938802e-4	8.590449828562445	8.88272607297428e-4
Rhodosporidium toruloides	surfaces	port_panel	no	5	1	1.1497284934182464e-4	8.303374244875119	8.831158251645663e-4
Dorea formicigenerans	surfaces	PMM_port_1	no	2	1	7.304541666994222e-4	9.75627594518027	8.826531190124033e-4
Haemophilus parainfluenzae	crew	ear	no	8	1	8.113756737179347e-4	9.73461514320164	8.789877155024182e-4
Haemophilus influenzae	crew	saliva	no	31	1	7.523253898690117e-4	13.508758660625162	8.770969177070709e-4
Faecalibacterium prausnitzii	surfaces	ARED_foot_platform	no	5	1	1.2991528961089427e-4	8.573512943200733	8.770796249600958e-4
Staphylococcus sp. MDS7B	surfaces	PMM_port_1	yes	2	1	6.565014531139859e-4	7.730669923777119	8.759437131821462e-4
Pseudomonas putida	surfaces	PMM_port_1	yes	2	1	6.557633961598913e-4	7.720442879326367	8.74958953215747e-4
Corynebacterium sp. GD7	crew	ear	no	8	1	8.059690671028222e-4	9.723522373447665	8.731305756457825e-4
Actinomyces neuii	surfaces	WHC	no	5	1	6.349732879671779e-5	8.962854821120683	8.705553463673134e-4
Cronobacter helveticus	surfaces	overhead_4	no	5	1	2.1112728040444185e-4	9.074102325451632	8.684080152071487e-4
Streptococcus australis	surfaces	port_crew_quarters	no	5	1	1.3592569361169364e-4	8.374570858995096	8.673624869624738e-4
Clostridium sp. M62/1	surfaces	PMM_port_1	no	2	1	7.17195538877437e-4	9.73521274612597	8.66631895868754e-4
Escherichia coli	surfaces	port_panel	no	5	1	1.1254797055167407e-4	8.335091010275455	8.644901335691431e-4
Corynebacterium matruchotii	surfaces	port_crew_quarters	no	5	1	1.3534361481708375e-4	8.386778238032155	8.636481538037757e-4
Corynebacterium pseudogenitalium	surfaces	lab_overhead_3	no	5	1	1.6487837440654936e-4	9.00269460256081	8.587564128662721e-4
Actinomyces sp. oral taxon 448	surfaces	lab_overhead_3	no	5	1	1.6438547714225278e-4	8.996197676922911	8.561891951330646e-4
Streptococcus anginosus	surfaces	ARED_foot_platform	no	5	1	1.266712224541252e-4	8.532945651906436	8.551783905963326e-4
Marinimicrobia bacterium JGI 0000113-D11	surfaces	lab_overhead_3	no	5	1	1.6379930315802e-4	8.989141108685917	8.531361527324033e-4
Faecalibacterium prausnitzii	surfaces	port_crew_quarters	no	5	1	1.3356850225194425e-4	8.354974587557269	8.523208910308066e-4
Neisseria subflava	crew	skin	no	8	1	5.994487405641984e-4	7.1098868759199165	8.508280997743086e-4
Capnocytophaga gingivalis	crew	saliva	no	31	1	7.297258222148719e-4	13.464613812029276	8.507492609645414e-4
butyrate-producing bacterium SS3/4	surfaces	PMM_port_1	yes	2	1	6.369074153829e-4	7.6833131479957615	8.498001698815368e-4
Clostridiales bacterium 9401234	surfaces	PMM_port_1	no	2	1	7.010266401114705e-4	9.700421600276236	8.470940116627368e-4
Veillonella sp. oral taxon 780	surfaces	dining_table	no	5	1	1.7274263282697215e-4	9.067582149563512	8.470492852659505e-4
Streptococcus salivarius	surfaces	port_panel	no	5	1	1.1018418348960402e-4	8.25518668072386	8.463336925155949e-4
Porphyromonas sp. oral taxon 279	surfaces	WHC	no	5	1	6.170679701531487e-5	8.909922338322048	8.460069591409601e-4
Gemella haemolysans	crew	nostril	no	8	1	6.92889572538991e-4	7.518274145878191	8.445139925004517e-4
Cardiobacterium hominis	surfaces	ARED_foot_platform	no	5	1	1.2502696840581634e-4	8.504584154974573	8.440777593438512e-4
Enterobacter cancerogenus	surfaces	overhead_4	no	5	1	2.0501597467252727e-4	9.01719376018223	8.432710131541238e-4
Puccinia triticina	surfaces	dining_table	no	5	1	1.7159382591752547e-4	9.083255506027156	8.414160721116154e-4
Propionibacterium sp. HGH0353	surfaces	port_crew_quarters	no	5	1	1.3183732944307367e-4	8.352056650917419	8.412740145134546e-4
Alloprevotella tannerae	crew	mouth	no	8	1	6.79947942789631e-4	12.357040747595887	8.407361081269151e-4
Coprococcus sp. ART55/1	surfaces	WHC	no	5	1	6.127741327584736e-5	8.919201559991691	8.401200609498042e-4
Streptococcus thermophilus	surfaces	port_panel	no	5	1	1.0934745677715578e-4	8.2519181435356	8.399067264507281e-4
Actinobaculum sp. oral taxon 183	surfaces	WHC	no	5	1	6.125821326658797e-5	8.908012277605845	8.398568267157379e-4
Veillonella sp. 3_1_44	crew	mouth	no	8	1	6.742548775465072e-4	12.344508194691153	8.336967964169931e-4
Propionibacterium granulosum	surfaces	port_crew_quarters	no	5	1	1.3063248676769876e-4	8.334712928900338	8.335857304845564e-4
Actinomyces sp. ICM47	surfaces	PMM_port_1	no	2	1	6.880209815305155e-4	9.673757401442892	8.313784669583226e-4
Capnocytophaga sputigena	crew	saliva	no	31	1	7.130927103563958e-4	13.431845590243945	8.313575837203553e-4
Propionibacterium propionicum	crew	saliva	no	31	1	7.128595070145806e-4	13.431269498587653	8.310857041120642e-4
Staphylococcus sp. MDS7B	surfaces	dining_table	no	5	1	1.6925569202238e-4	9.016498983399236	8.299509542520142e-4
Neisseria meningitidis	crew	saliva	no	31	1	7.116829146298591e-4	13.428327101407747	8.297139764421838e-4
Clostridium leptum	surfaces	PMM_port_1	yes	2	1	6.216445550716809e-4	7.669788186072092	8.294355439216482e-4
Lachnospiraceae bacterium ICM7	crew	saliva	no	31	1	7.064425455358787e-4	13.417580806385327	8.236045035440566e-4
Porphyromonas catoniae	crew	saliva	no	31	1	7.051700873471333e-4	13.414914663376905	8.221210109352879e-4
Staphylococcus capitis	surfaces	port_crew_quarters	yes	5	1	3.9083095393825326e-4	8.893903421966593	8.187740678998632e-4
Bradyrhizobium sp. DFCI-1	surfaces	lab_overhead_3	no	5	1	1.5719493142339025e-4	8.934254331767331	8.187377872676797e-4
Methylobacterium radiotolerans	surfaces	lab_overhead_3	yes	5	1	3.5770348710132825e-4	9.101982020236251	8.176052778111783e-4
Peptoniphilus rhinitidis	surfaces	ARED_foot_platform	no	5	1	1.2109985992063066e-4	8.469975532365924	8.175651999085418e-4
Proteus vulgaris plasmid Rts1 DNA	surfaces	overhead_4	no	5	1	1.981427120905403e-4	8.972445354485787	8.149999327641957e-4
Actinomyces sp. ICM47	surfaces	WHC	no	5	1	5.9387106156549804e-5	8.86735278542691	8.142037428909925e-4
Actinomyces sp. ph3	crew	saliva	no	31	1	6.974512542715614e-4	13.39920667503572	8.131220262006929e-4
Actinomyces sp. ICM47	surfaces	overhead_4	no	5	1	1.974553626806942e-4	8.974095853544846	8.121727294979252e-4
Blumeria graminis	surfaces	port_crew_quarters	no	5	1	1.272546684233839e-4	8.292755857872551	8.120313588143842e-4
Propionibacterium phage P105	crew	nostril	no	8	1	6.647563820840506e-4	7.457866170036226	8.102244405509015e-4
Staphylococcus aureus plasmid pGO1	surfaces	lab_overhead_3	no	5	1	1.555119542703419e-4	8.909514251981857	8.099721293814366e-4
Staphylococcus hominis	surfaces	port_panel	yes	5	1	3.0939836681128264e-4	8.297081976470361	0.00080771544067137675
Penicillium aurantiogriseum	surfaces	overhead_4	no	5	1	1.9610862107880328e-4	8.957758736874263	8.066333164990241e-4
Veillonella sp. oral taxon 780	surfaces	port_crew_quarters	no	5	1	1.2620179227812797e-4	8.307395971798826	8.053127962854961e-4
Lactobacillus fermentum	surfaces	PMM_port_1	yes	2	1	6.02658546863309e-4	7.609705704752582	8.041032701701377e-4
Granulicatella adiacens	surfaces	overhead_4	no	5	1	1.9454970635901397e-4	8.947424154014229	8.002211937496754e-4
Staphylococcus sp. E463	surfaces	ARED_foot_platform	no	5	1	1.1841788084069922e-4	8.464659913049866	7.994587151935985e-4
Corynebacterium propinquum	surfaces	port_crew_quarters	no	5	1	1.252621940745229e-4	8.282897307676075	7.993170774999621e-4
Blautia wexlerae	surfaces	PMM_port_1	yes	2	1	5.988969320218372e-4	7.6012637070860105	7.990842974684462e-4
Enterococcus faecalis	surfaces	WHC	no	5	1	5.827236105871032e-5	8.83881035854725	7.989204652610353e-4
Peptoniphilus lacrimalis	crew	nostril	no	8	1	6.548302602608427e-4	7.4326187275072995	7.981261941589898e-4
Veillonella sp. 3_1_44	crew	saliva	no	31	1	6.836617580202156e-4	13.369542553605537	7.970455720205484e-4
Rothia dentocariosa	surfaces	PMM_port_1	yes	2	1	5.966015233179067e-4	7.609238016423954	7.960216251562154e-4
Streptococcus sp. HSISM1	crew	saliva	no	31	1	6.823557434100318e-4	13.367839626053572	7.955229577309096e-4
Actinobaculum sp. oral taxon 183	surfaces	PMM_port_1	no	2	1	6.567534096292298e-4	9.61224184279825	7.935959186195011e-4
Prevotella sp. oral taxon 473	surfaces	ARED_foot_platform	no	5	1	1.1747827795287789e-4	8.43642901372201	7.931153005660361e-4
Aspergillus niger	surfaces	dining_table	no	5	1	1.6144396536032764e-4	8.966194907581436	7.916458909477383e-4
Staphylococcus saprophyticus	surfaces	port_crew_quarters	yes	5	1	3.7744240011248624e-4	8.845915619253324	7.907256224818183e-4
Pseudomonas putida	surfaces	port_panel	no	5	1	1.0279768501835576e-4	8.119390710306462	7.895973958172383e-4
Klebsiella pneumoniae	surfaces	WHC	no	5	1	5.747185185277761e-5	8.799018713121542	7.879453961951851e-4
Klebsiella oxytoca	surfaces	port_panel	yes	5	1	3.0161953141700143e-4	8.3107729509918	7.874080113751054e-4
Kingella oralis	surfaces	ARED_foot_platform	no	5	1	1.1630822933569456e-4	8.406849146505065	7.852161086740128e-4
Agrobacterium tumefaciens	surfaces	PMM_port_1	yes	2	1	5.884285136268037e-4	7.566582240365406	7.85116704195659e-4
candidate division TM7 single-cell isolate TM7a	surfaces	ARED_foot_platform	no	5	1	0.00011591162436702103	8.412928475673226	7.825385628807244e-4
Klebsiella sp. 10982	surfaces	overhead_4	no	5	1	1.896259090507433e-4	8.919225786788564	7.799686473257048e-4
Actinomyces sp. oral taxon 181	crew	mouth	no	8	1	6.302366990958906e-4	12.24768512909149	7.792695826429862e-4
Phascolarctobacterium sp. CAG:207	surfaces	PMM_port_1	yes	2	1	5.838845960993843e-4	7.562143334686807	7.790539362117012e-4
Staphylococcus sp. E463	surfaces	port_crew_quarters	no	5	1	1.2208014783904924e-4	8.244381086122068	7.790119573781209e-4
Selenomonas sp. oral taxon 149	crew	saliva	no	31	1	6.681565355502523e-4	13.337652967019624	7.789688421641559e-4
Porphyromonas catoniae	crew	mouth	no	8	1	6.294013644838736e-4	12.246632676613714	7.782367153799283e-4
Actinomyces sp. oral taxon 171	crew	saliva	no	31	1	6.671165023259895e-4	13.335134296576388	7.7775632169416e-4
Staphylococcus aureus plasmid pSK41	surfaces	lab_overhead_3	no	5	1	1.491369390789846e-4	8.8658069214904	7.767683499446076e-4
Prevotella pallens	surfaces	ARED_foot_platform	no	5	1	1.149125952289554e-4	8.394021769649491	7.757939518009726e-4
Methylobacterium sp. B1	surfaces	ARED_foot_platform	no	5	1	1.1406439310548733e-4	8.416227019357564	7.700675988630705e-4
Streptococcus agalactiae	crew	saliva	no	31	1	6.572535632161569e-4	13.313019616951092	7.6625763560798e-4
Streptococcus sp. SR4	crew	saliva	no	31	1	6.554459241974722e-4	13.309660623625893	7.641502035938998e-4
Propionibacterium propionicum	crew	mouth	no	8	1	6.180048053722907e-4	12.219696746764125	7.641451972642909e-4
Staphylococcus aureus plasmid pSK41	surfaces	WHC	yes	5	1	2.1516498909715932e-4	10.15517173580549	7.635936034638616e-4
Propionibacterium sp. KPL1844	surfaces	lab_overhead_3	no	5	1	1.4649440128855116e-4	8.852664777475592	7.63004893809477e-4
Staphylococcus aureus plasmid pLW043	surfaces	lab_overhead_3	no	5	1	1.456050808158684e-4	8.823951440822768	7.583729360905922e-4
Cronobacter dublinensis	surfaces	overhead_4	no	5	1	1.8430305117449143e-4	8.879131177014605	7.580746863241194e-4
Escherichia coli	crew	mouth	no	8	1	6.1196709533731e-4	12.204788822976864	7.566797421649158e-4
Lautropia mirabilis	surfaces	PMM_port_1	yes	2	1	5.659145954525773e-4	7.532024702850512	7.550772808398254e-4
Neisseria sp. GT4A_CT1	crew	mouth	no	8	1	6.106684269936297e-4	12.204443531633288	7.550739760462127e-4
Dialister invisus	surfaces	ARED_foot_platform	no	5	1	1.1152952149770728e-4	8.360890777139208	7.529542610432295e-4
Veillonella dispar	surfaces	port_panel	no	5	1	9.779740651178773e-5	8.077522154066171	7.511898491254814e-4
Parabacteroides merdae	surfaces	PMM_port_1	no	2	1	6.207401058415902e-4	9.521679299815197	7.500788078092051e-4
Puccinia striiformis	surfaces	overhead_4	yes	5	1	5.501067699201774e-4	9.306186007950984	7.498034087383822e-4
Peptoniphilus grossensis	crew	nostril	no	8	1	6.149740658549105e-4	7.333367048806574	7.495483035431891e-4
Varibaculum cambriense	surfaces	WHC	no	5	1	5.466486988299953e-5	8.746382692045591	7.494613653350827e-4
Bacteroides massiliensis	surfaces	PMM_port_1	yes	2	1	5.606848148862845e-4	7.485968695551569	7.480993931494978e-4
Acinetobacter baumannii	surfaces	PMM_port_1	no	2	1	6.169402239158047e-4	9.5185646785089	7.454871745670695e-4
Prevotella nigrescens	crew	saliva	no	31	1	6.378928842765919e-4	13.271446984417395	7.436860302211602e-4
Corynebacterium sp. GD7	crew	nostril	no	8	1	6.087853022309332e-4	7.307680069033127	7.420052581808887e-4
Gardnerella vaginalis	surfaces	ARED_foot_platform	yes	5	1	1.1083021306360128e-4	8.009917143463452	7.415404679612157e-4
Staphylococcus sp. MDS7B	surfaces	lab_overhead_3	yes	5	1	3.2437979339668024e-4	8.929786295011644	7.414370859104788e-4
Neisseria elongata	surfaces	PMM_port_1	no	2	1	6.082037435864998e-4	9.49460235092008	7.349303429910445e-4
Staphylococcus aureus plasmid pUB101	surfaces	ARED_foot_platform	no	5	1	1.0877398014369593e-4	8.324328578552478	7.343511452392553e-4
Peptoniphilus obesi	crew	nostril	no	8	1	6.022879613154785e-4	7.291896776704414	7.340861098279403e-4
Corynebacterium aurimucosum	surfaces	port_crew_quarters	no	5	1	1.1490124408749446e-4	8.143654762763392	7.33202282649508e-4
gamma proteobacterium WG36	surfaces	overhead_4	no	5	1	1.7780517352921003e-4	8.841913798065123	7.313476379853724e-4
Methylobacterium populi	surfaces	dining_table	no	5	1	1.4910731152152257e-4	8.861630977056038	7.311526956911842e-4
Corynebacterium aurimucosum	crew	nostril	no	8	1	5.994288189147702e-4	7.27959428847277	7.306013037929735e-4
Eikenella corrodens	crew	mouth	no	8	1	5.905802837241937e-4	12.155143550859522	7.302355636781254e-4
Escherichia coli	crew	saliva	no	31	1	6.224475126314503e-4	13.235869181344757	7.256790773185704e-4
Corynebacterium pseudogenitalium	crew	ear	no	8	1	6.652221028521457e-4	9.447936594547727	7.206551483215825e-4
Rhodotorula glutinis	surfaces	lab_overhead_3	no	5	1	1.381951114141937e-4	8.75427514677806	7.197786767419374e-4
Streptococcus thermophilus	surfaces	ARED_foot_platform	no	5	1	1.0633129439255045e-4	8.292989457561719	7.178601693970217e-4
Propionibacterium granulosum	surfaces	lab_overhead_3	no	5	1	1.3770251986240214e-4	8.758422927006666	7.172130512889492e-4
Corynebacterium tuberculostearicum	surfaces	port_panel	no	5	1	9.314328009530516e-5	8.029744682932597	7.154411248463047e-4
Xanthomonas campestris	surfaces	PMM_port_1	no	2	1	5.895364629753782e-4	9.446954189716646	7.123735088924223e-4
Streptococcus oralis	surfaces	PMM_port_1	no	2	1	5.887315125632736e-4	9.44339289385486	7.114008373350749e-4
Bifidobacterium adolescentis	surfaces	PMM_port_1	no	2	1	5.883275321450354e-4	9.4457606571894	7.109126827150677e-4
Staphylococcus aureus	crew	skin	no	8	1	4.983126150059949e-4	6.839075555870104	7.072804505687521e-4
Corynebacterium diphtheriae plasmid pNG2	surfaces	WHC	no	5	1	5.157579786813586e-5	8.662570418201124	7.071098489986627e-4
Veillonella sp. oral taxon 780	surfaces	PMM_port_1	no	2	1	5.82848596573674e-4	9.43966452304057	7.042921447109082e-4
Veillonella parvula	surfaces	WHC	no	5	1	5.135459400384532e-5	8.636499716326682	7.040771197430473e-4
Bacteroides fragilis	surfaces	PMM_port_1	yes	2	1	5.260763832085932e-4	7.414894546729524	7.019227426525733e-4
Propionibacterium sp. HGH0353	surfaces	WHC	no	5	1	5.114459936301605e-5	8.657093690866864	7.01198070171251e-4
Propionibacterium granulosum	surfaces	port_panel	no	5	1	9.119274099397281e-5	7.989222127672146	7.004588750555948e-4
Anaerococcus sp. 9402080	surfaces	PMM_port_1	no	2	1	5.794613033990841e-4	9.422851885737806	7.001990680719307e-4
Aggregatibacter aphrophilus	surfaces	PMM_port_1	no	2	1	5.790558492468499e-4	9.42044555453342	6.99709132647641e-4
Malassezia globosa	surfaces	lab_overhead_3	no	5	1	1.3377464628114798e-4	8.682481615423788	6.967550219144429e-4
Haemophilus sp. oral taxon 851	crew	mouth	no	8	1	5.629899933944534e-4	12.087107634328387	6.961209618767722e-4
Streptococcus gordonii	surfaces	port_crew_quarters	no	5	1	1.0885933302046351e-4	8.065767120995112	6.946479308572931e-4
Serratia odorifera	surfaces	overhead_4	no	5	1	1.688599899761063e-4	8.724335600896973	6.945543392693859e-4
Actinomyces sp. oral taxon 175	surfaces	ARED_foot_platform	no	5	1	1.0258311219875725e-4	8.232002165351096	6.925555709724604e-4
Ruminococcus bromii	surfaces	PMM_port_1	no	2	1	5.724745359574379e-4	9.408699967407472	6.917565232069345e-4
Haemophilus pittmaniae	crew	saliva	no	31	1	5.929179456401455e-4	13.164930459851442	6.912520959378044e-4
Corynebacterium pseudogenitalium	surfaces	overhead_4	no	5	1	1.676274663350574e-4	8.740575206382882	6.894847272004539e-4
Capnocytophaga sputigena	surfaces	ARED_foot_platform	no	5	1	1.020024118822541e-4	8.24555981203487	6.88635167012786e-4
Staphylococcus sp. M0480	surfaces	lab_overhead_3	no	5	1	1.3189325236256008e-4	8.679800356973308	6.86955925468167e-4
Escherichia hermannii	surfaces	overhead_4	no	5	1	1.6697780222699237e-4	8.703679158180156	6.868125309899247e-4
Methylobacterium sp. B1	surfaces	port_crew_quarters	no	5	1	1.0758520646582734e-4	8.06748374829449	6.865175358762585e-4
Haemophilus parahaemolyticus	crew	mouth	no	8	1	5.545596044124926e-4	12.063962914190082	6.85697027959698e-4
Rhizobium sp.	surfaces	PMM_port_1	yes	2	1	5.12397609353725e-4	7.368213196276376	6.836717000914661e-4
Turicella otitidis	surfaces	lab_overhead_3	no	5	1	1.3124527518758845e-4	8.687658659000572	6.835809858716268e-4
Peptoniphilus rhinitidis	surfaces	WHC	no	5	1	4.9581455679494075e-5	8.614905388304956	6.797671987217312e-4
Actinomyces sp. oral taxon 448	surfaces	WHC	no	5	1	4.953143138832489e-5	8.594612472663682	6.790813601998464e-4
Escherichia coli	surfaces	port_panel	yes	5	1	2.6002650258797727e-4	8.065003360981155	6.788252416735963e-4
Aspergillus kawachii	surfaces	dining_table	no	5	1	1.3816392837800204e-4	8.75560415795127	6.774914499499814e-4
Roseburia hominis	surfaces	PMM_port_1	yes	2	1	5.066156752107319e-4	7.353708157148553	6.759570958989471e-4
Cardiobacterium hominis	surfaces	WHC	no	5	1	4.9291874640561975e-5	8.5834003410432	6.757970108976731e-4
Streptococcus pneumoniae	surfaces	ARED_foot_platform	no	5	1	1.0009681221400814e-4	8.177227143670889	6.757701482197318e-4
Streptococcus pseudopneumoniae	crew	saliva	no	31	1	5.790441079695196e-4	13.1311170473693	6.750773124976325e-4
Corynebacterium durum	surfaces	port_crew_quarters	no	5	1	1.0577383714354476e-4	8.010546464257432	6.749589132315153e-4
Propionibacterium acnes	surfaces	overhead_4	yes	5	1	4.911792098349295e-4	9.134238503181203	6.694843000915898e-4
Granulicatella adiacens	surfaces	ARED_foot_platform	yes	5	1	9.963335981447798e-5	7.86407529788489	6.666247967869374e-4
Corynebacterium striatum	surfaces	PMM_port_1	no	2	1	5.50795699746386e-4	9.352702826085734	6.655606395080221e-4
Prevotella sp. C561	surfaces	ARED_foot_platform	no	5	1	9.849483093698779e-5	8.172263958046043	6.649549074436047e-4
Staphylococcus sp. MDS7B	surfaces	ARED_foot_platform	yes	5	1	9.934326271698764e-5	7.881327268118181	6.646838212038289e-4
Methylobacterium extorquens	surfaces	ARED_foot_platform	no	5	1	9.84484455738063e-5	8.15277091945914	6.646417521786261e-4
Actinomyces sp. oral taxon 171	surfaces	PMM_port_1	no	2	1	5.492816553300078e-4	9.345848202421642	6.63731125642042e-4
Methylobacterium extorquens	surfaces	dining_table	no	5	1	1.3534834949368048e-4	8.720508109647215	6.636851645961894e-4
Puccinia striiformis	surfaces	port_crew_quarters	yes	5	1	3.1635350154158833e-4	8.560184081601934	6.62747002870439e-4
Penicillium nalgiovense	surfaces	dining_table	no	5	1	1.351335485011339e-4	8.733002988834487	6.626318807354922e-4
Finegoldia magna	surfaces	ARED_foot_platform	yes	5	1	9.884883427064917e-5	7.8374598471946335	6.613757097120575e-4
Actinomyces sp. ph3	crew	mouth	no	8	1	5.334968468011169e-4	12.007458918894805	6.596535329415987e-4
Streptococcus sp. I-G2	surfaces	port_panel	no	5	1	8.57919822085973e-5	7.876612218864211	6.589752067063697e-4
Bradyrhizobium sp. DFCI-1	surfaces	overhead_4	no	5	1	1.601815146630819e-4	8.679056958798402	6.588580639838297e-4
Streptococcus salivarius	surfaces	overhead_4	no	5	1	1.601311425473492e-4	8.696365316847892	6.586508735678807e-4
Staphylococcus sp. OJ82	surfaces	port_panel	no	5	1	8.572295200301746e-5	7.90396211753782	6.584449800718999e-4
Micrococcus luteus	surfaces	ARED_foot_platform	no	5	1	9.729782125284432e-5	8.149948654194294	6.568736969256848e-4
Capnocytophaga sp. oral taxon 329	surfaces	port_crew_quarters	no	5	1	1.0280510877968166e-4	8.013641145133102	6.560150068340069e-4
Bordetella pertussis	surfaces	PMM_port_1	no	2	1	5.412670052565797e-4	9.32958094982925	6.54046526378177e-4
Staphylococcus sp. JGI 0001002-I23	surfaces	PMM_port_1	no	2	1	5.400922063631868e-4	9.325845887996604	6.526269439392802e-4
Corynebacterium sp. HFH0082	surfaces	WHC	no	5	1	4.7553151862680075e-5	8.54245231554665	6.519589307954129e-4
Methylobacterium extorquens	surfaces	ARED_foot_platform	yes	5	1	9.722201458082144e-5	7.8450350053966105	6.504910186089998e-4
Fusobacterium nucleatum	surfaces	port_crew_quarters	no	5	1	1.0188460293597455e-4	7.987188780704457	6.50141119295554e-4
Actinomyces sp. ICM47	surfaces	port_panel	no	5	1	8.45802154606602e-5	7.886710111260701	6.49667527566142e-4
Penicillium aurantiogriseum	surfaces	ARED_foot_platform	no	5	1	9.62203294370916e-5	8.130638604161549	6.495993713209893e-4
Lactococcus lactis	surfaces	port_panel	no	5	1	8.456402036222578e-5	7.8809739605199285	6.495431316952959e-4
Actinomyces gerencseriae	surfaces	lab_overhead_3	no	5	1	1.245968916465904e-4	8.604906293639385	6.489533882768759e-4
Eubacterium ramulus	surfaces	PMM_port_1	yes	2	1	4.851307720827362e-4	7.320712469565631	6.472906462909099e-4
Streptococcus sanguinis	surfaces	ARED_foot_platform	yes	5	1	9.656033156367091e-5	7.824162720768086	6.460638437383874e-4
Malassezia globosa	surfaces	dining_table	no	5	1	1.3164564485289805e-4	8.713749453742688	6.45528828385503e-4
Acinetobacter johnsonii	surfaces	PMM_port_1	yes	2	1	4.837979927181374e-4	7.294200136007936	6.455123719246588e-4
Staphylococcus aureus plasmid pSK1	surfaces	PMM_port_1	no	2	1	5.33254808968409e-4	9.302641435348194	6.44364892175379e-4
Fusobacterium nucleatum	surfaces	WHC	no	5	1	4.69626226495616e-5	8.48773816830361	6.438627104754654e-4
Staphylococcus pasteuri	surfaces	lab_overhead_3	no	5	1	1.2351352053172578e-4	8.563704086086902	6.433107326178017e-4
Penicillium digitatum	surfaces	port_crew_quarters	no	5	1	1.0022338937294916e-4	7.968107408741703	6.395406633470435e-4
Kocuria rhizophila	surfaces	port_panel	no	5	1	8.30331997394442e-5	7.867773555483059	6.377847737420421e-4
Peptostreptococcus stomatis	surfaces	ARED_foot_platform	no	5	1	9.444021300909266e-5	8.110379980610158	6.375815106540051e-4
Aggregatibacter sp. oral taxon 458	surfaces	ARED_foot_platform	no	5	1	9.441436385739205e-5	8.117609455521926	6.374069987520804e-4
Prevotella timonensis	surfaces	PMM_port_1	no	2	1	5.264146606111795e-4	9.290812155695718	6.360995162527571e-4
Veillonella sp. oral taxon 158	surfaces	port_crew_quarters	no	5	1	9.960601106178588e-5	7.918562139606042	6.356010786141009e-4
Salmonella enterica	surfaces	PMM_port_1	yes	2	1	4.753834726946951e-4	7.26905332510878	6.34285213357045e-4
Prevotella sp. oral taxon 299	crew	saliva	no	31	1	5.436905219641582e-4	13.039970711197098	6.338604112302257e-4
Capnocytophaga gingivalis	crew	mouth	no	8	1	5.121152842115465e-4	11.94526593394602	6.332158447217093e-4
Staphylococcus epidermidis	surfaces	overhead_4	yes	5	1	4.645601637668833e-4	9.054213769039958	6.332021589318269e-4
Varibaculum cambriense	surfaces	PMM_port_1	no	2	1	5.234461619823975e-4	9.278498300316873	6.325124950638471e-4
Staphylococcus aureus	crew	ear	no	8	1	5.838073668316672e-4	9.265718447425378	6.324561116226457e-4
Serratia sp. M24T3	surfaces	overhead_4	no	5	1	1.536869075785277e-4	8.617009059497049	6.321444681043968e-4
Staphylococcus aureus plasmid pTZ2162	surfaces	lab_overhead_3	no	5	1	1.2124438183176409e-4	8.548799812373561	6.314920971097254e-4
Actinomyces odontolyticus	surfaces	lab_overhead_3	no	5	1	1.2118981117161682e-4	8.572471340884846	6.312078699967127e-4
Prevotella nigrescens	surfaces	ARED_foot_platform	no	5	1	9.328139741013993e-5	8.090046371134033	6.297581547274511e-4
Actinomyces oris	surfaces	port_panel	no	5	1	8.195414561608678e-5	7.821542198471561	6.29496471086231e-4
Finegoldia magna	surfaces	overhead_4	no	5	1	1.530254523056933e-4	8.613974500256415	6.29423772514845e-4
Capnocytophaga gingivalis	surfaces	port_crew_quarters	no	5	1	9.8318874599287e-5	7.934295267934017	6.273876654358504e-4
Streptococcus infantis	surfaces	overhead_4	no	5	1	1.5251280677642544e-4	8.616192861023759	6.273151606588902e-4
Prevotella oris	surfaces	ARED_foot_platform	no	5	1	9.287940695394978e-5	8.077752926242873	6.270442506164817e-4
Gemella sanguinis	surfaces	port_panel	no	5	1	8.153552419097124e-5	7.823982352691415	6.26281005805612e-4
Salmonella enterica	surfaces	port_panel	no	5	1	8.146902769023455e-5	7.8361274836620405	6.257702407645191e-4
Negativicoccus succinicivorans	crew	mouth	no	8	1	5.053093764401852e-4	11.928475770507827	6.248005351783207e-4
Serratia liquefaciens	surfaces	overhead_4	no	5	1	1.5180649769353449e-4	8.56896712004474	6.244099725296198e-4
Streptococcus sp. SK140	surfaces	ARED_foot_platform	no	5	1	9.246780851202521e-5	8.08372680071013	6.242654814034153e-4
Anaerococcus senegalensis	surfaces	PMM_port_1	no	2	1	5.165551235877838e-4	9.250176730818945	6.241856255496057e-4
Streptococcus infantis	surfaces	port_crew_quarters	no	5	1	9.76959971788293e-5	7.922128212782267	6.234129900516339e-4
Pseudomonas aeruginosa	surfaces	port_crew_quarters	no	5	1	9.764601746486539e-5	7.912599854912187	6.230940619089882e-4
Rhizobium selenitireducens	surfaces	PMM_port_1	yes	2	1	4.6560546306275276e-4	7.237217460886945	6.212388049692067e-4
Enterobacter sp. R4-368	surfaces	overhead_4	no	5	1	1.5099628345970848e-4	8.582216795619528	6.210774020851865e-4
Bifidobacterium longum	crew	mouth	no	8	1	5.013232571602691e-4	11.916771733304948	6.198718131408997e-4
Malassezia restricta	surfaces	port_crew_quarters	yes	5	1	2.953607305806846e-4	8.476132805629932	6.187680490466719e-4
Neisseria sp. GT4A_CT1	surfaces	port_crew_quarters	no	5	1	9.694364454466362e-5	7.921704673944499	6.186121136720223e-4
Streptococcus infantis	surfaces	lab_overhead_3	no	5	1	1.1811535266470568e-4	8.533694701260067	6.151947878177783e-4
Tannerella sp. oral taxon BU063	surfaces	PMM_port_1	no	2	1	5.081445856257537e-4	9.234501214012663	6.140226503717082e-4
Roseburia intestinalis	surfaces	PMM_port_1	yes	2	1	4.58090976573001e-4	7.216810120505899	6.112125252598952e-4
Actinomyces oris	surfaces	PMM_port_1	no	2	1	5.048084730734127e-4	9.220181151090705	6.099914184560829e-4
Gemella sanguinis	surfaces	port_crew_quarters	no	5	1	9.551094912522931e-5	7.893345486057782	6.094698666910336e-4
Corynebacterium sp. HFH0082	surfaces	PMM_port_1	yes	2	1	4.5561765588758015e-4	7.182166933970979	6.079124720843822e-4
Blautia sp. KLE 1732	surfaces	PMM_port_1	no	2	1	5.029108052075999e-4	9.221658594446213	6.076983485593393e-4
Ruminococcus sp. SR1/5	surfaces	PMM_port_1	no	2	1	5.026820412005661e-4	9.226469450612704	6.074219188070956e-4
Ruminococcus sp. 5_1_39BFAA	surfaces	PMM_port_1	yes	2	1	4.5366487300009246e-4	7.200835947203252	6.053069517380204e-4
Finegoldia magna	surfaces	WHC	yes	5	1	1.6989226902741435e-4	9.829118419937744	6.029263889615202e-4
Corynebacterium durum	surfaces	overhead_4	no	5	1	1.465404941756649e-4	8.532472407132229	6.02749864682511e-4
Eubacterium ventriosum	surfaces	PMM_port_1	no	2	1	4.973746356145374e-4	9.203032884023514	6.010086511334514e-4
Capnocytophaga sputigena	crew	mouth	no	8	1	4.8444298254799394e-4	11.86712326204092	5.989998382608631e-4
Blumeria graminis	surfaces	overhead_4	yes	5	1	4.37269876221076e-4	8.952863324927725	5.96005106021051e-4
Streptococcus agalactiae	crew	nostril	no	8	1	4.876922854486459e-4	7.009185865457463	5.944135623035793e-4
Leptotrichia wadei	surfaces	ARED_foot_platform	no	5	1	8.793611318374325e-5	8.006319945121279	5.936712561134794e-4
Corynebacterium propinquum	surfaces	PMM_port_1	yes	2	1	4.448619857667051e-4	7.143995020192839	5.935616102869662e-4
Lachnoanaerobaculum saburreum	crew	mouth	no	8	1	4.798402200168588e-4	11.854010909895528	5.933086545487944e-4
Actinomyces dentalis	surfaces	WHC	no	5	1	4.3261747207394175e-5	8.400118270797922	5.931233020078625e-4
Eubacterium rectale	surfaces	ARED_foot_platform	no	5	1	8.770744683868146e-5	8.005277823335208	5.921274917669696e-4
Streptococcus parasanguinis	surfaces	dining_table	no	5	1	1.2070998087353882e-4	8.519288943263117	5.91905433824282e-4
Streptococcus gordonii	surfaces	PMM_port_1	no	2	1	4.8809788985767555e-4	9.171060173610389	5.897989832995645e-4
Gardnerella vaginalis	surfaces	PMM_port_1	no	2	1	4.858579965328546e-4	9.17876817378443	5.870923811340356e-4
Blautia wexlerae	surfaces	WHC	no	5	1	4.2747354669945074e-5	8.38132557449962	5.860709238670216e-4
Corynebacterium tuberculostearicum	surfaces	lab_overhead_3	no	5	1	1.1234773937812843e-4	8.442678340833792	5.851546147835141e-4
Haemophilus parainfluenzae	surfaces	port_panel	yes	5	1	2.238303427553055e-4	7.840501121723724	5.843315392951003e-4
Porphyromonas bennonis	surfaces	WHC	no	5	1	4.260988489306257e-5	8.37568794211104	5.841861981392335e-4
Staphylococcus aureus plasmid pSA1379	surfaces	PMM_port_1	no	2	1	4.826654124777991e-4	9.166227758969352	5.832345836124786e-4
Peptoniphilus sp. oral taxon 375	crew	nostril	no	8	1	4.7842791180172805e-4	6.973617961697429	5.831218738633778e-4
Rothia aeria	surfaces	port_panel	no	5	1	7.588855937641546e-5	7.706931122199957	5.829062088824259e-4
Micrococcus luteus	surfaces	ARED_foot_platform	yes	5	1	8.709521576376875e-5	7.685384480733423	5.827348452139622e-4
Streptococcus sp. ACS2	surfaces	ARED_foot_platform	no	5	1	8.616867372441857e-5	7.977836627402538	5.817389797604259e-4
Staphylococcus lugdunensis	surfaces	ARED_foot_platform	no	5	1	8.613257264228492e-5	7.970847283481035	5.814952553791521e-4
Malassezia sympodialis	surfaces	port_panel	no	5	1	7.568740582383227e-5	7.7137789735657964	5.813611320526247e-4
Pseudomonas syringae	surfaces	overhead_4	no	5	1	1.408198570900202e-4	8.492793073899398	5.792197595831199e-4
Actinomyces viscosus	surfaces	port_panel	no	5	1	7.508920261966508e-5	7.717653179637134	5.767662844926275e-4
Streptococcus parasanguinis	surfaces	ARED_foot_platform	yes	5	1	8.610669846634503e-5	7.671798910412273	5.76120894387226e-4
Corynebacterium genitalium	surfaces	port_panel	no	5	1	7.498075538637416e-5	7.702396428295637	5.759332924561356e-4
Pseudoperonospora cubensis	surfaces	lab_overhead_3	yes	5	1	2.5177044260395973e-4	8.595058830631693	5.754734021129129e-4
Bacteroides ovatus	surfaces	PMM_port_1	no	2	1	4.760142690684649e-4	9.144424062733991	5.75197594102549e-4
Pseudoperonospora cubensis	surfaces	lab_overhead_3	no	5	1	1.1038471762716435e-4	8.439348446224654	5.749303660104172e-4
Staphylococcus aureus plasmid pPR9	surfaces	lab_overhead_3	no	5	1	1.1026717276829295e-4	8.398225398180172	5.743181425959239e-4
Pseudomonas putida	surfaces	overhead_4	yes	5	1	4.194885213374469e-4	8.90327801850893	5.717688645625672e-4
Staphylococcus pettenkoferi	surfaces	overhead_4	no	5	1	1.3780283209090979e-4	8.441889332095055	5.668101425677875e-4
Rhodotorula glutinis	surfaces	overhead_4	no	5	1	1.3754821541049408e-4	8.4577374161765	5.657628540996423e-4
Kocuria palustris	surfaces	PMM_port_1	no	2	1	4.6771897408275987e-4	9.115271028865813	5.651738741676699e-4
Dermabacter sp. HFH0086	surfaces	port_crew_quarters	no	5	1	8.852198707762339e-5	7.7704412152549835	5.648722388119709e-4
Staphylococcus aureus plasmid pSK41	surfaces	port_panel	no	5	1	7.322236242895356e-5	7.674475564942281	5.624269328551898e-4
Negativicoccus succinicivorans	crew	saliva	no	31	1	4.823966210026853e-4	12.867389850814083	5.624010502522443e-4
Penicillium aurantiogriseum	surfaces	dining_table	yes	5	1	2.1142111005212146e-4	8.544546322077943	5.622340850986807e-4
Peptoniphilus grossensis	surfaces	PMM_port_1	no	2	1	4.6521321414818564e-4	9.105715117862324	5.621460088715598e-4
Prevotella sp. oral taxon 306	crew	skin	no	8	1	3.9584113838378237e-4	6.51052304939309	5.618374696501737e-4
Cardiobacterium hominis	crew	mouth	no	8	1	4.54267950342806e-4	11.774490352587122	5.616892773454034e-4
Streptococcus sp. HSISM1	crew	mouth	no	8	1	4.52982285628291e-4	11.770302611082823	5.60099589840794e-4
Lactobacillus crispatus	surfaces	PMM_port_1	yes	2	1	4.1801706682130946e-4	7.098029903458079	5.577435052857259e-4
Staphylococcus haemolyticus	crew	skin	no	8	1	3.928126904915142e-4	6.502108895258256	5.575390394574289e-4
Staphylococcus aureus plasmid J3358	surfaces	WHC	no	5	1	4.0652230727922035e-5	8.276785455792055	5.5734654469086e-4
Methylobacterium sp. EUR3 AL-11	surfaces	port_crew_quarters	no	5	1	8.723792731939031e-5	7.72788709752192	5.566784585507409e-4
Staphylococcus sp. E463	surfaces	PMM_port_1	yes	2	1	4.1656645377042374e-4	7.0808468630219	5.558080101300698e-4
Pseudomonas putida	surfaces	ARED_foot_platform	no	5	1	8.206373866732943e-5	7.948001681631799	5.540258837026746e-4
Corynebacterium kroppenstedtii	surfaces	PMM_port_1	yes	2	1	4.149162947232914e-4	7.05601414672595	5.53606268707823e-4
Corynebacterium accolens	surfaces	port_crew_quarters	no	5	1	8.664852652298948e-5	7.750513710267416	5.52917402587e-4
Staphylococcus caprae	surfaces	WHC	yes	5	1	1.5578537803557723e-4	9.683792703038096	5.528627992886452e-4
Propionibacterium acidipropionici	crew	ear	no	8	1	5.102040962371347e-4	9.071200840384666	5.527194707927094e-4
Bacteroides ovatus	surfaces	PMM_port_1	yes	2	1	4.141374741497787e-4	7.100248213271258	5.525671194693417e-4
Actinomyces neuii	surfaces	port_crew_quarters	no	5	1	8.655837406316047e-5	7.766710082503423	5.523421260540256e-4
Neisseria mucosa	surfaces	port_crew_quarters	no	5	1	8.6478767557595493e-05	7.734649002770055	5.518341448562803e-4
Clostridiales bacterium 9403326	surfaces	PMM_port_1	no	2	1	4.565198447728857e-4	9.082289829021494	5.516412709377519e-4
Corynebacterium matruchotii	surfaces	port_panel	no	5	1	7.173392868133871e-5	7.6558622913877095	5.509941519442839e-4
Corynebacterium tuberculostearicum	surfaces	ARED_foot_platform	yes	5	1	8.234872269089957e-5	7.581907835447808	5.509771087886947e-4
Human papillomavirus	crew	ear	no	8	1	5.082494199476431e-4	9.056017591881018	5.506019110704984e-4
Fusobacterium nucleatum	surfaces	PMM_port_1	no	2	1	4.550013763723435e-4	9.075855496055622	5.498064112970486e-4
Actinomyces massiliensis	surfaces	overhead_4	no	5	1	1.336229682053641e-4	8.437580274823295	5.496175405803543e-4
Cronobacter turicensis	surfaces	overhead_4	no	5	1	1.3358804595567833e-4	8.414388717486265	5.494738985011399e-4
Enterobacter sp. Ag1	surfaces	overhead_4	no	5	1	1.3354113454106702e-4	8.396702986466769	5.492809426293306e-4
Streptococcus sp. F0442	surfaces	port_panel	no	5	1	7.150283315152025e-5	7.625435230551599	5.492190883473062e-4
Streptococcus sp. SR4	surfaces	ARED_foot_platform	no	5	1	8.115833254794637e-5	7.907673515570862	5.479133371194088e-4
Corynebacterium kroppenstedtii	surfaces	overhead_4	no	5	1	1.3282322384589065e-4	8.392981317996997	5.463280347876731e-4
Actinomyces naeslundii	surfaces	overhead_4	no	5	1	1.3269567080150958e-4	8.435452978461935	5.458033840372234e-4
Enterobacter sp. B509	surfaces	overhead_4	no	5	1	1.3250062354729883e-4	8.448161199669089	5.450011163313339e-4
Alistipes shahii	surfaces	PMM_port_1	no	2	1	4.504338031882794e-4	9.058127418758541	5.442871290463245e-4
Corynebacterium lipophiloflavum	surfaces	ARED_foot_platform	no	5	1	8.043308219167876e-5	7.881505930835566	5.430170519140065e-4
Streptococcus peroris	crew	saliva	no	31	1	4.654852206191739e-4	12.815421034508033	5.426849309370759e-4
Staphylococcus aureus plasmid pTZ2162	surfaces	WHC	yes	5	1	1.5280215519110512e-4	9.663576504170829	5.422757149711426e-4
Pseudomonas fluorescens	surfaces	overhead_4	yes	5	1	3.9697599707897e-4	8.831877965473831	5.410839714630679e-4
Streptococcus thermophilus	surfaces	lab_overhead_3	no	5	1	1.0363387237242385e-4	8.3259369135453	5.397691044099027e-4
Gemella haemolysans	surfaces	dining_table	no	5	1	1.1002508237984366e-4	8.398448082445208	5.395116762202209e-4
Streptococcus australis	surfaces	overhead_4	no	5	1	1.310546080483223e-4	8.39032881375193	5.390533702749292e-4
Methylobacterium sp. GXF4	surfaces	port_crew_quarters	no	5	1	8.445756897632998e-5	7.706346799756084	5.38936569854017e-4
Peptoniphilus rhinitidis	surfaces	PMM_port_1	no	2	1	4.45360852644152e-4	9.045972284965384	5.381571679556758e-4
Actinomyces sp. oral taxon 170	surfaces	port_crew_quarters	no	5	1	8.411392436975081e-5	7.718027043947653	5.367437214478485e-4
Streptococcus sp. SK643	crew	saliva	no	31	1	4.5960007122709817e-4	12.797240199433695	5.358237423323234e-4
Methylobacterium sp. GXF4	surfaces	ARED_foot_platform	no	5	1	7.910134611715338e-5	7.874738535650322	0.00053402628123344305
Corynebacterium tuberculostearicum	surfaces	overhead_4	no	5	1	1.2951219151852354e-4	8.363648588163297	5.32709107824812e-4
Rothia dentocariosa	surfaces	ARED_foot_platform	yes	5	1	7.959032627994805e-5	7.537598650225638	5.325212878635313e-4
Ruminococcus callidus	surfaces	PMM_port_1	yes	2	1	3.98950045087737e-4	7.030380237078211	5.323031384176722e-4
Staphylococcus haemolyticus	surfaces	port_crew_quarters	no	5	1	8.340637285110261e-5	7.743834121073566	5.322287277879891e-4
Aspergillus kawachii	surfaces	overhead_4	yes	5	1	3.8986625632937575e-4	8.794897414281388	5.313932929606647e-4
Streptococcus oralis	surfaces	dining_table	no	5	1	1.082545066988883e-4	8.44258422323474	5.308295990715836e-4
Anaerococcus senegalensis	surfaces	ARED_foot_platform	no	5	1	7.861354174334741e-5	7.8296876543808125	5.307330331599248e-4
Corynebacterium genitalium	surfaces	port_crew_quarters	no	5	1	8.302343625790145e-5	7.687342523056793	5.297851512499378e-4
Staphylococcus capitis	surfaces	overhead_4	no	5	1	1.2853430552434985e-4	8.36272272314114	5.286868704631954e-4
Veillonella sp. DORA_B_18_19_23	crew	saliva	no	31	1	4.531833890382253e-4	12.777787335689734	5.283428673737551e-4
Blumeria graminis	surfaces	dining_table	no	5	1	1.0759992492030413e-4	8.398138758538195	5.2761983539817e-4
Pseudomonas fluorescens	surfaces	port_crew_quarters	no	5	1	8.25372306061946e-5	7.684902904604291	5.266825991714145e-4
Streptococcus parasanguinis	surfaces	PMM_port_1	no	2	1	4.3578132726935945e-4	9.006489857691903	5.265816327117259e-4
Granulicatella elegans	surfaces	port_crew_quarters	no	5	1	8.229990055887708e-5	7.6886354948370865	5.251681601084048e-4
Actinobaculum sp. oral taxon 183	surfaces	lab_overhead_3	no	5	1	1.0070720200490236e-4	8.3053612861748	5.24525765460808e-4
Pantoea sp. At-9b plasmid pPAT9B01	surfaces	overhead_4	no	5	1	1.2748289560224045e-4	8.341009179445528	5.243622147300327e-4
Streptococcus sp. M334	crew	nostril	no	8	1	4.283273273640075e-4	6.803127551174709	5.220578222929894e-4
Propionibacterium propionicum	surfaces	WHC	no	5	1	3.805710443173481e-5	8.210072549542588	5.217670783659559e-4
Peptoclostridium difficile	surfaces	PMM_port_1	no	2	1	4.312396528918015e-4	8.996950556504027	5.210936455968002e-4
Bacteroides fragilis	surfaces	PMM_port_1	no	2	1	4.308967993286497e-4	9.009988206532185	5.206793543507829e-4
Corynebacterium timonense	surfaces	PMM_port_1	no	2	1	4.307081135370714e-4	8.995989900217058	5.20451353594483e-4
Marinimicrobia bacterium JGI 0000113-D11	surfaces	port_panel	no	5	1	6.77098886392304e-5	7.560474998811152	5.200851724536888e-4
Turicella otitidis	surfaces	ARED_foot_platform	no	5	1	7.70101612880592e-5	7.82377080899356	5.199083462997063e-4
Streptococcus parasanguinis	surfaces	PMM_port_1	yes	2	1	3.8953275980387406e-4	6.997342548757189	5.197380301448498e-4
Enterobacter sp. BIDMC 28	surfaces	overhead_4	no	5	1	1.2635652498466297e-4	8.342407332731062	5.197292309179724e-4
Neisseria meningitidis	crew	mouth	no	8	1	4.202758256170941e-4	11.66186652807409	5.196589911272986e-4
Corynebacterium glucuronolyticum	surfaces	port_crew_quarters	no	5	1	8.132005082607593e-5	7.668500764314393	5.189155902041465e-4
Corynebacterium matruchotii	crew	mouth	no	8	1	4.184225283932644e-4	11.654328182665612	5.173674423231763e-4
Rhodopseudomonas palustris	surfaces	lab_overhead_3	yes	5	1	2.2558175317593566e-4	8.422060895984767	5.156137377053227e-4
Neisseria elongata	crew	saliva	no	31	1	4.413555934967202e-4	12.738892152421936	5.145534576948795e-4
Bordetella pertussis	surfaces	ARED_foot_platform	no	5	1	7.618948848126035e-5	7.800666941261898	5.143678483355488e-4
Escherichia hermannii	surfaces	overhead_4	yes	5	1	3.7705088729169956e-4	8.781169785168176	5.139257613575103e-4
Streptococcus infantis	surfaces	ARED_foot_platform	yes	5	1	7.673504879800697e-5	7.499406497469016	5.134172570979975e-4
Aggregatibacter sp. oral taxon 458	crew	mouth	no	8	1	4.1521295420143356e-4	11.647355067136633	5.133988959904767e-4
Prevotella intermedia	crew	saliva	no	31	1	4.394383751379102e-4	12.733127414393637	5.123182728457061e-4
Sphingomonas sp. S17	surfaces	PMM_port_1	no	2	1	4.204430116690581e-4	8.962728773480428	5.080473937105627e-4
Methylobacterium sp. GXF4	surfaces	ARED_foot_platform	yes	5	1	7.56563940076767e-5	7.492455390821447	5.062002162218683e-4
Enterobacter aerogenes	surfaces	PMM_port_1	yes	2	1	3.792441698253626e-4	6.929761269854085	5.060103747581965e-4
Fusobacterium nucleatum	surfaces	PMM_port_1	yes	2	1	3.791377451930367e-4	6.94593677152838	5.058683766145954e-4
Dialister invisus	surfaces	WHC	no	5	1	3.6880200871549834e-05	8.157106447564002	5.056316013956125e-4
Sphingomonas sp. S17	surfaces	lab_overhead_3	yes	5	1	2.2058815326356457e-4	8.395960987754934	5.041998326390981e-4
Streptococcus sp. I-G2	crew	mouth	no	8	1	4.075050666843816e-4	11.620120387377103	5.038683143898037e-4
Streptococcus vestibularis	surfaces	ARED_foot_platform	no	5	1	7.454159845871382e-5	7.766494220046029	5.032426700191285e-4
Actinomyces neuii	surfaces	PMM_port_1	no	2	1	4.1634389255691e-4	8.94968331074961	5.030941735983559e-4
Staphylococcus aureus plasmid pLW043	surfaces	WHC	yes	5	1	1.4171227009527563e-4	9.576700031725283	5.029191014353746e-4
Neisseria flavescens	surfaces	port_crew_quarters	no	5	1	7.8747640299441e-5	7.609469135690471	5.025006480943454e-4
Gordonibacter pamelaeae	surfaces	PMM_port_1	no	2	1	4.157631743080065e-4	8.947697562431973	5.02392455684995e-4
Acinetobacter baumannii	surfaces	PMM_port_1	yes	2	1	3.760383289672462e-4	6.901145486564255	5.017329491229451e-4
Streptococcus oralis	surfaces	overhead_4	no	5	1	1.2186903245169012e-4	8.255461197259097	5.012712918190994e-4
Tetragenococcus halophilus	surfaces	PMM_port_1	no	2	1	4.144845905846139e-4	8.93503645509929	5.008474635926502e-4
Escherichia coli plasmid pAPEC-O2-R	surfaces	overhead_4	no	5	1	1.2143074142152965e-4	8.27192351413247	4.99468514637223e-4
Capnocytophaga sp. oral taxon 326	surfaces	ARED_foot_platform	no	5	1	7.397650103072624e-5	7.758289158823	4.994276037425591e-4
Enterobacter lignolyticus	surfaces	overhead_4	no	5	1	1.2120123017640904e-4	8.240608902280998	4.985244897605652e-4
Streptococcus vestibularis	crew	saliva	no	31	1	4.272199387007891e-4	12.692819657327005	4.980734353292366e-4
Staphylococcus xylosus	surfaces	dining_table	no	5	1	1.0148362031552374e-4	8.281782022489466	4.976283309318843e-4
Neisseria sp. oral taxon 014	crew	saliva	no	31	1	4.2682449958943917e-4	12.690564673542717	4.976124135022765e-4
Prevotella timonensis	surfaces	ARED_foot_platform	no	5	1	7.368091808768442e-5	7.75311385668886	4.974320743664234e-4
Corynebacterium diphtheriae	crew	nostril	no	8	1	4.0804155139330996e-4	6.722201411410438	4.973329276850258e-4
Lactococcus lactis	surfaces	ARED_foot_platform	yes	5	1	7.427717364457706e-5	7.464301822382512	4.96972157507521e-4
Leptotrichia sp. oral taxon 215	surfaces	PMM_port_1	no	2	1	4.109002798350972e-4	8.922534253853485	4.965163183862837e-4
Ruminococcaceae bacterium D16	surfaces	PMM_port_1	no	2	1	4.106828495041988e-4	8.924603927057305	4.962535838185523e-4
Neisseria sp. oral taxon 014	surfaces	port_crew_quarters	no	5	1	7.76831619072013e-5	7.600242151158357	4.957080498660188e-4
Jeotgalicoccus marinus	surfaces	PMM_port_1	yes	2	1	3.712863613545123e-4	6.928328575317924	4.953925882054245e-4
Actinomyces sp. ICM47	surfaces	PMM_port_1	yes	2	1	3.71286361354512e-4	6.9241121258517815	4.95392588205424e-4
Gemella haemolysans	surfaces	overhead_4	no	5	1	1.2029041514391871e-4	8.261859354990959	4.947781284515455e-4
Staphylococcus saprophyticus	surfaces	overhead_4	yes	5	1	3.622053156283894e-4	8.688982938469655	4.936910344890606e-4
Methylobacterium sp. L2-4	surfaces	lab_overhead_3	no	5	1	9.471937740807807e-5	8.26092753734112	4.933386386459708e-4
Klebsiella sp. AS10	surfaces	overhead_4	no	5	1	1.1977311803889546e-4	8.270949695749923	4.926503837499366e-4
Campylobacter concisus	crew	skin	no	8	1	3.4706148009340797e-4	6.331875239641729	4.926020185392467e-4
Methylobacterium sp. B1	surfaces	port_panel	no	5	1	6.410350470253857e-5	7.475889370182946	4.923842435444384e-4
Corynebacterium kroppenstedtii	surfaces	lab_overhead_3	no	5	1	9.441787214840657e-5	8.215134184237725	4.917682715424149e-4
Corynebacterium pyruviciproducens	surfaces	PMM_port_1	no	2	1	4.067097321843333e-4	8.90763071643639	4.914526194946338e-4
Pseudomonas putida	surfaces	ARED_foot_platform	yes	5	1	7.343215028241002e-5	7.411097822454451	4.913182928969755e-4
Eikenella corrodens	crew	saliva	no	31	1	4.2021182389921977e-4	12.669273878056433	4.899030399469087e-4
Methylobacterium sp. B1	crew	skin	no	8	1	3.4501180636638495e-4	6.300741694158745	4.896928123230839e-4
Actinomyces sp. ICM39	surfaces	lab_overhead_3	no	5	1	9.398816148980297e-5	8.186352316518382	4.895301564161527e-4
Campylobacter showae	surfaces	ARED_foot_platform	no	5	1	7.242374808234235e-5	7.723379045812773	4.889447115617913e-4
Eikenella corrodens	surfaces	ARED_foot_platform	no	5	1	7.238803963147162e-5	7.7764916670426265	4.887036378991654e-4
Ruminococcus sp. JC304	surfaces	PMM_port_1	no	2	1	4.0420888839477206e-4	8.9077596118609	4.88430694681756e-4
Prevotella melaninogenica	surfaces	ARED_foot_platform	no	5	1	7.226988271203993e-5	7.723494035206191	4.879059409776408e-4
Pseudonocardia sp. P2	surfaces	PMM_port_1	yes	2	1	3.655907756926063e-4	6.913476972566917	4.8779319534837515e-4
Enterobacter cloacae	surfaces	port_crew_quarters	no	5	1	7.627228783964622e-5	7.566918404535189	4.867050482442551e-4
Aggregatibacter segnis	surfaces	ARED_foot_platform	no	5	1	7.20595714959114e-5	7.710185610925708	4.864860951448725e-4
Corynebacterium lipophiloflavum	surfaces	PMM_port_1	no	2	1	4.021537181394246e-4	8.900677540462638	4.859473048693868e-4
Capnocytophaga sp. oral taxon 329	surfaces	PMM_port_1	no	2	1	4.021321466480509e-4	8.900067358075361	4.8592123869711925e-4
candidate division TM7 single-cell isolate TM7c	crew	mouth	no	8	1	3.924611236498522e-4	11.566516965075126	4.8526691077963583e-4
Cardiobacterium valvarum	surfaces	port_panel	no	5	1	6.316966775063245e-5	7.435844763641889	4.8521136581658567e-4
Staphylococcus haemolyticus	surfaces	overhead_4	no	5	1	1.1771257684914274e-4	8.192366776525507	4.8417497270207045e-4
Pseudomonas aeruginosa	surfaces	PMM_port_1	yes	2	1	3.6248685605192463e-4	6.907758576091828	4.8365175912979357e-4
Veillonella sp. DORA_B_18_19_23	crew	mouth	no	8	1	3.910530388223032e-4	11.562190647004073	4.835258543202704e-4
Porphyromonas sp. oral taxon 279	surfaces	port_panel	no	5	1	6.286545553697429e-5	7.419427477788432	4.8287468701260886e-4
Gemella haemolysans	surfaces	PMM_port_1	yes	2	1	3.615951281179855e-4	6.868777270048743	4.824619621020827e-4
Staphylococcus aureus plasmid pSK41	surfaces	PMM_port_1	no	2	1	3.992197574590024e-4	8.887090084264367	4.824020180277279e-4
Veillonella dispar	surfaces	overhead_4	no	5	1	1.1708151418147658e-4	8.237916838113417	4.8157928787323403e-4
Gemella haemolysans	crew	ear	no	8	1	4.436297810847233e-4	8.880411701189262	4.8059750918790634e-4
Prevotella oris	crew	saliva	no	31	1	4.118936871050475e-4	12.63945568128678	4.802053582768742e-4
Peptoniphilus harei	surfaces	WHC	no	5	1	3.494834779945316e-5	8.077556842085524	4.791456837644317e-4
Bradyrhizobium sp. DFCI-1	surfaces	port_panel	yes	5	1	1.833775953182898e-4	7.547259839000761	4.7872558843244854e-4
Aspergillus kawachii	surfaces	WHC	no	5	1	3.4903130694402296e-5	8.105339908951827	4.7852575229179753e-4
Staphylococcus aureus plasmid pSK1	surfaces	WHC	yes	5	1	1.344739721326005e-4	9.495677312574207	4.772312883415426e-4
Neisseria sicca	surfaces	port_panel	no	5	1	6.207385785796354e-5	7.44033074906811	4.767943607312315e-4
Methylobacterium sp. 285MFTsu5.1	surfaces	lab_overhead_3	yes	5	1	2.0815532736525067e-4	8.323489169174282	4.7578203846285785e-4
Neisseria cinerea	crew	saliva	no	31	1	4.080903927658489e-4	12.626138422652947	4.7577129585260234e-4
Gemella sanguinis	surfaces	overhead_4	no	5	1	1.1560598291929488e-4	8.175438313233807	4.7551013767950875e-4
Corynebacterium matruchotii	crew	saliva	no	31	1	4.064549156069241e-4	12.620460757622032	4.738645783678675e-4
Actinomyces sp. oral taxon 175	surfaces	port_panel	no	5	1	6.161733932988303e-5	7.4532529355648425	4.73287804714427e-4
Neisseria sp. oral taxon 014	surfaces	port_panel	no	5	1	6.155801094027083e-5	7.383954543365844	4.7283209851902526e-4
Akkermansia muciniphila	surfaces	WHC	no	5	1	3.4389775175441956e-5	8.079107580143093	4.714875917882459e-4
Dickeya zeae	surfaces	overhead_4	no	5	1	1.1439674341022901e-4	8.196498084464631	4.70536297823445e-4
Streptococcus infantis	surfaces	dining_table	no	5	1	9.588321398909445e-5	8.21931358735419	4.7016655095107035e-4
Propionibacterium phage PHL111M01	crew	ear	no	8	1	4.3383530935906553e-4	8.825087230226819	4.699868628429904e-4
Streptococcus sp. 2_1_36FAA	surfaces	port_crew_quarters	no	5	1	7.348561440772133e-5	7.492061436795746	4.689228620067395e-4
Erysiphe pisi	surfaces	overhead_4	no	5	1	1.1397553883672008e-4	8.202287400306721	4.688038005972392e-4
Serratia fonticola	surfaces	overhead_4	no	5	1	1.1386922935763184e-4	8.177717198802332	4.683665288076539e-4
Anaerococcus lactolyticus	surfaces	PMM_port_1	no	2	1	3.8733469850726795e-4	8.84574033997278	4.6804056342641346e-4
Enterococcus faecalis	surfaces	overhead_4	no	5	1	1.1369930638724756e-4	8.178435311787931	4.676676022209673e-4
Actinomyces timonensis	surfaces	ARED_foot_platform	no	5	1	6.919716815752551e-5	7.6642793038038395	4.671615363955881e-4
Prevotella oulorum	crew	mouth	no	8	1	3.7778960801670633e-4	11.511314119281602	4.6712600295788724e-4
Prevotella corporis	surfaces	PMM_port_1	no	2	1	3.862939510220872e-4	8.841601872443146	4.667829636264837e-4
Actinomyces sp. oral taxon 170	surfaces	lab_overhead_3	no	5	1	8.937589055313904e-5	8.116702587475546	4.65507495718574e-4
Campylobacter gracilis	surfaces	ARED_foot_platform	no	5	1	6.888252106176444e-5	7.644422389498412	4.6503730176876743e-4
Actinomyces sp. oral taxon 180	crew	mouth	no	8	1	3.758213240845019e-4	11.501676251481634	4.6469227639043696e-4
Propionibacterium sp. KPL1844	surfaces	WHC	no	5	1	3.389293131174615e-5	8.033439049204011	4.6467580789045566e-4
Streptococcus sp. I-P16	crew	mouth	no	8	1	3.7460408699184505e-4	11.498538556316115	4.631871976755144e-4
Streptococcus sanguinis	crew	nostril	no	8	1	3.795988999573098e-4	6.669232367000169	4.6266619567822615e-4
Corynebacterium accolens	surfaces	ARED_foot_platform	no	5	1	6.840424284471382e-5	7.655332103384449	4.6180836635636345e-4
Neisseria flavescens	surfaces	port_panel	no	5	1	5.9864791492290635e-5	7.38279038713571	4.5982634195521223e-4
Lactobacillus crispatus	surfaces	PMM_port_1	no	2	1	3.7974686813799496e-4	8.81971503922409	4.588717169096795e-4
Corynebacterium tuberculostearicum	crew	ear	no	8	1	4.234152861227721e-4	8.806471902322976	4.5869853769764504e-4
Staphylococcus aureus plasmid pGO1	surfaces	PMM_port_1	no	2	1	3.783686689568372e-4	8.8186840072062	4.572063532752082e-4
Propionibacterium phage PHL113M01	crew	nostril	no	8	1	3.74886430339397e-4	6.641368135383219	4.5692250044988337e-4
Staphylococcus equorum	surfaces	lab_overhead_3	no	5	1	8.766429638406512e-5	8.089908241817255	4.5659278829131327e-4
Streptococcus sp. I-P16	surfaces	ARED_foot_platform	no	5	1	6.756825906230011e-5	7.626317747498387	4.561645014614138e-4
Streptococcus sp. M334	surfaces	PMM_port_1	no	2	1	3.773840783949689e-4	8.804304305706065	4.5601661137215343e-4
Corynebacterium sp. GD7	surfaces	port_panel	yes	5	1	1.7462027591993263e-4	7.514974080312692	4.55863728591868e-4
Neisseria elongata	surfaces	port_crew_quarters	no	5	1	7.140739600260088e-5	7.448918915500875	4.5566143485179737e-4
Malassezia sympodialis	surfaces	port_crew_quarters	no	5	1	7.139994595021573e-5	7.460753940269432	4.5561389493647237e-4
Dickeya dadantii	surfaces	overhead_4	no	5	1	1.1044824099625368e-4	8.131087611734635	4.5429533105784077e-4
Puccinia striiformis	surfaces	lab_overhead_3	yes	5	1	1.9849477340898604e-4	8.234983339210155	4.537008449994456e-4
Parvimonas micra	surfaces	ARED_foot_platform	no	5	1	6.708023422768068e-5	7.626498475471383	4.528697650204512e-4
Bradyrhizobium sp. DFCI-1	surfaces	lab_overhead_3	yes	5	1	1.9793157588114454e-4	8.242321425981338	4.5241354060399536e-4
Bradyrhizobium sp. DFCI-1	surfaces	PMM_port_1	yes	2	1	3.3842018685139317e-4	6.789185992905026	4.5154056199009785e-4
Bradyrhizobium sp. DFCI-1	surfaces	ARED_foot_platform	yes	5	1	6.74496745636557e-5	7.314250193326288	4.5129086967524173e-4
Anaerococcus prevotii	surfaces	port_panel	no	5	1	5.874707561671002e-5	7.357271648199025	4.512410752299504e-4
Blautia hydrogenotrophica	surfaces	PMM_port_1	no	2	1	3.7190755592387897e-4	8.788065142526216	4.4939898926686655e-4
Anaerococcus sp. 9402080	surfaces	ARED_foot_platform	no	5	1	6.641417541098842e-5	7.606018015909643	4.483730916966608e-4
Actinomyces sp. ICM47	surfaces	port_crew_quarters	no	5	1	7.02403752326344e-5	7.45062514579226	4.482144981433728e-4
Capnocytophaga sp. oral taxon 326	surfaces	port_crew_quarters	no	5	1	7.019646574439537e-5	7.4709108571964755	4.479343050326497e-4
Peptoniphilus rhinitidis	surfaces	port_crew_quarters	no	5	1	7.010122546279761e-5	7.433800253028734	4.473265623365438e-4
Actinomyces gerencseriae	surfaces	PMM_port_1	no	2	1	3.7016444681696567e-4	8.770977207601394	4.4729268231410047e-4
Streptococcus salivarius	surfaces	port_crew_quarters	no	5	1	7.009588337620381e-5	7.427017132337317	4.472924736709615e-4
Anaerococcus prevotii	surfaces	port_crew_quarters	no	5	1	6.992548033026389e-5	7.439299528204529	4.462051059644949e-4
Ruminococcus sp. 80/3	surfaces	WHC	no	5	1	3.253338508824507e-5	7.979138076839425	4.4603627996178577e-4
Parasutterella excrementihominis	surfaces	PMM_port_1	no	2	1	3.678728700673846e-4	8.767796535900114	4.4452362785772913e-4
Methylobacterium sp. GXF4	surfaces	port_panel	no	5	1	5.779035047615932e-5	7.333723446968324	4.438923914599139e-4
Staphylococcus aureus plasmid pGO1	surfaces	port_panel	no	5	1	5.777675732232082e-5	7.3207190783235525	4.4378798133754677e-4
Corynebacterium diphtheriae plasmid pNG2	surfaces	PMM_port_1	no	2	1	3.670501072792183e-4	8.764175122439704	4.4352943250052586e-4
Cardiobacterium hominis	surfaces	port_panel	no	5	1	5.7517848422105254e-5	7.305848913925662	4.4179928097598113e-4
Staphylococcus aureus plasmid pTZ2162	surfaces	PMM_port_1	no	2	1	3.640282860548505e-4	8.747354086797891	4.3987797830889877e-4
Staphylococcus hominis	crew	nostril	no	8	1	3.604407818791478e-4	6.579157535244299	4.3931572335448044e-4
Streptococcus sp. HSISM1	surfaces	ARED_foot_platform	no	5	1	6.47625109372104e-5	7.573745737830203	4.3722243143519407e-4
Edwardsiella tarda	surfaces	overhead_4	no	5	1	1.0628660481925877e-4	8.10603343494743	4.371777032195276e-4
Xanthomonas campestris	surfaces	PMM_port_1	yes	2	1	3.2763544817808113e-4	6.761551280054125	4.371509151821725e-4
Methylobacterium sp. 285MFTsu5.1	surfaces	lab_overhead_3	no	5	1	8.391715557936945e-5	8.001212280950162	4.370760917716666e-4
Xanthomonas campestris	surfaces	port_crew_quarters	no	5	1	6.819226757642223e-5	7.408859582943941	4.351452122485812e-4
Veillonella sp. oral taxon 158	surfaces	PMM_port_1	no	2	1	3.600802091226315e-4	8.744361185551012	4.351072718399767e-4
Corynebacterium glucuronolyticum	surfaces	PMM_port_1	no	2	1	3.6001863704343524e-4	8.747177061031667	4.3503287047405353e-4
Porphyromonas endodontalis	surfaces	ARED_foot_platform	no	5	1	6.422010339159961e-5	7.585811703520827	4.335605483103925e-4
Streptococcus sp. I-G2	surfaces	ARED_foot_platform	no	5	1	6.420668111121853e-5	7.559558683173586	4.3346993227375816e-4
Methylobacterium populi	surfaces	ARED_foot_platform	no	5	1	6.417079495124915e-5	7.586558585691977	4.3322765886759113e-4
Actinomyces sp. oral taxon 448	surfaces	port_crew_quarters	no	5	1	6.77236185659219e-5	7.400214166721845	4.321546917630187e-4
Neisseria elongata	crew	mouth	no	8	1	3.4926400647992506e-4	11.396831540414636	4.3185491570432586e-4
Streptococcus oligofermentans	surfaces	ARED_foot_platform	no	5	1	6.39404283218885e-5	7.548620643593902	4.3167241562033277e-4
Actinomyces naeslundii	surfaces	PMM_port_1	yes	2	1	3.2342051472182407e-4	6.729935931564983	4.3152709752727317e-4
Corynebacterium durum	surfaces	lab_overhead_3	no	5	1	8.281200258632287e-5	8.006609720187285	4.313199868646825e-4
Staphylococcus capitis	surfaces	lab_overhead_3	yes	5	1	1.882858229097161e-4	8.182067573507947	4.3036617785164753e-4
Prevotella salivae	surfaces	ARED_foot_platform	no	5	1	6.372097979157884e-5	7.560489293989707	4.3019088226703374e-4
Eubacterium eligens	surfaces	WHC	no	5	1	3.133870550955713e-5	7.999479405398412	4.296570918269237e-4
Haemophilus paraphrohaemolyticus	crew	mouth	no	8	1	3.4739264949156694e-4	11.388709895075689	4.2954103651990854e-4
Propionibacterium humerusii	surfaces	PMM_port_1	yes	2	1	3.217943328103241e-4	6.677155923436556	4.29357347841096e-4
Propionibacterium sp. DORA_15	crew	mouth	no	8	1	3.4672628525850215e-4	11.386964776871405	4.287170962788316e-4
Clostridiales bacterium 9403326	surfaces	WHC	no	5	1	3.124975922129636e-5	7.902405684258769	4.284376284533881e-4
Neisseria sicca	surfaces	PMM_port_1	no	2	1	3.544931745136239e-4	8.717084985755747	4.283561110574275e-4
Penicillium digitatum	surfaces	overhead_4	no	5	1	1.0410352108982082e-4	8.051088933052041	4.2819825061216884e-4
Staphylococcus sp. DORA_6_22	surfaces	WHC	no	5	1	3.120198974129265e-5	7.937372102709033	4.2778270364003803e-4
Anaerococcus prevotii	crew	skin	no	8	1	3.00759005500655e-4	6.082985975162563	4.268825602991286e-4
Enterobacter aerogenes	surfaces	ARED_foot_platform	no	5	1	6.32212222214875e-5	7.5493530883250815	4.268169361867879e-4
Enterobacter cloacae	surfaces	port_panel	no	5	1	5.541687569652858e-5	7.289726458625764	4.2566153825831035e-4
Staphylococcus warneri	surfaces	dining_table	yes	5	1	1.600143232594314e-4	8.107297769539427	4.2552754839983496e-4
Actinomyces sp. HPA0247	surfaces	ARED_foot_platform	no	5	1	6.300071104556382e-5	7.528214930177809	4.253282287370496e-4
Streptococcus sp. SR4	crew	mouth	no	8	1	3.4303111907714955e-4	11.373675001292057	4.241481293937391e-4
Methylobacterium sp. MB200	surfaces	port_crew_quarters	no	5	1	6.621458717121367e-5	7.356783010386384	4.225253333345988e-4
Streptococcus tigurinus	crew	mouth	no	8	1	3.4139393001141364e-4	11.361377412521726	4.221237921220539e-4
Peptoniphilus harei	surfaces	ARED_foot_platform	no	5	1	6.24837268703467e-5	7.499470005787125	4.2183798299409036e-4
Marinimicrobia bacterium JGI 0000113-D11	surfaces	ARED_foot_platform	yes	5	1	6.273438861458218e-5	7.205748777203371	4.197419332201582e-4
Veillonella sp. oral taxon 158	surfaces	PMM_port_1	yes	2	1	3.1443661153510687e-4	6.679811072815944	4.195402337070713e-4
Malassezia sympodialis	crew	nostril	no	8	1	3.43951641704316e-4	6.498983415448428	4.192182790374595e-4
Erwinia sp. Ejp617	surfaces	overhead_4	no	5	1	1.019057054660354e-4	8.036307214089806	4.191582028268396e-4
Puccinia triticina	crew	skin	no	8	1	2.946598113657365e-4	6.097332294295032	4.1822566371263627e-4
Propionibacterium granulosum	surfaces	WHC	no	5	1	3.0497617788552818e-5	7.8841488517236	4.1812568686612077e-4
Haemophilus haemolyticus	surfaces	port_crew_quarters	no	5	1	6.539935471146558e-5	7.348734864406141	4.1732321124162894e-4
Streptococcus australis	surfaces	WHC	no	5	1	3.036669213862789e-5	7.856712322833363	4.1633068183711153e-4
Sphingobium yanoikuyae	surfaces	PMM_port_1	yes	2	1	3.1198859411969194e-4	6.673447900312363	4.162739416758474e-4
Roseburia hominis	surfaces	PMM_port_1	no	2	1	3.444361101761174e-4	8.677920405010397	4.162035358373845e-4
Cedecea davisae	surfaces	overhead_4	no	5	1	1.0085896698481609e-4	8.013542022543836	4.148527616485357e-4
Atopobium rimae	surfaces	ARED_foot_platform	no	5	1	6.138941701499151e-5	7.504237567768752	4.1445011602015894e-4
Campylobacter sp. 10_1_50	crew	mouth	no	8	1	3.3476828253041187e-4	11.334951067972929	4.1393136925193754e-4
Cardiobacterium valvarum	surfaces	PMM_port_1	yes	2	1	3.0952121582838836e-4	6.686107992415553	4.129818171998728e-4
Corynebacterium matruchotii	surfaces	ARED_foot_platform	yes	5	1	6.153237077155192e-5	7.140297253046346	4.116994974151591e-4
Veillonella sp. oral taxon 780	surfaces	overhead_4	no	5	1	9.98855657798076e-5	7.981045584350539	4.108489711065348e-4
Sphingomonas sp. S17	surfaces	overhead_4	no	5	1	9.983805027474383e-5	8.005202301322901	4.10653530491921e-4
Corynebacterium kroppenstedtii	surfaces	WHC	no	5	1	2.9944493354752125e-5	7.865877419116261	4.1054229017563706e-4
Actinomyces sp. oral taxon 180	crew	saliva	no	31	1	3.5200441909018893e-4	12.412588872065308	4.1038358556133293e-4
Streptococcus sp. F0442	surfaces	lab_overhead_3	no	5	1	7.853653306146524e-5	7.92413772663318	4.090515305816737e-4
Prevotella sp. oral taxon 473	surfaces	PMM_port_1	no	2	1	3.3836891726790467e-4	8.645985758349541	4.0887216997184135e-4
Streptococcus thermophilus	surfaces	PMM_port_1	no	2	1	3.3836701821265226e-4	8.649597811646954	4.0886987522547924e-4
Bacillus cereus	surfaces	PMM_port_1	no	2	1	3.3779681960351783e-4	8.650340031567561	4.081808688459508e-4
Rothia aeria	surfaces	PMM_port_1	yes	2	1	3.055847960122272e-4	6.6222498700653265	4.0772960919019255e-4
Staphylococcus pasteuri	surfaces	PMM_port_1	no	2	1	3.371055897513553e-4	8.640365786127859	4.0734561290138886e-4
Leptotrichia sp. oral taxon 215	surfaces	port_panel	no	5	1	5.293650692863594e-5	7.196853193143617	4.066096236218598e-4
Streptococcus salivarius	surfaces	WHC	no	5	1	2.9657360795751898e-5	7.892181292139691	4.066056712801553e-4
Erysipelotrichaceae bacterium 6_1_45	surfaces	PMM_port_1	no	2	1	3.359312517433828e-4	8.644173104781903	4.05926587378959e-4
Fusobacterium periodonticum	surfaces	PMM_port_1	no	2	1	3.3456270327068116e-4	8.632510078440257	4.0427288529466815e-4
Ruminococcus bromii	surfaces	WHC	no	5	1	2.9473949393109238e-5	7.861705384170982	4.0409108082129576e-4
Staphylococcus simulans	surfaces	ARED_foot_platform	no	5	1	5.983698756873751e-5	7.451418814556381	4.039694078558191e-4
Streptococcus infantis	surfaces	PMM_port_1	no	2	1	3.3427063625449577e-4	8.637170593772995	4.039199625863735e-4
Alloprevotella tannerae	surfaces	ARED_foot_platform	no	5	1	5.9785395502614916e-5	7.446058218505792	4.036211012774229e-4
Brevibacterium mcbrellneri	surfaces	port_crew_quarters	no	5	1	6.324356952170363e-5	7.276308546923849	4.0356681865782144e-4
Malassezia restricta	surfaces	WHC	yes	5	1	1.1367322803242365e-4	9.22275140696303	4.034120521877859e-4
Pseudomonas putida	surfaces	port_crew_quarters	no	5	1	6.303346037972258e-5	7.257581767475494	4.02226080324399e-4
Klebsiella sp. BRL6-2	surfaces	overhead_4	no	5	1	9.765388375074459e-5	7.9718351527745694	4.016696241376374e-4
Staphylococcus sp. JGI 0001002-I23	crew	ear	no	8	1	3.7019217184123377e-4	8.610579899292247	4.010403342912204e-4
Agaricus bisporus	surfaces	overhead_4	no	5	1	9.727458557412073e-5	7.948247689610933	4.0010949616126865e-4
Gardnerella vaginalis	surfaces	ARED_foot_platform	no	5	1	5.920217172980342e-5	7.442113939016281	3.9968366104650477e-4
Corynebacterium diphtheriae	surfaces	PMM_port_1	no	2	1	3.3055137645317316e-4	8.62071149855399	3.9942575006255646e-4
Escherichia coli	surfaces	port_crew_quarters	no	5	1	6.259287392834577e-5	7.2809513252623566	3.994146312890175e-4
Gemella haemolysans	surfaces	lab_overhead_3	no	5	1	7.65444937139507e-5	7.9114599224572935	3.9867614587450794e-4
Peptoclostridium difficile	crew	nostril	no	8	1	3.2680583882060965e-4	6.4214164085626875	3.983204750845363e-4
Staphylococcus caprae	surfaces	port_crew_quarters	yes	5	1	1.901233581865278e-4	7.840523573368927	3.98300272321214e-4
Veillonella dispar	surfaces	port_crew_quarters	no	5	1	6.233415203881803e-5	7.277215139470604	3.9776368763318827e-4
Bacteroides uniformis	surfaces	PMM_port_1	yes	2	1	2.9782689200049225e-4	6.544684713989215	3.973785471867244e-4
Actinomyces sp. ICM39	surfaces	port_panel	no	5	1	5.1731614128484215e-5	7.146584598175928	3.973547438347434e-4
Penicillium aurantiogriseum	surfaces	port_crew_quarters	yes	5	1	1.8899584165966293e-4	7.856638839710068	3.95938173608144e-4
Methylobacterium mesophilicum	surfaces	lab_overhead_3	no	5	1	7.58810519900626e-5	7.872686394724541	3.952206603567582e-4
Kosakonia radicincitans	surfaces	overhead_4	no	5	1	9.603010529807645e-5	7.9188328494932385	3.949907041017404e-4
Methylobacterium nodulans	surfaces	lab_overhead_3	yes	5	1	1.7266866249977667e-4	7.99335655112464	3.9466992876259905e-4
Actinomyces dentalis	surfaces	lab_overhead_3	no	5	1	7.563060918076339e-5	7.902134297410042	3.939162481237043e-4
Negativicoccus succinicivorans	surfaces	WHC	no	5	1	2.8668337408019815e-5	7.8068055734774235	3.9304605209319855e-4
Corynebacterium pyruviciproducens	surfaces	ARED_foot_platform	no	5	1	5.8197097088999904e-5	7.409733642997839	3.9289823577706116e-4
Propionibacterium sp. DORA_15	crew	saliva	no	31	1	3.3650095909426337e-4	12.347028484101815	3.9230891048145993e-4
Streptococcus pneumoniae	crew	nostril	no	8	1	3.2121732572070236e-4	6.406648756867055	3.915090325442054e-4
Aggregatibacter segnis	surfaces	PMM_port_1	no	2	1	3.239657225913622e-4	8.585201176142856	3.9146789563874085e-4
Prevotella nanceiensis	surfaces	ARED_foot_platform	no	5	1	5.793416196007126e-5	7.402393471004506	3.911231171981758e-4
Avibacterium paragallinarum	surfaces	overhead_4	no	5	1	9.497303066217298e-5	7.926077448591075	3.906427482869719e-4
Streptococcus sp. F0441	crew	mouth	no	8	1	3.1531269668228797e-4	11.24962355471387	3.8987509597287936e-4
Haemophilus parahaemolyticus	crew	saliva	no	31	1	3.342141933516976e-4	12.338704548547014	3.896428896195669e-4
Haemophilus pittmaniae	crew	mouth	no	8	1	3.1473488378484457e-4	11.244122528956666	3.891606469157515e-4
Eubacterium siraeum	surfaces	WHC	no	5	1	2.836730838717708e-5	7.7920121301538545	3.889189111807779e-4
Actinomyces sp. ICM47	crew	nostril	no	8	1	3.185505837669878e-4	6.405432802423676	3.882587297779977e-4
Anaerococcus obesiensis	crew	nostril	no	8	1	3.1846107798619533e-4	6.367082112093299	3.881496375253723e-4
Campylobacter showae	crew	mouth	no	8	1	3.1309033301362603e-4	11.236117248186481	3.871272071066113e-4
Pseudoperonospora cubensis	surfaces	port_panel	yes	5	1	1.4822818336603493e-4	7.238294357442272	3.869645262880184e-4
Staphylococcus aureus plasmid pUB101	crew	nostril	no	8	1	3.1700334343848154e-4	6.345370394583575	3.863729081998255e-4
Dermacoccus sp. Ellin185	surfaces	PMM_port_1	no	2	1	3.194153993861277e-4	8.565201975756858	3.859694576083813e-4
Eikenella corrodens	surfaces	port_panel	no	5	1	5.024309418277393e-5	7.150623009964085	3.85921300829242e-4
Solobacterium moorei	surfaces	lab_overhead_3	no	5	1	7.408028816067963e-5	7.8459258772759854	3.8584151956824476e-4
Anaerococcus sp. PH9	crew	nostril	no	8	1	3.164341486421639e-4	6.366095800246592	3.85679157003387e-4
Peptoniphilus harei	surfaces	PMM_port_1	yes	2	1	2.890248856840896e-4	6.544447373677944	3.856343811080794e-4
Bacteroides sp. D20	surfaces	PMM_port_1	yes	2	1	2.8902488568408903e-4	6.569517338946699	3.856343811080787e-4
Methylobacterium sp. L2-4	surfaces	lab_overhead_3	yes	5	1	1.685089102859664e-4	8.021128293418252	3.851619550160792e-4
Streptococcus intermedius	crew	mouth	no	8	1	3.114734777586126e-4	11.230328692095483	3.851280120080461e-4
Prevotella timonensis	surfaces	WHC	no	5	1	2.8030166992551956e-5	7.788249675728068	3.8429666566061984e-4
Staphylococcus sp. OJ82	surfaces	PMM_port_1	no	2	1	0.00031759866458460387	8.554194415331839	3.8377418415785246e-4
Aerococcus viridans	surfaces	PMM_port_1	yes	2	1	2.873444942000474e-4	6.555748955766475	3.8339230175067694e-4
Bifidobacterium longum	crew	saliva	no	31	1	3.2856279532043767e-4	12.313084055707163	3.830542195298642e-4
Pectobacterium carotovorum	surfaces	overhead_4	yes	5	1	2.8047766312057815e-4	8.321882683412541	3.822950732151522e-4
Gemella morbillorum	crew	mouth	no	8	1	3.09098801382054e-4	11.224852304129914	3.821917928517709e-4
Acinetobacter baumannii	surfaces	overhead_4	no	5	1	9.290982601779751e-5	7.89187777928618	3.821563819265658e-4
Staphylococcus aureus plasmid pLW043	surfaces	port_panel	no	5	1	4.970033422861855e-5	7.145703667104826	3.817523173907682e-4
Corynebacterium massiliense	surfaces	PMM_port_1	no	2	1	3.156351065365569e-4	8.559554339606951	3.8140149506320085e-4
Methylobacterium populi	surfaces	PMM_port_1	yes	2	1	2.8579545599244566e-4	6.549871642699872	3.813254818327748e-4
Leptotrichia buccalis	crew	mouth	no	8	1	3.0836294636749453e-4	11.214625269497237	3.812819292546428e-4
Prevotella disiens	crew	mouth	no	8	1	3.0825510054927107e-4	11.2134658543639	3.8114858099695274e-4
Haemophilus sp. oral taxon 851	crew	saliva	no	31	1	3.2672039365823276e-4	12.305458459407005	3.8090625956352614e-4
Janibacter hoylei	surfaces	PMM_port_1	no	2	1	3.146768116335888e-4	8.54604478394048	3.802435278373303e-4
Kingella denitrificans	surfaces	ARED_foot_platform	no	5	1	5.61817465092792e-5	7.368801951697043	3.7929227041364085e-4
Staphylococcus aureus plasmid pSA1379	surfaces	WHC	yes	5	1	1.0682447972360033e-4	9.164212523853532	3.791067020362799e-4
Corynebacterium jeikeium	surfaces	port_crew_quarters	no	5	1	5.938009552876231e-5	7.2264917274431495	3.789134045622826e-4
Neisseria sp. GT4A_CT1	crew	skin	no	8	1	2.667813676436965e-4	5.994243866451635	3.7865636997392005e-4
Cellulomonas sp. URHD0024	surfaces	PMM_port_1	yes	2	1	2.8324239331268923e-4	6.466926607858414	3.7791903209365396e-4
Actinomyces sp. oral taxon 171	surfaces	lab_overhead_3	no	5	1	7.230908273798697e-5	7.819294246859638	3.766163314820841e-4
Porphyromonas catoniae	surfaces	ARED_foot_platform	no	5	1	5.565868866462553e-5	7.320460489053477	3.757610203229447e-4
Streptococcus pseudopneumoniae	surfaces	ARED_foot_platform	no	5	1	5.564086647439814e-5	7.352800445395963	3.756406997666236e-4
Clostridium clostridioforme	surfaces	PMM_port_1	no	2	1	3.106424452559563e-4	8.516547111591322	3.753685524743362e-4
Bifidobacterium longum	surfaces	WHC	no	5	1	2.733396818034488e-5	7.750011670305964	3.7475170354037433e-4
Gemella morbillorum	surfaces	PMM_port_1	no	2	1	3.088313213490154e-4	8.5121286658173	3.7318005901607775e-4
Ruminococcus callidus	surfaces	PMM_port_1	no	2	1	3.08746001642013e-4	8.500206875756623	3.730769619171329e-4
Corynebacterium diphtheriae plasmid pNG2	surfaces	ARED_foot_platform	no	5	1	5.522025152019167e-5	7.331852184859385	3.728010585866444e-4
Stenotrophomonas maltophilia	surfaces	PMM_port_1	yes	2	1	2.792245671648312e-4	6.509036962813643	3.725582068613844e-4
Actinomyces oris	surfaces	port_crew_quarters	no	5	1	5.827285970891236e-5	7.170044703313639	3.7184796469700925e-4
Tannerella sp. oral taxon BU063	surfaces	port_crew_quarters	no	5	1	5.820373162699234e-5	7.188966468813378	3.7140684791136033e-4
Porphyromonas bennonis	surfaces	PMM_port_1	no	2	1	3.07358850270416e-4	8.505325318617393	3.7140078079516764e-4
Lachnospiraceae bacterium 7_1_58FAA	surfaces	PMM_port_1	no	2	1	3.069320615661397e-4	8.51450408413073	3.7088506550711487e-4
Corynebacterium durum	surfaces	WHC	no	5	1	2.7047362878267877e-5	7.71914482188484	3.7082231339517427e-4
Kocuria sp. UCD-OTCP	surfaces	PMM_port_1	yes	2	1	2.7792078774386907e-4	6.484182973111577	3.70818625963656e-4
Propionibacterium phage PHL060L00	crew	ear	no	8	1	3.4165999886348836e-4	8.486764348971413	3.701305715803077e-4
Malassezia globosa	surfaces	port_panel	yes	5	1	1.4162792143240438e-4	7.186710375475064	3.697338811129563e-4
Propionibacterium humerusii	surfaces	PMM_port_1	no	2	1	3.0451600979894807e-4	8.493817397093933	3.679656001590793e-4
Staphylococcus aureus plasmid pSK1	surfaces	lab_overhead_3	no	5	1	7.063806769564791e-5	7.784483930248188	3.6791297733530966e-4
Actinomyces sp. ICM54	surfaces	lab_overhead_3	no	5	1	7.051126665664967e-5	7.79966385659675	3.6725254381399567e-4
Actinomyces sp. oral taxon 180	surfaces	ARED_foot_platform	no	5	1	5.438171264326939e-5	7.29768683711187	3.671399438257242e-4
Rothia dentocariosa	surfaces	overhead_4	no	5	1	8.921954763200546e-5	7.8205148494812615	3.6697754135973546e-4
Corynebacterium diphtheriae	surfaces	WHC	no	5	1	2.6751478384091633e-5	7.709922812182975	3.667657045079413e-4
Leptotrichia shahii	crew	saliva	no	31	1	3.1377980970308884e-4	12.247373880860152	3.658195079355338e-4
Neisseria subflava	surfaces	port_crew_quarters	no	5	1	5.73271624330087e-5	7.156019427469836	3.658133268051864e-4
Gordonia polyisoprenivorans	surfaces	PMM_port_1	yes	2	1	2.7397222544544214e-4	6.492928926782761	3.655502167240277e-4
Haemophilus paraphrohaemolyticus	surfaces	ARED_foot_platform	no	5	1	5.4078023641240996e-5	7.308942711410558	3.6508968910357924e-4
Neisseria subflava	surfaces	port_panel	no	5	1	4.739284535342509e-5	7.03909451530523	3.640283072984721e-4
Staphylococcus warneri	crew	ear	no	8	1	3.353100773436341e-4	8.466939967171946	3.6325151026364236e-4
Pseudomonas stutzeri	surfaces	port_panel	yes	5	1	1.3903207458174457e-4	7.1668102671682625	3.629571627853674e-4
Corynebacterium glucuronolyticum	surfaces	port_panel	no	5	1	4.7239497043039e-5	7.02017930259979	3.6285042642973263e-4
Penicillium chrysogenum	surfaces	lab_overhead_3	no	5	1	6.952823566532303e-5	7.781303778792686	3.621325020202399e-4
Penicillium aurantiogriseum	surfaces	port_crew_quarters	no	5	1	5.6553552848058307e-5	7.094394164376074	3.6087680659542044e-4
Pseudoperonospora cubensis	surfaces	ARED_foot_platform	yes	5	1	5.3889910779142384e-5	6.995114237632379	3.605654861876065e-4
Cellulosimicrobium cellulans	surfaces	PMM_port_1	yes	2	1	2.6996591705414204e-4	6.491241878898839	3.6020475917510297e-4
Corynebacterium propinquum	surfaces	WHC	no	5	1	2.626591799743057e-5	7.687871432990984	3.601086183186114e-4
Actinomyces viscosus	surfaces	port_crew_quarters	no	5	1	5.6387934589223205e-5	7.130314816457533	3.598199713418886e-4
Tatumella ptyseos	surfaces	overhead_4	no	5	1	8.741828384067996e-5	7.787154968020561	3.595685892295655e-4
Veillonella sp. 6_1_27	crew	saliva	no	31	1	3.072199035261639e-4	12.216143245297324	3.5817165560234293e-4
Porphyromonas sp. oral taxon 279	surfaces	ARED_foot_platform	yes	5	1	5.320032617765286e-5	6.95617759070655	3.5595162798096434e-4
Staphylococcus aureus plasmid pLW043	surfaces	PMM_port_1	no	2	1	2.9416376607251766e-4	8.445310335830488	3.5545634135753374e-4
Pseudoperonospora cubensis	surfaces	port_panel	no	5	1	4.622869296835817e-5	7.011943431068365	3.5508635795964094e-4
Staphylococcus aureus plasmid pV030-8	surfaces	lab_overhead_3	no	5	1	6.813087342796214e-5	7.769088287734887	3.548544475952737e-4
Corynebacterium striatum	surfaces	ARED_foot_platform	no	5	1	5.253314451433534e-5	7.272637911238844	3.5465995439495977e-4
Streptococcus sp. F0442	surfaces	port_crew_quarters	no	5	1	5.557177928215883e-5	7.117019435463982	3.546119604200883e-4
Actinomyces neuii	surfaces	ARED_foot_platform	no	5	1	5.249667634735899e-5	7.252637520239828	3.544137517631495e-4
Klebsiella pneumoniae	surfaces	WHC	yes	5	1	9.976625658289942e-5	9.095093460271661	3.5405795193676397e-4
Prevotella denticola	crew	saliva	no	31	1	3.036299669294225e-4	12.19964074053829	3.5398633583756146e-4
Streptococcus parasanguinis	crew	ear	no	8	1	3.262932045771546e-4	8.431670520328503	3.5348326030161666e-4
Subdoligranulum variabile	surfaces	WHC	no	5	1	2.5769999567885656e-5	7.653717243958049	3.533095222245924e-4
Streptococcus sp. DORA_10	surfaces	PMM_port_1	no	2	1	2.923175924726379e-4	8.441561316166803	3.5322549517927826e-4
Clostridium nexile	surfaces	PMM_port_1	no	2	1	2.9219776471964363e-4	8.430714958995846	3.530806998659699e-4
Sphingomonas sp. S17	surfaces	ARED_foot_platform	no	5	1	5.2235172526031896e-5	7.272321690009671	3.5264829617880566e-4
Streptococcus mutans	surfaces	port_crew_quarters	no	5	1	5.5113526462444534e-5	7.1163906616957	3.516877796062649e-4
Kingella denitrificans	surfaces	port_crew_quarters	no	5	1	5.509326164762619e-5	7.10745486047985	3.5155846674633654e-4
Pseudomonas sp. 313	surfaces	PMM_port_1	no	2	1	2.9034683632244736e-4	8.431141094447316	3.508441081709208e-4
Streptococcus agalactiae	surfaces	ARED_foot_platform	no	5	1	5.1965310893136425e-5	7.249730076729538	3.5082641562510035e-4
Gemella sanguinis	surfaces	lab_overhead_3	no	5	1	6.713601755383836e-5	7.694478332209803	3.4967281680314274e-4
Sphingobium yanoikuyae	surfaces	lab_overhead_3	yes	5	1	1.5276489990017578e-4	7.8838811555936035	3.491757640799814e-4
Streptococcus sp. SK140	surfaces	port_panel	no	5	1	4.537076774938364e-5	6.978790260945581	3.484965644386364e-4
Serratia sp. GLFA	surfaces	overhead_4	no	5	1	8.457031584578849e-5	7.818389749905315	3.478543369118193e-4
Propionibacterium sp. KPL1844	surfaces	overhead_4	no	5	1	8.454427842120898e-5	7.738446997051661	3.477472398651615e-4
Pseudomonas sp. P179	surfaces	PMM_port_1	yes	2	1	2.6037825146002546e-4	6.384351238706914	3.474123192476303e-4
Puccinia triticina	surfaces	port_panel	no	5	1	4.517086596719905e-5	6.9754556648089805	3.4696110255927603e-4
Micrococcus luteus	surfaces	lab_overhead_3	no	5	1	6.656328336934834e-5	7.709018718585141	3.466897745723539e-4
Granulicatella elegans	surfaces	PMM_port_1	yes	2	1	2.5975756344620115e-4	6.399520042521196	3.4658415997855627e-4
Methylobacterium sp. EUR3 AL-11	surfaces	overhead_4	yes	5	1	2.537479475345868e-4	8.174663497491728	3.458620879168765e-4
Dermabacter sp. HFH0086	surfaces	WHC	yes	5	1	9.727885236575622e-5	9.03484772082118	3.452304658415149e-4
Erysiphe pisi	surfaces	dining_table	yes	5	1	1.29651571586409e-4	7.820913147576863	3.4478360611445163e-4
Streptococcus parasanguinis	surfaces	port_panel	yes	5	1	1.3182571772267846e-4	7.06454069127039	3.4414424607205423e-4
Peptoniphilus duerdenii	crew	nostril	no	8	1	2.822362207498484e-4	6.194655000906204	3.439977264202233e-4
Bradyrhizobium japonicum	surfaces	lab_overhead_3	yes	5	1	1.5037309054819276e-4	7.847696959970424	3.437087892804165e-4
Corynebacterium jeikeium	surfaces	ARED_foot_platform	no	5	1	5.090961571056775e-5	7.21304705657303	3.436992426990134e-4
Actinomyces sp. ICM39	surfaces	WHC	no	5	1	2.504353623185492e-5	7.618131001183771	3.4334963016132054e-4
Enterobacter sp. MGH 34	surfaces	overhead_4	no	5	1	8.329789749427142e-5	7.792324130145254	3.426206300548117e-4
Clostridium celatum	surfaces	PMM_port_1	no	2	1	2.8336904433348556e-4	8.384187295174474	3.4241240890263354e-4
Neisseria meningitidis	surfaces	ARED_foot_platform	no	5	1	5.063403491525273e-5	7.194795078916878	3.4183875113312436e-4
Streptococcus sp. C300	crew	mouth	no	8	1	2.758271897381941e-4	11.055759947300901	3.4105240037150955e-4
Alistipes onderdonkii	surfaces	PMM_port_1	no	2	1	2.821862683794147e-4	8.387293268428133	3.4098318728607304e-4
Actinomyces sp. ICM47	crew	ear	no	8	1	3.145314306607988e-4	8.36777061403241	3.407413762152723e-4
Methanobrevibacter smithii	surfaces	WHC	no	5	1	2.4848828457268326e-5	7.598465529270044	3.4068016520338043e-4
Staphylococcus aureus plasmid pSA1379	surfaces	lab_overhead_3	no	5	1	6.53171167008149e-5	7.670047399140782	3.401992107130539e-4
Streptococcus peroris	crew	mouth	no	8	1	2.751338026907725e-4	11.050755062890476	3.4019504719637805e-4
Actinoplanes sp. N902-109	surfaces	PMM_port_1	yes	2	1	2.548959900763244e-4	6.2081055163610745	3.400975564694276e-4
Enterococcus faecalis	surfaces	WHC	yes	5	1	9.546690349419303e-5	8.96940220879115	3.388000861875813e-4
Corynebacterium accolens	surfaces	WHC	no	5	1	2.4608725446301367e-5	7.620959096071129	3.3738832657272957e-4
Staphylococcus aureus plasmid pUB101	surfaces	PMM_port_1	yes	2	1	2.5282944655024165e-4	6.361526598123321	3.3734024983879754e-4
Bacteroidetes oral taxon 274	crew	saliva	no	31	1	2.886324852839291e-4	12.126754636071965	3.3650155451585046e-4
Aggregatibacter sp. oral taxon 458	crew	saliva	no	31	1	2.875881480179331e-4	12.122279657489319	3.352840161881713e-4
Pseudomonas stutzeri	surfaces	lab_overhead_3	yes	5	1	1.4666776245097013e-4	7.8061153569515715	3.352394958081583e-4
Peptoniphilus rhinitidis	crew	skin	no	8	1	2.3584002556867393e-4	5.759077851080366	3.34739748750593e-4
Neisseria sp. GT4A_CT1	surfaces	PMM_port_1	no	2	1	2.7662185022833864e-4	8.35289282672244	3.3425935537375874e-4
Streptococcus dentisani	crew	mouth	no	8	1	2.702453228098628e-4	11.027952618712094	3.341505821850259e-4
Alloprevotella tannerae	crew	saliva	no	31	1	2.8627722213774823e-4	12.116022566381673	3.337556761050953e-4
Staphylococcus sp. MDS7B	surfaces	dining_table	yes	5	1	1.2548449160636958e-4	7.772354476743409	3.337020523399354e-4
Actinomyces viscosus	surfaces	PMM_port_1	yes	2	1	2.499398722622543e-4	6.3626024486649015	3.33484806078042e-4
Propionibacterium phage P100_1	crew	ear	no	8	1	3.0630093707025745e-4	8.370477182391884	3.318250345095161e-4
Stenotrophomonas maltophilia	surfaces	PMM_port_1	no	2	1	2.7438275355453045e-4	8.355751839154667	3.315537158511077e-4
Acinetobacter baumannii	surfaces	ARED_foot_platform	no	5	1	4.91049312620376e-5	7.165398900373358	3.3151551925869393e-4
Porphyromonas endodontalis	crew	mouth	no	8	1	2.6759525436588125e-4	11.008603590520446	3.3087384864462856e-4
Corynebacterium genitalium	surfaces	ARED_foot_platform	yes	5	1	4.9416079403129636e-5	6.849617266619346	3.306320689321126e-4
Enterococcus faecalis	surfaces	PMM_port_1	yes	2	1	2.476691190195411e-4	6.338526015050894	3.3045503056466273e-4
Streptococcus sp. HPH0090	surfaces	ARED_foot_platform	no	5	1	4.874365654549435e-5	7.17327162626899	3.2907649384573176e-4
Streptococcus infantis	crew	nostril	no	8	1	2.6985581983501807e-4	6.152121582192478	3.289081331867341e-4
Klebsiella oxytoca	surfaces	ARED_foot_platform	no	5	1	4.853419109149222e-5	7.148503071421687	3.2766235789307726e-4
Staphylococcus hominis	surfaces	port_crew_quarters	yes	5	1	1.5627715474241788e-4	7.559310602057658	3.273939293162573e-4
Staphylococcus lugdunensis	surfaces	lab_overhead_3	no	5	1	6.283176506277464e-5	7.612022722948352	3.27254446640283e-4
Porphyromonas sp. oral taxon 279	surfaces	overhead_4	no	5	1	7.95005891581495e-5	7.652385372140207	3.2700155425852335e-4
Corynebacterium matruchotii	surfaces	WHC	no	5	1	2.38493992346998e-5	7.511183754143067	3.269778808788195e-4
Clostridium celatum	surfaces	PMM_port_1	yes	2	1	2.450482080171626e-4	6.314255400708275	3.2695805351388275e-4
Haemophilus influenzae	surfaces	ARED_foot_platform	no	5	1	4.841947728747441e-5	7.143974329550639	3.268879060136485e-4
Staphylococcus simulans	surfaces	PMM_port_1	no	2	1	2.698881164842063e-4	8.316366196299393	3.261225668347686e-4
Alternaria arborescens	surfaces	PMM_port_1	no	2	1	2.697547525422867e-4	8.318590183733738	3.2596141490400334e-4
Penicillium aurantiogriseum	surfaces	port_panel	no	5	1	4.215501077771667e-5	6.879429297509326	3.2379607308072333e-4
Eimeria necatrix	surfaces	overhead_4	no	5	1	7.866788977784203e-5	7.6249153887733305	3.235764979856827e-4
Corynebacterium striatum	surfaces	port_crew_quarters	no	5	1	5.068793768266287e-5	6.959937794452768	3.234474257165099e-4
Staphylococcus aureus plasmid pGO1	surfaces	ARED_foot_platform	no	5	1	4.783258966104848e-5	7.135377820301018	3.229257305005039e-4
Pestalotiopsis fici	surfaces	WHC	no	5	1	2.3538602946605896e-5	7.517048461832211	3.2271682966046887e-4
Penicillium aurantiogriseum	surfaces	WHC	no	5	1	2.3527993707838583e-5	7.524182906405248	3.2257137583264974e-4
Propionibacterium propionicum	surfaces	PMM_port_1	no	2	1	2.6680026794480386e-4	8.296207661421274	3.223913277391567e-4
Streptococcus sp. SK643	surfaces	ARED_foot_platform	no	5	1	4.772161697122302e-5	7.11665639307405	3.22176535502252e-4
Actinomyces graevenitzii	surfaces	lab_overhead_3	no	5	1	6.18348518647595e-5	7.575835904418092	3.2206210043388736e-4
Propionibacterium granulosum	surfaces	overhead_4	no	5	1	7.821545055607907e-5	7.624900578888661	3.217155265099909e-4
Dolosigranulum pigrum	surfaces	ARED_foot_platform	no	5	1	4.764947494856752e-5	7.122321464312615	3.2168949276568064e-4
Brevibacterium mcbrellneri	surfaces	WHC	no	5	1	2.342952213476839e-5	7.541249043722163	3.212213197590171e-4
Gardnerella vaginalis	surfaces	WHC	no	5	1	2.3411651032057748e-5	7.513533960943034	3.20976304979576e-4
Ruminococcus sp. 5_1_39BFAA	surfaces	WHC	no	5	1	2.3409319206199656e-5	7.574628365404086	3.2094433539115347e-4
Lactobacillus delbrueckii	surfaces	overhead_4	no	5	1	7.798845623941846e-5	7.6174728991785665	3.207818542549563e-4
Actinomyces viscosus	surfaces	WHC	no	5	1	2.3389220950086666e-5	7.515114192945801	3.206687860941455e-4
Bradyrhizobium sp. DFCI-1	surfaces	port_crew_quarters	yes	5	1	1.5306262637185806e-4	7.525215895794135	3.2065963039796174e-4
Streptococcus intermedius	crew	saliva	no	31	1	2.749806560181381e-4	12.057916764658788	3.2058559909106644e-4
Actinomyces sp. oral taxon 171	surfaces	overhead_4	no	5	1	7.791544119957907e-5	7.639947755426303	3.204815290402056e-4
Actinomyces sp. oral taxon 171	surfaces	PMM_port_1	yes	2	1	2.4005688650478955e-4	6.336116501734865	0.00032029833223147627
Actinomyces massiliensis	surfaces	ARED_foot_platform	yes	5	1	4.785277369373455e-5	6.8165377394215385	3.2017233583888087e-4
Veillonella sp. 6_1_27	crew	mouth	no	8	1	2.589363839961498e-4	10.966861648977076	3.2016740405189036e-4
Bifidobacterium longum	surfaces	PMM_port_1	yes	2	1	2.3972043660363325e-4	6.226134890451367	3.1984942054313084e-4
Staphylococcus xylosus	surfaces	PMM_port_1	no	2	1	2.643176307215704e-4	8.284698455112673	3.1939140305070596e-4
Staphylococcus aureus plasmid pTZ2162	surfaces	port_panel	no	5	1	4.158132395575096e-5	6.846603260952724	3.1938953785030536e-4
Haemophilus parainfluenzae	surfaces	port_crew_quarters	yes	5	1	1.523460521884168e-4	7.54693484318439	3.191584382502668e-4
Peptoclostridium difficile	surfaces	PMM_port_1	yes	2	1	2.39046116177535e-4	6.277441331344787	3.1894970168476526e-4
Puccinia triticina	surfaces	WHC	no	5	1	2.3244706437199635e-5	7.488289564882554	3.1868747626260537e-4
Streptococcus dentisani	surfaces	ARED_foot_platform	no	5	1	4.70959666219137e-5	7.122690710885861	3.1795266643055227e-4
Malassezia sympodialis	surfaces	PMM_port_1	no	2	1	2.6298446336992757e-4	8.288686064993378	3.177804541715859e-4
Rothia dentocariosa	surfaces	dining_table	no	5	1	6.477418407113739e-5	7.671368608529992	3.176223808982902e-4
Corynebacterium genitalium	surfaces	PMM_port_1	yes	2	1	2.3803105377398457e-4	6.2722147604255705	3.1759534439178424e-4
Sphingomonas phyllosphaerae	surfaces	PMM_port_1	yes	2	1	2.3803105377398457e-4	6.267760401288031	3.1759534439178424e-4
Gemella sanguinis	surfaces	PMM_port_1	no	2	1	2.627424542010897e-4	8.286760181485157	3.174880194680239e-4
Rahnella sp. Y9602	surfaces	overhead_4	no	5	1	7.700867819581383e-5	7.629596518890414	3.1675183452202396e-4
Pseudomonas stutzeri	surfaces	PMM_port_1	yes	2	1	2.371818500189509e-4	6.268173509052501	3.164622856804835e-4
Actinomyces dentalis	surfaces	overhead_4	no	5	1	7.693611294175782e-5	7.625005337194685	3.164533593646351e-4
Methylobacterium extorquens	surfaces	overhead_4	no	5	1	7.686600535471807e-5	7.634020261815518	3.161649930748998e-4
Propionibacterium phage PHL067M10	crew	nostril	no	8	1	2.5829620967975645e-4	6.108121110775411	3.1481894363781873e-4
Actinomyces sp. oral taxon 170	surfaces	overhead_4	no	5	1	7.626445693615722e-5	7.6225883581044	3.1369070615559346e-4
Marinimicrobia bacterium JGI 0000113-D11	surfaces	WHC	yes	5	1	8.825401132058588e-5	8.855590265900066	3.132024350578526e-4
candidate division TM7 single-cell isolate TM7c	surfaces	ARED_foot_platform	no	5	1	4.631201786816161e-5	7.0945383462069405	3.126600986274231e-4
Serratia plymuthica	surfaces	overhead_4	no	5	1	7.600854604187345e-5	7.572593331297028	3.1263809433134635e-4
Corynebacterium aurimucosum	surfaces	PMM_port_1	yes	2	1	2.3427153305182185e-4	6.247686975866021	3.1257916578999117e-4
Actinomyces sp. ICM39	surfaces	overhead_4	no	5	1	7.598872895695658e-5	7.5934092628338	3.1255658276473645e-4
Staphylococcus simulans	surfaces	port_crew_quarters	no	5	1	4.883438335423135e-5	6.934379063351775	3.1161961414306855e-4
Collinsella aerofaciens	surfaces	PMM_port_1	yes	2	1	2.3288938805086045e-4	6.246273486055541	3.1073502482342416e-4
Cardiobacterium valvarum	surfaces	ARED_foot_platform	no	5	1	4.6008827538982514e-5	7.083284132463167	3.1061321052822875e-4
Xanthomonas campestris	surfaces	port_panel	no	5	1	4.0417665021479436e-5	6.821936072536777	3.104513787472459e-4
Enterobacter sp. BIDMC 29	surfaces	overhead_4	no	5	1	7.532323705565875e-5	7.595400532020813	3.0981928372865073e-4
Pseudomonas sp. 313	surfaces	port_panel	no	5	1	4.029507376958591e-5	6.815003581692518	3.0950974535124266e-4
Corynebacterium sp. KPL1818	surfaces	ARED_foot_platform	no	5	1	4.58157621168706e-5	7.071045303491016	3.093097939055522e-4
Klebsiella pneumoniae	surfaces	PMM_port_1	no	2	1	2.5578285899573253e-4	8.249286994124072	3.090783085030921e-4
Staphylococcus aureus plasmid pUB101	surfaces	port_crew_quarters	no	5	1	4.8399417225352725e-5	6.88860579767959	3.0884402923881657e-4
Veillonella sp. oral taxon 780	surfaces	PMM_port_1	yes	2	1	2.3132460400590672e-4	6.219760058849133	3.0864719586255366e-4
Atopobium parvulum	surfaces	ARED_foot_platform	no	5	1	4.5697425715196886e-5	7.049272750567537	3.0851088526970207e-4
Bacteroides cellulosilyticus	surfaces	PMM_port_1	no	2	1	2.5511247735148765e-4	8.238072426376267	3.082682447424936e-4
Acinetobacter baumannii	surfaces	port_crew_quarters	no	5	1	4.823453439404105e-5	6.905861535923172	3.077918868599631e-4
Prevotella maculosa	crew	mouth	no	8	1	2.4835419877743093e-4	10.902099293228135	3.070828358719165e-4
Enterobacter cloacae	surfaces	WHC	no	5	1	2.2392624867539315e-5	7.435557019835497	3.070053444302e-4
Solobacterium moorei	surfaces	WHC	no	5	1	2.2285502288521805e-5	7.420511352169946	3.0553668211561824e-4
Nocardioides halotolerans	surfaces	PMM_port_1	yes	2	1	2.283396453499222e-4	6.143566599186336	3.046644845426987e-4
Staphylococcus aureus plasmid pSK1	surfaces	port_panel	no	5	1	3.9625591602333705e-5	6.802374627718011	3.043673982671227e-4
Staphylococcus aureus plasmid pUB101	surfaces	port_panel	yes	5	1	1.1654388681415634e-4	6.952600910145782	3.042494951276472e-4
Capnocytophaga sp. oral taxon 332	crew	mouth	no	8	1	2.458206895301188e-4	10.892762174958243	3.039502244314732e-4
Actinomyces oris	surfaces	lab_overhead_3	no	5	1	5.824697980252939e-5	7.507966405297756	3.033749429878381e-4
Porphyromonas endodontalis	crew	saliva	no	31	1	2.5971724234212214e-4	11.974321114582112	3.027907814905964e-4
Aspergillus kawachii	surfaces	overhead_4	no	5	1	7.338465820064655e-5	7.481627688334924	3.018455277432623e-4
Prevotella sp. oral taxon 306	surfaces	ARED_foot_platform	no	5	1	4.46897692549526e-5	7.046149935599056	3.0170802970984687e-4
Dorea formicigenerans	surfaces	PMM_port_1	yes	2	1	2.2549418035735478e-4	6.1803340207320785	3.008678940561175e-4
Eikenella corrodens	surfaces	port_crew_quarters	no	5	1	4.7115246894690495e-5	6.854655227254689	3.0064954339812934e-4
Staphylococcus aureus plasmid pPR9	surfaces	PMM_port_1	no	2	1	2.4864920258048926e-4	8.212875337046997	3.00458268571869e-4
Streptococcus sp. M334	surfaces	port_crew_quarters	no	5	1	4.705031007174438e-5	6.851615520259975	3.0023517167230326e-4
Peptoniphilus harei	crew	nostril	no	8	1	2.461265556808053e-4	6.03597553461309	2.9998621488373583e-4
Prevotella histicola	surfaces	ARED_foot_platform	no	5	1	4.443422162637618e-5	7.022900296418349	2.999827853686877e-4
Streptococcus oralis	surfaces	ARED_foot_platform	yes	5	1	4.4632809185500414e-5	6.6861685765516174	2.986282647570702e-4
Actinomyces sp. oral taxon 170	surfaces	PMM_port_1	no	2	1	2.4701704069892235e-4	8.200452282487573	2.984860260395172e-4
Xanthomonas campestris	surfaces	ARED_foot_platform	no	5	1	4.413101533337007e-5	7.004065983070621	2.979357894950547e-4
Staphylococcus equorum	surfaces	port_panel	no	5	1	3.8692022385332284e-5	6.7264813878711145	2.971965770328913e-4
Erysiphe pisi	surfaces	port_panel	no	5	1	3.8627647525867074e-5	6.731190616833573	2.9670210849130153e-4
Rhodococcus sp. R04	surfaces	PMM_port_1	yes	2	1	2.2206783999971147e-4	6.157577830750819	2.9629626473029664e-4
Lactococcus lactis	crew	ear	no	8	1	2.7327038119082407e-4	8.17832441524353	2.9604203805708455e-4
Lachnospiraceae oral taxon 107	surfaces	ARED_foot_platform	no	5	1	4.3812329792129695e-5	7.019749619623435	2.957842906543218e-4
Streptococcus sp. F0442	surfaces	overhead_4	no	5	1	7.186410107798655e-5	7.506714330199233	2.95591177332606e-4
Streptococcus sp. I-G2	surfaces	port_crew_quarters	no	5	1	4.627808373816308e-5	6.814297617100004	2.953074781995265e-4
Propionibacterium sp. HGH0353	surfaces	ARED_foot_platform	no	5	1	4.373715407971218e-5	7.001632943248736	2.952767669760023e-4
Streptococcus sp. CM7	crew	saliva	no	31	1	2.531149399365082e-4	11.936756161635923	2.9509350160649973e-4
Bacteroides thetaiotaomicron	surfaces	PMM_port_1	yes	2	1	2.2079210118765378e-4	6.184217916827139	2.9459409729900785e-4
Actinomyces sp. oral taxon 171	surfaces	WHC	no	5	1	2.1433071111229016e-5	7.38820092512054	2.938497571242038e-4
Gemella morbillorum	surfaces	port_crew_quarters	no	5	1	4.592896879220763e-5	6.85735122010722	2.9307972272729963e-4
Ruminococcus sp. 80/3	surfaces	port_crew_quarters	no	5	1	4.592268947532771e-5	6.829326779252921	2.9303965345297276e-4
Corynebacterium sp. KPL1818	surfaces	port_crew_quarters	no	5	1	4.583049231916384e-5	6.828316382402736	2.9245132940226306e-4
Streptococcus sp. M334	surfaces	PMM_port_1	yes	2	1	2.191409530385508e-4	6.162255108977383	2.923910361574387e-4
Staphylococcus aureus plasmid pSK1	surfaces	PMM_port_1	yes	2	1	2.189567235372693e-4	6.177375737389119	2.9214522607938823e-4
Eikenella corrodens	surfaces	WHC	no	5	1	2.1299128060386084e-5	7.370507055682122	2.920133831974617e-4
Actinomyces oris	surfaces	WHC	no	5	1	2.1287201883778935e-5	7.3761750469618965	2.9184987400733005e-4
Solobacterium moorei	surfaces	PMM_port_1	no	2	1	2.4111027421015017e-4	8.156602826306727	2.9134851337647e-4
Prevotella sp. oral taxon 299	crew	mouth	no	8	1	2.3561531371875537e-4	10.829606080625423	2.913315702644837e-4
Aggregatibacter aphrophilus	surfaces	WHC	no	5	1	2.116445472711984e-5	7.387726225439808	2.901669970185506e-4
Corynebacterium sp. KPL1818	surfaces	WHC	no	5	1	2.1149875390773897e-5	7.382288439265624	2.8996711271722696e-4
Prevotella pleuritidis	crew	mouth	no	8	1	2.3451033027528474e-4	10.824437293326014	2.8996528996367606e-4
Pseudonocardia sp. P2	surfaces	PMM_port_1	no	2	1	2.3996155106297188e-4	8.158595907879175	2.8996043988060635e-4
Actinomyces odontolyticus	surfaces	overhead_4	no	5	1	7.043907158033196e-5	7.484985142917755	2.8972975082581235e-4
Aspergillus niger	surfaces	ARED_foot_platform	no	5	1	4.279563517190315e-5	6.977828017732873	2.8892041698034535e-4
Tannerella sp. oral taxon BU063	surfaces	WHC	no	5	1	2.1067698822361706e-5	7.351630155722954	2.8884046294576365e-4
Sphingomonas sp. S17	surfaces	port_crew_quarters	no	5	1	4.5202845205297744e-5	6.823688572346054	2.884462178802801e-4
Streptococcus sp. SR1	crew	mouth	no	8	1	2.332796425416567e-4	10.810240524945556	2.884435799173967e-4
Streptococcus salivarius	surfaces	PMM_port_1	yes	2	1	2.1561367648121617e-4	6.142795079834682	2.8768473168484896e-4
Lactococcus lactis	surfaces	lab_overhead_3	no	5	1	5.518935163803105e-5	7.479385998744761	2.8744952036116296e-4
Veillonella parvula	surfaces	dining_table	no	5	1	5.860848305874227e-5	7.516988526488698	2.8738865949296633e-4
Streptococcus sp. I-P16	surfaces	lab_overhead_3	no	5	1	5.5049832878956206e-5	7.420019658779937	2.867228475667355e-4
Stomatobaculum longum	surfaces	ARED_foot_platform	no	5	1	4.245520567624657e-5	6.979800064850144	2.866221211040854e-4
Cardiobacterium valvarum	surfaces	port_crew_quarters	no	5	1	4.470510067901164e-5	6.785060632101373	2.8527003449125286e-4
Tannerella sp. oral taxon BU063	surfaces	port_panel	no	5	1	3.710634032943371e-5	6.69449588537293	2.8501682394109674e-4
Dialister invisus	surfaces	PMM_port_1	no	2	1	2.3574438040872077e-4	8.143043388811456	2.84864570760985e-4
Methylobacterium sp. MB200	surfaces	ARED_foot_platform	no	5	1	4.219287948424398e-5	6.9905293165842926	2.8485111355918487e-4
Corynebacterium pyruviciproducens	surfaces	WHC	no	5	1	2.0735970359599002e-5	7.35089938518572	2.842924293154858e-4
Aspergillus niger	surfaces	port_crew_quarters	no	5	1	4.4465081826326295e-5	6.810271876670921	2.8373843775298074e-4
Bordetella trematum	surfaces	PMM_port_1	yes	2	1	2.1259795206505055e-4	6.126267915171135	2.8366097083786185e-4
Brevibacterium massiliense	surfaces	PMM_port_1	yes	2	1	2.1259795206505055e-4	6.087143546609791	2.8366097083786185e-4
Clostridium leptum	surfaces	WHC	no	5	1	2.0674837246162803e-5	7.336047395965681	2.834542876211739e-4
Enterobacter sp. DC1	surfaces	overhead_4	no	5	1	6.887714056997612e-5	7.510630511167122	2.8330522148031393e-4
Prevotella nigrescens	surfaces	PMM_port_1	no	2	1	2.3431173597037873e-4	8.122857467535663	2.8313341754208806e-4
Malassezia sympodialis	surfaces	ARED_foot_platform	yes	5	1	4.226367826883711e-5	6.619236502291151	2.827769332469907e-4
Selenomonas noxia	surfaces	PMM_port_1	no	2	1	2.3387253832844198e-4	8.120153789652509	2.8260270776426583e-4
Selenomonas infelix	surfaces	ARED_foot_platform	no	5	1	4.180863580632607e-5	6.951709796369494	2.822570208859444e-4
Streptococcus sp. DORA_10	surfaces	port_crew_quarters	no	5	1	4.417811472530906e-5	6.749838788390673	2.8190725711449324e-4
Clostridium symbiosum	surfaces	PMM_port_1	no	2	1	2.3256378413472186e-4	8.110724226378867	2.8102125881952604e-4
Leptotrichia hofstadii	surfaces	ARED_foot_platform	no	5	1	4.162313202692618e-5	6.945114819905193	2.810046541648907e-4
Lachnospiraceae bacterium MSX33	crew	mouth	no	8	1	2.2724072614261124e-4	10.774274339991626	2.8097663318349343e-4
Leptotrichia hofstadii	crew	mouth	no	8	1	2.2702938932570528e-4	10.775938074255997	2.807153212774371e-4
Rothia mucilaginosa	surfaces	dining_table	yes	5	1	1.0548443446700523e-4	7.531592741911761	2.8051571808551917e-4
Bacteroidales bacterium ph8	surfaces	PMM_port_1	no	2	1	2.3206313779703733e-4	8.099415949538614	2.804162967676616e-4
Selenomonas sp. CM52	surfaces	ARED_foot_platform	no	5	1	4.1465855071246485e-5	6.931806358956532	2.7994285140314063e-4
Stenotrophomonas maltophilia	surfaces	lab_overhead_3	yes	5	1	1.2231876478258966e-4	7.553327814477701	2.7958482728813756e-4
Brevibacterium senegalense	surfaces	port_panel	no	5	1	3.635678274028275e-5	6.643590643487253	2.792594110158644e-4
Rahnella sp. Y9602 plasmid pRAHAQ01	surfaces	overhead_4	no	5	1	6.787313890937095e-5	7.433096244341784	2.791755652479189e-4
Dialister invisus	surfaces	port_crew_quarters	no	5	1	4.372585668062622e-5	6.764482569944186	2.7902132987026284e-4
Lachnoanaerobaculum saburreum	surfaces	ARED_foot_platform	no	5	1	4.132718339685375e-5	6.93698910902299	2.790066559750794e-4
Veillonella sp. oral taxon 158	crew	nostril	no	8	1	2.2875883715029485e-4	5.924645697888023	2.788179336768483e-4
Methylobacterium sp. EUR3 AL-11	surfaces	overhead_4	no	5	1	6.757041940720582e-5	7.4146132045058355	2.779304204161561e-4
Sphingomonas melonis	surfaces	PMM_port_1	yes	2	1	2.077982827420522e-4	5.988892203018751	2.772569634302748e-4
Prevotella multiformis	crew	mouth	no	8	1	2.2412942999801261e-4	10.758441879460378	2.7712960483436964e-4
Staphylococcus sp. JGI 0001002-I23	crew	nostril	no	8	1	2.2736591660584864e-4	5.911526265451748	2.77120201546293e-4
Corynebacterium propinquum	surfaces	ARED_foot_platform	no	5	1	4.10032900054292e-5	6.9289328273612405	2.7681999807570095e-4
Clostridium bolteae	surfaces	PMM_port_1	no	2	1	2.2875835851116202e-4	8.085029323958144	2.7642292678319583e-4
Streptococcus sp. I-P16	surfaces	port_crew_quarters	no	5	1	4.3261465382616895e-5	6.731832593498438	2.760579784945047e-4
Fusobacterium periodonticum	surfaces	PMM_port_1	yes	2	1	2.066297732944989e-4	6.06140162048919	2.75697867864647e-4
Staphylococcus aureus plasmid pTZ2162	surfaces	PMM_port_1	yes	2	1	2.0643437866612165e-4	6.059955243752393	2.754371606026832e-4
Bordetella pertussis	surfaces	WHC	no	5	1	2.006509159596963e-5	7.295072246648725	2.750946078400093e-4
Rothia aeria	surfaces	ARED_foot_platform	yes	5	1	4.111269330245818e-5	6.615647115944084	2.750759471440842e-4
Peptoniphilus harei	surfaces	port_crew_quarters	no	5	1	4.3101168023069504e-5	6.7527793041425905	2.750350967071383e-4
Anaerococcus obesiensis	surfaces	PMM_port_1	no	2	1	2.2757976090879214e-4	8.08131117553922	2.7499875412840364e-4
Methylobacterium extorquens	surfaces	PMM_port_1	yes	2	1	2.0584708194643626e-4	6.070242469585947	2.746535540060172e-4
Ruminococcus lactaris	surfaces	PMM_port_1	yes	2	1	2.0584708194643626e-4	6.0556529703582225	2.746535540060172e-4
Prevotella disiens	crew	nostril	no	8	1	2.253247257338051e-4	5.89199840371655	2.746323386585773e-4
Pseudomonas sp. M1	surfaces	overhead_4	no	5	1	6.673376873869946e-5	7.4263532270330765	2.744891117180687e-4
Klebsiella sp. 4_1_44FAA	surfaces	overhead_4	no	5	1	6.66994197765283e-5	7.382579470743062	2.7434782768311907e-4
Streptococcus agalactiae	surfaces	port_crew_quarters	no	5	1	4.298372797270731e-5	6.735704978878521	2.7428569391621234e-4
Staphylococcus caprae	surfaces	overhead_4	no	5	1	6.648681540953091e-5	7.421811451596262	2.73473344120337e-4
Staphylococcus sp. AL1	surfaces	port_crew_quarters	no	5	1	4.283485328690275e-5	6.709503711015862	2.7333570194417145e-4
Penicillium fuscoglaucum	surfaces	overhead_4	no	5	1	6.642037851523553e-5	7.382639530638025	2.732000761115744e-4
Actinomyces sp. ICM54	surfaces	WHC	no	5	1	1.9926310869602723e-5	7.298715441221499	2.73191908850919e-4
Staphylococcus carnosus	surfaces	lab_overhead_3	no	5	1	5.241631179660103e-5	7.367117428570292	2.730063542665614e-4
Streptococcus pneumoniae	surfaces	PMM_port_1	no	2	1	2.2484568508732288e-4	8.063427903562562	2.716950005714344e-4
Haemophilus parahaemolyticus	surfaces	ARED_foot_platform	no	5	1	4.019656141233364e-5	6.871569383270083	2.7137363980643146e-4
Gemella sanguinis	surfaces	dining_table	no	5	1	5.5301630923632205e-5	7.400934667189607	2.71173399301055e-4
Clostridiales bacterium BV3C26	crew	nostril	no	8	1	2.2237276656721558e-4	5.826603737542581	2.7103440484592124e-4
Ruminococcus sp. JC304	surfaces	WHC	no	5	1	1.974872170716084e-5	7.289516452136364	2.707571419441784e-4
Capnocytophaga sp. oral taxon 326	crew	saliva	no	31	1	2.3207079429843702e-4	11.812242275488636	2.7055923023471386e-4
Staphylococcus massiliensis	surfaces	PMM_port_1	no	2	1	2.2370536168606617e-4	8.049683805156365	2.703170770100561e-4
Corynebacterium glucuronolyticum	surfaces	ARED_foot_platform	yes	5	1	4.0400666142875886e-5	6.575864041514828	2.7031193073986823e-4
Corynebacterium diphtheriae plasmid pNG2	crew	ear	no	8	1	2.4919361613015025e-4	8.033379810294694	2.6995895299194463e-4
Pseudomonas fluorescens	surfaces	PMM_port_1	yes	2	1	2.0168812632385732e-4	6.009164757611154	2.691044253426736e-4
Bradyrhizobium japonicum	surfaces	port_panel	no	5	1	3.499661655118684e-5	6.6018896819485695	2.6881186367472526e-4
Lautropia mirabilis	crew	nostril	no	8	1	2.2051015573447183e-4	5.838257781860582	2.687642005115264e-4
Cardiobacterium hominis	crew	saliva	no	31	1	2.3052654293330394e-4	11.798576060266122	2.68758868143041e-4
Peptostreptococcus stomatis	crew	saliva	no	31	1	2.297414295297678e-4	11.798619412074641	2.678435453909909e-4
Anaerococcus senegalensis	surfaces	WHC	no	5	1	1.9515843859938295e-5	7.247237159888544	2.6756436110139475e-4
Prevotella disiens	crew	saliva	no	31	1	2.2920096051388264e-4	11.794367393934639	2.6721344076560856e-4
Propionibacterium phage PAS50	crew	nostril	no	8	1	2.182869692832377e-4	5.857652662165312	2.6605451611098793e-4
Bacteroides sp. D20	surfaces	PMM_port_1	no	2	1	2.2003880939062398e-4	8.029009233974955	2.658865542378781e-4
Veillonella parvula	surfaces	PMM_port_1	no	2	1	2.1983283179105435e-4	8.032084826125125	2.656376587164406e-4
Lactobacillus plantarum	surfaces	PMM_port_1	no	2	1	2.19420296517289e-4	8.02424154253393	2.651391667333817e-4
Klebsiella sp. 1_1_55	surfaces	overhead_4	no	5	1	6.440465917875344e-5	7.367895915787209	2.6490902615888313e-4
Prevotella amnii	crew	mouth	no	8	1	2.1378964301839565e-4	10.69077991744372	2.6434475511714054e-4
Streptococcus mitis	surfaces	port_panel	yes	5	1	1.0117376479551991e-4	6.718388965870493	2.641242513928343e-4
Actinomyces sp. oral taxon 170	surfaces	WHC	no	5	1	1.9260363130321597e-5	7.205977581284124	2.640616922604161e-4
Anaerococcus prevotii	surfaces	overhead_4	no	5	1	6.417453983465746e-5	7.348955915961525	2.639625000515779e-4
Serratia marcescens	surfaces	ARED_foot_platform	no	5	1	3.9081003949697036e-5	6.839414596034015	2.6384232671863996e-4
Capnocytophaga gingivalis	surfaces	PMM_port_1	yes	2	1	1.976458701077816e-4	6.040254363784744	2.6371100404444503e-4
Varibaculum cambriense	surfaces	ARED_foot_platform	no	5	1	3.895364696768259e-5	6.831164693135269	2.6298251865173857e-4
Streptococcus sp. F0441	crew	saliva	no	31	1	2.2462890013570983e-4	11.764862503767453	2.618831141286673e-4
Barnesiella intestinihominis	surfaces	PMM_port_1	yes	2	1	1.9600562705931557e-4	5.992470989777422	2.615224931438529e-4
Actinomyces sp. oral taxon 180	surfaces	WHC	no	5	1	1.9008291741647365e-5	7.21544164280314	2.6060576585791947e-4
Streptococcus sanguinis	crew	ear	no	8	1	2.402004818980448e-4	7.996018440075957	2.6021641969948975e-4
Dorea sp. AGR2135	surfaces	PMM_port_1	no	2	1	2.1497365570596707e-4	7.995561522915109	2.597660145765864e-4
Veillonella sp. oral taxon 780	surfaces	port_panel	no	5	1	3.3798522054397844e-5	6.534971889196719	2.5960920220974537e-4
Klebsiella pneumoniae	surfaces	lab_overhead_3	no	5	1	4.9684893594588266e-5	7.238137093726373	2.5877997130008214e-4
Staphylococcus aureus plasmid pPR9	surfaces	ARED_foot_platform	no	5	1	3.831265723368275e-5	6.823413472112427	2.586550908548743e-4
Brevibacterium linens	surfaces	PMM_port_1	yes	2	1	1.937276184692419e-4	5.980507061640264	2.5848303710977234e-4
Yersinia enterocolitica	surfaces	overhead_4	no	5	1	6.280654458924624e-5	7.363355561258637	2.583356666380813e-4
Aggregatibacter segnis	crew	mouth	no	8	1	2.0876974065453513e-4	10.652888367965138	2.5813778997911237e-4
Porphyromonas gingivalis	crew	saliva	no	31	1	2.2136077020324323e-4	11.744736458474272	2.580729719627466e-4
Staphylococcus sp. M0480	surfaces	ARED_foot_platform	no	5	1	3.8195577946521854e-5	6.792416745123016	0.00025786466920718967
Lautropia mirabilis	surfaces	ARED_foot_platform	yes	5	1	3.853673359268272e-5	6.528342614400498	2.578407698775752e-4
Bacteroidetes oral taxon 274	surfaces	ARED_foot_platform	no	5	1	3.8182615450069334e-5	6.797191452198477	2.5777715724796475e-4
Capnocytophaga sp. oral taxon 332	crew	saliva	no	31	1	2.2027267924586773e-4	11.73727624331058	2.5680442348923946e-4
Actinomyces naeslundii	crew	mouth	no	8	1	2.0719927888434753e-4	10.641374412547165	2.5619595909245267e-4
Puccinia triticina	surfaces	lab_overhead_3	no	5	1	4.9171523233399825e-5	7.275095523121183	2.561061210062953e-4
Enterococcus faecalis	surfaces	overhead_4	yes	5	1	1.8783000710541619e-4	7.757516531160524	2.560149907106785e-4
Finegoldia magna	surfaces	port_crew_quarters	yes	5	1	1.2215777890718264e-4	7.189436766873455	2.5591530188074095e-4
Tatumella saanichensis	surfaces	overhead_4	no	5	1	6.207369231842098e-5	7.2982678192196	2.55321301158034e-4
Marinimicrobia bacterium JGI 0000113-D11	surfaces	overhead_4	no	5	1	6.204385811139432e-5	7.303099415048802	2.5519858719866474e-4
Roseburia intestinalis	surfaces	WHC	no	5	1	1.860515766675196e-5	7.151284521808258	2.5507875344883723e-4
Methylobacterium sp. B1	surfaces	overhead_4	no	5	1	6.197533506572365e-5	7.309368632125488	2.549167384391258e-4
Streptococcus tigurinus	surfaces	ARED_foot_platform	no	5	1	3.771466546846945e-5	6.832118343407479	2.54617949462715e-4
Pseudomonas stutzeri	surfaces	port_panel	no	5	1	3.3142461505157626e-5	6.521231664002194	2.545699476673303e-4
Corynebacterium timonense	surfaces	WHC	no	5	1	1.8551553412980788e-5	7.198670875229432	2.543438332467934e-4
Corynebacterium accolens	surfaces	PMM_port_1	yes	2	1	1.9057736594553797e-4	5.98346745028321	2.542797807727364e-4
Janibacter hoylei	surfaces	PMM_port_1	yes	2	1	1.9057736594553797e-4	5.9178147167303425	2.542797807727364e-4
Bradyrhizobium japonicum	surfaces	lab_overhead_3	no	5	1	4.880821265488491e-5	7.245463130816744	2.5421384562279026e-4
Streptococcus salivarius	surfaces	PMM_port_1	no	2	1	2.1029103376287938e-4	7.971991240055898	2.541077117676669e-4
Propionibacterium sp. HGH0353	surfaces	PMM_port_1	yes	2	1	1.9015338907787802e-4	5.946345638984437	2.53714085342818e-4
Lachnospiraceae bacterium 5_1_63FAA	surfaces	PMM_port_1	no	2	1	2.0993168580860937e-4	7.9601823044408295	2.5367348932482653e-4
Coprococcus catus	surfaces	WHC	no	5	1	1.8500483461556578e-5	7.164655156026604	2.5364365860805553e-4
Prevotella denticola	surfaces	ARED_foot_platform	no	5	1	3.756119956880087e-5	6.791976398272594	2.5358187577093766e-4
Burkholderiales bacterium 1_1_47	surfaces	PMM_port_1	no	2	1	2.0961770897474894e-4	7.965824312527465	2.5329409162358984e-4
Streptococcus australis	surfaces	dining_table	no	5	1	5.159592491609077e-5	7.328733812807681	2.530023457879491e-4
Achromobacter xylosoxidans	surfaces	lab_overhead_3	yes	5	1	1.1061605810524938e-4	7.408796567176651	2.5283587154938873e-4
Erysiphe pisi	surfaces	ARED_foot_platform	no	5	1	3.743133173637114e-5	6.795463698261846	2.5270511653726317e-4
Granulicatella adiacens	surfaces	PMM_port_1	yes	2	1	1.8887574825528306e-4	5.953908944761546	2.520093801347053e-4
Actinomyces viscosus	surfaces	lab_overhead_3	no	5	1	4.8380834308571686e-5	7.242508087126307	2.519878781668539e-4
Sphingomonas melonis	surfaces	dining_table	no	5	1	5.1366403733821375e-5	7.340637181365676	2.518768809839628e-4
Blumeria graminis	surfaces	WHC	no	5	1	1.835625472968366e-5	7.161611902846338	2.5166626686558215e-4
Rothia aeria	surfaces	overhead_4	no	5	1	6.110845311035243e-5	7.285165275039055	2.5135108251422253e-4
Prevotella corporis	crew	mouth	no	8	1	2.0296521621388378e-4	10.615523956624456	2.509606621717405e-4
Veillonella sp. 6_1_27	surfaces	ARED_foot_platform	no	5	1	3.712002638310894e-5	6.7776308864703925	2.5060344256720886e-4
Corynebacterium diphtheriae plasmid pNG2	crew	nostril	no	8	1	2.05473185755397e-4	5.744644977044711	2.5043670352581685e-4
Pseudomonas sp. TJI-51	surfaces	overhead_4	no	5	1	6.086908254478093e-5	7.2755310322023625	2.5036650431405457e-4
Acinetobacter baumannii	surfaces	WHC	no	5	1	1.8255198603505783e-5	7.1384407513125545	2.502807762851994e-4
Hammondia hammondi	surfaces	overhead_4	no	5	1	6.083551321779819e-5	7.2733806058274055	2.502284270719233e-4
Methylobacterium sp. GXF4	surfaces	overhead_4	no	5	1	6.0780376163821e-5	7.285618223183205	2.5000163752811365e-4
Staphylococcus haemolyticus	surfaces	lab_overhead_3	yes	5	1	1.0921953564599422e-4	7.369271118951333	2.496438307266348e-4
Erysiphe pisi	surfaces	ARED_foot_platform	yes	5	1	3.72369467255368e-5	6.428456160950177	2.491441831340298e-4
Magnetospirillum magnetotacticum	surfaces	PMM_port_1	yes	2	1	1.8672692123609266e-4	6.02779700413234	2.4914228591998934e-4
Facklamia ignava	surfaces	PMM_port_1	no	2	1	2.0610902097429416e-4	7.956243697852576	2.490543260798645e-4
Actinomyces johnsonii	surfaces	PMM_port_1	yes	2	1	1.8651067690038977e-4	6.014215166097353	2.4885375972485036e-4
Actinomyces sp. oral taxon 448	surfaces	PMM_port_1	no	2	1	2.0580170157724975e-4	7.934118685164519	2.486829729728517e-4
Aspergillus nidulans	surfaces	WHC	no	5	1	1.812235447442468e-5	7.19171304789194	2.4845946869641396e-4
Lactococcus lactis	surfaces	WHC	no	5	1	1.811381864776746e-5	7.148552955309263	2.4834244157617247e-4
Prevotella histicola	surfaces	PMM_port_1	yes	2	1	1.8607743432481267e-4	5.901969898525843	2.482757014302959e-4
Rhodopseudomonas palustris	surfaces	lab_overhead_3	no	5	1	4.766805968724176e-5	7.204579919524876	2.4827544602286567e-4
Methylobacterium sp. 4-46	surfaces	lab_overhead_3	no	5	1	4.761810091238385e-5	7.166401564687652	2.4801523956193597e-4
Staphylococcus sp. M0480	surfaces	PMM_port_1	no	2	1	2.05234217482783e-4	7.929820183570085	2.4799724670992367e-4
Aspergillus oryzae	surfaces	port_panel	no	5	1	3.228347630378665e-5	6.479085376162722	2.479720123351586e-4
Anaerococcus lactolyticus	crew	nostril	no	8	1	2.0328534544867532e-4	5.7452922523966	2.477701000357218e-4
Actinomyces gerencseriae	surfaces	overhead_4	no	5	1	6.014235013806541e-5	7.261384330630516	2.47377311038351e-4
Bradyrhizobium sp. DFCI-1	surfaces	port_crew_quarters	no	5	1	3.876680686144886e-5	6.593823210282163	2.473768800989031e-4
Actinobaculum sp. oral taxon 183	surfaces	ARED_foot_platform	yes	5	1	3.683846858208389e-5	6.443740031456326	2.4647805391889583e-4
Blumeria graminis	surfaces	lab_overhead_3	no	5	1	4.7299215021315656e-5	7.19404283250846	2.46354346768002e-4
Actinomyces massiliensis	crew	mouth	no	8	1	1.9922812773281274e-4	10.589052654297461	2.46339859566748e-4
Staphylococcus pasteuri	surfaces	port_crew_quarters	no	5	1	3.8603670841744564e-5	6.586588439783104	2.4633588439011456e-4
Actinomyces sp. oral taxon 175	surfaces	port_crew_quarters	no	5	1	3.8592698523344147e-5	6.60355316064597	2.4626586836060127e-4
Turicella otitidis	surfaces	PMM_port_1	no	2	1	2.035238501165728e-4	7.9136477096034845	2.459305036351817e-4
Streptococcus intermedius	surfaces	port_crew_quarters	no	5	1	3.850292793392284e-5	6.586872237695987	2.4569302860067343e-4
Nocardioides sp. JS614	surfaces	PMM_port_1	yes	2	1	1.8389591186380934e-4	5.806174622248019	2.453649829911857e-4
Granulicatella elegans	surfaces	dining_table	no	5	1	4.999543604152013e-5	7.333417744323236	2.4515429499067374e-4
Streptococcus suis	crew	mouth	no	8	1	1.9820949532310984e-4	10.576023016098976	2.4508034983982394e-4
Clostridium sp. SS2/1	surfaces	PMM_port_1	no	2	1	2.0263471545154432e-4	7.912146969658151	2.4485610701854583e-4
Klebsiella sp. MS 92-3	surfaces	overhead_4	no	5	1	5.949226414081834e-5	7.262012450227078	2.447033795146662e-4
Faecalibacterium prausnitzii	surfaces	port_panel	no	5	1	3.182637337423452e-5	6.509714503251297	2.4446096748302653e-4
Collinsella aerofaciens	surfaces	port_crew_quarters	no	5	1	3.828283354090791e-5	6.574275833818391	2.4428857286445856e-4
Aeromonas caviae	surfaces	overhead_4	yes	5	1	1.7921290843421825e-4	7.702066641251175	2.44269761765329e-4
Streptococcus oralis	surfaces	WHC	no	5	1	1.7809579358859812e-5	7.126818622079065	2.4417128753626845e-4
Aspergillus kawachii	surfaces	ARED_foot_platform	no	5	1	3.615894305053346e-5	6.728054700174023	2.4411500990146654e-4
Clostridiales bacterium VE202-21	surfaces	PMM_port_1	no	2	1	2.0198677056633416e-4	7.903254209856252	2.4407315498684877e-4
Streptococcus salivarius	surfaces	ARED_foot_platform	yes	5	1	3.6402102040449984e-5	6.389409831676943	2.435584218028759e-4
Subdoligranulum sp. 4_3_54A2FAA	surfaces	WHC	no	5	1	1.7753676151557173e-5	7.140016543772539	2.434048484290078e-4
Corynebacterium genitalium	surfaces	overhead_4	no	5	1	5.91663246430624e-5	7.229867313449644	2.433627262756265e-4
Serratia marcescens	surfaces	port_panel	yes	5	1	9.304815827301388e-5	6.614470293036183	2.4291154131718168e-4
Gemella sanguinis	crew	nostril	no	8	1	1.9863231975140392e-4	5.666748695496039	2.4209885678925377e-4
Pseudomonas sp. 2-92(2010)	surfaces	PMM_port_1	no	2	1	2.0029679580141425e-4	7.880484937941748	2.4203105355829655e-4
Cardiobacterium hominis	surfaces	PMM_port_1	no	2	1	1.9989859104214283e-4	7.882716778591652	2.4154987802559386e-4
Veillonella sp. oral taxon 158	crew	ear	no	8	1	2.2292734825207986e-4	7.875313884240875	2.415039135511814e-4
Streptococcus pneumoniae	surfaces	port_crew_quarters	no	5	1	3.782931694664977e-5	6.573468302374116	2.413946146243172e-4
Lecanosticta acicola	surfaces	lab_overhead_3	no	5	1	4.632167868878599e-5	7.17718110624641	2.4126292348468096e-4
Haemophilus sputorum	surfaces	port_crew_quarters	no	5	1	3.774358687580432e-5	6.5303022897134895	2.408475580268471e-4
Prevotella timonensis	crew	mouth	no	8	1	1.9466504565886203e-4	10.55663197450995	2.4069773960065535e-4
Oribacterium sinus	surfaces	port_panel	no	5	1	3.1293548795564304e-5	6.420346701968878	2.403682984733081e-4
Staphylococcus sp. MDS7B	surfaces	overhead_4	no	5	1	5.843636917425066e-5	7.200886645175988	2.403602759118171e-4
Actinomyces massiliensis	crew	saliva	no	31	1	2.0562878695355765e-4	11.638604538084959	2.3973187354505134e-4
Bacillus cereus	surfaces	dining_table	no	5	1	4.8855485186724204e-5	7.246429556388398	2.3956450779691023e-4
Corynebacterium sp. GD7	surfaces	dining_table	no	5	1	4.872858605143687e-5	7.232415250914162	2.3894225363714142e-4
Anaerococcus sp. 9402080	surfaces	WHC	yes	5	1	6.730116536647809e-5	8.494215561441104	2.388434084706057e-4
Acinetobacter johnsonii	surfaces	ARED_foot_platform	yes	5	1	3.5641221730739014e-5	6.371784480777586	2.384675397651254e-4
Rothia dentocariosa	surfaces	WHC	no	5	1	1.7379710741546838e-5	7.093000399929532	2.3827774161663793e-4
Prevotella sp. oral taxon 473	surfaces	port_crew_quarters	no	5	1	3.730479298425614e-5	6.538079994650072	2.3804754758787567e-4
Capnocytophaga sputigena	surfaces	PMM_port_1	no	2	1	1.9658262667966866e-4	7.876888201185469	2.3754299241866134e-4
Conexibacter woesei	surfaces	PMM_port_1	yes	2	1	1.778722082158354e-4	5.827411782906824	2.3732779538788727e-4
Subdoligranulum variabile	surfaces	PMM_port_1	yes	2	1	1.778722082158354e-4	5.836940258586761	2.3732779538788727e-4
Pseudomonas chlororaphis	surfaces	overhead_4	no	5	1	5.7695040973644124e-5	7.205981299774553	2.3731104726607994e-4
Aeromonas caviae	surfaces	overhead_4	no	5	1	5.7640388994452945e-5	7.206274235776365	2.3708625293023837e-4
Acidovorax sp. JS42	surfaces	PMM_port_1	yes	2	1	1.7764518552189698e-4	5.845586976716184	2.3702488805910408e-4
Clostridium sp. M62/1	surfaces	PMM_port_1	yes	2	1	1.7764518552189698e-4	5.8598795422555625	2.3702488805910408e-4
Anaerococcus senegalensis	crew	nostril	no	8	1	1.9441883438036254e-4	5.677095819752606	2.3696333809469273e-4
Staphylococcus warneri plasmid pSW174	surfaces	lab_overhead_3	no	5	1	4.5439757639026274e-5	7.143108846849763	2.366695050946169e-4
Clostridiales bacterium VE202-27	surfaces	PMM_port_1	no	2	1	1.9575880986728e-4	7.869091602031915	2.3654752341855235e-4
Rhizobium sp. CF080	surfaces	PMM_port_1	yes	2	1	1.7719026752666911e-4	5.645633147810763	2.3641790911634142e-4
Corynebacterium sp. KPL1824	surfaces	ARED_foot_platform	no	5	1	3.500535139847418e-5	6.686668103736704	2.3632692170510693e-4
Actinomyces sp. ph3	surfaces	ARED_foot_platform	no	5	1	3.4991744128787815e-5	6.68073675605132	2.3623505677505138e-4
Actinomyces sp. oral taxon 175	surfaces	PMM_port_1	yes	2	1	1.76962369982164e-4	5.871690305557573	2.3611383450932873e-4
Microvirga flocculans	surfaces	lab_overhead_3	yes	5	1	1.0328617705901372e-4	7.321059009761945	2.3608191290700974e-4
Gemella morbillorum	crew	saliva	no	31	1	2.0242317291570088e-4	11.615387836877634	2.3599461539874282e-4
Oribacterium sinus	surfaces	WHC	no	5	1	1.71897094506815e-5	7.050971008166421	2.3567280306703301e-4
Oribacterium sp. ACB7	crew	mouth	no	8	1	1.8976110648680566e-4	10.519198831941763	2.346341596196782e-4
Staphylococcus sp. M0480	surfaces	port_panel	no	5	1	3.0510222096879127e-5	6.459870550799115	2.343515022658304e-4
Puccinia triticina	surfaces	ARED_foot_platform	yes	5	1	3.5016865681238294e-5	6.385942202335631	2.3429011138776146e-4
Acinetobacter guillouiae	surfaces	PMM_port_1	yes	2	1	1.746670410381455e-4	5.793822830317381	2.3305126861756834e-4
Enterobacter mori	surfaces	overhead_4	no	5	1	5.662816373545706e-5	7.190270973695588	2.329227714207751e-4
Leptotrichia trevisanii	crew	mouth	no	8	1	1.874496781547558e-4	10.499277762130266	2.3177614485441682e-4
Corynebacterium urealyticum	surfaces	PMM_port_1	no	2	1	1.917843806454901e-4	7.835489519869102	2.317449738420908e-4
Corynebacterium jeikeium plasmid pB85766	crew	ear	no	8	1	2.138837657285871e-4	7.807777167643075	2.317067281045717e-4
Pseudomonas psychrotolerans	surfaces	overhead_4	no	5	1	5.6332516373111224e-5	7.176429901281341	2.3170671569058168e-4
Plasmodium gaboni	crew	nostril	no	8	1	1.9001495971098412e-4	5.67638351951949	2.315957673779331e-4
Neisseria mucosa	surfaces	port_panel	no	5	1	3.014552079875077e-5	6.376866746336132	2.3155020187466015e-4
Ruminococcus lactaris	surfaces	WHC	no	5	1	1.6880941466743182e-5	6.989664768225554	2.3143956012125328e-4
Atopobium rimae	surfaces	PMM_port_1	no	2	1	1.9106602169913337e-4	7.817832637935217	2.3087693612873603e-4
Corynebacterium pyruviciproducens	surfaces	port_crew_quarters	no	5	1	3.608450255016594e-5	6.516233216400452	2.3026068906536055e-4
Pseudoperonospora cubensis	surfaces	PMM_port_1	yes	2	1	1.725751447248601e-4	5.8147156371782565	2.3026013477382785e-4
Corynebacterium sp. KPL1824	surfaces	port_crew_quarters	no	5	1	3.607467057536979e-5	6.479294892854442	2.3019794974151128e-4
Sanguibacter keddieii	surfaces	PMM_port_1	yes	2	1	1.721068259653574e-4	5.817832322406327	2.2963527572560208e-4
Variovorax paradoxus	surfaces	lab_overhead_3	no	5	1	4.39679346802418e-5	7.073978665606765	2.2900362769250583e-4
Rothia aeria	crew	ear	no	8	1	2.110706493787758e-4	7.800477068452496	2.286591943987205e-4
Streptococcus sp. ACS2	crew	saliva	no	31	1	1.9611769690061536e-4	11.569677632758204	2.286433899157503e-4
Actinomyces sp. oral taxon 171	surfaces	dining_table	no	5	1	4.662113446419226e-5	7.194022349473795	2.2860829419994676e-4
Bacteroides dorei	surfaces	PMM_port_1	no	2	1	1.8911893903727326e-4	7.795909702680255	2.28524155266069e-4
Actinomyces sp. ICM39	surfaces	port_crew_quarters	no	5	1	3.5801621142666935e-5	6.457468734321167	2.2845557985749646e-4
Staphylococcus hominis	crew	ear	no	8	1	2.108038534809271e-4	7.79213578433345	2.283701663635554e-4
Staphylococcus aureus plasmid pTZ2162	surfaces	ARED_foot_platform	no	5	1	3.380037106162473e-5	6.615906659084087	2.2819189999139186e-4
Propionibacterium humerusii	surfaces	port_crew_quarters	no	5	1	3.57222409302494e-5	6.441518907004443	2.2794904267068043e-4
Neisseria flavescens	surfaces	overhead_4	no	5	1	5.529605815193642e-5	7.133187059392262	2.2744355924309963e-4
Pseudomonas aeruginosa	surfaces	lab_overhead_3	yes	5	1	9.936564528312643e-5	7.268666956358882	2.2712072693209122e-4
Actinomyces sp. oral taxon 170	surfaces	dining_table	no	5	1	4.627742046808434e-5	7.129916361310278	2.269228811089541e-4
Capnocytophaga gingivalis	surfaces	PMM_port_1	no	2	1	1.8766933834833476e-4	7.801459981158904	2.2677251275686746e-4
Staphylococcus caprae	surfaces	dining_table	no	5	1	4.620227098090613e-5	7.167771419600907	2.265543830817985e-4
Actinomyces johnsonii	surfaces	WHC	no	5	1	1.6516913834711084e-5	6.997793929184438	2.264487013355943e-4
Prevotella multiformis	crew	saliva	no	31	1	1.9408540066594477e-4	11.553879667731543	2.2627404177556906e-4
Sphingomonas sp. S17	surfaces	port_panel	no	5	1	2.9440836313430196e-5	6.3489661974898635	2.2613746291674897e-4
Actinomyces graevenitzii	surfaces	PMM_port_1	no	2	1	1.8694891596420914e-4	7.79356170287765	2.2590198166355042e-4
Blumeria graminis	surfaces	port_panel	no	5	1	2.940354478616695e-5	6.376096844993269	2.25851023656878e-4
Bordetella pertussis	surfaces	port_crew_quarters	no	5	1	3.5371320835879976e-5	6.43379414191075	2.2570976827236916e-4
Streptococcus sp. SR4	surfaces	lab_overhead_3	no	5	1	4.333049605113794e-5	7.05309864168543	2.2568357730674775e-4
Staphylococcus aureus plasmid pPR9	surfaces	port_crew_quarters	no	5	1	3.535271316255977e-5	6.4787922358099985	2.255910298839251e-4
Holdemania filiformis	surfaces	PMM_port_1	no	2	1	1.864429639784157e-4	7.792135525865868	2.2529060846768106e-4
Actinomyces johnsonii	surfaces	PMM_port_1	no	2	1	1.86198100239559e-4	7.7680717504552845	2.2499472440994274e-4
Inquilinus limosus	surfaces	lab_overhead_3	yes	5	1	9.839215533927503e-5	7.21461863950215	2.248956143886299e-4
Streptococcus sp. M334	surfaces	port_panel	no	5	1	2.9267019696285706e-5	6.348037844892723	2.248023633157945e-4
Selenomonas sp. oral taxon 149	surfaces	ARED_foot_platform	no	5	1	3.3294012626001844e-5	6.629897715125354	2.2477339037530538e-4
Aggregatibacter segnis	crew	saliva	no	31	1	1.9240511448951014e-4	11.54140028892943	2.24315083795335e-4
Veillonella parvula	surfaces	overhead_4	no	5	1	5.452190969992587e-5	7.1176043813928604	2.242593344503664e-4
Prevotella timonensis	surfaces	PMM_port_1	yes	2	1	1.680734386032144e-4	5.807569272285999	2.2425368778556127e-4
Enhydrobacter aerosaccus	surfaces	PMM_port_1	no	2	1	1.8530212186912477e-4	7.7795048003779	2.239120581191817e-4
Malassezia globosa	surfaces	port_crew_quarters	yes	5	1	1.0679003846320689e-4	7.0190929286095605	2.2372054547531252e-4
Pantoea sp. Sc1	surfaces	port_panel	no	5	1	2.9106286653113347e-5	6.3398361260790805	2.2356775971272685e-4
Haemophilus parainfluenzae	surfaces	dining_table	yes	5	1	8.398491130225745e-5	7.214186143717145	2.2334184016192926e-4
Rhizobium leguminosarum	surfaces	PMM_port_1	yes	2	1	1.6735157368397694e-4	5.737325546578117	2.2329053220567104e-4
Atopobium parvulum	crew	mouth	no	8	1	1.8016851989740925e-4	10.442565822576508	2.227732017308259e-4
Modestobacter marinus	surfaces	PMM_port_1	yes	2	1	1.6662658150816935e-4	5.702278655541015	2.223232040520277e-4
Methylobacterium radiotolerans	surfaces	overhead_4	no	5	1	5.3965885274107644e-5	7.093115348287803	2.219722966639348e-4
Staphylococcus aureus plasmid pSK41	surfaces	ARED_foot_platform	no	5	1	3.2853743911066996e-5	6.611168039192745	2.2180106340337412e-4
Actinomyces dentalis	surfaces	PMM_port_1	yes	2	1	1.661414958165539e-4	5.741453143709514	2.216759735548069e-4
Dolosigranulum pigrum	surfaces	PMM_port_1	no	2	1	1.830991493783468e-4	7.757811318814326	2.2125006968961355e-4
Clostridium sp. ATCC BAA-442	surfaces	PMM_port_1	no	2	1	1.82496284198013e-4	7.76084730574698	2.2052159026403917e-4
Prevotella bivia	crew	mouth	no	8	1	1.7829405534941357e-4	10.427737134207604	2.204554801381431e-4
Lactococcus lactis	crew	mouth	no	8	1	1.7825795946581642e-4	10.432333718272208	2.2041084861448504e-4
Veillonella parvula	surfaces	lab_overhead_3	no	5	1	4.2248561030901165e-5	7.045164523478358	2.2004840143679437e-4
Pseudoflavonifractor capillosus	surfaces	PMM_port_1	no	2	1	1.818790557838493e-4	7.746365874239146	2.197757548513036e-4
Aspergillus fumigatus	surfaces	port_panel	no	5	1	2.8597044608701536e-5	6.29834627516647	2.1965623007043564e-4
Granulicatella elegans	crew	nostril	no	8	1	1.8017688705062674e-4	5.589953108333077	2.1960483787027276e-4
Staphylococcus aureus plasmid pUB101	surfaces	lab_overhead_3	yes	5	1	9.60468635565299e-5	7.185500531427595	2.1953496511143564e-4
Streptococcus anginosus	crew	mouth	no	8	1	1.7753225238172364e-4	10.41883480421491	2.195135326420047e-4
Methylobacterium sp. EUR3 AL-11	surfaces	port_panel	no	5	1	2.8568027356214084e-5	6.3237263424935914	2.1943334618940494e-4
Selenomonas noxia	surfaces	port_crew_quarters	no	5	1	3.438264364056799e-5	6.418476407485367	2.194008689896576e-4
Haemophilus pittmaniae	surfaces	ARED_foot_platform	no	5	1	3.243226213369737e-5	6.598862013906771	2.1895557015673574e-4
Actinomyces sp. oral taxon 170	crew	saliva	no	31	1	1.877783529906261e-4	11.506727514338676	2.1892098397591577e-4
Brevibacterium mcbrellneri	surfaces	ARED_foot_platform	no	5	1	3.2391457130109775e-5	6.586372487757434	2.186800888230891e-4
Staphylococcus sp. AL1	surfaces	lab_overhead_3	yes	5	1	9.548408626236504e-5	7.181556454549411	2.1824862124694003e-4
Streptococcus sp. oral taxon 058	crew	mouth	no	8	1	1.763635392793617e-4	10.409582156289114	2.1806845244782766e-4
Turicella otitidis	surfaces	port_crew_quarters	no	5	1	3.414360919994574e-5	6.427744529711486	2.1787555393421203e-4
Corynebacterium durum	surfaces	PMM_port_1	yes	2	1	1.6320070598665416e-4	5.785852368182456	2.1775219493851887e-4
Streptococcus sp. M143	crew	mouth	no	8	1	1.7587441864197608e-4	10.408402996043142	2.1746366882366812e-4
Microbacterium sp. UCD-TDU	surfaces	PMM_port_1	yes	2	1	1.6270540679893118e-4	5.6798029307504025	2.1709133698066932e-4
Staphylococcus haemolyticus	surfaces	dining_table	yes	5	1	8.147320172985894e-5	7.186150887993969	2.166624280014173e-4
Butyrivibrio crossotus	surfaces	PMM_port_1	no	2	1	1.7921688550752126e-4	7.737033247400838	2.1655888922869984e-4
Dialister invisus	surfaces	port_panel	no	5	1	2.8190135511947508e-5	6.352454348354588	2.1653072813842275e-4
Methylobacterium sp. B34	surfaces	lab_overhead_3	no	5	1	4.1564329679924816e-5	7.043508336914178	2.1648463473512708e-4
Dermabacter sp. HFH0086	surfaces	ARED_foot_platform	no	5	1	3.2027750267938004e-5	6.557809657685209	2.1622464359239717e-4
Gemella sanguinis	surfaces	PMM_port_1	yes	2	1	1.6195961796756843e-4	5.722000340123977	2.1609626067871292e-4
Prevotella sp. ICM33	surfaces	ARED_foot_platform	no	5	1	3.2004227140022144e-5	6.542116259832416	2.160658350620685e-4
Aspergillus oryzae	surfaces	ARED_foot_platform	yes	5	1	3.2272385249274687e-5	6.223918165917241	2.1592739920330684e-4
Catellibacterium nectariphilum	surfaces	PMM_port_1	no	2	1	1.7868184958191483e-4	7.7311472154060485	2.159123721027122e-4
Eubacterium ventriosum	surfaces	PMM_port_1	yes	2	1	1.61710257360912e-4	5.688499733107248	2.1576354876363656e-4
Puccinia striiformis	surfaces	PMM_port_1	yes	2	1	1.61710257360912e-4	5.705380007366571	2.1576354876363656e-4
[truncated: 132,968 more rows]
