# Supplementary material for: Crewmember microbiome may influence microbial composition of ISS habitable surfaces
Source: PLoS One. 2020 Apr 29;15(4):e0231838. doi: 10.1371/journal.pone.0231838 (PMC7190111; doi:10.1371/journal.pone.0231838)
Supplement: S7 Dataset — Samples are grouped by study and PMA-treatment. (TSV) [file pone.0231838.s018.tsv]

genus	study	pma_treated	n_samples	prevalence	mean_abundance	mean_clr	cen_abundance
Propionibacterium	MT2	yes	16	1	0.366239865119906	17.820746520946194	0.6366114002518161
Propionibacterium	MT2	no	16	1	0.3030595389944102	19.95671112996816	0.46643187556136523
Penicillium	MT1	yes	21	1	0.009896332031770878	16.298237262104443	0.33277599786257117
Staphylococcus	MT1	no	21	1	0.011331852619844972	16.2824790624116	0.2719622374732311
Staphylococcus	MT2	no	16	1	0.17270554345141514	19.145446081520642	0.26580707810478865
Staphylococcus	MT1	yes	21	1	0.006792293086035258	15.756742908919252	0.22839897673440926
Penicillium	MT1	no	21	1	0.009495215105773816	16.027256482475515	0.2278832978231231
Staphylococcus	MT2	yes	16	1	0.0925615970896396	15.837592700915122	0.16089392101946012
Propionibacterium	MT1	no	21	1	0.004940899260659203	15.084444774987222	0.11858061193855285
Streptococcus	MT2	no	16	1	0.05890593053862816	17.593434892634296	0.09066074525813428
Methylobacterium	MT1	no	21	1	0.002187508383045874	13.906278936014358	0.05249977159981319
Corynebacterium	MT2	no	16	1	0.027424765230601188	16.490626726847754	0.04220881720398634
Streptococcus	MT2	yes	16	1	0.02047081201010269	13.65924504287306	0.035583106972193045
Pantoea	MT1	yes	21	1	8.416131463180256e-4	12.74368248323131	0.028300248383048923
Streptococcus	MT1	no	21	1	0.0011078047005769328	12.928209337489967	0.026587095257896782
Lecanosticta	MT1	yes	21	1	7.786136574471902e-4	12.633631790362275	0.02618181523968634
Corynebacterium	MT2	yes	16	1	0.015025747416215249	13.21348947106996	0.02611829845266887
Pantoea	MT1	no	21	1	0.001013876810273862	12.801560067119937	0.024332844336628374
Klebsiella	MT1	no	21	1	8.084595507731046e-4	12.481783173980412	0.01940287044942743
Actinomyces	MT2	no	16	1	0.012168935551628134	15.318074581638632	0.018728925186664323
Lecanosticta	MT1	no	21	1	7.789851394211704e-4	12.420439084146848	0.018695490365305927
Propionibacterium	MT1	yes	21	1	5.100767449275701e-4	12.018688086368252	0.017151940459842304
Aspergillus	MT1	no	21	1	6.693412249070774e-4	12.201007678497653	0.016064057949360475
Aspergillus	MT1	yes	21	1	4.7475811313553337e-4	11.915029053607398	0.015964309234454587
Klebsiella	MT1	yes	21	1	4.709203494440071e-4	11.927570994192127	0.015835259841415997
Enterobacter	MT1	no	21	1	6.482569717358356e-4	12.154694678549012	0.01555804001387647
Rhodotorula	MT1	yes	21	1	4.3185439980303103e-4	11.778536496425868	0.014521620572595054
Enterobacter	MT1	yes	21	1	4.074036695675121e-4	11.681712926551363	0.013699435532069756
Corynebacterium	MT1	no	21	1	5.2911534286285e-4	11.864147430581527	0.012698664318523864
Haemophilus	MT2	no	16	1	0.007795308365584116	14.675954018997249	0.011997577484619826
Pseudomonas	MT2	yes	16	1	0.006523073453051701	12.009405633494868	0.011338642568397412
Neisseria	MT2	no	16	1	0.00733799203760162	14.588689572018444	0.011293732579115477
Veillonella	MT2	no	16	1	0.007111438346064649	14.543652270276588	0.010945049070886127
Actinomyces	MT2	yes	16	1	0.006185687136479876	11.933820014385438	0.01075218545142498
Actinomyces	MT1	no	21	1	4.308915688628792e-4	11.559775996128302	0.010341313032175904
Puccinia	MT1	yes	21	1	2.4538443205652903e-4	10.96770018268137	0.008251344940266683
Puccinia	MT1	no	21	1	3.2597759363607863e-4	11.160914798986553	0.007823398230237527
Malassezia	MT2	yes	16	1	0.00419701971202441	11.372367970263547	0.007295411696598265
Malassezia	MT2	no	16	1	0.004457705808954616	13.869284409388962	0.006860751151640354
Pseudomonas	MT1	yes	21	1	2.0274104389006011e-4	10.690806684258227	0.006817410023392403
Acinetobacter	MT2	yes	16	1	0.0038563362626688295	11.25336254062504	0.006703223383985525
Rothia	MT2	no	16	1	0.004336975684543875	13.830142199034976	0.0066749382300193725
Veillonella	MT2	yes	16	1	0.003226228306258202	10.991506075127063	0.00560794690907461
Prevotella	MT2	no	16	1	0.00364161463675225	13.577685360884804	0.005604724242398458
Rhodotorula	MT1	no	21	1	2.2656429516352785e-4	10.63835076124803	0.0054374985901521145
Prevotella	MT2	yes	16	1	0.0030688482799595	10.92171683550006	0.0053343832464163065
Pseudomonas	MT1	no	21	1	2.1915221583785022e-4	10.59495275180644	0.0052596101419552
Rhodosporidium	MT1	yes	21	1	1.4984869150491532e-4	10.247369831475625	0.0050388414297196545
Gemella	MT2	no	16	1	0.0031994076065638205	13.391759077238433	0.00492413370510138
Pseudomonas	MT2	no	16	1	0.0031932348547698414	13.38903974641939	0.0049146333666325965
Rothia	MT2	yes	16	1	0.0027051665699125873	10.73752014296863	0.004702218523979169
Fusobacterium	MT2	no	16	1	0.0026873822173035106	13.138713850205267	0.004136087358036457
Paenibacillus	MT1	yes	21	1	1.228005117990158e-4	9.972202177453392	0.004129314044916843
Escherichia	MT1	no	21	1	1.6329008244915435e-4	10.154508157989335	0.003918929911097621
Bradyrhizobium	MT1	no	21	1	1.6300392878730582e-4	10.162402278217561	0.003912062279409472
Methylobacterium	MT2	yes	16	1	0.00222891349506466	10.460703161965396	0.003874378177451331
Lactococcus	MT2	yes	16	1	0.0021458632756960984	10.4101431139094	0.0037300172777275094
Lautropia	MT2	no	16	1	0.0023984946296204197	12.974476690391018	0.0036914672025497573
Granulicatella	MT2	no	16	1	0.0022932966186784065	12.911359190766486	0.003529559394889846
Veillonella	MT1	no	21	1	1.410051493173055e-4	9.957366214313753	0.003384095892354279
Haemophilus	MT2	yes	16	1	0.0019184716416514452	10.24806400323826	0.003334756902379454
Neisseria	MT2	yes	16	1	0.0018225733842458906	10.1693983788046	0.0031680630775314366
Streptococcus	MT1	yes	21	1	9.383279312436822e-5	9.571773712561564	0.0031552398670486293
Malassezia	MT1	no	21	1	1.3050330758210802e-4	9.841695249681285	0.003132053753111108
Haemophilus	MT1	no	21	1	1.247858428787045e-4	9.781186094793084	0.0029948357230523016
Porphyromonas	MT2	no	16	1	0.0019017621951440181	12.64006917477925	0.002926957885886194
Ralstonia	MT2	yes	16	1	0.0015791372959481048	9.953502828971454	0.0027449136506050697
Lactococcus	MT2	no	16	1	0.0017614290374991775	12.530024375095625	0.0027109743925405544
Acidovorax	MT2	yes	16	1	0.0014596322698263026	9.851869734480038	0.0025371856852411064
Bradyrhizobium	MT1	yes	21	1	7.116280669080642e-5	9.176669234313342	0.0023929344661445
Lactobacillus	MT2	no	16	1	0.0015147667456606882	12.313542949415387	0.002331342206092157
Leptotrichia	MT2	no	16	1	0.0014983866829817033	12.297103655635235	0.002306132033257727
Acinetobacter	MT1	yes	21	1	6.813323239339623e-5	9.113796292470681	0.002291061407855542
Lactobacillus	MT2	yes	16	1	0.0013176709562248484	9.704036293135951	0.002290423387521767
Rothia	MT1	no	21	1	8.274585259567664e-5	9.190860334300186	0.0019858842122726316
Gemella	MT2	yes	16	1	0.0010913516568134053	9.430983374816007	0.001897026983077488
Acinetobacter	MT1	no	21	1	7.273726591595046e-5	9.006484795626053	0.001745680097493
Micrococcus	MT2	yes	16	1	9.926755946137685e-4	9.293856630072272	0.001725504677312987
Capnocytophaga	MT2	no	16	1	0.0010963511551264932	11.846652697266308	0.0016873685192563815
Bacillus	MT2	yes	16	1	9.687042382417345e-4	9.257109770576612	0.001683836797326903
Bacillus	MT1	no	21	1	6.929515927200251e-5	8.935145339112497	0.0016630702140155032
Sphingomonas	MT1	no	21	1	6.728922766630104e-5	8.883357487671162	0.0016149282494130456
Enterococcus	MT1	no	21	1	6.637123132898747e-5	8.874010721217681	0.0015928965175980015
Anaerococcus	MT2	yes	16	1	8.67329409655211e-4	9.103519570620202	0.0015076233980683992
Anaerococcus	MT2	no	16	1	9.600463222803664e-4	11.653361650384165	0.0014775849267535566
Enterococcus	MT1	yes	21	1	4.1310412885266635e-5	8.398425216371596	0.0013891120291716276
Bacteroides	MT2	yes	16	1	7.949951128326572e-4	8.977958014946344	0.0013818893030884325
Corynebacterium	MT1	yes	21	1	4.068160118608301e-5	8.363810683097427	0.0013679674839005404
Finegoldia	MT2	yes	16	1	7.578509716779342e-4	8.904727762101327	0.0013173240114211326
Fusobacterium	MT2	yes	16	1	7.408802821059028e-4	8.87438434075035	0.0012878249440594933
Acinetobacter	MT2	no	16	1	8.307831737852602e-4	11.444972652340908	0.0012786390265730257
Bacillus	MT1	yes	21	1	3.52638654818559e-5	8.169310497905416	0.0011857896427224246
Bacteroides	MT2	no	16	1	7.602118199719368e-4	11.31706024922642	0.0011700243001424536
Porphyromonas	MT2	yes	16	1	6.728418788312859e-4	8.73019904595608	0.0011695581268593212
Kocuria	MT2	yes	16	1	6.708716720328352e-4	8.733658163990965	0.001166133442033335
Microbacterium	MT2	yes	16	1	6.681185286172629e-4	8.723873933315769	0.0011613478284183132
Rhodococcus	MT2	yes	16	1	6.644679129843681e-4	8.715150731176523	0.0011550021960850404
Brevibacterium	MT2	yes	16	1	6.556026157353511e-4	8.692895528305101	0.0011395922152696053
Gardnerella	MT2	yes	16	1	6.506556201574784e-4	8.683333335731579	0.0011309931683558077
Eubacterium	MT2	no	16	1	6.995044699682031e-4	11.194261452943385	0.0010765910321563763
Aggregatibacter	MT2	no	16	1	6.92877800343006e-4	11.184297939031845	0.0010663920793292777
Bradyrhizobium	MT2	yes	16	1	6.08997383405483e-4	8.592848711621153	0.0010585813122023907
Granulicatella	MT2	yes	16	1	6.055680342730786e-4	8.580851163699428	0.0010526202933154446
Eubacterium	MT2	yes	16	1	5.971378111768398e-4	8.56191679674417	0.0010379665741525274
Peptoniphilus	MT2	no	16	1	6.721775192755746e-4	11.142554536615325	0.0010345327590288284
Enterococcus	MT2	yes	16	1	5.91661749603976e-4	8.549932250270764	0.0010284478855613094
Burkholderia	MT1	no	21	1	4.267853160318016e-5	8.223147118766825	0.0010242763770635477
Capnocytophaga	MT2	yes	16	1	5.770266870862e-4	8.510590923343269	0.001003008689751307
Finegoldia	MT2	no	16	1	6.274876175291118e-4	11.040987228248467	9.657515724691793e-4
Sphingomonas	MT2	yes	16	1	5.020326870865155e-4	8.314035658529464	8.726514023635639e-4
Eimeria	MT1	yes	21	1	2.5325765488713858e-5	7.688868850186578	8.516091472157411e-4
Peptoniphilus	MT2	yes	16	1	4.8650646297822433e-4	8.262044228293073	8.456631571954233e-4
Faecalibacterium	MT2	no	16	1	5.2365339767736e-4	10.78090931851283	8.059427439016778e-4
Enterobacter	MT2	yes	16	1	4.3156221076799965e-4	8.091462982659433	7.501570676988899e-4
Sphingobium	MT1	no	21	1	3.0896750556443945e-5	7.756635161415454	7.415159457040087e-4
Actinobaculum	MT2	no	16	1	4.6960756116429454e-4	10.621764092367698	7.227620561242276e-4
Granulicatella	MT1	no	21	1	2.8855786845560175e-5	7.6501471440188995	6.925332174569471e-4
Clostridium	MT2	yes	16	1	3.979548298425955e-4	7.9740577587390025	6.917395007780603e-4
Mesorhizobium	MT1	no	21	1	2.7770761098792043e-5	7.610022003399299	6.664928126170225e-4
Campylobacter	MT2	no	16	1	4.1958538389698374e-4	10.460121862489148	6.45774088545734e-4
Prevotella	MT1	no	21	1	2.6737823307160394e-5	7.538163234532516	6.417025084710932e-4
Blautia	MT2	no	16	1	4.092340084559391e-4	10.424520747800448	6.298425277784111e-4
Puccinia	MT2	yes	16	1	3.574545254564288e-4	7.8237740406555165	6.213404046079558e-4
Micrococcus	MT2	no	16	1	3.996181599444369e-4	10.391795633333892	6.150429993714974e-4
Klebsiella	MT2	yes	16	1	3.5091945289828354e-4	7.792914703570568	6.099809047604283e-4
Stenotrophomonas	MT2	yes	16	1	3.497827668562971e-4	7.787229403880524	6.080050759068469e-4
Kocuria	MT2	no	16	1	3.9140546863868016e-4	10.361584858196776	6.024030375281539e-4
Sphingobium	MT2	yes	16	1	3.440398566470691e-4	7.768123414171092	5.980225413495558e-4
Selenomonas	MT2	no	16	1	3.789507335725491e-4	10.314687162358075	5.832342449674863e-4
Ralstonia	MT2	no	16	1	3.710529985543713e-4	10.282691940335496	5.710790250082713e-4
Leuconostoc	MT2	yes	16	1	3.2797205719469364e-4	7.696982002652272	5.70092910300262e-4
Rhizobium	MT2	yes	16	1	3.2343702328304903e-4	7.674092127237258	5.622099500776322e-4
Leptotrichia	MT2	yes	16	1	3.225290876572192e-4	7.671343264905841	5.606317434836864e-4
Aeromonas	MT1	yes	21	1	1.6383933321480263e-5	7.046545614671977	5.50929348617843e-4
Ruminococcus	MT2	no	16	1	3.5291538068469956e-4	10.215079958304818	5.431638399286742e-4
Sphingomonas	MT2	no	16	1	3.492120280932078e-4	10.19522555563829	5.374640962385526e-4
Lautropia	MT2	yes	16	1	3.086941607294255e-4	7.608596905311484	5.365833723403627e-4
Gemella	MT1	no	21	1	2.2321637075294054e-5	7.293598147344411	5.357149061779319e-4
Mycobacterium	MT2	yes	16	1	3.038944511349617e-4	7.585805700891285	5.282403432582247e-4
Faecalibacterium	MT2	yes	16	1	3.020299813585106e-4	7.582930022795583	5.249994543541041e-4
Clostridium	MT2	no	16	1	3.3649370600050246e-4	10.140180433785469	5.178896230265298e-4
Malassezia	MT1	yes	21	1	1.428473440954143e-5	6.85958489195264	4.8034127513871716e-4
Erysiphe	MT1	no	21	1	1.990821798680007e-5	7.125249050095515	4.777933220127815e-4
Eimeria	MT1	no	21	1	1.919883787138492e-5	7.084721638242306	4.6076833855425485e-4
Brevundimonas	MT2	yes	16	1	2.608691458235584e-4	7.363407721886377	4.5345219901405076e-4
Brevibacterium	MT2	no	16	1	2.931605286150204e-4	9.943624863126795	4.5119653932090007e-4
Gordonia	MT2	yes	16	1	2.553211999738458e-4	7.337095151760641	4.4380855856887287e-4
Enterococcus	MT2	no	16	1	2.853931964324581e-4	9.90569794963474	4.3924201932775934e-4
Oribacterium	MT2	no	16	1	2.8395746775559933e-4	9.898833997012014	4.3703232277187294e-4
Puccinia	MT2	no	16	1	2.815949310123494e-4	9.88548401806771	4.333961975144626e-4
Methylobacterium	MT2	no	16	1	2.7959662621414625e-4	9.876803452414398	4.3032065315752897e-4
Atopobium	MT2	no	16	1	2.7758480686674154e-4	9.86304095540912	4.2722430887279114e-4
Xanthomonas	MT2	yes	16	1	2.3171112910284146e-4	7.190634028783962	4.0276867812791175e-4
Aspergillus	MT2	yes	16	1	2.258847472166481e-4	7.169097972995749	3.926410500780352e-4
Selenomonas	MT1	no	21	1	1.5008925246002357e-5	6.713807455522546	3.602112583800185e-4
Blautia	MT2	yes	16	1	2.023461065389992e-4	7.004358861655338	3.5172533218665714e-4
Blumeria	MT1	no	21	1	1.4444052595007194e-5	6.684368894033456	3.4665442568850913e-4
Alloprevotella	MT2	no	16	1	2.2391286343462005e-4	9.555689307284137	3.446190712249847e-4
Shewanella	MT1	no	21	1	1.4099678899529067e-5	6.637612321533394	3.383895246267763e-4
Collinsella	MT2	no	16	1	2.1485873009095463e-4	9.491562249681031	3.3068406554563384e-4
Tannerella	MT2	no	16	1	2.1464670770533214e-4	9.492571624419208	3.3035774683177636e-4
Cupriavidus	MT2	yes	16	1	1.8607508219475432e-4	6.875807137213747	3.234424482686821e-4
Atopobium	MT2	yes	16	1	1.8471726381809407e-4	6.868186610752614	3.210822391806564e-4
Lactobacillus	MT1	no	21	1	1.3141556346444301e-5	6.538302300928798	3.1539477151340035e-4
Campylobacter	MT2	yes	16	1	1.789787819133048e-4	6.8324701233957095	3.111074020625519e-4
Coprococcus	MT2	no	16	1	2.0032517428550034e-4	9.395576051444493	3.083158084189745e-4
Bifidobacterium	MT2	no	16	1	1.9150322032339775e-4	9.327535696240743	2.947381446163003e-4
Lactococcus	MT1	no	21	1	1.2279657739053427e-5	6.427883496532337	2.9470937419976225e-4
Fusobacterium	MT1	no	21	1	1.2043096832188804e-5	6.399552466763674	2.8903195889196597e-4
Penicillium	MT2	yes	16	1	1.6536370124014762e-4	6.708884273931775	2.874411756427647e-4
Cardiobacterium	MT2	no	16	1	1.8472249130642874e-4	9.279285054920173	2.843020825687151e-4
Brachybacterium	MT2	yes	16	1	1.623187925125959e-4	6.689917946497042	2.8214840499353174e-4
Streptomyces	MT2	yes	16	1	1.6226066580966108e-4	6.681525200885812	2.8204736705290435e-4
Xanthomonas	MT2	no	16	1	1.8287758364436522e-4	9.259111238938688	2.8146262817005423e-4
Alloprevotella	MT2	yes	16	1	1.5976868373168443e-4	6.647275683390515	2.777157135352193e-4
Dorea	MT2	no	16	1	1.770852068455763e-4	9.22527635769601	2.7254771599411013e-4
Massilia	MT2	yes	16	1	1.5467455387409027e-4	6.621419584834639	2.688609124866064e-4
Haemophilus	MT1	yes	21	1	7.994797667119531e-6	6.022633606527382	2.6883463113848096e-4
Fusarium	MT1	yes	21	1	7.973121714935536e-6	6.031746853271578	2.681057513278104e-4
Turicella	MT2	yes	16	1	1.49341643464764e-4	6.556667081221023	2.59591054433368e-4
Escherichia	MT2	yes	16	1	1.4904264902076953e-4	6.552169065401302	2.5907133146001963e-4
Bordetella	MT2	yes	16	1	1.4875895823298482e-4	6.548576063031643	2.5857820985625583e-4
Enterobacter	MT2	no	16	1	1.652487908533501e-4	9.112602210540091	2.5433056391403514e-4
Microbacterium	MT2	no	16	1	1.6442046030390277e-4	9.10984156391512	2.530556996644376e-4
Bacillus	MT2	no	16	1	1.5933080303944156e-4	9.059633866451763	2.4522232675129867e-4
Microbacterium	MT1	no	21	1	1.0114784083803691e-5	6.151087480821479	2.42752831621941e-4
Burkholderia	MT2	yes	16	1	1.333968973617424e-4	6.385781027587637	2.3187531917341487e-4
Veillonella	MT1	yes	21	1	6.83494417206988e-6	5.804439198316981	2.2983317050130473e-4
Comamonas	MT2	yes	16	1	1.3195093367820813e-4	6.385335359030174	2.2936189271999848e-4
Pseudoperonospora	MT2	yes	16	1	1.3140170737184714e-4	6.378815240620495	2.284072076590668e-4
Turicella	MT2	no	16	1	1.4461276591407648e-4	8.925573671237547	2.2257013872334664e-4
Klebsiella	MT2	no	16	1	1.4002997248701606e-4	8.878091123726685	2.1551686813306334e-4
Agrobacterium	MT2	yes	16	1	1.2318189969348257e-4	6.27452060485054	2.1411924019760248e-4
Pseudonocardia	MT2	yes	16	1	1.2203326571760547e-4	6.278432319951381	2.1212264301252945e-4
Aggregatibacter	MT2	yes	16	1	1.2126788095749995e-4	6.255601472101647	2.1079222349715897e-4
Tetragenococcus	MT2	no	16	1	1.3021309077066267e-4	8.779719080902893	2.0040793420438328e-4
Paenibacillus	MT2	yes	16	1	1.1478418744841084e-4	6.174003650354407	1.995220325738594e-4
Xanthomonas	MT1	no	21	1	8.249351617662509e-6	5.878055664280034	1.9798281877704188e-4
Dermabacter	MT2	no	16	1	1.2761719526113046e-4	8.745843286251832	1.9641265190675276e-4
Ochrobactrum	MT2	yes	16	1	1.102414719778095e-4	6.1376508647583075	1.9162571998719357e-4
Actinobaculum	MT2	yes	16	1	1.1001794197276182e-4	6.11161884939893	1.91237172035252e-4
Cyberlindnera	MT2	yes	16	1	1.086519670759753e-4	6.1092342712884555	1.8886278498848037e-4
Mycobacterium	MT1	yes	21	1	5.589438059050047e-6	5.530829682286082	1.879515381678815e-4
Prevotella	MT1	yes	21	1	5.562200279255834e-6	5.497439978745926	1.870356352533995e-4
Bifidobacterium	MT2	yes	16	1	1.0651567379706017e-4	6.080231651823011	1.851494026258218e-4
Salmonella	MT2	yes	16	1	1.055063313870962e-4	6.051859597295644	1.8339492708632714e-4
Listeria	MT2	yes	16	1	1.0479203051625133e-4	6.035589461269934	1.8215330343773615e-4
Paracoccus	MT2	yes	16	1	1.0466989101121625e-4	6.0568955859755	1.8194099612569358e-4
Dorea	MT2	yes	16	1	1.0114543779873343e-4	6.020711856164813	1.7581466388169793e-4
Bordetella	MT2	no	16	1	1.1175450342140011e-4	8.549755404046538	1.7199875247693192e-4
Kingella	MT2	no	16	1	1.0950205060030048e-4	8.523581357982511	1.6853205481928663e-4
Bradyrhizobium	MT2	no	16	1	1.0680377925493281e-4	8.487090663182343	1.6437920825794957e-4
Penicillium	MT2	no	16	1	1.067385509401759e-4	8.47844973594302	1.6427881687844465e-4
Burkholderia	MT2	no	16	1	1.0367996854573046e-4	8.441608837231831	1.5957142397626488e-4
Solobacterium	MT2	no	16	1	1.0225207762981537e-4	8.42386268078068	1.5737379033563695e-4
Selenomonas	MT2	yes	16	1	8.778484447664834e-5	5.7935759846474255	1.5259079659411313e-4
Gardnerella	MT2	no	16	1	9.836034592248022e-5	8.36492826937489	1.5138411673731655e-4
Nocardioides	MT2	yes	16	1	8.615055158001545e-5	5.779998382308709	1.4975000948043714e-4
Mesorhizobium	MT2	yes	16	1	8.584058570668913e-5	5.7579828946648774	1.4921121557119423e-4
Arthrobacter	MT2	yes	16	1	8.366635752308584e-5	5.734803748556826	1.454318933830499e-4
Aspergillus	MT2	no	16	1	9.279226115369387e-5	8.281152356845235	1.4281440719902814e-4
Parvimonas	MT2	no	16	1	9.192704012618082e-5	8.27584324974954	1.4148276567414123e-4
Enhydrobacter	MT2	yes	16	1	8.128862314555608e-5	5.687312514795729	1.412988293567989e-4
Psychrobacter	MT2	yes	16	1	7.945240048183897e-5	5.657949901833705	1.3810704060725806e-4
Sphingobium	MT2	no	16	1	8.903112624903867e-5	8.222004938317543	1.370257320969717e-4
Oribacterium	MT2	yes	16	1	7.748297087522258e-5	5.610792773445238	1.346837067242714e-4
Roseburia	MT2	no	16	1	8.55864540922998e-5	8.16261299525236	1.317241174370505e-4
Coprococcus	MT2	yes	16	1	7.45914393292318e-5	5.569112291579026	1.296575418479742e-4
Peptostreptococcus	MT2	no	16	1	8.395341295837783e-5	8.137964533508134	1.2921074187562947e-4
Leptotrichia	MT1	no	21	1	5.370635138552279e-6	5.264254200042218	1.2889418861441356e-4
Escherichia	MT2	no	16	1	8.148278227845786e-5	8.096648160448453	1.2540825175874263e-4
Shewanella	MT2	yes	16	1	7.012979927446419e-5	5.46121329686597	1.2190215748599254e-4
Blumeria	MT2	no	16	1	7.55696428137206e-5	7.985704149057456	1.1630747657725526e-4
Eikenella	MT2	no	16	1	7.484170108068023e-5	7.974309970661348	1.1518711841605687e-4
Cupriavidus	MT2	no	16	1	7.265798860796228e-5	7.9331735246603525	1.1182621742704242e-4
Janibacter	MT2	yes	16	1	6.0103001868451286e-5	5.252173744775057	1.0447321502339819e-4
Flavobacterium	MT2	yes	16	1	5.8900493147636546e-5	5.221974887940378	1.0238297080511174e-4
Lachnoanaerobaculum	MT2	no	16	1	6.57833137682768e-5	7.78990974616721	1.0124556555253346e-4
Varibaculum	MT2	no	16	1	6.53963990487846e-5	7.778241518642832	1.0065007412238787e-4
Alistipes	MT2	no	16	1	6.47299582222841e-5	7.75852094046695	9.962437057355144e-5
Mesorhizobium	MT2	no	16	1	6.196148464720141e-5	7.702458451437374	9.53634773960834e-5
Pantoea	MT2	no	16	1	6.043681228490608e-5	7.6670328209724925	9.301688968621723e-5
Chlamydia	MT2	yes	16	1	5.0770964915173435e-5	5.04247432700559	8.825193034680278e-5
Acidovorax	MT2	no	16	1	5.523542777972166e-5	7.527976593126736	8.501155997998502e-5
Dolosigranulum	MT2	no	16	1	5.392779938675274e-5	7.49829883572134	8.299901958645847e-5
Fusarium	MT2	no	16	1	5.3032860192757386e-5	7.464054196561728	8.162163952393442e-5
Dialister	MT2	no	16	1	5.187959886968672e-5	7.446934258310852	7.984668189113027e-5
Parvimonas	MT2	yes	16	1	4.441180984688097e-5	4.825134028193978	7.719821665258575e-5
Achromobacter	MT2	yes	16	1	4.4075150234618414e-5	4.830131066607976	7.661302271936788e-5
Facklamia	MT2	yes	16	1	4.323350845650888e-5	4.796210990378091	7.515005049296288e-5
Alicycliphilus	MT2	yes	16	1	4.309073754774329e-5	4.756641429978717	7.490188092760241e-5
Paenibacillus	MT2	no	16	1	4.782223059112077e-5	7.324019485793782	7.360208090515171e-5
Mycobacterium	MT2	no	16	1	4.63060461035103e-5	7.276576369313917	7.126855668545623e-5
Chlamydia	MT2	no	16	1	4.542057210112458e-5	7.264728662655262	6.990574427881156e-5
Leuconostoc	MT2	no	16	1	4.3802967264558426e-5	7.195440234096348	6.741612636300458e-5
Aeromonas	MT2	yes	16	1	3.865959343079159e-5	4.636276332273012	6.719950570941948e-5
Blastomonas	MT2	yes	16	1	3.8161691497893854e-5	4.591017927745163	6.633403453361961e-5
Megasphaera	MT2	no	16	1	4.289733777426236e-5	7.174877906281742	6.602229311451453e-5
Pediococcus	MT2	no	16	1	4.2576333773884406e-5	7.162845759638636	6.552824333652106e-5
Rhodococcus	MT2	no	16	1	4.245955875020199e-5	7.156146768172305	6.534851761828219e-5
Dietzia	MT2	yes	16	1	3.614664973509436e-5	4.536067433358668	6.28314159484973e-5
Dermabacter	MT2	yes	16	1	3.593493388815775e-5	4.489468758139726	6.246340379414133e-5
Aerococcus	MT2	no	16	1	4.006027312100514e-5	7.066812788683033	6.165583300671363e-5
Facklamia	MT2	no	16	1	3.826081613021052e-5	7.008061249872341	5.8886330677259404e-5
Pantoea	MT2	yes	16	1	3.356967601819444e-5	4.388323108742346	5.8352026885292285e-05
Treponema	MT2	no	16	1	3.750621384033448e-5	6.976142310445302	5.772493987419257e-5
Variovorax	MT2	yes	16	1	3.300768648230551e-5	4.400101110581836	5.7375156316458955e-5
Afipia	MT2	yes	16	1	3.122944751073978e-5	4.2975523477696465	5.428415692102127e-5
Stenotrophomonas	MT2	no	16	1	3.498233016143005e-5	6.873165510547173	5.384048930729645e-5
Streptomyces	MT2	no	16	1	3.4543383859513394e-5	6.856026347870792	5.316491728091161e-5
Delftia	MT2	yes	16	1	3.0142491390254195e-5	4.267642892431639	5.239477041841304e-5
Deinococcus	MT2	no	16	1	3.343570087801561e-5	6.803002281085787	5.1460108211704434e-5
Stomatobaculum	MT2	no	16	1	3.230301152162409e-5	6.763453920746195	4.971681241351529e-5
Pediococcus	MT2	yes	16	1	2.8598397882477846e-5	4.17770215447439	4.9710771149836936e-5
Pseudonocardia	MT2	no	16	1	3.0911979545713926e-5	6.696067841891601	4.757590750868213e-5
Paracoccus	MT2	no	16	1	2.93861675418555e-5	6.628141993347333	4.522756580303842e-5
Dolosigranulum	MT2	yes	16	1	2.569399119895875e-5	4.020730871855105	4.466222624309808e-5
Rhizobium	MT2	no	16	1	2.8506023226121694e-5	6.579317354942284	4.387295619294472e-5
Rhodobacter	MT2	yes	16	1	2.4825891132349082e-5	3.9826491339271626	4.315326326119511e-5
Azospirillum	MT2	yes	16	1	2.4723116499445074e-5	3.9784884242301963	4.297461667136534e-5
Parabacteroides	MT2	no	16	1	2.7511487669734915e-5	6.5222118955658175	4.234228968953363e-5
Enhydrobacter	MT2	no	16	1	2.7103296856326038e-5	6.4975580096859735	4.171405271894703e-5
Negativicoccus	MT2	no	16	1	2.6687888602168885e-5	6.485045686190816	4.107470755346201e-5
Gordonia	MT2	no	16	1	2.4902300737269838e-5	6.388229596051113	3.8326550872540514e-5
Alternaria	MT2	no	16	1	2.4726042166475766e-5	6.379070926145923	3.80552754128337e-5
Propionimicrobium	MT2	no	16	1	2.4179500025437803e-5	6.347906851663078	3.721410513730456e-5
Nocardia	MT2	yes	16	1	2.1370338672363415e-5	3.7298041646029905	3.714669680105604e-5
Subdoligranulum	MT2	no	16	1	2.3561899562617088e-5	6.293754817908836	3.6263570654288846e-5
Pasteurella	MT2	no	16	1	2.3543314858897314e-5	6.306202330078406	3.6234967369793894e-5
Treponema	MT2	yes	16	1	2.080899726344624e-5	3.7371980430557956	3.617095283000283e-5
Stomatobaculum	MT2	yes	16	1	2.0679762699777094e-5	3.6887508032077743	3.594631263003058e-5
Lachnoanaerobaculum	MT2	yes	16	1	2.0424607512075906e-5	3.7012530089792115	3.550279264000768e-5
Brachybacterium	MT2	no	16	1	2.2806284039921322e-5	6.2595172307583375	3.510062040819622e-5
Jeotgalicoccus	MT2	no	16	1	2.21370110162222e-5	6.214634218076	3.407055789063803e-5
Brevundimonas	MT2	no	16	1	2.189909122747879e-5	6.208574482084668	3.370438108701397e-5
Arthrobacter	MT2	no	16	1	2.139530209141062e-5	6.1731827000792725	3.2929010965342765e-5
Massilia	MT2	no	16	1	2.1234603027148324e-5	6.137607354938402	3.268168277962213e-5
Cronartium	MT2	no	16	1	1.8917924039410068e-5	5.987492095465704	2.9116136125291967e-5
Chryseobacterium	MT2	no	16	1	1.872009579002361e-5	5.965686949393455	2.881166327580991e-5
Mogibacterium	MT2	no	16	1	1.7911943144684034e-5	5.9065569662364155	2.7567854368304872e-5
Cyberlindnera	MT2	no	16	1	1.7868119557563278e-5	5.910804292984775	2.750040650640161e-5
Eimeria	MT2	no	16	1	1.765618922790012e-5	5.889260195671063	2.717422947372636e-5
Pseudoperonospora	MT2	no	16	1	1.7601106107971303e-5	5.886240588886151	2.7089452327211125e-5
Novosphingobium	MT2	no	16	1	1.6509324388409205e-5	5.7904950049432165	2.5409116519769822e-5
Roseomonas	MT2	no	16	1	1.5643196377555563e-5	5.717558935011334	2.4076079077954964e-5
Barnesiella	MT2	no	16	1	1.4958745650510354e-5	5.666682897792774	2.302265691079815e-5
Phytophthora	MT2	no	16	1	1.4905466394883052e-5	5.627779423871114	2.294065604980161e-5
Azohydromonas	MT2	yes	16	1	1.2826140661362326e-5	3.049002748522878	2.2294862312663142e-5
Blastococcus	MT2	yes	16	1	1.2499831367182855e-5	2.9878299092678477	2.172765967726799e-5
Tetrahymena	MT2	no	16	1	1.40003825757388e-5	5.5528057715358425	2.1547662631067863e-5
Afipia	MT2	no	16	1	1.3947629502311835e-5	5.550039270116385	2.146647160483648e-5
Peptoclostridium	MT2	no	16	1	1.3781651674280252e-5	5.540000668426469	2.1211018996787075e-5
Agrobacterium	MT2	no	16	1	1.350509497990341e-5	5.502462438927804	2.078537703189376e-5
Nocardioides	MT2	no	16	1	1.3227145958332982e-5	5.486719787957208	2.0357592168656272e-5
Nocardia	MT2	no	16	1	1.2712225855189399e-5	5.41109402072254	1.9565090634896784e-5
Comamonas	MT2	no	16	1	1.2175090813429831e-5	5.3543230979760486	1.873839860669348e-5
Flavobacterium	MT2	no	16	1	1.1692099606502744e-5	5.3018711981915265	1.79950380931978e-5
Magnetospirillum	MT2	no	16	1	1.1190978968632323e-5	5.223648998441003	1.7223774994930102e-5
Candida	MT2	no	16	1	1.0970181878972556e-5	5.204646367978409	1.68839513385284e-5
Caulobacter	MT2	no	16	1	1.0965020258588597e-5	5.202389724073803	1.687600720885469e-5
Anoxybacillus	MT2	no	16	1	1.0615663021092426e-5	5.164715918012729	1.6338319624207233e-5
Exiguobacterium	MT2	no	16	1	1.0525148647015509e-5	5.153764612455972	1.6199011059936175e-5
Dermacoccus	MT2	no	16	1	1.0192925377632211e-5	5.1025175998981345	1.56876939664114e-5
Curtobacterium	MT2	no	16	1	9.839404914462745e-6	5.038102739644612	1.514359885812808e-5
Salmonella	MT2	no	16	1	9.773128250401472e-6	5.0375744803936175	1.5041593988634036e-5
Kytococcus	MT2	no	16	1	9.308355092432285e-6	4.983944646899195	1.4326272449831902e-5
Molluscipoxvirus	MT2	no	16	1	9.23246754126117e-6	4.966086542897274	1.4209475687908645e-5
Alloiococcus	MT2	no	16	1	9.154421390633829e-6	4.935563642111246	1.4089356675854953e-5
Dietzia	MT2	no	16	1	8.950288159286313e-6	4.906967088909373	1.3775179975534756e-5
Mobiluncus	MT2	no	16	1	8.862661460439721e-6	4.896673589526093	1.3640315764931506e-5
Janibacter	MT2	no	16	1	8.403557703382163e-6	4.809123826404132	1.293371986898257e-5
Betapapillomavirus	MT2	no	16	1	8.348126447894172e-6	4.819629766169496	1.2848406915139326e-5
Psychrobacter	MT2	no	16	1	8.20233453541258e-6	4.799387516393614	1.2624021979406544e-5
Butyrivibrio	MT2	no	16	1	7.935163347088908e-6	4.726422213850875	1.2212825028209217e-5
Segetibacter	MT2	no	16	1	7.809104907338912e-6	4.691431106714602	1.2018811420592613e-5
Pseudoxanthomonas	MT2	no	16	1	7.4790520871240256e-6	4.65736929439813	1.1510834814814212e-5
Erysiphe	MT2	no	16	1	7.461594427266202e-6	4.637864513320349	1.1483966137268488e-5
Leucobacter	MT2	no	16	1	7.153670298856264e-6	4.594928569532482	1.101004728547648e-5
Mycoplasma	MT2	no	16	1	7.104282213707757e-6	4.5759367047038175	1.093403523430449e-5
Rhodanobacter	MT2	no	16	1	6.98453124830965e-6	4.5573769303858365	1.0749729313506686e-5
Olsenella	MT2	no	16	1	6.9480172032015295e-6	4.557937407124222	1.0693531397411963e-5
Ochrobactrum	MT2	no	16	1	6.860090772860073e-6	4.539587153553192	1.0558205877048331e-5
Albugo	MT2	no	16	1	6.578175626451593e-6	4.483517055604698	1.0124316843478298e-5
Variovorax	MT2	no	16	1	6.422119653972086e-6	4.432651842124727	9.884134732142375e-6
Thermus	MT2	no	16	1	6.383058626154196e-6	4.400169568654327	9.82401681430053e-6
Helcococcus	MT2	no	16	1	6.221764031402657e-6	4.383335875713343	9.575772061479012e-6
Plasmodium	MT2	no	16	1	6.204992953559228e-6	4.370516284352184	9.549960086315147e-6
Shewanella	MT2	no	16	1	6.189084605867472e-6	4.36715886612553	9.525475919027197e-6
Alicycliphilus	MT2	no	16	1	6.154411004046571e-6	4.3679753871416445	9.472110586315828e-6
Delftia	MT2	no	16	1	5.884857619451924e-6	4.297944459133364	9.057247252340011e-6
Cronobacter	MT2	no	16	1	5.853152531546981e-6	4.301961324754498	9.008450690234062e-6
Rhodobacter	MT2	no	16	1	5.559030561535121e-6	4.225451786525237	8.555774418859658e-6
Sediminibacterium	MT2	no	16	1	5.280952758312337e-6	4.158443560025578	8.127791350781476e-6
Geobacillus	MT2	no	16	1	5.229929761212577e-6	4.133542697005648	8.049263044716699e-6
Cellulomonas	MT2	no	16	1	5.033520051664277e-6	4.113435720223913	7.746973436849362e-6
Aeromonas	MT2	no	16	1	4.958732571676099e-6	4.092748386014274	7.631869768853491e-6
Achromobacter	MT2	no	16	1	4.940895714533347e-6	4.044597934661351	7.60441747760135e-6
Orpinomyces	MT2	no	16	1	4.7495477722980795e-6	3.9843809898039155	7.309918317872708e-6
Anaerostipes	MT2	no	16	1	4.718675571474768e-6	4.0012971737585294	7.262403632868881e-6
Eggerthia	MT2	no	16	1	4.551388395776418e-6	3.929963218768223	7.004935838331703e-6
Shuttleworthia	MT2	no	16	1	3.6833204850024175e-6	3.618125263070533	5.668912741746641e-6
Moraxella	MT2	no	16	1	3.655032776015662e-6	3.644073265933339	5.625375787913059e-6
Anaeroglobus	MT2	no	16	1	3.5414899436733666e-6	3.567866130810895	5.4506246600597845e-6
Cladosporium	MT2	no	16	1	3.4953644295231344e-6	3.5436893796082476	5.379633955897452e-6
Desulfovibrio	MT2	no	16	1	3.4708763043381793e-6	3.546744735234973	5.3419448529677115e-6
Rhizophagus	MT2	no	16	1	3.4522481897473117e-6	3.5308891978547017	5.313274755812476e-6
Herbaspirillum	MT2	no	16	1	3.217156107858367e-6	3.4329955403961807	4.951450009926127e-6
Actinoplanes	MT2	no	16	1	3.1926783156812624e-6	3.4512929595761306	4.913776810288023e-6
Xanthobacter	MT2	no	16	1	3.164365426156452e-6	3.416910077079192	4.870201101674995e-6
Helicobacter	MT2	no	16	1	3.101423745220296e-6	3.3981151048734737	4.773329027007919e-6
Elizabethkingia	MT2	no	16	1	3.0727420875430118e-6	3.3689209000936047	4.729185755923251e-6
Janthinobacterium	MT2	no	16	1	2.82015967233109e-6	3.2592718125072313	4.340442045522209e-6
Citrobacter	MT2	no	16	1	2.7762374155594785e-6	3.23558461004923	4.272842323458194e-6
Blastococcus	MT2	no	16	1	2.514109961438555e-6	3.0899604818152557	3.869408066059673e-6
Aureococcus	MT2	no	16	1	2.3938367807464443e-6	3.0450585222960926	3.684298415869824e-6
Curvibacter	MT2	no	16	1	2.3036360091069086e-6	2.969382823031667	3.5454725098036004e-6
Hammondia	MT2	no	16	1	2.295975461244575e-6	2.968524501643785	3.5336823390697842e-6
Physarum	MT2	no	16	1	2.268130617302853e-6	2.9376600440974365	3.490826988508816e-6
Pseudozyma	MT2	no	16	1	2.2435016548214268e-6	2.910501738423465	3.4529211261774074e-6
Catenibacterium	MT2	no	16	1	2.202080063855391e-6	2.9001088047205643	3.389170120592395e-6
Pseudoclavibacter	MT2	no	16	1	2.19758255826335e-6	2.927691177534212	3.3822481145218916e-6
Mannheimia	MT2	no	16	1	2.1668389147251496e-6	2.872364091078091	3.334931289040357e-6
Vibrio	MT2	no	16	1	2.1613307344013664e-6	2.8663307561137854	3.326453777037675e-6
Frankia	MT2	no	16	1	2.036518905309533e-6	2.7477062713216527	3.1343587988405945e-6
Rubrivivax	MT2	no	16	1	1.8549221090644188e-6	2.648941716545452	2.854867400715997e-6
Hydrogenophaga	MT2	no	16	1	1.8317172426619862e-6	2.649817917375097	2.8191533314801256e-6
Sinorhizobium	MT2	no	16	1	1.4390287777644578e-6	2.3121317931521306	2.214775664302173e-6
Phenylobacterium	MT2	no	16	1	1.2924117896237453e-6	2.140603216153462	1.9891208738456603e-6
Microlunatus	MT2	no	16	1	1.2572434250442476e-6	2.1110512220613438	1.934994063299883e-6
Hoeflea	MT2	no	16	1	1.2188047141758843e-6	2.0366678784339385	1.8758339389758556e-6
Ichthyophthirius	MT2	no	16	1	1.118784001521288e-6	1.917202412127473	1.7218943904855895e-6
Pseudoalteromonas	MT2	no	16	1	7.650417193488852e-7	1.36473112194545	1.1774578857429525e-6
Methylobacterium	MT1	yes	20	0.9523809523809523	0.0017464578236213895	13.0298763394636	0.05872673260301921
Escherichia	MT1	yes	20	0.9523809523809523	1.6656093841531898e-4	9.763413790196761	0.0056008107153379
Serratia	MT1	yes	20	0.9523809523809523	1.0353525871323531e-4	9.116319556965395	0.0034814968739575562
Neisseria	MT1	no	20	0.9523809523809523	1.276338444408908e-4	9.227330546298052	0.0030631872012406966
Paenibacillus	MT1	no	20	0.9523809523809523	1.0552288087360816e-4	8.96288321008307	0.0025325284178819747
Burkholderia	MT1	yes	20	0.9523809523809523	3.83823681328563e-5	7.752093848917454	0.0012906530232347324
Pseudozyma	MT1	yes	20	0.9523809523809523	3.4211160366607256e-5	7.641165159235564	0.0011503911744760824
Streptomyces	MT1	yes	20	0.9523809523809523	3.1547578451869054e-5	7.543883904831723	0.0010608250476808103
Rhizobium	MT1	no	20	0.9523809523809523	4.000304391079058e-5	7.5991347216028835	9.600651978711806e-4
Streptomyces	MT1	no	20	0.9523809523809523	3.0394700086511665e-5	7.258907697110614	7.294668330206902e-4
Cupriavidus	MT1	yes	20	0.9523809523809523	2.052770428457378e-5	6.891612409257099	6.902686020635097e-4
Cupriavidus	MT1	no	20	0.9523809523809523	2.6490675740824657e-5	7.019963980012473	6.357710154150487e-4
Shewanella	MT1	yes	20	0.9523809523809523	1.8786908410150565e-5	6.855508238207126	6.317322592724148e-4
Pseudozyma	MT1	no	20	0.9523809523809523	2.5391584470753318e-5	6.9863799445567984	6.093930407781012e-4
Actinobaculum	MT1	no	20	0.9523809523809523	2.1545514624652e-5	6.783388890090363	5.170881197811364e-4
Anaerococcus	MT1	no	20	0.9523809523809523	2.0575922528049363e-5	6.7491974404602155	4.938180998757749e-4
Aeromonas	MT1	no	20	0.9523809523809523	1.570210804489844e-5	6.341823652387465	3.768475094229935e-4
Aggregatibacter	MT1	no	20	0.9523809523809523	1.3928595298174163e-5	6.198662775175244	3.34283551792469e-4
Azospirillum	MT1	no	20	0.9523809523809523	1.2786631683793654e-5	6.081536990012477	3.068766493115761e-4
Fusarium	MT1	no	20	0.9523809523809523	1.2479211829256877e-5	5.985384452552909	2.9949863317526486e-4
Cardiobacterium	MT1	no	20	0.9523809523809523	1.2373213688718882e-5	6.090315887342231	2.9695469861877133e-4
Neisseria	MT1	yes	20	0.9523809523809523	6.502781915680197e-6	5.358926844911435	2.1866381745539842e-4
Atopobium	MT1	no	20	0.9523809523809523	8.997468070017606e-6	5.674899472531636	2.1593746671490146e-4
Porphyromonas	MT1	no	20	0.9523809523809523	8.903922770226557e-6	5.608427753830803	2.1369239789078664e-4
Oribacterium	MT1	no	20	0.9523809523809523	8.49576822461829e-6	5.511211953753002	2.038967689515168e-4
Capnocytophaga	MT1	no	20	0.9523809523809523	8.335687734156315e-6	5.485570021745813	2.0005486861779655e-4
Caulobacter	MT1	no	20	0.9523809523809523	8.029177575618146e-6	5.412435227521213	1.9269868500680146e-4
Afipia	MT1	no	20	0.9523809523809523	7.63763441976426e-6	5.32604063198568	1.8330172615941312e-4
Dialister	MT1	no	20	0.9523809523809523	6.366998103668161e-6	5.1239684375143	1.5280670410670254e-4
Pestalotiopsis	MT1	no	20	0.9523809523809523	5.282678799333031e-6	4.882675379910744	1.2678325374643532e-4
Clostridium	MT1	no	20	0.9523809523809523	5.154293897414957e-6	4.9165420621392455	1.2370204131323848e-4
Herbaspirillum	MT1	no	20	0.9523809523809523	4.928015097349923e-6	4.732398839773445	1.1827139454938332e-4
Massilia	MT1	yes	20	0.9523809523809523	3.3674540525492083e-6	4.3737646641728976	1.132346690668681e-4
Arthrobacter	MT1	no	20	0.9523809523809523	4.064804413135064e-6	4.474657727900147	9.755450764964146e-5
Rhodococcus	MT1	no	20	0.9523809523809523	2.592737199844389e-6	3.875314501779313	6.222518362221751e-5
Ruminococcus	MT2	yes	15	0.9375	3.135587249692015e-4	7.2546009420099935	5.45039134116282e-4
Magnetospirillum	MT2	yes	15	0.9375	2.044956970556182e-4	6.533995010453701	3.554618282895727e-4
Phascolarctobacterium	MT2	no	15	0.9375	1.236397327572348e-4	7.900224528269209	1.902910320368655e-4
Novosphingobium	MT2	yes	15	0.9375	8.852390806047861e-5	5.399709024344289	1.538754636874217e-4
Aerococcus	MT2	yes	15	0.9375	8.6118317357121e-5	5.417594717138914	1.496939787865471e-4
Tannerella	MT2	yes	15	0.9375	7.613980673506047e-5	5.311648623060268	1.3234897016096286e-4
Candida	MT2	yes	15	0.9375	6.88346463040038e-5	4.992385189792125	0.00011965087567701975
Blumeria	MT2	yes	15	0.9375	6.8028280820877e-5	5.062138831762941	1.182492219844049e-4
Caulobacter	MT2	yes	15	0.9375	6.741504692777282e-5	5.075953917113759	1.1718327661758057e-4
Deinococcus	MT2	yes	15	0.9375	6.375325656055442e-5	4.948571084667137	1.1081821995631212e-4
Chryseobacterium	MT2	yes	15	0.9375	6.365821499445699e-5	4.946971809983548	1.1065301526332874e-4
Alloiococcus	MT2	yes	15	0.9375	5.6954868222254505e-5	4.793070023892344	9.900101508134918e-5
Herbaspirillum	MT2	yes	15	0.9375	5.4996498458338786e-5	4.632985055923996	9.559690581757738e-5
Alistipes	MT2	yes	15	0.9375	4.551834815214472e-5	4.347621815233231	7.912164161812193e-5
Dialister	MT2	yes	15	0.9375	4.465098076092559e-5	4.407122524934737	7.761395219912328e-5
Peptostreptococcus	MT2	yes	15	0.9375	4.125005988877791e-5	4.408502164901332	7.170234834394294e-5
Serratia	MT2	yes	15	0.9375	4.096996839365999e-5	4.344137532187365	7.12154831610736e-5
Pseudoxanthomonas	MT2	yes	15	0.9375	4.0876114544255624e-5	4.253058624300792	7.105234300027004e-5
Roseomonas	MT2	yes	15	0.9375	3.740608928221017e-5	4.362177165857084	6.502061939132679e-5
Xanthobacter	MT2	yes	15	0.9375	3.7198967789965855e-5	4.234872355978904	6.466059331072322e-5
Mitsuaria	MT2	yes	15	0.9375	3.524269242685381e-5	4.16457756806048	6.12601246102961e-5
Alcaligenes	MT2	yes	15	0.9375	3.448535134207077e-5	4.244896714142519	5.994368690274586e-5
Kytococcus	MT2	yes	15	0.9375	3.138142622160151e-5	3.8914412673770213	5.4548331821529374e-5
Kingella	MT2	yes	15	0.9375	3.116723026246252e-5	4.0800369724307535	5.4176008646303465e-5
Dermacoccus	MT2	yes	15	0.9375	2.733091155446368e-5	3.819688867927027	4.750758050096272e-5
Nesterenkonia	MT2	yes	15	0.9375	2.6492875444450585e-5	3.8948181562352047	4.605087577745493e-5
Methylibium	MT2	yes	15	0.9375	2.5214237100094986e-5	3.7389074744836415	4.382830028980456e-5
Curvibacter	MT2	yes	15	0.9375	2.5042405504745378e-5	3.2421073846170985	4.352961638632725e-5
Serratia	MT2	no	15	0.9375	2.5622897985231455e-5	5.973872125669978	3.943560530787144e-5
Eimeria	MT2	yes	15	0.9375	2.0635644701379357e-5	3.3896224277023803	3.586962512708194e-5
Akkermansia	MT2	no	15	0.9375	2.3207081028167923e-5	5.8194683276966535	3.571747771474236e-5
Alternaria	MT2	yes	15	0.9375	2.008381006732914e-5	3.514693775946313	3.4910406176476604e-5
Rubrivivax	MT2	yes	15	0.9375	1.8070463363843814e-5	3.3049007013915426	3.141073400485613e-5
Solobacterium	MT2	yes	15	0.9375	1.76477143754587e-5	3.222731579844219	3.0675896399554e-5
Hydrogenophaga	MT2	yes	15	0.9375	1.6132042066802397e-5	3.1764868243184243	2.804129988882001e-5
Rhodopseudomonas	MT2	yes	15	0.9375	1.5366924035857608e-5	3.0660500737402234	2.6711344011738728e-5
Cladosporium	MT2	yes	15	0.9375	1.4562321066840417e-5	2.932294401028301	2.5312753984994635e-5
Listeria	MT2	no	15	0.9375	1.5804658976530895e-5	5.213974564665128	2.4324582402163036e-5
Rhodanobacter	MT2	yes	15	0.9375	1.2886763997539783e-5	2.83192039662608	2.2400239991631083e-5
Methanobrevibacter	MT2	no	15	0.9375	1.3699018643736559e-5	5.0457461184900865	2.108384042472264e-5
Alphapapillomavirus	MT2	no	15	0.9375	1.2856934918604474e-5	4.994945384745625	1.9787808982860307e-5
Slackia	MT2	no	15	0.9375	1.1726258581246323e-5	4.717065298093044	1.8047611375364622e-5
Rubrobacter	MT2	no	15	0.9375	1.019734820081236e-5	4.644863231117111	1.5694501030521768e-5
Centipeda	MT2	no	15	0.9375	8.790740669252527e-6	4.27436046670489	1.3529624150878996e-5
Johnsonella	MT2	no	15	0.9375	8.342878986438445e-6	4.280695146726255	1.284033066947205e-5
Polyomavirus	MT2	no	15	0.9375	7.904980937322626e-6	4.359920927204029	1.2166371984550003e-5
Saccharomyces	MT2	no	15	0.9375	7.877051115949072e-6	4.281453277962992	1.2123385847203569e-5
Scardovia	MT2	no	15	0.9375	5.689803843608164e-6	3.896314387021699	8.757044530445786e-6
Gordonibacter	MT2	no	15	0.9375	5.561172077252898e-6	3.8645084136165764	8.559070375806274e-6
Nocardiopsis	MT2	no	15	0.9375	5.149715223185109e-6	3.67727238870866	7.925806718136164e-6
Actinobacillus	MT2	no	15	0.9375	5.1256220171615514e-06	3.756147385579527	7.888725426086612e-6
Azospirillum	MT2	no	15	0.9375	5.076598662000657e-6	3.703859666661864	7.813274722340808e-6
Sphingopyxis	MT2	no	15	0.9375	4.674708517604285e-6	3.451227119479928	7.194734964633709e-6
Candidatus Saccharimonas	MT2	no	15	0.9375	4.528657448957544e-6	3.547378249829681	6.969951167685157e-6
Megamonas	MT2	no	15	0.9375	4.4802003535729295e-6	3.4306180550774603	6.895371981167889e-6
Filifactor	MT2	no	15	0.9375	4.362646711056073e-6	3.4742101057045596	6.7144479088217644e-6
Carnobacterium	MT2	no	15	0.9375	4.286166842913978e-6	3.4309889220028493	6.5967395256487095e-6
Luteimonas	MT2	no	15	0.9375	4.022668519728645e-6	3.247010932492505	6.191195395612676e-6
Amycolatopsis	MT2	no	15	0.9375	3.983964629444433e-6	3.4203871725359685	6.131627139828061e-6
Weissella	MT2	no	15	0.9375	3.7790560607259566e-6	3.2983267102149156	5.8162571358246016e-6
Riemerella	MT2	no	15	0.9375	3.398021096664484e-6	3.167925060735479	5.229815100271554e-6
Komagataeibacter	MT2	no	15	0.9375	3.360213943716524e-6	3.1659675905302715	5.171626992028317e-6
Blastomonas	MT2	no	15	0.9375	3.3592499572309e-6	2.997113451605552	5.170143342887962e-6
Saccharopolyspora	MT2	no	15	0.9375	3.321932196506273e-6	3.1300081380348375	5.112708446813435e-6
Modestobacter	MT2	no	15	0.9375	3.1222854029372745e-6	3.0105308798941812	4.805436718349814e-6
Toxoplasma	MT2	no	15	0.9375	3.0617232997901748e-6	3.067709437171418	4.712226996416714e-6
Nesterenkonia	MT2	no	15	0.9375	3.0236996387163876e-6	3.0018600547045615	4.653705665561381e-6
Verminephrobacter	MT2	no	15	0.9375	2.9890456865179573e-6	2.952395866359794	4.600370575126146e-6
Microvirga	MT2	no	15	0.9375	2.9200722532609067e-6	2.9995978705209088	4.4942151709942e-6
Colletotrichum	MT2	no	15	0.9375	2.876868454436125e-6	2.9173206334667627	4.4277212108169875e-6
Bergeyella	MT2	no	15	0.9375	2.7926736031578446e-6	2.9394282085383088	4.298138876848404e-6
Alcaligenes	MT2	no	15	0.9375	2.7752077961192585e-6	2.8818103898577188	4.271257660166585e-6
Acetobacter	MT2	no	15	0.9375	2.7505179974041314e-6	2.847681081080056	4.233258166205296e-6
Solirubrobacter	MT2	no	15	0.9375	2.736130254093345e-6	2.8955329567831467	4.211114325691933e-6
Methylibium	MT2	no	15	0.9375	2.644924219031111e-6	2.679768080978837	4.0707412421132036e-6
Serinicoccus	MT2	no	15	0.9375	2.6177910609854846e-6	2.7876443408176033	4.028981230733533e-6
Rahnella	MT2	no	15	0.9375	2.5954893843257943e-6	2.618647863991188	3.9946572397875344e-6
Williamsia	MT2	no	15	0.9375	2.4513671890355972e-6	2.7606703606224587	3.7728421268817243e-6
Mitsuaria	MT2	no	15	0.9375	2.4418194709549955e-6	2.5238556524290687	3.758147456433656e-6
Beggiatoa	MT2	no	15	0.9375	2.3751653550255727e-6	2.6983986350394398	3.6555616595634947e-6
Micromonospora	MT2	no	15	0.9375	2.3557342720671176e-6	2.7184016885302205	3.6256557325018562e-6
Simonsiella	MT2	no	15	0.9375	2.337626581673143e-6	2.5091754394085735	3.597786608102832e-6
Rhodopseudomonas	MT2	no	15	0.9375	2.2867976750690688e-6	2.5539360991119056	3.5195570221979015e-6
Dickeya	MT2	no	15	0.9375	2.1989694446321235e-6	2.651141476333195	3.384382639019368e-6
Symbiodinium	MT2	no	15	0.9375	2.1867630232971533e-6	2.4771718305686483	3.3655960203369336e-6
Epichloe	MT2	no	15	0.9375	2.101428661229644e-6	2.54482243343995	3.234259891861812e-6
Halomonas	MT2	no	15	0.9375	2.00744579222829e-6	2.458196620494178	3.0896130478641104e-6
Lecanosticta	MT2	no	15	0.9375	1.8855874653495008e-6	2.331393634653572	2.9020637361102514e-6
Clavibacter	MT2	no	15	0.9375	1.7936921873008797e-6	2.240114463758569	2.7606298547096658e-6
Lysinibacillus	MT2	no	15	0.9375	1.746590419170022e-6	2.2935829715835037	2.6881366207912385e-6
Reticulomyxa	MT2	no	15	0.9375	1.7124690583776635e-6	2.274806347860651	2.63562122938038e-6
Yersinia	MT2	no	15	0.9375	1.685936708192029e-6	2.2879661213947777	2.5947859073799573e-6
Sordaria	MT2	no	15	0.9375	1.6461668648079018e-6	2.0535070670461977	2.533577068014626e-6
Hyphomicrobium	MT2	no	15	0.9375	1.5915822375818688e-6	2.135969585476311	2.4495671400039913e-6
Cellulosimicrobium	MT2	no	15	0.9375	1.5627775220866264e-6	1.9800045738363627	2.405234473498796e-6
Ornithinimicrobium	MT2	no	15	0.9375	1.5568860520593716e-6	1.9851452706507844	2.3961670492436675e-6
Weeksella	MT2	no	15	0.9375	1.555833124273525e-6	1.9902268383264496	2.39454651262036e-6
Alishewanella	MT2	no	15	0.9375	1.5424023452734533e-6	2.1537116821555253	2.3738755135815566e-6
Epilithonimonas	MT2	no	15	0.9375	1.4806295667092177e-6	2.038026271747512	2.278802469321152e-6
Polaromonas	MT2	no	15	0.9375	1.3972860708096096e-6	1.8149237930336872	2.150530436580377e-6
Tsukamurella	MT2	no	15	0.9375	1.3581779818363193e-6	1.8865471442500148	2.090340088010722e-6
Citricoccus	MT2	no	15	0.9375	1.1380636266164616e-6	1.7041616001788242	1.7515672122786287e-6
Dictyostelium	MT2	no	15	0.9375	1.0240232527744875e-6	1.5500662884250958	1.5760503298952884e-6
Meiothermus	MT2	no	15	0.9375	1.0155419935980803e-6	1.5731274367357209	1.5629970214995193e-6
Alcanivorax	MT2	no	15	0.9375	6.808780212132971e-7	1.0115389616496335	1.0479234988504582e-6
Serratia	MT1	no	19	0.9047619047619048	2.0562118893683454e-4	9.290953429285883	0.0049348681536181644
Rhodosporidium	MT1	no	19	0.9047619047619048	1.552090620336691e-4	8.860746592866079	0.003724987008115152
Sphingomonas	MT1	yes	19	0.9047619047619048	6.444883721693727e-5	7.854942268518224	0.0021671692145226983
Rhizobium	MT1	yes	19	0.9047619047619048	4.864238694874034e-5	7.728738244808104	0.0016356584240825864
Microbotryum	MT1	yes	19	0.9047619047619048	4.517706789511456e-5	7.503535094643644	0.0015191329273348637
Mesorhizobium	MT1	yes	19	0.9047619047619048	3.540962156898325e-5	7.115410883413582	0.001190690865436318
Pseudoperonospora	MT1	yes	19	0.9047619047619048	3.0022301659242024e-5	6.88705982892339	0.001009535791716724
Sphingobium	MT1	yes	19	0.9047619047619048	2.6994742088657044e-5	6.816917273096406	9.077304810263238e-4
Lautropia	MT1	no	19	0.9047619047619048	3.1593882211758325e-5	6.870865560239971	7.582469685255278e-4
Pseudoperonospora	MT1	no	19	0.9047619047619048	2.5817945597725217e-5	6.5719464517898825	6.196256240946033e-4
Thauera	MT1	no	19	0.9047619047619048	1.9460982671984786e-5	6.110527393712452	4.670597622874104e-4
Finegoldia	MT1	no	19	0.9047619047619048	1.8820701418609802e-5	6.286823633449453	4.516931379478849e-4
Ralstonia	MT1	no	19	0.9047619047619048	1.8266433411406957e-5	6.113295445466235	4.383908146248009e-4
Ralstonia	MT1	yes	19	0.9047619047619048	9.379807347839579e-6	5.531702143342307	3.1540723774376486e-4
Bordetella	MT1	no	19	0.9047619047619048	1.1391800556673109e-5	5.581787382142868	2.734009761842458e-4
Paracoccus	MT1	yes	19	0.9047619047619048	7.025826865281406e-6	5.037143312494384	2.3625182930380183e-4
Peptoniphilus	MT1	no	19	0.9047619047619048	9.822071356622205e-6	5.389721501109826	2.357277836539012e-4
Blumeria	MT1	yes	19	0.9047619047619048	6.708372732612938e-6	5.137017671828382	2.255770545048966e-4
Brevibacterium	MT1	no	19	0.9047619047619048	9.062863195482753e-6	5.280422920689288	2.1750693688345958e-4
Mycobacterium	MT1	no	19	0.9047619047619048	9.0206343379013e-6	5.197722157637071	2.1649345259460836e-4
Bordetella	MT1	yes	19	0.9047619047619048	6.240478243829625e-6	4.885795095486889	2.098435428462945e-4
Neosartorya	MT1	no	19	0.9047619047619048	8.277064984303939e-6	5.133411844043667	1.986479341339536e-4
Comamonas	MT1	yes	19	0.9047619047619048	5.316778333636056e-6	4.6339104327494844	0.00017878302887471267
Colletotrichum	MT1	yes	19	0.9047619047619048	5.2720500973767455e-6	4.752305416651103	1.7727898844781105e-4
Acidovorax	MT1	yes	19	0.9047619047619048	5.144765466988268e-6	4.599749264898057	1.7299889055354966e-4
Physarum	MT1	yes	19	0.9047619047619048	5.103312011874617e-6	4.704164021470855	1.7160496855840937e-4
Campylobacter	MT1	no	19	0.9047619047619048	7.0399392594087336e-6	5.010775466706651	1.6895715968909538e-4
Paracoccus	MT1	no	19	0.9047619047619048	6.923577212899128e-6	4.901952240849031	1.661644934245963e-4
Acidovorax	MT1	no	19	0.9047619047619048	6.242870378659818e-6	4.5907850633326674	1.498276630832946e-4
Comamonas	MT1	no	19	0.9047619047619048	6.087628374910115e-6	4.603022953389177	1.4610188548046387e-4
Bifidobacterium	MT1	no	19	0.9047619047619048	5.537442483883128e-6	4.636243443038999	1.3289753214393508e-4
Microbacterium	MT1	yes	19	0.9047619047619048	3.8196899276053546e-6	4.173246572847098	1.2844164111549413e-4
Kocuria	MT1	no	19	0.9047619047619048	4.850456811786165e-6	4.5288926496762345	1.1641001092711768e-4
Massilia	MT1	no	19	0.9047619047619048	4.649617338632166e-6	4.30793994022379	1.1158990301323151e-4
Rhodococcus	MT1	yes	19	0.9047619047619048	2.43895243805991e-6	3.6721451535362064	8.201269204682321e-5
Lactobacillus	MT1	yes	19	0.9047619047619048	1.69261033763411e-6	3.2898172574051032	5.69160464998973e-5
Alloprevotella	MT1	no	19	0.9047619047619048	1.5628138014653354e-6	2.954210900379982	3.750722432236974e-5
Lactococcus	MT1	yes	19	0.9047619047619048	1.0206061311310668e-6	2.7353456693749343	3.431910152382225e-5
Roseburia	MT2	yes	14	0.875	1.4481878342835025e-4	5.611767984744652	2.5172925528165184e-4
Megasphaera	MT2	yes	14	0.875	1.1749694455672258e-4	5.395410805234227	2.042374452466442e-4
Methyloversatilis	MT2	yes	14	0.875	6.540166264915138e-5	4.313309498984775	1.1368353913149738e-4
Collinsella	MT2	yes	14	0.875	6.414633708624218e-5	4.66624998689804	1.115014867650411e-4
Fusarium	MT2	yes	14	0.875	6.256200404800584e-5	4.072265305505886	1.0874754168697966e-4
Cardiobacterium	MT2	yes	14	0.875	5.208026869056342e-5	4.463714857638656	9.0527809597504e-5
Anoxybacillus	MT2	yes	14	0.875	4.950890074167464e-5	4.261758884316398	8.605816468331971e-5
Peptoclostridium	MT2	yes	14	0.875	4.7526267745155195e-5	4.155575147408362	8.261188018972296e-5
Cellulomonas	MT2	yes	14	0.875	4.3577046245232856e-5	4.264160763199102	7.574720032166157e-5
Geobacillus	MT2	yes	14	0.875	4.090281998490438e-5	3.9944509033438305	7.10987633645856e-5
Nosocomiicoccus	MT2	yes	14	0.875	3.692946175941177e-5	3.7863490294668654	6.41921281658074e-5
Varibaculum	MT2	yes	14	0.875	3.482544685196439e-5	3.842772972139983	6.053485323768825e-5
Rheinheimera	MT2	yes	14	0.875	3.202209992753102e-5	3.8411579252873973	5.5661974064988514e-5
Sphingopyxis	MT2	yes	14	0.875	3.103493405364991e-5	3.581950018841484	5.394604658383758e-5
Debaryomyces	MT2	no	14	0.875	2.5179659993042152e-5	5.3495857348486	3.875342804097893e-5
Luteimonas	MT2	yes	14	0.875	2.0919152447615035e-5	3.3061121941760407	3.63624285613947e-5
Serinicoccus	MT2	yes	14	0.875	2.0903939261247677e-5	3.271515673091565	3.6335984449767355e-5
Nocardiopsis	MT2	yes	14	0.875	2.079790355554976e-5	3.1303690166874647	3.6151669345077865e-5
Negativicoccus	MT2	yes	14	0.875	1.9281166694030077e-5	3.09453991362298	3.35152223899943e-5
Cronartium	MT2	yes	14	0.875	1.8465901225664903e-5	3.179820433771179	3.2098098420644366e-5
Curtobacterium	MT2	yes	14	0.875	1.821709166624753e-5	3.0145050967009746	3.166560863156891e-5
Thauera	MT2	yes	14	0.875	1.7710313797930045e-5	2.9223984949836193	3.078470898329987e-5
Amycolatopsis	MT2	yes	14	0.875	1.5525041763754094e-5	2.8946522769206307	2.6986189974036856e-5
Erysiphe	MT2	yes	14	0.875	1.3112119807891377e-5	2.5770966359122456	2.279196162449003e-5
Adlercreutzia	MT2	no	14	0.875	1.2731403033803768e-5	4.401966867388912	1.9594605783698092e-5
Odoribacter	MT2	no	14	0.875	1.243004652381312e-5	4.360142939979109	1.913079500039799e-5
Thiobacillus	MT2	no	14	0.875	1.1715571229234e-5	4.132494857543062	1.8031162720884277e-5
Halomonas	MT2	yes	14	0.875	9.90500222511886e-6	2.333620586002757	1.7217233667246523e-5
Bilophila	MT2	no	14	0.875	1.0309209830032441e-5	4.118772535875418	1.5866664657819553e-5
Eggerthella	MT2	no	14	0.875	9.405439760683193e-6	4.06167029859124	1.4475693200786584e-5
Eremococcus	MT2	no	14	0.875	8.97175549822784e-6	3.9550526481459056	1.3808219856737747e-5
Parasutterella	MT2	no	14	0.875	8.091033377390381e-6	4.016319356812836	1.2452720960271147e-5
Oscillibacter	MT2	no	14	0.875	7.853470232282348e-6	3.7297177974178353	1.2087093058556955e-5
Holdemania	MT2	no	14	0.875	7.444901281065498e-6	3.9408274330212603	1.1458274104880232e-5
Rhodotorula	MT2	no	14	0.875	7.389541739072434e-6	3.7932762160095295	1.1373071523606195e-5
Avibacterium	MT2	no	14	0.875	5.629355327073611e-6	3.3111776030440336	8.66400962702163e-6
Arcanobacterium	MT2	no	14	0.875	5.191040906187714e-6	3.34254303768885	7.989410114009194e-6
Methyloversatilis	MT2	no	14	0.875	4.889690849216148e-6	3.205417441718478	7.525609262400413e-6
Pseudoflavonifractor	MT2	no	14	0.875	4.831384451469683e-6	3.1537609148853427	7.43587124409434e-6
Pestalotiopsis	MT2	no	14	0.875	4.3141649666061235e-6	3.0773683639497356	6.639830785502331e-6
Erwinia	MT2	no	14	0.875	3.904053620901614e-6	3.0834413458507832	6.008637968405497e-6
Leifsonia	MT2	no	14	0.875	3.6383371678035994e-6	2.8978573088109156	5.599679966300482e-6
Anaerotruncus	MT2	no	14	0.875	3.6364805682859093e-6	2.8826223706902168	5.5968225172392315e-6
Brochothrix	MT2	no	14	0.875	3.311411400086758e-6	2.7022290541855982	5.096516134165443e-6
Macrococcus	MT2	no	14	0.875	2.948847620676007e-6	2.5782072649778596	4.538502668553022e-6
Agrococcus	MT2	no	14	0.875	2.7884046913990673e-6	2.497635772525272	4.291568694220728e-6
Gulosibacter	MT2	no	14	0.875	2.7754527910514453e-6	2.5706731535194014	4.2716347261586415e-6
Bulleidia	MT2	no	14	0.875	2.7547612119517227e-6	2.633104927499434	4.239788798853948e-6
Pseudoramibacter	MT2	no	14	0.875	2.6034312496278065e-6	2.5215596891396155	4.0068803796384195e-6
Aureobasidium	MT2	no	14	0.875	2.4623335232561587e-6	2.2321882898617815	3.7897201563788378e-6
Atopococcus	MT2	no	14	0.875	2.3777220628940317e-6	2.1568331600545347	3.6594966290757724e-6
Azospira	MT2	no	14	0.875	2.3204057380794734e-6	2.1423486652544512	3.571282408951746e-6
Ustilago	MT2	no	14	0.875	2.3044862265093242e-6	2.289360318787682	3.5467810595986656e-6
Methylocystis	MT2	no	14	0.875	2.2880904850104535e-6	2.187127448953855	3.521546755857846e-6
Tepidiphilus	MT2	no	14	0.875	2.1934577607682554e-6	1.97457671171341	3.3758997347997696e-6
Saccharomonospora	MT2	no	14	0.875	1.974029218921764e-6	2.210817135122363	3.038182378452038e-6
Sutterella	MT2	no	14	0.875	1.952329886582584e-6	2.2311203519491953	3.0047854416158743e-6
Lysobacter	MT2	no	14	0.875	1.9323072988644095e-6	2.1161574458896437	2.973969143359866e-6
Ideonella	MT2	no	14	0.875	1.8450538749737316e-6	1.898236211442525	2.839679431544425e-6
Dielma	MT2	no	14	0.875	1.8229894601324972e-6	2.0848632233257556	2.8057206047353117e-6
Hymenobacter	MT2	no	14	0.875	1.8008529427691114e-6	1.7436684486997553	2.7716508066142528e-6
Dechloromonas	MT2	no	14	0.875	1.708077678466806e-6	1.9648966936798216	2.6288625588731913e-6
Pedobacter	MT2	no	14	0.875	1.4428097891226171e-6	1.6829095871566964	2.2205949307907213e-6
Azohydromonas	MT2	no	14	0.875	1.4270272272813482e-6	1.7632719204633822	2.1963043575746044e-6
Chelatococcus	MT2	no	14	0.875	1.3614016598462772e-6	1.7362977258289547	2.0953015757282175e-6
Thioalkalivibrio	MT2	no	14	0.875	1.3591382977860084e-6	1.6768724930523222	2.0918180879147385e-6
Pectobacterium	MT2	no	14	0.875	1.2325527387911973e-6	1.4495625177426985	1.8969932033496544e-6
Chromera	MT2	no	14	0.875	1.182573011702598e-6	1.4794287299488695	1.8200705698521802e-6
Tistrella	MT2	no	14	0.875	1.142064505899083e-6	1.4376692619786173	1.7577248723670714e-6
Azorhizobium	MT2	no	14	0.875	1.1241488896958977e-6	1.4515913279131272	1.7301513648800047e-6
Mobilicoccus	MT2	no	14	0.875	1.030031043565551e-6	1.299941700168205	1.585296780727868e-6
Terracoccus	MT2	no	14	0.875	8.919577828598616e-7	1.2722207651942887	1.3727914421085285e-6
Pseudacidovorax	MT2	no	14	0.875	7.753965785802449e-7	0.9706625224694408	1.1933948083307815e-6
Cronobacter	MT1	yes	18	0.8571428571428571	9.494350924457881e-5	7.997575957164434	0.0031925890247020416
Erysiphe	MT1	yes	18	0.8571428571428571	2.563153936256745e-5	6.475883470914354	8.618911593456155e-4
Thauera	MT1	yes	18	0.8571428571428571	2.4993744112000258e-5	6.117376415043487	8.404445314173966e-4
Microbotryum	MT1	no	18	0.8571428571428571	3.3822773103907744e-5	6.31791368904763	8.117399122169322e-4
Microvirga	MT1	yes	18	0.8571428571428571	2.1122789666145176e-5	5.883075961420897	7.102790595774755e-4
Phytophthora	MT1	no	18	0.8571428571428571	1.7835056705928098e-5	5.61958056003317	4.2803785840911493e-4
Microvirga	MT1	no	18	0.8571428571428571	1.7814832809996027e-5	5.586483940496007	4.2755248887840997e-4
Sporisorium	MT1	yes	18	0.8571428571428571	1.1920806430162563e-5	5.39495303627912	4.00851370223685e-4
Eubacterium	MT1	no	18	0.8571428571428571	1.58511433899705e-5	5.60753526475281	3.804243284364539e-4
Vibrio	MT1	yes	18	0.8571428571428571	1.0023834814769762e-5	5.273813602611643	3.3706343139920804e-4
Xanthomonas	MT1	yes	18	0.8571428571428571	8.70632180254727e-6	5.003770013513795	2.9276048097962655e-4
Agrobacterium	MT1	yes	18	0.8571428571428571	7.67299437090693e-6	4.671199111651962	2.580136105149995e-4
Alternaria	MT1	no	18	0.8571428571428571	9.251538343330602e-6	4.974249665870646	2.2203510337888614e-4
Neosartorya	MT1	yes	18	0.8571428571428571	6.387557775815393e-6	4.738606997177228	2.1478926797602882e-4
Asticcacaulis	MT1	yes	18	0.8571428571428571	5.925891991483694e-6	4.4411898499512885	1.9926520395243153e-4
Chlamydia	MT1	no	18	0.8571428571428571	8.262343479386709e-6	4.943038704623229	1.9829462090701917e-4
Trichoderma	MT1	yes	18	0.8571428571428571	5.4314888432302455e-6	4.380620045337344	1.8264030692207215e-4
Kingella	MT1	no	18	0.8571428571428571	7.572881254376531e-6	4.649702544483169	1.8174766290664183e-4
Ustilago	MT1	yes	18	0.8571428571428571	5.1195778184057515e-6	4.315742559852557	1.7215192575245467e-4
Hammondia	MT1	yes	18	0.8571428571428571	4.529884153906955e-6	4.279277889868075	1.5232277117206732e-4
Gordonia	MT1	no	18	0.8571428571428571	6.2658773983176085e-6	4.333357605859596	1.5037982703685373e-4
Achromobacter	MT1	no	18	0.8571428571428571	5.868751399459702e-6	4.247102242489868	1.4084888105375415e-4
Bacteroides	MT1	no	18	0.8571428571428571	5.332824312513251e-6	4.172816380906541	1.2798673621494653e-4
Colletotrichum	MT1	no	18	0.8571428571428571	4.8560442182403615e-6	3.9980357965910005	1.1654410758473698e-4
Janthinobacterium	MT1	no	18	0.8571428571428571	4.495562590428234e-6	3.7750111543255964	1.0789261931034043e-4
Physarum	MT1	no	18	0.8571428571428571	4.233037020251981e-6	3.7855491512157458	1.0159205718212893e-4
Nocardioides	MT1	yes	18	0.8571428571428571	2.8414626584359366e-6	3.5708914885834417	9.554757949860841e-5
Rhodobacter	MT1	no	18	0.8571428571428571	3.7947889487750858e-6	3.7854200591164333	9.107418953192156e-5
Tannerella	MT1	no	18	0.8571428571428571	3.1922910629903144e-6	3.646995703598953	7.661435859448396e-5
Eikenella	MT1	no	18	0.8571428571428571	3.0656250492554283e-6	3.590779077958113	7.357439914012019e-5
Cyberlindnera	MT1	no	18	0.8571428571428571	2.930939655676269e-6	3.5086906430923084	7.034197614437777e-5
Stenotrophomonas	MT1	no	18	0.8571428571428571	2.6053608171810255e-6	3.370035851736197	6.252814795921085e-5
Micrococcus	MT1	no	18	0.8571428571428571	2.5526083505628868e-6	3.4703864509126627	6.126209912015551e-5
Epichloe	MT1	no	18	0.8571428571428571	2.411582769938804e-6	3.237624936882326	5.787751288045097e-5
Tetragenococcus	MT2	yes	13	0.8125	1.1730986175741247e-4	4.862660804247945	2.03912251147982e-4
Jeotgalicoccus	MT2	yes	13	0.8125	5.8712715956095526e-5	4.113433133975759	1.0205656968872004e-4
Parabacteroides	MT2	yes	13	0.8125	3.269438792278834e-5	3.3699246450123503	5.6830569411355655e-5
Phascolarctobacterium	MT2	yes	13	0.8125	3.000303408656626e-5	3.353380530978972	5.2152360681430826e-5
Oligella	MT2	yes	13	0.8125	2.7596371050392748e-5	3.048770559865908	4.796901181281135e-5
Thermus	MT2	yes	13	0.8125	2.549854631356099e-5	3.0446914122964257	4.4322496863489487e-5
Micromonospora	MT2	yes	13	0.8125	2.549164294424317e-5	3.0810955880791755	4.431049717687308e-5
Alphapapillomavirus	MT2	yes	13	0.8125	2.5447371887531077e-5	2.789232016982417	4.423354362241803e-5
Tistrella	MT2	yes	13	0.8125	2.4619554102070765e-5	3.103690480244225	4.279460076079725e-5
Phytophthora	MT2	yes	13	0.8125	2.3453744605431526e-5	2.735364040499843	4.076814846336811e-5
Agrococcus	MT2	yes	13	0.8125	2.3084946847467447e-5	2.9178740214340397	4.012709084111725e-5
Leifsonia	MT2	yes	13	0.8125	2.26140417168071e-5	3.043022300711126	3.9308546484900596e-5
Weeksella	MT2	yes	13	0.8125	2.2494550396738235e-5	2.9314698254645126	3.910084234389434e-5
Leucobacter	MT2	yes	13	0.8125	2.227438620839768e-5	3.0015906970968906	3.871814497647668e-5
Saccharomyces	MT2	yes	13	0.8125	2.2098939193672125e-5	3.05214938013404	3.841317662007488e-5
Ideonella	MT2	yes	13	0.8125	2.0046720625399e-5	2.5849823991789567	3.48459359649829e-5
Pelomonas	MT2	yes	13	0.8125	1.951706878446874e-5	2.722952588595447	3.392527594892984e-5
Actinoplanes	MT2	yes	13	0.8125	1.9235090540467665e-5	2.84580641716007	3.343513115080607e-5
Leptothrix	MT2	yes	13	0.8125	1.8434000342365882e-5	2.4149682932603698	3.2042647149714014e-5
Williamsia	MT2	yes	13	0.8125	1.8338122658785946e-5	2.732086179906112	3.1875989087034954e-5
Marmoricola	MT2	yes	13	0.8125	1.7323922813802576e-5	2.6323938293421323	3.0113070178033463e-5
Tetrahymena	MT2	yes	13	0.8125	1.71721611018458e-5	2.8259805721774147	2.9849272472882535e-5
Propionimicrobium	MT2	yes	13	0.8125	1.6656733593035843e-5	2.542014346065199	2.895333770618426e-5
Sinorhizobium	MT2	yes	13	0.8125	1.64146377978122e-5	2.2497289546476194	2.8532518025230243e-5
Alishewanella	MT2	yes	13	0.8125	1.616282631562353e-5	2.6910592058841245	2.8094810185251843e-5
Porphyrobacter	MT2	yes	13	0.8125	1.599250859442161e-5	2.6748638785465384	2.7798757752656734e-5
Citrobacter	MT2	yes	13	0.8125	1.5817925309230877e-5	2.5897340413781405	2.7495290762220162e-5
Frankia	MT2	yes	13	0.8125	1.4864095610899691e-5	2.5744344325747486	2.5837309428982223e-5
Cronobacter	MT2	yes	13	0.8125	1.442134887392915e-5	2.4101758393050376	2.506771101268896e-5
Hammondia	MT2	yes	13	0.8125	1.4204262921437117e-5	2.3357056292218137	2.4690364346329453e-5
Pseudoalteromonas	MT2	yes	13	0.8125	1.282998351334922e-5	2.429897543450676	2.230154209719052e-5
Tepidiphilus	MT2	yes	13	0.8125	1.0792598125572045e-5	2.1836624720102114	1.876008501375485e-5
Polaromonas	MT2	yes	13	0.8125	9.580067872944327e-6	1.8187794456623698	1.665242100585036e-5
Mogibacterium	MT2	yes	13	0.8125	8.542370702664898e-6	1.8983462754919063	1.4848658194850383e-5
Turicibacter	MT2	no	13	0.8125	4.822506724174501e-6	2.9027252934692984	7.422207740854171e-6
Butyricimonas	MT2	no	13	0.8125	4.805119976016849e-6	2.915931917052886	7.395448201854026e-6
Sphingobacterium	MT2	no	13	0.8125	4.771061707867217e-6	2.6696852062614673	7.343029914859609e-6
Coprobacillus	MT2	no	13	0.8125	4.2458578837215205e-6	2.71304669008752	6.534700945703496e-6
Nosocomiicoccus	MT2	no	13	0.8125	3.971792954393215e-6	2.6278133201395217	6.112893998341406e-6
Alloscardovia	MT2	no	13	0.8125	3.921057231540497e-6	2.3568430548396875	6.034807829377123e-6
Shinella	MT2	no	13	0.8125	3.613806579843648e-6	2.4717441606411374	5.561925509903074e-6
Senegalemassilia	MT2	no	13	0.8125	3.558800485500357e-6	2.419044828040896	5.477266911671919e-6
Thauera	MT2	no	13	0.8125	3.359521805876113e-6	2.305040443672933	5.170561738804079e-6
Bavariicoccus	MT2	no	13	0.8125	2.780305410969261e-6	2.150827781510935	4.279103280414229e-6
Porphyrobacter	MT2	no	13	0.8125	2.6097748469345946e-6	2.016720960827116	4.016643662455483e-6
Bipolaris	MT2	no	13	0.8125	2.4943111570932254e-6	1.8170390039035431	3.83893618757894e-6
Butyricicoccus	MT2	no	13	0.8125	2.464085664362427e-6	1.8444895166074065	3.792416835932818e-6
Salinicoccus	MT2	no	13	0.8125	2.4538230783653064e-6	2.055929954489217	3.7766219289299565e-6
Filobasidiella	MT2	no	13	0.8125	2.4450637603537226e-6	1.8131167145135194	3.763140666659387e-6
Agromyces	MT2	no	13	0.8125	2.395027165164493e-6	2.1414864960739863	3.6861305087931878e-6
Rhodosporidium	MT2	no	13	0.8125	2.2924748763148222e-6	1.9700338139619034	3.528294670363614e-6
Geodermatophilus	MT2	no	13	0.8125	2.264962569740154e-6	2.020310714444272	3.4859511203165768e-6
Intrasporangium	MT2	no	13	0.8125	2.2044752688949745e-6	1.842851590289769	3.3928565248635624e-6
Entamoeba	MT2	no	13	0.8125	2.06156419916657e-6	1.7088651568384474	3.1729054270922093e-6
Duganella	MT2	no	13	0.8125	2.0460669895552167e-6	1.6866898173299028	3.149054032844809e-6
Flavonifractor	MT2	no	13	0.8125	1.927080975822674e-6	1.8780660959240654	2.9659254313330642e-6
Caldimonas	MT2	no	13	0.8125	1.9113540997733683e-6	1.6738000571226046	2.9417205628219497e-6
Aeromicrobium	MT2	no	13	0.8125	1.9025533399067103e-6	1.619717135536187	2.9281755183577788e-6
Oceanicola	MT2	no	13	0.8125	1.890655574951566e-6	1.6553170967405517	2.90986394551823e-6
Kurthia	MT2	no	13	0.8125	1.8043668928981309e-6	1.646353175330253	2.7770590453872216e-6
Planktothrix	MT2	no	13	0.8125	1.4731407293658362e-6	1.5259372411935066	2.267276574246416e-6
Mitsuokella	MT2	no	13	0.8125	1.367873862361552e-6	1.1330088449951732	2.1052627918253233e-6
Rheinheimera	MT2	no	13	0.8125	1.3284867293396919e-6	1.2393350418936537	2.0446429730618887e-6
Erythrobacter	MT2	no	13	0.8125	1.2380143574027808e-6	1.1290505622090674	1.905399053305919e-6
Histophilus	MT2	no	13	0.8125	1.2133514890365078e-6	1.154921744028669	1.8674410072171074e-6
Alicyclobacillus	MT2	no	13	0.8125	1.1988768946193188e-6	1.2442377274888243	1.8451634961894013e-6
Shigella	MT2	no	13	0.8125	1.1258114023168047e-6	1.0551809583524454	1.732710099320396e-6
Asticcacaulis	MT2	no	13	0.8125	1.120905858734121e-6	1.2567731732066045	1.7251600914852643e-6
Promicromonospora	MT2	no	13	0.8125	1.0398376667746138e-6	1.0041414285940138	1.6003899260269874e-6
Ureaplasma	MT2	no	13	0.8125	1.0271271952101886e-6	1.0247686156587321	1.5808275353801331e-6
Ruania	MT2	no	13	0.8125	1.0054791873402817e-6	0.8332378038319512	1.5475095908388325e-6
Ruegeria	MT2	no	13	0.8125	9.944536646235738e-7	1.054131574241483	1.5305404657063174e-6
Chaetomium	MT2	no	13	0.8125	9.23608487537422e-7	0.728415423226992	1.421504304256272e-6
Austwickia	MT2	no	13	0.8125	9.188164098551554e-7	0.8095818793381735	1.41412892914486e-6
Propionicicella	MT2	no	13	0.8125	8.481644219912403e-7	1.0134203591274795	1.305390100725694e-6
Inquilinus	MT2	no	13	0.8125	7.491222513875397e-7	0.8437011102319979	1.1529566035071659e-6
Oceanobacillus	MT2	no	13	0.8125	7.336407513201528e-7	0.46183218232291184	1.1291293874528716e-6
Pseudogulbenkiania	MT2	no	13	0.8125	6.854525913032633e-7	0.4152714515395952	1.0549641130942132e-6
Limnohabitans	MT2	no	13	0.8125	5.556494953605352e-7	0.35333240916511305	8.551871923771417e-7
Streptobacillus	MT2	no	13	0.8125	4.248565907688628e-7	0.1088620678484923	6.538868802297729e-7
Cronobacter	MT1	no	17	0.8095238095238095	1.78531444325796e-4	8.171097090273614	0.0042847196029659725
Dickeya	MT1	yes	17	0.8095238095238095	7.817825682534823e-5	7.123477505057279	0.0026288373654694635
Citrobacter	MT1	no	17	0.8095238095238095	6.369323547284595e-5	6.889520523554673	0.0015286251429681528
Cryptococcus	MT1	yes	17	0.8095238095238095	4.026932312116893e-5	6.405525311238878	0.0013541041409965047
Azospirillum	MT1	yes	17	0.8095238095238095	2.49957981587746e-5	5.638289874970514	8.405136011962595e-4
Actinomyces	MT1	yes	17	0.8095238095238095	2.2052775377928224e-5	5.892934581802823	7.415509411435953e-4
Magnetospirillum	MT1	no	17	0.8095238095238095	2.63828660358961e-5	5.870919336910901	6.331836036689453e-4
Cryptococcus	MT1	no	17	0.8095238095238095	2.402901563957236e-5	5.598927618327957	5.766916564174981e-4
Caulobacter	MT1	yes	17	0.8095238095238095	1.538077610180451e-5	5.09444209721141	5.1719698760581e-4
Schizophyllum	MT1	yes	17	0.8095238095238095	1.237494461400381e-5	5.076456818281534	4.1612230967984877e-4
Phytophthora	MT1	yes	17	0.8095238095238095	1.2050123513098219e-5	5.1273278191964256	4.0519981176510015e-4
Rhodopseudomonas	MT1	no	17	0.8095238095238095	1.4232197200826385e-5	4.964538118385481	3.415699378333384e-4
Halomonas	MT1	yes	17	0.8095238095238095	8.532543641231696e-6	4.624881075223791	2.8691698251445176e-4
Variovorax	MT1	no	17	0.8095238095238095	1.1355229846775988e-5	4.574508471481041	2.725232863286446e-4
Sinorhizobium	MT1	yes	17	0.8095238095238095	7.484703326449679e-6	4.354507490886872	2.5168209900076476e-4
Sporisorium	MT1	no	17	0.8095238095238095	1.028356076049052e-5	4.681185412849831	2.468034387172594e-4
Hammondia	MT1	no	17	0.8095238095238095	7.722368452808e-6	4.20434043998032	1.8533532631199095e-4
Agrobacterium	MT1	no	17	0.8095238095238095	7.138524274254376e-6	3.9686154316428737	1.7132318068479726e-4
Faecalibacterium	MT1	no	17	0.8095238095238095	6.80153619906976e-6	4.2155978577312645	1.632355330596855e-4
Stenotrophomonas	MT1	yes	17	0.8095238095238095	4.024094875488087e-6	3.65373700577831	1.353150019002122e-4
Trichoderma	MT1	no	17	0.8095238095238095	5.016608649688949e-6	3.6598417632053217	1.203976224070973e-4
Talaromyces	MT1	no	17	0.8095238095238095	4.986541942923293e-6	3.7129339120510862	1.1967602734936425e-4
Rhodanobacter	MT1	no	17	0.8095238095238095	4.867526284725358e-6	3.616404327595814	1.1681967492547413e-4
Xanthobacter	MT1	yes	17	0.8095238095238095	3.4352136950107903e-6	3.6011107137145792	1.1551316806655548e-4
Solobacterium	MT1	no	17	0.8095238095238095	4.763339509076233e-6	3.9305189535311493	1.1431921277058906e-4
Pythium	MT1	no	17	0.8095238095238095	3.8667144112672385e-6	3.4316309560472074	9.280038650666923e-5
Porphyromonas	MT1	yes	17	0.8095238095238095	2.309967894506341e-6	3.2019219978366964	7.76754325397565e-5
Granulicatella	MT1	yes	17	0.8095238095238095	2.227664783602272e-6	3.2424426228006795	7.490789202369778e-5
Nocardia	MT1	yes	17	0.8095238095238095	2.11843851341555e-6	2.8388588916168978	7.123502808405802e-5
Turicella	MT1	no	17	0.8095238095238095	2.7210213892495815e-6	3.1659875231839094	6.530397897488362e-5
Psychrobacter	MT1	yes	17	0.8095238095238095	1.3406499925288433e-6	2.341206990407015	4.508095904785457e-5
Gemella	MT1	yes	17	0.8095238095238095	1.1256910805748782e-6	2.478155803303045	3.785270860159979e-5
Pseudoxanthomonas	MT1	no	17	0.8095238095238095	1.0137182371049735e-6	1.8610545153093303	2.4329038611716404e-5
Salmonella	MT1	yes	16	0.7619047619047619	1.0319317568600437e-4	7.10072824170784	0.0034699939231295964
Erwinia	MT1	no	16	0.7619047619047619	1.327467343278344e-4	7.1812854352441615	0.003185895554433739
Dickeya	MT1	no	16	0.7619047619047619	1.01300762580842e-4	6.814327804333071	0.002431198408015234
Citrobacter	MT1	yes	16	0.7619047619047619	5.9475383551666335e-5	6.577741601076871	0.001999930888143744
Trichosporon	MT1	yes	16	0.7619047619047619	3.078283130219804e-5	5.7230155648067225	0.0010351095103456316
Aurantimonas	MT1	yes	16	0.7619047619047619	2.1291109147677973e-5	5.097861943191131	7.15939003407873e-4
Methylopila	MT1	yes	16	0.7619047619047619	1.755099238911162e-5	4.948751227722069	5.901731052489643e-4
Trichosporon	MT1	no	16	0.7619047619047619	2.2396215323453915e-5	5.0623312251895936	5.375047694877379e-4
Variovorax	MT1	yes	16	0.7619047619047619	1.40852649800404e-5	4.677126760809463	4.7363387706110793e-4
Vibrio	MT1	no	16	0.7619047619047619	1.8460874278364097e-5	4.851855962382416	4.4305735724655115e-4
Novosphingobium	MT1	no	16	0.7619047619047619	1.793864392936448e-5	4.741169637767517	4.305239314286371e-4
Allomyces	MT1	yes	16	0.7619047619047619	1.1883488906460804e-5	4.660166559452878	3.9959652386770735e-4
Filobasidiella	MT1	yes	16	0.7619047619047619	1.0635202236287437e-5	4.5837214930199766	3.576213919752141e-4
Auricularia	MT1	yes	16	0.7619047619047619	1.0152224307826288e-5	4.48385661098021	3.413806816217948e-4
Thioalkalivibrio	MT1	yes	16	0.7619047619047619	8.731663495991876e-6	4.043773881729804	2.936126257234046e-4
Pyrenochaeta	MT1	yes	16	0.7619047619047619	8.483522796937306e-6	4.290366401461118	2.8526859800959067e-4
Rothia	MT1	yes	16	0.7619047619047619	8.045302716699162e-6	4.309590989341144	2.7053292382076e-4
Thioalkalivibrio	MT1	no	16	0.7619047619047619	1.0489733155297898e-5	4.124700330656875	2.5175153570352216e-4
Ganoderma	MT1	yes	16	0.7619047619047619	6.985466769079378e-6	4.1237903679483	2.3489467280942181e-4
Halomonas	MT1	no	16	0.7619047619047619	9.66279474772032e-6	4.104957408674542	2.3190517631975307e-4
Sinorhizobium	MT1	no	16	0.7619047619047619	9.33077701564962e-6	4.032736117710501	2.2393681595327572e-4
Filobasidiella	MT1	no	16	0.7619047619047619	8.946144202212034e-6	4.0006900417765445	2.147057039667927e-4
Pythium	MT1	yes	16	0.7619047619047619	6.2538852034866875e-6	3.955912051750951	2.1029436789580367e-4
Rhodobacter	MT1	yes	16	0.7619047619047619	6.121766364498887e-6	3.6889194948121613	2.0585171395700466e-4
Talaromyces	MT1	yes	16	0.7619047619047619	5.786093311671784e-6	3.8260938230448187	1.945643061829421e-4
Roseomonas	MT1	no	16	0.7619047619047619	7.943331255352877e-6	3.81241143855583	1.9063839017934318e-4
Arthrobacter	MT1	yes	16	0.7619047619047619	5.6527908082012246e-6	3.686721502125717	1.900818501105728e-4
Ajellomyces	MT1	yes	16	0.7619047619047619	5.2736291391690455e-6	3.8564207143929834	1.773320856161773e-4
Parvimonas	MT1	no	16	0.7619047619047619	7.178456017038854e-6	3.820985599862732	1.7228153466963939e-4
Gordonia	MT1	yes	16	0.7619047619047619	5.046025098602198e-6	3.562791893699612	1.6967862760021454e-4
Pyrenochaeta	MT1	no	16	0.7619047619047619	6.703611292163415e-6	3.735309970749884	1.608853545248916e-4
Coniophora	MT1	yes	16	0.7619047619047619	4.678032860217396e-6	3.5110447491377026	1.5730444856690756e-4
Azoarcus	MT1	no	16	0.7619047619047619	6.299735648303842e-6	3.4488785925217336	1.5119241838727938e-4
Pandoraea	MT1	yes	16	0.7619047619047619	4.291366595723566e-6	3.349725349477322	1.4430233307667962e-4
Azorhizobium	MT1	no	16	0.7619047619047619	5.652565432949889e-6	3.4303105406826657	1.356604603131457e-4
Pyrenophora	MT1	yes	16	0.7619047619047619	3.991870983170466e-6	3.5536090808540592	1.3423143499010991e-4
Phanerochaete	MT1	no	16	0.7619047619047619	5.241024408972789e-6	3.4419024762308967	1.257835565580766e-4
Exiguobacterium	MT1	no	16	0.7619047619047619	4.7891412645415075e-6	3.495102825284709	1.1493844983468434e-4
Phaeobacter	MT1	yes	16	0.7619047619047619	3.1320208469933116e-6	2.947541783849858	1.0531794601661816e-4
Nocardioides	MT1	no	16	0.7619047619047619	4.320353400299569e-6	3.043688551565547	1.0368763315566554e-4
Postia	MT1	yes	16	0.7619047619047619	2.818925329496598e-6	3.0328433906996426	9.478973486456947e-5
Hyphomicrobium	MT1	no	16	0.7619047619047619	3.835886490038032e-6	3.071951517385724	9.206052245130188e-5
Metarhizium	MT1	yes	16	0.7619047619047619	2.428918568438294e-6	2.8791824677851827	8.167529118304493e-5
Coprinopsis	MT1	yes	16	0.7619047619047619	2.4278289222925617e-6	2.9124544230429743	8.163865052847724e-5
Nitrobacter	MT1	no	16	0.7619047619047619	3.3230774374213707e-6	2.854549983317696	7.975320589637981e-5
Anaerococcus	MT1	yes	16	0.7619047619047619	2.1987647586974447e-6	2.973928048221898	7.393609412978293e-5
Gardnerella	MT1	no	16	0.7619047619047619	2.9343772861247885e-6	3.0420911140411713	7.042447860004402e-5
Dermabacter	MT1	no	16	0.7619047619047619	2.8428514516213784e-6	3.0740326127183994	6.822787654624035e-5
Peptoniphilus	MT1	yes	16	0.7619047619047619	1.8274169514778304e-6	2.7757021196565006	6.144908008206693e-5
Chromera	MT1	no	16	0.7619047619047619	2.0740277818995946e-6	2.513865574984312	4.977625945816201e-5
Brevundimonas	MT1	no	16	0.7619047619047619	2.0486352903466547e-6	2.5040537097556568	4.916684464758957e-5
Bifidobacterium	MT1	yes	16	0.7619047619047619	1.459571691922692e-6	2.40475807364384	4.907984338765366e-5
Limnobacter	MT1	yes	16	0.7619047619047619	1.3807407093663612e-6	2.25823413320214	4.642905733899926e-5
Varibaculum	MT1	no	16	0.7619047619047619	1.9245613393132893e-6	2.572156938536468	4.6189094189020706e-5
Selenomonas	MT1	yes	16	0.7619047619047619	1.2333133201523365e-6	2.0880512760966647	4.147163509402314e-5
Lachnoanaerobaculum	MT1	no	16	0.7619047619047619	7.692886151697465e-7	1.593352286222311	1.8462775687521248e-5
Weissella	MT2	yes	12	0.75	3.544751606762487e-5	3.0794144088454094	6.161615648223131e-5
Exiguobacterium	MT2	yes	12	0.75	2.8303529746972807e-5	2.9229127261752046	4.919822067537658e-5
Debaryomyces	MT2	yes	12	0.75	2.5249042812978445e-5	2.7661540529629365	4.388880084074335e-5
Microvirga	MT2	yes	12	0.75	2.249988443237349e-5	2.706318388280748	3.911011415785605e-5
Intrasporangium	MT2	yes	12	0.75	2.1740956172970132e-5	2.3689264233260916	3.779091756588683e-5
Sphingobacterium	MT2	yes	12	0.75	2.117615656292666e-5	2.7579810984996644	3.680916242436575e-5
Shinella	MT2	yes	12	0.75	1.989528271847404e-5	2.263807117572226	3.4582701109467814e-5
Agromyces	MT2	yes	12	0.75	1.8887652570806217e-5	2.602006121337389	3.283120188632142e-5
Modestobacter	MT2	yes	12	0.75	1.7633932974474843e-5	2.602243903129495	3.0651941069145355e-5
Solirubrobacter	MT2	yes	12	0.75	1.7597440212843115e-5	2.591524951019057	3.0588508028960547e-5
Subdoligranulum	MT2	yes	12	0.75	1.7233739617155518e-5	2.5250259185335846	2.9956310478818656e-5
Janthinobacterium	MT2	yes	12	0.75	1.5549829504921213e-5	2.18997725639871	2.7029276923646542e-5
Patulibacter	MT2	yes	12	0.75	1.4456123100158429e-5	2.2667776810715323	2.512815683238488e-5
Hymenobacter	MT2	yes	12	0.75	1.3736493800486592e-5	2.273288693793946	2.387727111578946e-5
Aureococcus	MT2	yes	12	0.75	1.2985665774431638e-5	2.1666853018079664	2.2572154642849904e-5
Vibrio	MT2	yes	12	0.75	1.2741199999391631e-5	1.865630301571542	2.214721537712876e-5
Citricoccus	MT2	yes	12	0.75	1.2489363788067965e-5	1.883088361827567	2.170946455207212e-5
Eikenella	MT2	yes	12	0.75	1.1807814114724e-5	2.1890308129704303	2.0524770221359055e-5
Odoribacter	MT2	yes	12	0.75	1.0669018828920154e-5	1.977049013527186	1.85452750037688e-5
Roseivivax	MT2	yes	12	0.75	1.0543086357942075e-5	1.9045007176400979	1.8326374620927412e-5
Pseudacidovorax	MT2	yes	12	0.75	1.0169757850794303e-5	1.62083588873808	1.767744148632326e-5
Thiomonas	MT2	yes	12	0.75	7.7993662281732e-6	1.0030766754451952	1.3557140902638995e-5
Citromicrobium	MT2	yes	12	0.75	7.594864983101505e-6	1.4761074904313936	1.3201669430586904e-5
Erwinia	MT2	yes	12	0.75	6.432471181700584e-6	1.294068064551809	1.1181154418351414e-5
Actinomycetospora	MT2	yes	12	0.75	6.417438177438758e-6	1.279017338480437	1.1155023505786831e-5
Acidaminococcus	MT2	no	12	0.75	4.812749195482679e-6	2.266310984736752	7.4071901557826965e-6
Catellibacterium	MT2	no	12	0.75	3.8756755053422415e-6	2.1434269197898965	5.964961871922358e-6
Pleomorphomonas	MT2	no	12	0.75	3.4117056529776827e-6	1.7796556108848505	5.2508766820603e-6
Trypanosoma	MT2	no	12	0.75	3.346965178925385e-6	1.7524367426254694	5.1512361268177805e-6
Marmoricola	MT2	no	12	0.75	3.224509685754072e-6	1.901340704598758	4.962767730336319e-6
Chroococcidiopsis	MT2	no	12	0.75	2.8128887063747525e-6	1.757026120067472	4.329251471223144e-6
Marvinbryantia	MT2	no	12	0.75	2.439330927766132e-6	1.6697040585385396	3.7543173975915937e-6
Talaromyces	MT2	no	12	0.75	2.3824637534514874e-6	1.3645098217511769	3.666794454537344e-6
Fretibacterium	MT2	no	12	0.75	2.3493626786469077e-6	1.4865072581814909	3.6158493615188996e-6
Salinispora	MT2	no	12	0.75	2.3084004603813895e-6	1.465564145316941	3.5528053657544497e-6
Thermomonas	MT2	no	12	0.75	2.2716147359737416e-6	1.2697519879828465	3.4961893143796106e-6
Paraprevotella	MT2	no	12	0.75	2.192515106175177e-6	1.6643050059528706	3.3744489170782253e-6
Lacticigenium	MT2	no	12	0.75	2.0266978131964244e-6	1.3714596037176252	3.1192433847883653e-6
Pandoraea	MT2	no	12	0.75	1.8287883913026202e-6	1.1307439108857757	2.8146456045914674e-6
Pelomonas	MT2	no	12	0.75	1.7649999673136426e-6	1.109720765235875	2.716470327419838e-6
Pannonibacter	MT2	no	12	0.75	1.7391264889412505e-6	1.0563832890948457	2.6766490596762945e-6
Periglandula	MT2	no	12	0.75	1.6975636169763592e-6	1.1942180821119839	2.6126806117976133e-6
Methylopila	MT2	no	12	0.75	1.564354653044046e-6	1.2025025118314525	2.407661799010199e-6
Alkalibacterium	MT2	no	12	0.75	1.4657573711917893e-6	0.9101926454878044	2.2559130197036715e-6
Nitrobacter	MT2	no	12	0.75	1.4611852849127607e-6	0.9896981762682555	2.248876228235461e-6
Nitratireductor	MT2	no	12	0.75	1.455477741616601e-6	0.8966274673600902	2.2400918813268997e-6
Aquamicrobium	MT2	no	12	0.75	1.4447375311631388e-6	1.1949223653454784	2.2235618736513305e-6
Trueperella	MT2	no	12	0.75	1.3776220285675364e-6	1.0821355951182174	2.1202659673129793e-6
Thiomonas	MT2	no	12	0.75	1.3588765473288728e-6	0.7652911106304322	2.0914152338846163e-6
Loktanella	MT2	no	12	0.75	1.3478421599686976e-6	1.0053293028420913	2.0744324653858755e-6
Citromicrobium	MT2	no	12	0.75	1.2850817296060653e-6	1.126718447455695	1.9778393492536e-6
Citreicella	MT2	no	12	0.75	1.270650565232136e-6	1.036765423809908	1.9556286803936097e-6
Morganella	MT2	no	12	0.75	1.2272589605312899e-6	0.8075413919239636	1.8888456725681858e-6
Dysgonomonas	MT2	no	12	0.75	1.1857007164058666e-6	0.8540985567562516	1.8248843472894068e-6
Rhodovulum	MT2	no	12	0.75	1.1826260422667226e-6	0.7792862036840192	1.8201521879578787e-6
Dehalobacter	MT2	no	12	0.75	1.1671348329923801e-6	1.002630264211184	1.7963100286893713e-6
Kaistia	MT2	no	12	0.75	1.1405099635844665e-6	0.8736728273161589	1.7553323125095198e-6
Kribbella	MT2	no	12	0.75	9.796315479760633e-7	0.6443063263645066	1.5077280913107528e-6
Acidithiobacillus	MT2	no	12	0.75	9.600783353091543e-7	0.5240063649359714	1.477634197260301e-6
Sporisorium	MT2	no	12	0.75	9.526666764899128e-7	0.3938625263441353	1.4662270858539065e-6
Azoarcus	MT2	no	12	0.75	9.025169884924166e-7	0.40732154795685316	1.3890428694814238e-6
Cryptobacterium	MT2	no	12	0.75	8.783178066205224e-7	0.6858472059245996	1.3517984724728003e-6
Myroides	MT2	no	12	0.75	8.271627597955888e-7	0.49856172349430344	1.273066931752601e-6
Amphibacillus	MT2	no	12	0.75	7.602970867422691e-7	0.33375651221523217	1.1701555322420639e-6
Microbispora	MT2	no	12	0.75	7.568099848242318e-7	0.44531040086694085	1.1647886149250881e-6
Gemmata	MT2	no	12	0.75	7.515868921480717e-7	0.32867659884612827	1.1567498746786802e-6
Sedimentibacter	MT2	no	12	0.75	5.973196513275158e-7	0.1669985975100912	9.193207585638568e-7
Renibacterium	MT2	no	12	0.75	5.580636989342416e-7	0.08213606086375434	8.589028368495356e-7
Geobacter	MT2	no	12	0.75	4.908734895054858e-7	-0.011772264241032815	7.554919509648528e-7
Hydrocarboniphaga	MT2	no	12	0.75	4.837884986598098e-7	-0.3730638753744148	7.445876066256216e-7
Azotobacter	MT2	no	12	0.75	3.7807543487290294e-7	-0.30321850102992975	5.818870931322163e-7
Salmonella	MT1	no	15	0.7142857142857143	1.538223356952941e-4	6.687235268835241	0.003691705848326058
Rahnella	MT1	no	15	0.7142857142857143	3.916322483607029e-5	5.544015626581247	9.39909705005553e-4
Rhodopseudomonas	MT1	yes	15	0.7142857142857143	2.3380502275172463e-5	4.784140543331229	7.861973456600336e-4
Novosphingobium	MT1	yes	15	0.7142857142857143	2.1209426254318093e-5	4.640021676644731	7.131923184483475e-4
Aurantimonas	MT1	no	15	0.7142857142857143	2.6945905242008344e-5	4.5503308925174855	6.466964340433253e-4
Methylopila	MT1	no	15	0.7142857142857143	2.2632067341330404e-5	4.528517296015476	5.43165171599034e-4
Herbaspirillum	MT1	yes	15	0.7142857142857143	1.3672735291886386e-5	4.331566968406511	4.597620730247571e-4
Roseomonas	MT1	yes	15	0.7142857142857143	1.0914617429682349e-5	4.097254570615743	3.6701706195692513e-4
Achromobacter	MT1	yes	15	0.7142857142857143	1.0712517678667422e-5	3.940311756457844	3.6022121617326915e-4
Aerococcus	MT1	no	15	0.7142857142857143	1.370607505053902e-5	4.358759916947349	3.289431095488088e-4
Phanerochaete	MT1	yes	15	0.7142857142857143	7.789380276293e-6	3.9555296311438086	2.6192722574917403e-4
Alternaria	MT1	yes	15	0.7142857142857143	7.452309742662945e-6	3.7322095665145025	2.5059282601210914e-4
Asticcacaulis	MT1	no	15	0.7142857142857143	1.019990294475771e-5	3.7706836106219814	2.447956675687912e-4
Janthinobacterium	MT1	yes	15	0.7142857142857143	7.227365213396839e-6	3.6626899789809935	2.4302879724367869e-4
Pestalotiopsis	MT1	yes	15	0.7142857142857143	7.216108880887184e-6	3.8654914621391288	2.4265028960356033e-4
Trametes	MT1	yes	15	0.7142857142857143	6.590632477821137e-6	3.733292918163408	2.216178976525245e-4
Auricularia	MT1	no	15	0.7142857142857143	8.937431886448809e-6	3.6593622435741597	2.1449661009944124e-4
Rhodanobacter	MT1	yes	15	0.7142857142857143	6.2221048069859734e-06	3.474799680185467	0.00020922571406284401
Brevibacterium	MT1	yes	15	0.7142857142857143	5.94233231995834e-6	3.372131656555195	1.9981802965550767e-4
Trametes	MT1	no	15	0.7142857142857143	7.959563472092507e-6	3.624350053794109	1.9102796019333446e-4
Sordaria	MT1	yes	15	0.7142857142857143	5.502783679195536e-6	3.5080285541363194	1.8503768103044193e-4
Reticulomyxa	MT1	no	15	0.7142857142857143	7.682017732082582e-6	3.397731868808802	1.8436691693884713e-4
Ajellomyces	MT1	no	15	0.7142857142857143	7.160288329349761e-6	3.426766744876583	1.7184551373295798e-4
Wolfiporia	MT1	yes	15	0.7142857142857143	4.732864816051816e-6	3.4387499202121887	1.59148238645795e-4
Magnaporthe	MT1	yes	15	0.7142857142857143	4.095545163968078e-6	3.183501243647354	1.3771760328526727e-4
Sordaria	MT1	no	15	0.7142857142857143	5.7283597214384225e-6	3.1968074726534215	1.374795083520281e-4
Brucella	MT1	yes	15	0.7142857142857143	4.084525189548029e-6	2.949709752733574	1.3734704346853122e-4
Nitrobacter	MT1	yes	15	0.7142857142857143	4.06189269939566e-6	2.889423687105001	1.3658599892491747e-4
Xanthobacter	MT1	no	15	0.7142857142857143	5.643221871347111e-6	3.085342532352843	1.3543621666961206e-4
Amycolatopsis	MT1	no	15	0.7142857142857143	5.234535987784092e-6	2.880453378562745	1.2562783572377483e-4
Dolosigranulum	MT1	no	15	0.7142857142857143	5.200625594958863e-6	3.26925170052025	1.2481399295545336e-4
Mortierella	MT1	yes	15	0.7142857142857143	3.6863885908653923e-6	2.961111783693464	1.2395922427583625e-4
Mixia	MT1	yes	15	0.7142857142857143	3.659436786102406e-6	3.1118952062973766	1.2305293761372685e-4
Cladosporium	MT1	no	15	0.7142857142857143	4.98860398838884e-6	3.1214875283611483	1.197255160355831e-4
Cyberlindnera	MT1	yes	15	0.7142857142857143	3.4783019011883033e-6	2.926949539518471	1.1696206052093125e-4
Guignardia	MT1	yes	15	0.7142857142857143	3.4302375056242982e-6	2.8465808784990325	1.1534583774827929e-4
Aureobasidium	MT1	no	15	0.7142857142857143	4.471156004199383e-6	2.9575561454314014	1.0730686603392934e-4
Desulfovibrio	MT1	no	15	0.7142857142857143	4.229657443975222e-6	2.7849453492620624	1.0151094801518396e-4
Dictyostelium	MT1	yes	15	0.7142857142857143	2.9809365206704482e-6	2.7915059388987427	1.0023755488866523e-4
Acetobacter	MT1	yes	15	0.7142857142857143	2.9166448891620313e-6	2.6875849547063106	9.807567190406637e-5
Mycosphaerella	MT1	yes	15	0.7142857142857143	2.7917697280723328e-6	2.7725853486233896	9.387659529603974e-5
Bipolaris	MT1	no	15	0.7142857142857143	3.6643174687645964e-6	2.8472346280779126	8.794289963427885e-5
Heterobasidion	MT1	yes	15	0.7142857142857143	2.485428307761715e-6	2.614094615805313	8.357549873791818e-5
Rhizoctonia	MT1	yes	15	0.7142857142857143	2.4547106759417954e-6	2.5829667181507565	8.254258163812483e-5
Phaeobacter	MT1	no	15	0.7142857142857143	3.4088174231230214e-6	2.502513876036304	8.181094871519374e-5
Alcaligenes	MT1	no	15	0.7142857142857143	3.3757954099162378e-6	2.747913016928834	8.101842688325076e-5
Gardnerella	MT1	yes	15	0.7142857142857143	2.2376954147406086e-6	2.662256619560777	7.524518398960346e-5
Cercospora	MT1	yes	15	0.7142857142857143	2.2068907478209447e-6	2.519054757183538	7.420934023051114e-5
Pseudogymnoascus	MT1	yes	15	0.7142857142857143	2.1952754351828646e-6	2.5188940586260453	7.381876145433287e-5
Ruminococcus	MT1	no	15	0.7142857142857143	3.031229056101229e-6	2.8151022644135355	7.274890205926793e-5
Nocardia	MT1	no	15	0.7142857142857143	2.4402182384528567e-6	2.197255583904677	5.8564758501218896e-5
Betapapillomavirus	MT1	no	15	0.7142857142857143	2.4086057546194907e-6	2.3994381763816484	5.7806065097427864e-5
Podospora	MT1	yes	15	0.7142857142857143	1.6722106044855565e-6	2.208784977235223	5.6230081080300794e-5
Alicycliphilus	MT1	yes	15	0.7142857142857143	1.5849400271211228e-6	2.0505451340277863	5.329550356478716e-5
Stereum	MT1	no	15	0.7142857142857143	2.0535963377008125e-6	2.3476153245159574	4.928590880981531e-5
Negativicoccus	MT1	no	15	0.7142857142857143	2.011028559538077e-6	2.3497194740317653	4.8264290493572154e-5
Claviceps	MT1	no	15	0.7142857142857143	1.9721043188211484e-6	2.189235274041746	4.733011636049316e-5
Parastagonospora	MT1	yes	15	0.7142857142857143	1.3534937514874348e-6	2.08050439549106	4.551284580044434e-5
Collinsella	MT1	no	15	0.7142857142857143	1.8821767408519608e-6	2.328996562420762	4.517187214963761e-5
Strigomonas	MT1	yes	15	0.7142857142857143	1.2980786549542523e-6	1.783510109514241	4.36494469182849e-5
Luteimonas	MT1	no	15	0.7142857142857143	1.6088437561346419e-6	1.811259678663501	3.8611934194851935e-5
Slackia	MT1	no	15	0.7142857142857143	1.3853936899595193e-6	1.9560406472893614	3.3249176488834465e-5
Psychrobacter	MT1	no	15	0.7142857142857143	1.3092733389402622e-6	1.5142463779869475	3.142230301324843e-5
Alloscardovia	MT1	no	15	0.7142857142857143	1.224074175370981e-6	1.7459200273640054	2.937753981940215e-5
Megasphaera	MT1	no	15	0.7142857142857143	1.0643546266607324e-6	1.7132084717709815	2.554430201683989e-5
Limnobacter	MT1	no	15	0.7142857142857143	1.0624852576574278e-6	1.5737498891924255	2.5499437527876147e-5
Leuconostoc	MT1	no	15	0.7142857142857143	9.663311498011115e-7	1.4625888483677911	2.3191757822525024e-5
Anoxybacillus	MT1	no	15	0.7142857142857143	7.377732778233352e-7	1.2323580723235559	1.7706413780339033e-5
Mobiluncus	MT2	yes	11	0.6875	2.143032544757691e-5	2.28659551871852	3.72509679866976e-5
Yarrowia	MT2	no	11	0.6875	2.334385048829597e-5	3.456900329294161	3.592797640426956e-5
Pseudoclavibacter	MT2	yes	11	0.6875	1.8789373352280806e-5	2.045531362769158	3.266036938860675e-5
Microlunatus	MT2	yes	11	0.6875	1.824787418609638e-5	1.7943825654202308	3.171911592263849e-5
Phenylobacterium	MT2	yes	11	0.6875	1.585317506988643e-5	1.978559163311627	2.755656317308162e-5
Orpinomyces	MT2	yes	11	0.6875	1.5571740465339818e-5	1.9616556896746065	2.7067363348750437e-5
Catellibacterium	MT2	yes	11	0.6875	1.5566013029429233e-5	2.005946653595975	2.705740771217959e-5
Segetibacter	MT2	yes	11	0.6875	1.55220396417302e-5	2.038969439201126	2.698097157678583e-5
Saccharopolyspora	MT2	yes	11	0.6875	1.4681828733719057e-5	2.016517105000061	2.552048654061779e-5
Empedobacter	MT2	yes	11	0.6875	1.3610418808692811e-5	2.0581033331859677	2.3658122998103533e-5
Pseudozyma	MT2	yes	11	0.6875	1.3203084203567352e-5	1.701568468276859	2.2950079232155117e-5
Albugo	MT2	yes	11	0.6875	1.3161589541752504e-5	1.8402223885062028	2.28779517078828e-5
Elizabethkingia	MT2	yes	11	0.6875	1.2625524637967681e-5	1.9792038051630747	2.194614427366866e-5
Dechloromonas	MT2	yes	11	0.6875	1.2582333350666282e-5	1.4827526550640013	2.1871067613516936e-5
Physarum	MT2	yes	11	0.6875	1.2437427100165559e-5	1.6964305069066283	2.161918631980167e-5
Epilithonimonas	MT2	yes	11	0.6875	1.2371673116093231e-5	1.8894527262146128	2.150489036280989e-5
Carnobacterium	MT2	yes	11	0.6875	1.196772894694385e-5	1.4730398584461135	2.0802739975490498e-5
Ornithinimicrobium	MT2	yes	11	0.6875	1.1700444846324161e-5	1.6845656372384292	2.033813706967401e-5
Ramlibacter	MT2	yes	11	0.6875	1.1555032549923062e-5	1.4148048638885427	2.0085376148643667e-5
Filobasidiella	MT2	yes	11	0.6875	1.0595954213910128e-5	1.356370785635103	1.841827144326027e-5
Actinomadura	MT2	yes	11	0.6875	9.415952106804752e-6	1.5777753683076163	1.6367149036204704e-5
Betapapillomavirus	MT2	yes	11	0.6875	9.16958434183672e-6	1.3491442009933272	1.593890366269284e-5
Oceanicola	MT2	yes	11	0.6875	9.00602907195349e-6	1.5301899490056783	1.5654605967943422e-5
Sanguibacter	MT2	yes	11	0.6875	8.838139227943769e-6	1.4885321256534718	1.53627737594314e-5
Pasteurella	MT2	yes	11	0.6875	8.750566858738647e-6	1.5754243523815425	1.5210552295050974e-5
Agaricus	MT2	no	11	0.6875	9.823739699142369e-6	2.4996807734040214	1.5119488890208245e-5
Methylopila	MT2	yes	11	0.6875	8.655973739998518e-6	1.5585863362952552	1.504612710950864e-5
Hoeflea	MT2	yes	11	0.6875	8.058042566432876e-6	1.3679454247885032	1.400678148411308e-5
Acidithiobacillus	MT2	yes	11	0.6875	6.50698029797691e-6	1.0938150516777942	1.131066886328675e-5
Rubrobacter	MT2	yes	11	0.6875	6.008459925753076e-6	1.117218198675238	1.0444122693847858e-5
Duganella	MT2	yes	11	0.6875	5.634162166912063e-6	1.0833543984933287	9.793504770840265e-6
Trichophyton	MT2	no	11	0.6875	3.4121831267666386e-6	1.4260338911986645	5.251611550844346e-6
Actinomycetospora	MT2	no	11	0.6875	3.1072870496087594e-6	1.4039959076903807	4.782353102184607e-6
Cellvibrio	MT2	no	11	0.6875	2.0075309740289666e-6	1.0733076906567751	3.089744149188904e-6
Aureimonas	MT2	no	11	0.6875	1.9987236534343875e-6	1.111081781461468	3.0761890072612456e-6
Gryllotalpicola	MT2	no	11	0.6875	1.8965999585430521e-6	1.171481999117748	2.9190128078072477e-6
Yaniella	MT2	no	11	0.6875	1.7554887556952058e-6	0.8947985776569863	2.7018318432171336e-6
Candidatus Stoquefichus	MT2	no	11	0.6875	1.5254335286734e-6	0.887168106704918	2.347759203304434e-6
Roseivivax	MT2	no	11	0.6875	1.4335686307485212e-6	0.8775035628281065	2.206372079244482e-6
Coniosporium	MT2	no	11	0.6875	1.4159398008276147e-6	0.6930423059816639	2.179239957842712e-6
Aliihoeflea	MT2	no	11	0.6875	1.3396370006456356e-6	0.440852608561733	2.061804095841612e-6
Macrophomina	MT2	no	11	0.6875	1.3173328196564666e-6	0.6333583022346743	2.027476250540461e-6
Leptothrix	MT2	no	11	0.6875	1.2645083557570864e-6	0.5019801109494277	1.9461753488962926e-6
Actinokineospora	MT2	no	11	0.6875	1.2513616107116488e-6	0.46296502574226644	1.9259414998994337e-6
Brevibacillus	MT2	no	11	0.6875	1.2136115677711623e-6	0.47778112607557155	1.8678412883381078e-6
Kineosphaera	MT2	no	11	0.6875	1.1734519553801683e-6	0.7213725135885252	1.8060325645754339e-6
Donghicola	MT2	no	11	0.6875	1.148178651361287e-6	0.5685358551342288	1.7671350111960736e-6
Actinomadura	MT2	no	11	0.6875	1.115673151583632e-6	0.5430258266245268	1.7171065538254222e-6
Aminobacter	MT2	no	11	0.6875	1.1086809793560065e-6	0.24154355392478624	1.7063450644586756e-6
Kutzneria	MT2	no	11	0.6875	1.0219910031819128e-6	0.6178233619437954	1.5729225418962084e-6
Sandarakinorhabdus	MT2	no	11	0.6875	1.0035645149322494e-6	0.2940919651427946	1.5445627631450816e-6
Providencia	MT2	no	11	0.6875	9.861275475257024e-7	0.4578425670885922	1.5177259328690079e-6
Thermomyces	MT2	no	11	0.6875	9.847704757597185e-7	0.18723143373257975	1.5156372953320422e-6
Patulibacter	MT2	no	11	0.6875	9.796753804058228e-7	0.3457651218210618	1.5077955527821553e-6
Emiliania	MT2	no	11	0.6875	9.740612452058996e-7	0.4732845660829028	1.4991549680982212e-6
Oceaniovalibus	MT2	no	11	0.6875	9.476475814357205e-7	0.32779610331813763	1.4585023135945819e-6
Methylophilus	MT2	no	11	0.6875	9.403485339051491e-7	0.17200297927005825	1.447268519598879e-6
Naegleria	MT2	no	11	0.6875	9.338005826152401e-7	0.2657138800336899	1.4371907203275845e-6
Kineococcus	MT2	no	11	0.6875	8.597195865008782e-7	0.2733045741739789	1.323174385201722e-6
Spirosoma	MT2	no	11	0.6875	8.543782997508344e-7	0.1772639596603863	1.3149537352099726e-6
Tetrasphaera	MT2	no	11	0.6875	7.669318312446928e-7	0.3884864476983432	1.1803669129245674e-6
Saccharothrix	MT2	no	11	0.6875	7.467406658904471e-7	0.051318474257853804	1.1492911607565282e-6
Legionella	MT2	no	11	0.6875	6.881997307315509e-7	0.13273232926064382	1.0591921713834076e-6
Pseudochrobactrum	MT2	no	11	0.6875	6.733727420499223e-7	-0.15544672735230172	1.0363722985536443e-6
Arcobacter	MT2	no	11	0.6875	5.634479438286245e-7	-0.1504513050336284	8.671896027203668e-7
Segniliparus	MT2	no	11	0.6875	5.398484475458045e-7	-0.030872140407848296	8.308681678299698e-7
Brucella	MT2	no	11	0.6875	5.233610592882936e-7	-0.20653668711811624	8.054928126981814e-7
Schizophyllum	MT2	no	11	0.6875	4.3613509021237934e-7	-0.2522725411171601	6.712453559484806e-7
Pontibacter	MT2	no	11	0.6875	4.1468428805525947e-7	-0.42841132556697786	6.382309261250863e-7
Erwinia	MT1	yes	14	0.6666666666666666	2.8700907174080136e-4	6.95681399544653	0.0096510232212838
Rahnella	MT1	yes	14	0.6666666666666666	6.606081415404759e-5	5.665240977315428	0.002221373866514589
Magnetospirillum	MT1	yes	14	0.6666666666666666	5.369769075919534e-5	5.323806687610477	0.0018056490594636414
Pectobacterium	MT1	yes	14	0.6666666666666666	4.0634225555950644e-5	5.096312124951827	0.0013663744216891017
Pectobacterium	MT1	no	14	0.6666666666666666	3.0332001704897942e-5	4.7882791841994425	7.279620841749669e-4
Afipia	MT1	yes	14	0.6666666666666666	1.848641341221589e-5	3.9183092927545147	6.216277556573993e-4
Inquilinus	MT1	yes	14	0.6666666666666666	1.839262031824096e-5	4.017250428960051	6.184738507217198e-4
Sodalis	MT1	yes	14	0.6666666666666666	1.6052683943828095e-05	4.478457814725303	5.397906922110378e-4
Aureococcus	MT1	yes	14	0.6666666666666666	1.5265338244637367e-5	3.963051610839241	5.13315251626602e-4
Salinarimonas	MT1	yes	14	0.6666666666666666	1.3691214115739046e-5	3.7906519704866497	4.6038344557239937e-4
Photobacterium	MT1	no	14	0.6666666666666666	1.7943592032253548e-5	3.899335625730113	4.3064268492624274e-4
Inquilinus	MT1	no	14	0.6666666666666666	1.618445424285119e-5	3.734522773140469	3.884237234484219e-4
Proteus	MT1	no	14	0.6666666666666666	1.5675572028200647e-5	4.185560891022794	3.762106502335155e-4
Allomyces	MT1	no	14	0.6666666666666666	1.3199504040587993e-5	3.6599858178916183	3.167855047928055e-4
Schizophyllum	MT1	no	14	0.6666666666666666	1.2975819067087956e-5	3.6370116017463396	3.114171093571223e-4
Citreicella	MT1	yes	14	0.6666666666666666	8.133488026695476e-6	3.418305977085042	2.7349826031478953e-4
Zymoseptoria	MT1	yes	14	0.6666666666666666	8.03466504054771e-6	3.532079626957321	2.7017521924042924e-4
Rubrivivax	MT1	yes	14	0.6666666666666666	7.96800309113335e-6	3.3900269781349492	2.67933631481994e-4
Hyphomicrobium	MT1	yes	14	0.6666666666666666	7.384522507983872e-6	3.1608257591535973	2.4831339919111593e-4
Ganoderma	MT1	no	14	0.6666666666666666	9.602022012562722e-6	3.379075457962889	2.3044664261080914e-4
Rubrivivax	MT1	no	14	0.6666666666666666	8.867036533660213e-6	3.0554930316092714	2.1280713545708874e-4
Desulfovibrio	MT1	yes	14	0.6666666666666666	6.056419131826935e-6	2.878960852472915	2.0365433512107293e-4
Cladosporium	MT1	yes	14	0.6666666666666666	5.7769834833509616e-6	3.1220724173026766	1.9425797731280255e-4
Ustilago	MT1	no	14	0.6666666666666666	7.733722692118038e-6	3.116866136210336	1.8560782582563242e-4
Methyloversatilis	MT1	yes	14	0.6666666666666666	5.357452949906068e-6	2.987222321271313	1.8015076148245827e-4
Pyrenophora	MT1	no	14	0.6666666666666666	7.325035339716993e-6	3.244085608557627	1.7579940962797103e-4
Hoeflea	MT1	yes	14	0.6666666666666666	5.044962456300432e-6	2.9236958972495746	1.696428949821894e-4
Pandoraea	MT1	no	14	0.6666666666666666	6.5396092231216646e-6	2.8735174393876175	1.56949337075395e-4
Rhodovulum	MT1	no	14	0.6666666666666666	6.500698267559599e-6	2.810768442863073	1.5601548178342372e-4
Bipolaris	MT1	yes	14	0.6666666666666666	4.630873841081693e-6	2.8630594513892307	1.5571867015923873e-4
Methylosinus	MT1	yes	14	0.6666666666666666	4.221461092930192e-6	2.634074578152314	1.4195167695747632e-4
Zymoseptoria	MT1	no	14	0.6666666666666666	5.686128324692112e-6	2.9391996862745855	1.3646596312371894e-4
Gluconacetobacter	MT1	yes	14	0.6666666666666666	4.015496914210012e-6	2.6526074688793555	1.3502588517143736e-4
Methyloversatilis	MT1	no	14	0.6666666666666666	5.519270751099232e-6	2.798059810197833	1.3246141412577277e-4
Thermomyces	MT1	yes	14	0.6666666666666666	3.7226008416851295e-6	2.7495108699896282	1.2517690450955323e-4
Neurospora	MT1	yes	14	0.6666666666666666	3.7077675623903125e-6	2.668405617848391	1.2467811775673815e-4
Saprolegnia	MT1	no	14	0.6666666666666666	5.1699738132025334e-6	2.8166902602664967	1.2407835621284396e-4
Methylocystis	MT1	yes	14	0.6666666666666666	3.621069945726122e-6	2.5627230656770257	1.2176280672987378e-4
Aggregatibacter	MT1	yes	14	0.6666666666666666	3.591895016742304e-6	2.7178910541501935	1.2078176485759312e-4
Macrophomina	MT1	yes	14	0.6666666666666666	3.3968934308666144e-6	2.6768513798311644	1.1422460336419943e-4
Verticillium	MT1	no	14	0.6666666666666666	4.64127168166783e-6	2.636642565081449	1.113896088850472e-4
Magnaporthe	MT1	no	14	0.6666666666666666	4.572612266033893e-6	2.793170051258478	1.0974179639349491e-4
Hyphochytrium	MT1	yes	14	0.6666666666666666	3.162402613749394e-6	2.6509768446685995	1.0633956925203764e-4
Kaistia	MT1	no	14	0.6666666666666666	4.390833708892241e-6	2.4673188895047544	1.0537914672063185e-4
Mitsuaria	MT1	yes	14	0.6666666666666666	3.099079678844515e-6	2.51179088977473	1.0421025984902776e-4
Finegoldia	MT1	yes	14	0.6666666666666666	3.0450930124110515e-6	2.7303013971670667	1.0239489363698133e-4
Clostridium	MT1	yes	14	0.6666666666666666	3.0065845830066215e-6	2.657382631232492	1.0110000165275528e-4
Kwoniella	MT1	no	14	0.6666666666666666	4.1668191724246415e-6	2.7268773521526706	1.0000284183844828e-4
Capsaspora	MT1	yes	14	0.6666666666666666	2.956411980372826e-6	2.5715659737816523	9.941288789654515e-5
Ceriporiopsis	MT1	yes	14	0.6666666666666666	2.929500077106352e-6	2.4976854590704223	9.85079429699672e-5
Salpingoeca	MT1	yes	14	0.6666666666666666	2.8286716307954418e-6	2.4636591173151765	9.511746589964181e-5
Chromera	MT1	yes	14	0.6666666666666666	2.8261583465118277e-6	2.456885790795858	9.503295371040777e-5
Saitoella	MT1	yes	14	0.6666666666666666	2.716649807917984e-6	2.5207286205817003	9.135059815806308e-5
Hoeflea	MT1	no	14	0.6666666666666666	3.7234831539599875e-6	2.291415807484071	8.936286445972992e-5
Pseudonocardia	MT1	no	14	0.6666666666666666	3.6788278358276474e-6	2.4885741608230227	8.829114559417726e-5
Emiliania	MT1	no	14	0.6666666666666666	3.6361521786622514e-6	2.4600652395451688	8.726693820305604e-5
Trichophyton	MT1	yes	14	0.6666666666666666	2.5440666281622267e-6	2.4074337047764196	8.554728237670679e-5
Hortaea	MT1	yes	14	0.6666666666666666	2.4257138385635725e-6	2.2861406967289084	8.156752830903092e-5
Albugo	MT1	no	14	0.6666666666666666	3.308037723550159e-6	2.4740358437368988	7.939225571704119e-5
Micrococcus	MT1	yes	14	0.6666666666666666	2.250079098344288e-6	2.3102182850449178	7.566160015826059e-5
Punctularia	MT1	yes	14	0.6666666666666666	2.133884103546959e-6	2.2849623481533605	7.175440452090904e-5
Trichophyton	MT1	no	14	0.6666666666666666	2.9825407147945067e-6	2.241648504331512	7.158039142955435e-5
Alcaligenes	MT1	yes	14	0.6666666666666666	2.002269109850926e-6	2.2341644692154525	6.732869298250627e-5
Mogibacterium	MT1	no	14	0.6666666666666666	2.5803446247258714e-6	2.1796626293534853	6.192776425308586e-5
Thermomyces	MT1	no	14	0.6666666666666666	2.55141037363366e-6	2.038940463344883	6.123334790911847e-5
Pseudoalteromonas	MT1	no	14	0.6666666666666666	2.4766715743915947e-6	2.173298434082983	5.943963140486933e-5
Pseudogymnoascus	MT1	no	14	0.6666666666666666	2.412035039055e-6	2.1003759168783214	5.7888367250420916e-5
Ochrobactrum	MT1	no	14	0.6666666666666666	2.3650074181500466e-6	1.973724440818662	5.675971358420963e-5
Methylocystis	MT1	no	14	0.6666666666666666	2.1833834313101698e-6	2.009092211639684	5.2400773568233904e-5
Fomitopsis	MT1	yes	14	0.6666666666666666	1.442146570285775e-6	1.9672245184445145	4.849390283695409e-5
Epichloe	MT1	yes	14	0.6666666666666666	1.411604377632313e-6	2.022857136659554	4.7466885088909915e-5
Methylibium	MT1	no	14	0.6666666666666666	1.918753718518446e-6	1.6903954733591424	4.6049712430472634e-5
Symbiodinium	MT1	yes	14	0.6666666666666666	1.1520731726936635e-6	1.7868275029191696	3.873983799482813e-5
Capnocytophaga	MT1	yes	14	0.6666666666666666	1.061195975486375e-6	1.7254223483750444	3.5683983574572026e-5
Pseudogulbenkiania	MT1	no	14	0.6666666666666666	1.3241262603636341e-6	1.453518014332786	3.177877021052209e-5
Pasteurella	MT1	no	14	0.6666666666666666	1.2666611758853698e-6	1.5988292962947461	3.0399619468310017e-5
Lautropia	MT1	yes	14	0.6666666666666666	7.661401403108431e-7	1.3944506274833024	2.5762378311077043e-5
Leptotrichia	MT1	yes	14	0.6666666666666666	6.96593994074269e-7	1.241690825823139	2.342380598578786e-5
Actinobaculum	MT1	yes	14	0.6666666666666666	5.372824021278281e-7	1.0715176556426933	1.8066763213692738e-5
Geobacillus	MT1	no	14	0.6666666666666666	7.471566025318318e-7	1.0115487877549798	1.7931611730601072e-5
Pleomorphomonas	MT2	yes	10	0.625	4.499295752019936e-5	2.244061031843574	7.820838858988476e-5
Methanobrevibacter	MT2	yes	10	0.625	3.170466925334513e-5	2.3204013251368134	5.511020456848601e-5
Cellvibrio	MT2	yes	10	0.625	2.9610134330262187e-5	1.8969929421624234	5.146940809259279e-5
Akkermansia	MT2	yes	10	0.625	2.9603342295222278e-5	2.2823560480703367	5.145760193125123e-5
Polyomavirus	MT2	yes	10	0.625	2.866200215009349e-5	1.97684490230763	4.982133039181221e-5
Helcococcus	MT2	yes	10	0.625	2.0727003378418503e-5	2.0010506103761014	3.602842808889497e-5
Barnesiella	MT2	yes	10	0.625	1.8869542367186683e-5	1.916397826525914	3.2799722074364564e-5
Caldimonas	MT2	yes	10	0.625	1.841669826007214e-5	1.4696001123211524	3.20125720435191e-5
Desulfovibrio	MT2	yes	10	0.625	1.4324689969424143e-5	1.6714282327049763	2.489969500349894e-5
Cellulosimicrobium	MT2	yes	10	0.625	1.4297313635966953e-5	1.6407591506217887	2.485210846900129e-5
Clavibacter	MT2	yes	10	0.625	1.316248933112589e-5	1.3512582465228036	2.2879515754365657e-5
Thermomonas	MT2	yes	10	0.625	1.3109126203442612e-5	1.4303165905566606	2.2786758032796637e-5
Tsukamurella	MT2	yes	10	0.625	1.1083949486060653e-5	1.2991555056515072	1.9266522502489722e-5
Rhizophagus	MT2	yes	10	0.625	1.1010309262866941e-5	1.5855583859775326	1.9138518398985433e-5
Terracoccus	MT2	yes	10	0.625	1.0996063822678031e-5	1.3752362460995609	1.9113756458821172e-5
Toxoplasma	MT2	yes	10	0.625	1.0325333750207247e-5	0.9495235983036708	1.794786915027591e-5
Lysobacter	MT2	yes	10	0.625	1.015619737115251e-5	1.3415059544728707	1.7653870169394062e-5
Conexibacter	MT2	yes	10	0.625	9.695869225114883e-6	1.3910193726780413	1.6853711110990103e-5
Kineosphaera	MT2	yes	10	0.625	8.477948339156836e-6	1.2549511851262283	1.4736676908960131e-5
Chelatococcus	MT2	yes	10	0.625	8.174622977794205e-6	1.1133936311633896	1.4209425778158923e-5
Butyricimonas	MT2	yes	10	0.625	7.574799627862389e-6	1.132077432611509	1.3166791103261339e-5
Anaerotruncus	MT2	yes	10	0.625	7.0626079760647295e-6	1.1146496412653915	1.2276481020437763e-5
Verminephrobacter	MT2	yes	10	0.625	7.0465593058798975e-6	1.016418509783323	1.2248584640574253e-5
Photobacterium	MT2	no	10	0.625	7.48510993493792e-6	1.8986954852045685	1.1520158307244366e-5
Trichoderma	MT2	yes	10	0.625	5.892647926779031e-6	0.5897464930833014	1.0242814082048618e-5
Limnobacter	MT2	yes	10	0.625	5.870776275273781e-6	0.8979055006732635	1.0204795985121844e-5
C2likevirus	MT2	no	10	0.625	5.273277143648468e-6	1.332711548894076	8.115977991084453e-6
Moraxella	MT2	yes	10	0.625	4.482711444496747e-6	0.46462188711897273	7.792011414900467e-6
Pyrenophora	MT2	no	10	0.625	3.5809218502412085e-6	1.043888151539792	5.511313388744672e-6
Cercospora	MT2	no	10	0.625	3.3896291452296877e-6	1.0793181149402593	5.216899243340141e-6
Silanimonas	MT2	no	10	0.625	2.9128958960863436e-6	0.9838003260732822	4.483170206866899e-6
Sanguibacter	MT2	no	10	0.625	2.67792948557367e-6	0.8158191757235054	4.121538878867784e-6
Neosartorya	MT2	no	10	0.625	2.402676015241991e-6	0.9022840195547985	3.6979026757389078e-6
Granulibacter	MT2	no	10	0.625	2.140145201230099e-6	0.7725025735389411	3.2938476165299733e-6
Ramlibacter	MT2	no	10	0.625	2.110380238071209e-6	0.7300459456392525	3.248037055218217e-6
Synechocystis	MT2	no	10	0.625	2.090947384149296e-6	0.7455775284638434	3.2181284025079814e-6
Enterorhabdus	MT2	no	10	0.625	1.6595538928295104e-6	0.7354608889414719	2.5541807309418196e-6
Oligella	MT2	no	10	0.625	1.622839592994002e-6	0.7591224316129601	2.4976746074618576e-6
Magnaporthe	MT2	no	10	0.625	1.5726193119234307e-6	0.10158239789761131	2.4203817429353342e-6
Roseovarius	MT2	no	10	0.625	1.4025748379318174e-6	0.3538293979151816	2.1586702548365654e-6
Rubellimicrobium	MT2	no	10	0.625	1.3367520160543163e-6	0.4971213552983319	2.0573638832736136e-6
Cecembia	MT2	no	10	0.625	1.15383365904117e-6	0.12067486183127886	1.7758385017616366e-6
Neofusicoccum	MT2	no	10	0.625	1.1226729770299235e-6	0.09614159714963606	1.7278798220827071e-6
Setosphaeria	MT2	no	10	0.625	1.0366222777133578e-6	0.028341813667813687	1.595441195637317e-6
Martelella	MT2	no	10	0.625	9.72785739538698e-7	0.18432204539557115	1.4971918670435041e-6
Trametes	MT2	no	10	0.625	9.520883848767952e-7	-0.1583269105930413	1.4653370507056222e-6
Thermoanaerobacterium	MT2	no	10	0.625	9.40757926330198e-7	0.07396210081933041	1.4478986059419445e-6
Paenisporosarcina	MT2	no	10	0.625	9.33553177080987e-7	0.0760619594719034	1.4368099442340522e-6
Edwardsiella	MT2	no	10	0.625	9.334176948812782e-7	-0.02974382452999788	1.436601426737045e-6
Oligotropha	MT2	no	10	0.625	9.196406714908818e-7	0.07205937229249443	1.4153975310241503e-6
Auricularia	MT2	no	10	0.625	8.559239305361022e-7	-0.11031317808384301	1.3173325795403308e-6
Zymoseptoria	MT2	no	10	0.625	8.515467311916068e-7	-0.2511949185662079	1.3105957340124406e-6
Thermocrispum	MT2	no	10	0.625	8.28947727184845e-7	0.1282211585266278	1.2758141334739169e-6
Ketogulonicigenium	MT2	no	10	0.625	8.048913330857751e-7	-0.03222247121497958	1.2387894977996724e-6
Jonesia	MT2	no	10	0.625	8.045622151271506e-7	0.06346020830163304	1.2382829600175866e-6
Tolypothrix	MT2	no	10	0.625	7.868686430326649e-7	-0.06474915494285238	1.211051195444872e-6
Elioraea	MT2	no	10	0.625	7.654174995407175e-7	-0.3052809325365205	1.1780362402809974e-6
Enorma	MT2	no	10	0.625	7.332915615159658e-7	-0.010031325289197483	1.1285919575609292e-6
Aestuariimicrobium	MT2	no	10	0.625	7.202642124730073e-7	0.09855099778157564	1.1085418681697097e-6
Gluconobacter	MT2	no	10	0.625	6.624158995015253e-7	-0.2021752321837612	1.019508877468015e-6
Myxococcus	MT2	no	10	0.625	6.504878166539742e-7	-0.17508648250992012	1.0011506430666317e-6
Sporichthya	MT2	no	10	0.625	6.406848725887038e-7	-0.2910627457226443	9.860631602520037e-7
Methylotenera	MT2	no	10	0.625	6.341903031218313e-7	-0.1744130671546423	9.760675197008155e-7
Roseobacter	MT2	no	10	0.625	6.108259453104782e-7	-0.3068124340350703	9.401079809534233e-7
Cryptococcus	MT2	no	10	0.625	5.678350977467548e-7	-0.24784693880134903	8.739417691006094e-7
Leptospira	MT2	no	10	0.625	5.380166821017123e-7	-0.34418676019445915	8.280489403127914e-7
Salpingoeca	MT2	no	10	0.625	5.287876783788654e-7	-0.41917992503030915	8.138447957071015e-7
Cystobacter	MT2	no	10	0.625	5.26394602157911e-7	-0.21641767635045742	8.101616678510878e-7
Actinospica	MT2	no	10	0.625	4.922672519449324e-7	-0.4030922186281222	7.576370582624987e-7
Hylemonella	MT2	no	10	0.625	4.6376559072699993e-7	-0.5907334105315042	7.137708155347287e-7
Sclerotinia	MT2	no	10	0.625	4.598455838242712e-7	-0.5563381166795719	7.077376242419545e-7
Brachyspira	MT2	no	10	0.625	4.5783178016088487e-7	-0.45180173394282713	7.046382259427214e-7
Psychromonas	MT2	no	10	0.625	3.708670591194235e-7	-0.8269768875496015	5.707928499560974e-7
Yersinia	MT1	no	13	0.6190476190476191	1.3814685522181255e-4	5.636243838584605	0.0033154973953878207
Proteus	MT1	yes	13	0.6190476190476191	2.5753276401946892e-5	4.293258791693803	8.659847128588034e-4
Shigella	MT1	no	13	0.6190476190476191	3.1121202115075106e-5	4.134580794455757	7.469027390322933e-4
Shinella	MT1	no	13	0.6190476190476191	2.7770959714144398e-5	3.894296967099062	6.66497579346474e-4
Azorhizobium	MT1	yes	13	0.6190476190476191	1.3523569566835001e-5	3.4094838360241435	4.5474619715867763e-4
Chelatococcus	MT1	yes	13	0.6190476190476191	1.3191477291343777e-5	3.3908671187908785	4.435791973041599e-4
Salinarimonas	MT1	no	13	0.6190476190476191	1.8396386590393285e-5	3.358121941123643	4.415096653996501e-4
Azoarcus	MT1	yes	13	0.6190476190476191	1.0427646882495078e-5	3.0113122660308056	3.506420950247649e-4
Saprolegnia	MT1	yes	13	0.6190476190476191	9.464840736328755e-6	3.230364802802857	3.1826658710828467e-4
Citreicella	MT1	no	13	0.6190476190476191	1.2545218752831712e-5	2.9170457587043424	3.010827863783077e-4
Pleomorphomonas	MT1	yes	13	0.6190476190476191	8.88698817190158e-6	2.9937230354306408	2.9883560367650815e-4
Kwoniella	MT1	yes	13	0.6190476190476191	8.179342577604765e-6	3.1168226554746945	2.7504017441855956e-4
Martelella	MT1	yes	13	0.6190476190476191	7.99099773177618e-6	2.8564620067125364	2.6870685376888205e-4
Aureobasidium	MT1	yes	13	0.6190476190476191	7.513249934920673e-6	3.01491787259761	2.52642012844503e-4
Aureococcus	MT1	no	13	0.6190476190476191	9.944497425315666e-6	3.1222984752813976	2.3866598525993133e-4
Kaistia	MT1	yes	13	0.6190476190476191	7.034047010274871e-6	2.721689631607904	2.3652824150824218e-4
Emiliania	MT1	yes	13	0.6190476190476191	6.172861089731874e-6	2.926879701039129	2.075698351882179e-4
Dichomitus	MT1	yes	13	0.6190476190476191	5.9642540975753645e-6	2.793105592860557	2.0055517564030356e-4
Exiguobacterium	MT1	yes	13	0.6190476190476191	5.812226604069163e-6	2.8021052485604714	1.9544306938804206e-4
Pleomorphomonas	MT1	no	13	0.6190476190476191	7.941690743565535e-6	2.6886797001788425	1.9059901821861846e-4
Verticillium	MT1	yes	13	0.6190476190476191	5.589080669132474e-6	2.7697752745700415	1.8793952050456293e-4
Amycolatopsis	MT1	yes	13	0.6190476190476191	5.5394762757365075e-6	2.699067607507066	1.8627151346339694e-4
Chelatococcus	MT1	no	13	0.6190476190476191	7.270416201874344e-6	2.8561742157834518	1.744885610461132e-4
Aureimonas	MT1	no	13	0.6190476190476191	6.2281554591451495e-6	2.3401169817495973	1.4947450790472834e-4
Pseudacidovorax	MT1	no	13	0.6190476190476191	6.083978597360573e-6	2.353748904031873	1.4601429153603552e-4
Thiomonas	MT1	yes	13	0.6190476190476191	3.9272406484232305e-6	2.2148855223799804	1.3205816270410974e-4
Methylosinus	MT1	no	13	0.6190476190476191	5.347817993844396e-6	2.291848967652565	1.2834658162236365e-4
Aquamicrobium	MT1	no	13	0.6190476190476191	5.346619101580717e-6	2.378993910729082	1.283178084434795e-4
Coniophora	MT1	no	13	0.6190476190476191	5.32709648542219e-6	2.463858311720262	1.2784926948961896e-4
Myceliophthora	MT1	yes	13	0.6190476190476191	3.6830316436233187e-6	2.4175880488522865	1.2384634291083487e-4
Kocuria	MT1	yes	13	0.6190476190476191	3.642418517532566e-6	2.513042198002666	1.224806779838922e-4
Claviceps	MT1	yes	13	0.6190476190476191	3.6061170370421568e-6	2.3666030377349134	1.2125999729580471e-4
Byssochlamys	MT1	no	13	0.6190476190476191	5.001871073882699e-6	2.4597613297278094	1.2004392348198243e-4
Cordyceps	MT1	yes	13	0.6190476190476191	3.4748596988522283e-6	2.4475571743703384	1.1684631235145241e-4
Gloeophyllum	MT1	yes	13	0.6190476190476191	3.400674817677668e-6	2.421010041867409	1.1435175701722087e-4
Coccidioides	MT1	yes	13	0.6190476190476191	3.2263421591084868e-6	2.303846404309221	1.0848961291886719e-4
Wolfiporia	MT1	no	13	0.6190476190476191	4.458123520988637e-6	2.3654239167743545	1.069940889962524e-4
Ascosphaera	MT1	yes	13	0.6190476190476191	3.045737691569349e-6	2.19193569940666	1.0241657174453823e-4
Peptostreptococcus	MT1	no	13	0.6190476190476191	4.14971270048098e-6	2.4122071192580417	9.959228987125064e-5
Thiomonas	MT1	no	13	0.6190476190476191	4.051058485113023e-6	2.2232608362885333	9.722460807660312e-5
Fibroporia	MT1	yes	13	0.6190476190476191	2.804586188963893e-6	2.2170002678766467	9.43075641184846e-5
Anaeromyxobacter	MT1	yes	13	0.6190476190476191	2.710480862718721e-6	2.0915813062687887	9.11431599993742e-5
Acetobacter	MT1	no	13	0.6190476190476191	3.75298981979276e-6	2.136594449319344	9.007101864505726e-5
Macrophomina	MT1	no	13	0.6190476190476191	3.6816277713611745e-6	2.1952347299629844	8.835834349711728e-5
Duganella	MT1	yes	13	0.6190476190476191	2.4673827110075745e-6	1.9448689959496084	8.296869396948418e-5
Yarrowia	MT1	yes	13	0.6190476190476191	2.403429771654681e-6	1.9526295037464216	8.081819991359756e-5
Coprococcus	MT1	no	13	0.6190476190476191	3.354377481022907e-6	2.2032188156709376	8.050440079596544e-5
Neurospora	MT1	no	13	0.6190476190476191	3.345616493584493e-6	2.1340725981874993	8.029413881796784e-5
Ophiognomonia	MT1	yes	13	0.6190476190476191	2.3858142619261103e-6	1.9201651055654378	8.022585733566428e-5
Mitsuaria	MT1	no	13	0.6190476190476191	3.2317939189634664e-6	1.9353152189629352	7.756241938008109e-5
Derxia	MT1	yes	13	0.6190476190476191	2.2714510977509868e-6	1.8537760899246702	7.638025919335056e-5
Endocarpon	MT1	yes	13	0.6190476190476191	2.2419523323325627e-6	1.9496327600889432	7.538832793373685e-5
Brucella	MT1	no	13	0.6190476190476191	3.1286670169891507e-6	1.9428100337822813	7.508739398524842e-5
Cardiobacterium	MT1	yes	13	0.6190476190476191	2.0966143420332707e-6	1.7616614188929314	7.05011642256157e-5
Coniosporium	MT1	yes	13	0.6190476190476191	2.041866190178293e-6	1.9444035576664007	6.866019215574349e-5
Mycosphaerella	MT1	no	13	0.6190476190476191	2.8353617116621444e-6	1.9121709811808951	6.804812425808945e-5
Ochrobactrum	MT1	yes	13	0.6190476190476191	2.013236804215328e-6	1.705666174368124	6.769749481985859e-5
Luteimonas	MT1	yes	13	0.6190476190476191	1.9864666854805126e-6	1.699989880347648	6.6797317567693e-5
Fusobacterium	MT1	yes	13	0.6190476190476191	1.9104943719214225e-6	1.862137531711031	6.424265768225357e-5
Cladophialophora	MT1	yes	13	0.6190476190476191	1.874531107855031e-6	1.820655891715092	6.303334992583758e-5
Salpingoeca	MT1	no	13	0.6190476190476191	2.612381691161907e-6	1.8930531660799412	6.269664755595941e-5
Guignardia	MT1	no	13	0.6190476190476191	2.5624362168700637e-6	1.8042584929822336	6.149796598148469e-5
Pseudocercospora	MT1	yes	13	0.6190476190476191	1.7900115849525367e-6	1.7763311896105713	6.0191279906111994e-5
Agaricus	MT1	no	13	0.6190476190476191	2.4607849363694006e-6	1.7369107936939732	5.9058355212230116e-5
Cyphellophora	MT1	yes	13	0.6190476190476191	1.750751774422804e-6	1.709362001378707	5.887112183310224e-5
Facklamia	MT1	no	13	0.6190476190476191	2.3774330601541337e-6	2.008188800909944	5.7057926552101116e-5
Chelativorans	MT1	no	13	0.6190476190476191	2.2772525920374378e-6	1.52686078666974	5.465361499121664e-5
Coccidioides	MT1	no	13	0.6190476190476191	2.195178268354311e-6	1.8029811037555217	5.2683847340967164e-5
Parastagonospora	MT1	no	13	0.6190476190476191	1.972026557355462e-6	1.5451979298406748	4.7328250100587855e-5
Gemmata	MT1	yes	13	0.6190476190476191	1.3635104916472416e-6	1.6234057435547338	4.584967066558716e-5
Heterobasidion	MT1	no	13	0.6190476190476191	1.8854363013072676e-6	1.689834970370455	4.525010096043701e-5
Neofusicoccum	MT1	no	13	0.6190476190476191	1.690596053041039e-6	1.5104315052113708	4.057397326570105e-5
Pseudogulbenkiania	MT1	yes	13	0.6190476190476191	1.1657022497184302e-6	1.3767908001095142	3.919813200641769e-5
Scardovia	MT1	no	13	0.6190476190476191	1.612346569180881e-6	1.5209646929829326	3.8696001020062605e-5
Treponema	MT1	no	13	0.6190476190476191	1.2569140870666536e-6	1.4483940709881409	3.0165691250840432e-5
Beauveria	MT1	no	13	0.6190476190476191	1.2238586515323031e-6	1.2276188875990568	2.9372367289599477e-5
Loktanella	MT1	no	13	0.6190476190476191	1.2071381070850467e-6	1.048213589138269	2.897107750652527e-5
Enhydrobacter	MT1	yes	13	0.6190476190476191	8.373784710773434e-7	1.1820842434452348	2.8157852364572795e-5
Strigomonas	MT1	no	13	0.6190476190476191	1.151258426784046e-6	1.1170136045743444	2.7629976153218322e-5
Atopobium	MT1	yes	13	0.6190476190476191	7.076907701878015e-7	1.0003273659960679	2.379694835130099e-5
Dietzia	MT1	no	13	0.6190476190476191	8.63658379629765e-7	0.9742984147824151	2.072763150177905e-5
Rhizophagus	MT1	no	13	0.6190476190476191	5.228182242592414e-7	0.3845902722981843	1.254753470869532e-5
Yersinia	MT1	yes	12	0.5714285714285714	3.125901978643278e-4	5.849504006710214	0.01051121917518628
Edwardsiella	MT1	yes	12	0.5714285714285714	5.040231742118383e-5	4.391244938707634	0.0016948381906118353
Brenneria	MT1	yes	12	0.5714285714285714	4.153734999434568e-5	4.284387531943532	0.0013967430608188463
Kosakonia	MT1	yes	12	0.5714285714285714	3.903687915236894e-5	4.2670212439863455	0.0013126617388812096
Morganella	MT1	yes	12	0.5714285714285714	3.718004886346592e-5	4.242759453050912	0.0012502236001579498
Edwardsiella	MT1	no	12	0.5714285714285714	4.859960144991129e-5	4.273915737335602	0.001166380890577271
Photobacterium	MT1	yes	12	0.5714285714285714	3.196692304217703e-5	3.8907764033906744	0.001074926010950839
Morganella	MT1	no	12	0.5714285714285714	3.7045070493257e-5	3.8774046094716152	8.890744167512459e-4
Rhodovulum	MT1	yes	12	0.5714285714285714	1.1707459932600743e-5	2.810038478727942	3.9367733913937077e-4
Aquamicrobium	MT1	yes	12	0.5714285714285714	1.0281005695479845e-5	2.6258216912171837	3.4571110976880495e-4
Aureimonas	MT1	yes	12	0.5714285714285714	8.36181184350391e-6	2.4964659179922366	2.8117592166753026e-4
Pseudacidovorax	MT1	yes	12	0.5714285714285714	7.815040214610927e-6	2.5307475475444328	2.6279007185735096e-4
Blautia	MT1	no	12	0.5714285714285714	9.617921823838992e-6	2.8313539457043073	2.3082823495895914e-4
Gaeumannomyces	MT1	yes	12	0.5714285714285714	6.111950277260834e-6	2.4630682186826265	2.0552163628628157e-4
Polaromonas	MT1	yes	12	0.5714285714285714	5.899469121102527e-6	2.3281778898673906	1.98376703341371e-4
Chaetomium	MT1	yes	12	0.5714285714285714	5.296373510313859e-6	2.431270169852265	1.7809689229194095e-4
Ophiostoma	MT1	yes	12	0.5714285714285714	5.13365443529845e-6	2.2938320621545603	1.7262526882723815e-4
Providencia	MT1	no	12	0.5714285714285714	7.082349296317279e-6	2.633333697641982	1.6997499224621595e-4
Gluconacetobacter	MT1	no	12	0.5714285714285714	7.004692935930378e-6	2.162031632531339	1.6811125484745526e-4
Pseudonocardia	MT1	yes	12	0.5714285714285714	4.896116006632838e-6	2.3137730874786224	1.6463775513265557e-4
Rhodospirillum	MT1	yes	12	0.5714285714285714	4.8253785350680305e-6	2.291103932145573	1.6225912306870675e-4
Asaia	MT1	yes	12	0.5714285714285714	4.678695020394282e-6	2.212585454638085	1.5732671449461699e-4
Mortierella	MT1	no	12	0.5714285714285714	5.493252854179549e-6	2.0745892567519726	1.3183698970921855e-4
Brevundimonas	MT1	yes	12	0.5714285714285714	3.896566128716316e-6	2.1536768031166824	1.3102669530066642e-4
Polaromonas	MT1	no	12	0.5714285714285714	5.0054600194215426e-6	1.9323452425334156	1.2013005747010051e-4
Daldinia	MT1	yes	12	0.5714285714285714	3.290894851225547e-6	2.0563112558078354	1.1066027437858844e-4
Shiraia	MT1	yes	12	0.5714285714285714	3.276403931952164e-6	1.9656504535161343	1.101729998908626e-4
Dichomitus	MT1	no	12	0.5714285714285714	4.416330133007404e-6	1.9018880324774754	1.0599105589228687e-4
Pannonibacter	MT1	yes	12	0.5714285714285714	3.0104369347080543e-6	1.6361681124845557	1.0122954158507024e-4
Postia	MT1	no	12	0.5714285714285714	3.863758652000862e-6	1.7189778566341882	9.272944886474224e-5
Acanthamoeba	MT1	yes	12	0.5714285714285714	2.7494318482151042e-6	1.8715555887626039	9.245293346136767e-5
Stereum	MT1	yes	12	0.5714285714285714	2.707410002289447e-6	1.8896661534096926	9.103989864553444e-5
Hyphochytrium	MT1	no	12	0.5714285714285714	3.6075094698206298e-6	1.7603941790037632	8.657951881584834e-5
Dechloromonas	MT1	yes	12	0.5714285714285714	2.549651450157986e-6	1.6914762528488665	8.573507869422696e-5
Oceanicola	MT1	no	12	0.5714285714285714	3.4635270043610055e-6	1.6496874496608518	8.312396792077791e-5
Hortaea	MT1	no	12	0.5714285714285714	3.434673321163378e-6	1.712444664570555	8.243148519045822e-5
Cladonia	MT1	yes	12	0.5714285714285714	2.435437992035609e-6	1.771213714673422	8.189451459694417e-5
Blastomonas	MT1	yes	12	0.5714285714285714	2.4128413611126105e-6	1.805471253302511	8.113467586279577e-5
Rhizoctonia	MT1	no	12	0.5714285714285714	3.3378380261637934e-6	1.7198146565863306	8.010745712744343e-5
Setosphaeria	MT1	yes	12	0.5714285714285714	2.28875120553489e-6	1.7788387865308628	7.696199600376033e-5
Cercospora	MT1	no	12	0.5714285714285714	3.202918137597683e-6	1.8716643482112238	7.686940629806541e-5
Shiraia	MT1	no	12	0.5714285714285714	3.05674541594458e-6	1.5509055971476153	7.336128968448439e-5
Neofusicoccum	MT1	yes	12	0.5714285714285714	2.18131199166243e-6	1.634539991693572	7.334922396951601e-5
Myceliophthora	MT1	no	12	0.5714285714285714	2.834184945208574e-6	1.6415268390259827	6.801988209430275e-5
Punctularia	MT1	no	12	0.5714285714285714	2.8205209753135567e-6	1.6630988178986457	6.769194950021764e-5
Ascosphaera	MT1	no	12	0.5714285714285714	2.8092378444152246e-6	1.654971688901419	6.742115657449252e-5
Dictyostelium	MT1	no	12	0.5714285714285714	2.8002485283878955e-6	1.5465077097302071	6.72054147552012e-5
Anaeromyxobacter	MT1	no	12	0.5714285714285714	2.7397613868925744e-6	1.3783474015930115	6.575373523806568e-5
Chelativorans	MT1	yes	12	0.5714285714285714	1.8846132573555387e-6	1.1645612303362638	6.337237425827307e-5
Brachybacterium	MT1	no	12	0.5714285714285714	2.5718331459627694e-6	1.6515572090047606	6.172349043429604e-5
Sclerotinia	MT1	no	12	0.5714285714285714	2.538556540091889e-6	1.577968749656122	6.0924858428412854e-5
Porphyrobacter	MT1	yes	12	0.5714285714285714	1.8081590375305768e-6	1.1977277986209087	6.08015096984162e-5
Hysterium	MT1	yes	12	0.5714285714285714	1.8041898796127454e-6	1.5085966826003094	6.06680420174067e-5
Dorea	MT1	no	12	0.5714285714285714	2.463609277168378e-6	1.766751927140093	5.912613883674811e-5
Cryomyces	MT1	yes	12	0.5714285714285714	1.7117017418133125e-6	1.4767083145272728	5.755801779349737e-5
Alicycliphilus	MT1	no	12	0.5714285714285714	2.3699093172877246e-6	1.3389530844779527	5.687735820085566e-5
Chlamydia	MT1	yes	12	0.5714285714285714	1.631033805302204e-6	1.403029486261631	5.4845461971621304e-5
Capronia	MT1	yes	12	0.5714285714285714	1.624926081025688e-6	1.4190892678182772	5.46400824396632e-5
Gloeophyllum	MT1	no	12	0.5714285714285714	2.2088327467148203e-6	1.4485445959950145	5.301155214008806e-5
Alishewanella	MT1	yes	12	0.5714285714285714	1.4836380498798984e-6	1.3295216460561765	4.988910345071706e-5
Cladophialophora	MT1	no	12	0.5714285714285714	2.0705986587376002e-6	1.4501192761131598	4.9693961175701646e-5
Hydrogenophaga	MT1	yes	12	0.5714285714285714	1.4432299735595445e-6	1.181890689118194	4.8530333567487255e-5
Actinobacillus	MT1	no	12	0.5714285714285714	1.94380097882164e-6	1.1363337191580825	4.665084175884932e-5
Stomatobaculum	MT1	no	12	0.5714285714285714	1.871028171710687e-6	1.4719240733798595	4.490430867965601e-5
Hirsutella	MT1	no	12	0.5714285714285714	1.8396953321641306e-6	1.2466216255800175	4.415232668383053e-5
Porphyrobacter	MT1	no	12	0.5714285714285714	1.6598760224482103e-6	0.9407286410780579	3.9836698564418696e-5
Exophiala	MT1	yes	12	0.5714285714285714	1.1411310631842954e-6	1.0220225330485215	3.8371896478818794e-5
Acidocella	MT1	no	12	0.5714285714285714	1.5813973324922755e-6	1.0546297504172948	3.79532254174942e-5
Eutypa	MT1	yes	12	0.5714285714285714	1.1092680361706725e-6	1.1749345835688185	3.7300464096059196e-5
Beauveria	MT1	yes	12	0.5714285714285714	1.0395836102149365e-6	1.1471849627647168	3.495724194986864e-5
Delftia	MT1	no	12	0.5714285714285714	1.4033891265290239e-6	1.1777805393683514	3.3681063432473255e-5
Candida	MT1	no	12	0.5714285714285714	1.3875632952278296e-6	1.0402120576663914	3.330124658919652e-5
Moniliophthora	MT1	yes	12	0.5714285714285714	9.851718347048263e-7	1.0697476829164057	3.3127580936806306e-5
Cryomyces	MT1	no	12	0.5714285714285714	1.3187613965542845e-6	0.9433696846261017	3.1650014532675136e-5
Nocardiopsis	MT1	no	12	0.5714285714285714	1.2811168985783634e-6	1.0608858829023473	3.074655397405837e-5
Symbiodinium	MT1	no	12	0.5714285714285714	1.269791447760388e-6	1.19671084891561	3.047474537857279e-5
Johnsonella	MT1	no	12	0.5714285714285714	1.1645797710206674e-6	1.2019245689624245	2.7949685798788373e-5
Eubacterium	MT1	yes	12	0.5714285714285714	7.400516218740427e-7	1.0973780797986987	2.4885120683938916e-5
Piriformospora	MT1	no	12	0.5714285714285714	1.0080190224719774e-6	0.9151968547569205	2.419225857976334e-5
Centipeda	MT1	no	12	0.5714285714285714	8.296556345370942e-7	0.5365400470886847	1.991157229717556e-5
Periglandula	MT1	no	12	0.5714285714285714	6.387913482601275e-7	0.5650855563804434	1.533086690936358e-5
Thiobacillus	MT2	yes	9	0.5625	9.009069186213798e-4	4.277396320457539	0.001565989040467602
Yarrowia	MT2	yes	9	0.5625	7.385030928727467e-4	4.5387508620901595	0.0012836928276229397
Nevskia	MT2	yes	9	0.5625	3.087313027185337e-5	1.5564904992342095	5.366479338912648e-5
Dysgonomonas	MT2	yes	9	0.5625	2.1127942706392328e-5	1.586315465329922	3.6725355352435416e-5
Hyphomicrobium	MT2	yes	9	0.5625	1.8869676189821514e-5	1.161584608228709	3.279995468971603e-5
Butyrivibrio	MT2	yes	9	0.5625	1.812597100632855e-5	1.4985487369469204	3.1507219399736106e-5
Azospira	MT2	yes	9	0.5625	1.6870692757900218e-5	1.3316711659509712	2.932524927702438e-5
Eremococcus	MT2	yes	9	0.5625	1.4264826053287367e-5	1.2940060343128839	2.4795637375954996e-5
Reticulomyxa	MT2	yes	9	0.5625	1.4200747215936067e-5	1.1077492916701592	2.4684253219674347e-5
Geodermatophilus	MT2	yes	9	0.5625	1.3675295546933144e-5	1.0579815271384958	2.3770894094612723e-5
Rhodovulum	MT2	yes	9	0.5625	1.3662861039604939e-5	0.8751507620837483	2.374927998354631e-5
Mycoplasma	MT2	yes	9	0.5625	1.313442485278904e-5	1.1274108545198862	2.2830733061510775e-5
Pannonibacter	MT2	yes	9	0.5625	1.1980389995754162e-5	1.2350251681163253	2.0824747869167364e-5
Thermoanaerobacterium	MT2	yes	9	0.5625	1.1592093903063942e-5	1.2285200721291465	2.0149797535186387e-5
Aquamicrobium	MT2	yes	9	0.5625	1.1308301963501988e-5	0.9949922629356509	1.965650010573925e-5
Rahnella	MT2	yes	9	0.5625	1.0013459898274828e-5	0.959673732134639	1.740575872350513e-5
Slackia	MT2	yes	9	0.5625	9.965195530386867e-6	0.9566682438296104	1.7321863850910186e-5
Gulosibacter	MT2	yes	9	0.5625	9.729489965527516e-6	0.9777550998445881	1.6912151899855568e-5
Kribbella	MT2	yes	9	0.5625	9.727677342212509e-6	1.2050947403833283	1.690900113234882e-5
Kaistia	MT2	yes	9	0.5625	8.884293681227788e-6	0.6349549861066286	1.5443001102032065e-5
Coprobacillus	MT2	yes	9	0.5625	8.497404336226312e-6	1.0252214552102767	1.4770496027841794e-5
Trypanosoma	MT2	yes	9	0.5625	8.056255215108043e-6	0.5413019928588514	1.4003674645295107e-5
Mobilicoccus	MT2	yes	9	0.5625	7.477621223716247e-6	0.8483837868146453	1.2997872080976698e-5
Brochothrix	MT2	yes	9	0.5625	7.280350729361518e-6	0.9872169706656917	1.2654969361748099e-5
Thioalkalivibrio	MT2	yes	9	0.5625	6.454638733460903e-6	0.7266461235575427	1.121968685982026e-5
Beggiatoa	MT2	yes	9	0.5625	6.04262233487314e-6	0.6698503516064082	1.0503505030882027e-5
Aureimonas	MT2	yes	9	0.5625	6.011393723002912e-6	0.6766604954408107	1.0449222326501614e-5
Sporisorium	MT2	yes	9	0.5625	5.891640952460144e-6	0.7311151215980919	1.0241063722810815e-5
Bulleidia	MT2	yes	9	0.5625	5.414383115355247e-6	0.24105609849718224	9.411476862131329e-6
Aureobasidium	MT2	yes	9	0.5625	5.299565874285941e-6	0.6625881906286573	9.211897374556293e-6
Olsenella	MT2	yes	9	0.5625	5.251821518395084e-6	0.7609791203081322	9.12890640565167e-6
Asticcacaulis	MT2	yes	9	0.5625	5.14306830658119e-6	0.4270298684980687	8.939867633392241e-6
Meiothermus	MT2	yes	9	0.5625	4.989451897920133e-6	0.17725826592563748	8.672846027245262e-6
Nitrobacter	MT2	yes	9	0.5625	4.9364485300607496e-6	0.4765987983282054	8.5807136532341e-6
Yersinia	MT2	yes	9	0.5625	4.242856306858329e-6	0.5340825938141268	7.37508652612684e-6
Beutenbergia	MT2	yes	9	0.5625	3.989323861544938e-6	0.5047237897682694	6.934387245704752e-6
Macrococcus	MT2	yes	9	0.5625	3.9823016838350934e-6	0.43839046588862396	6.9221810420376074e-6
Kallipyga	MT2	no	9	0.5625	2.834019090226015e-6	0.676604215702938	4.361772752697336e-6
Proteus	MT2	no	9	0.5625	2.2585420365512296e-6	0.4126692931572959	3.4760694272758268e-6
Gammapapillomavirus	MT2	no	9	0.5625	2.1068149749875674e-6	0.375348854160598	3.242549841872316e-6
Calothrix	MT2	no	9	0.5625	2.1053702277173174e-6	0.25893985959771326	3.240326265009463e-6
Exophiala	MT2	no	9	0.5625	1.9823699876089167e-6	0.42466790387706743	3.0510194612090463e-6
Nakamurella	MT2	no	9	0.5625	1.9609565901342456e-6	0.4542539341659229	3.018062600060927e-6
Lachnospira	MT2	no	9	0.5625	1.866733011926675e-6	0.4378315737499805	2.873045286132159e-6
Allomyces	MT2	no	9	0.5625	1.8396272469009393e-6	0.03504632876867651	2.8313274347111787e-6
Nevskia	MT2	no	9	0.5625	1.8226380330432427e-6	0.1513585500515398	2.8051797314900476e-6
Aurantimonas	MT2	no	9	0.5625	1.7855992687877097e-6	0.4590777737682105	2.748174232380838e-6
Pyrenochaeta	MT2	no	9	0.5625	1.7248876658817008e-6	-0.1530726428773324	2.6547344188519558e-6
Phaeobacter	MT2	no	9	0.5625	1.6989992924583146e-6	0.13674572220788594	2.6148902264824633e-6
Parascardovia	MT2	no	9	0.5625	1.6936468877457366e-6	0.39756204890693236	2.6066524650936118e-6
Desulfobulbus	MT2	no	9	0.5625	1.365947234164983e-6	0.33198054009360817	2.1022975632559902e-6
Beutenbergia	MT2	no	9	0.5625	1.3567462492563264e-6	0.061577459489226535	2.088136541754418e-6
Trichoderma	MT2	no	9	0.5625	1.3439288020317434e-6	-0.0878510399185384	2.0684095073614127e-6
Methylococcus	MT2	no	9	0.5625	1.2664086122496784e-6	-0.007754481229081683	1.949099989390462e-6
Methylosinus	MT2	no	9	0.5625	1.20860451785362e-6	-0.20404484067207576	1.8601350544679648e-6
Xylanimonas	MT2	no	9	0.5625	1.1157069767821674e-6	-0.2036959884918001	1.7171586134004036e-6
Grosmannia	MT2	no	9	0.5625	1.059817781084905e-6	-0.08925622729759126	1.631140854450499e-6
Parapoxvirus	MT2	no	9	0.5625	1.0369116467500238e-6	-0.2306139780731245	1.5958865567797163e-6
Conexibacter	MT2	no	9	0.5625	1.0336377625674815e-6	-0.14760859667607143	1.5908477979117365e-6
Arenimonas	MT2	no	9	0.5625	1.0026932307854174e-6	-0.2723823775237547	1.5432217900145139e-6
Tatumella	MT2	no	9	0.5625	9.983846427573432e-7	-0.05462525293470117	1.5365905425651705e-6
Rubritepida	MT2	no	9	0.5625	9.975419246015122e-7	-0.02188003537250135	1.5352935346858008e-6
Basfia	MT2	no	9	0.5625	9.958589744769618e-7	-0.38562392005897644	1.5327033453597202e-6
Humibacter	MT2	no	9	0.5625	9.69118244295572e-7	-0.083370165490251	1.4915473105628213e-6
Empedobacter	MT2	no	9	0.5625	9.527415124685705e-7	-0.09546454535514053	1.4663422641650747e-6
Ensifer	MT2	no	9	0.5625	9.515158669040877e-7	-0.36050803962224975	1.4644559016327746e-6
Salinarimonas	MT2	no	9	0.5625	9.372953699478956e-7	-0.09161325693048325	1.4425694660871385e-6
Starkeya	MT2	no	9	0.5625	9.221862060339715e-7	-0.2763103504185528	1.419315303931676e-6
Enterocytozoon	MT2	no	9	0.5625	9.127384185548052e-7	-0.199577007965633	1.4047744343440204e-6
Dyella	MT2	no	9	0.5625	8.941047513511984e-7	-0.1346577120582609	1.3760957912918877e-6
Ancylobacter	MT2	no	9	0.5625	7.434220946693419e-7	-0.22519367945459573	1.144183625108648e-6
Tenacibaculum	MT2	no	9	0.5625	7.369535360477628e-7	-0.3079202502198042	1.134228017243431e-6
Pelagibacterium	MT2	no	9	0.5625	7.338884478457734e-7	-0.5381292542704628	1.1295106114044377e-6
Marinobacter	MT2	no	9	0.5625	7.297964825510586e-7	-0.5992082830207838	1.123212762956971e-6
Zymomonas	MT2	no	9	0.5625	6.940340707266426e-7	-0.4794826123399167	1.0681716681370918e-6
Pythium	MT2	no	9	0.5625	6.803599893635588e-7	-0.4508132400625381	1.0471262081000146e-6
Kosakonia	MT2	no	9	0.5625	6.794735069967933e-7	-0.6632773865117544	1.0457618437432466e-6
Thermobifida	MT2	no	9	0.5625	6.768822519137495e-7	-0.39885964188778184	1.0417737034179082e-6
Microbotryum	MT2	no	9	0.5625	6.625354297290246e-7	-0.41085180774117336	1.0196928436562556e-6
Brenneria	MT2	no	9	0.5625	6.522163152875335e-7	-0.4079092746020624	1.003810935041705e-6
Rhodoferax	MT2	no	9	0.5625	6.008899288170352e-7	-0.6450622108517171	9.248156894650147e-7
Rhizobacter	MT2	no	9	0.5625	5.99429320699504e-7	-0.5342644564622683	9.22567701541649e-7
Trichomonas	MT2	no	9	0.5625	5.847459135900259e-7	-0.3123316145819246	8.999688117643129e-7
Chromobacterium	MT2	no	9	0.5625	5.192412788628047e-7	-0.5384646869701493	7.991521546309979e-7
Pseudogymnoascus	MT2	no	9	0.5625	4.915639539043674e-7	-0.7435699488190969	7.565546286342222e-7
Collimonas	MT2	no	9	0.5625	4.863609447688725e-7	-0.8707494545808143	7.485467984973309e-7
Roseibacterium	MT2	no	9	0.5625	4.5725089993356676e-7	-0.6007642583124827	7.037442067186325e-7
Byssochlamys	MT2	no	9	0.5625	3.8571914923846135e-7	-0.9216038101035258	5.936513558233455e-7
Anaeromyxobacter	MT2	no	9	0.5625	3.728878062665292e-7	-0.5755592225802352	5.739029348093485e-7
Shigella	MT1	yes	11	0.5238095238095238	7.112284586844682e-5	4.1442637372222615	0.0023915907357104933
Cedecea	MT1	yes	11	0.5238095238095238	6.0112642787626894e-5	4.066041580446002	0.002021359491939889
Tatumella	MT1	yes	11	0.5238095238095238	5.5954940505702764e-5	3.9783724762028867	0.0018815517812405128
Cedecea	MT1	no	11	0.5238095238095238	5.876941753728779e-5	3.7843318453478343	0.0014104544794775133
Sodalis	MT1	no	11	0.5238095238095238	5.1831500821199764e-5	3.5849448512700937	0.001243945840792443
Kosakonia	MT1	no	11	0.5238095238095238	4.643961201938798e-5	3.705300661195091	0.0011145415684336967
Tatumella	MT1	no	11	0.5238095238095238	3.563281482533126e-5	3.4369896841014453	8.55180558066505e-4
Hafnia	MT1	yes	11	0.5238095238095238	1.930834452221717e-5	3.2505326338737763	6.492661720349896e-4
Yokenella	MT1	yes	11	0.5238095238095238	1.8483132827898754e-5	3.1730337155664787	6.215174420870581e-4
Reticulomyxa	MT1	yes	11	0.5238095238095238	1.7513960973359593e-5	2.685913089980005	5.889278796149028e-4
Shimwellia	MT1	no	11	0.5238095238095238	1.7779724328839435e-5	2.904408957601475	4.2670989222542207e-4
Hafnia	MT1	no	11	0.5238095238095238	1.69578385619891e-5	2.8322598327588633	4.0698479522684525e-4
Starkeya	MT1	yes	11	0.5238095238095238	1.1324895999232827e-5	2.5239753390890445	3.808131694385127e-4
Oceanicola	MT1	yes	11	0.5238095238095238	6.8333501394210696e-6	2.1565882749426546	2.2977956924746335e-4
Roseivivax	MT1	yes	11	0.5238095238095238	6.121941414355833e-6	1.973498483437702	2.05857600217756e-4
Martelella	MT1	no	11	0.5238095238095238	7.594647568263517e-6	2.0358742971474566	1.8227005016535738e-4
Marinobacter	MT1	no	11	0.5238095238095238	7.274475908293485e-6	2.0116170365818524	1.7458599320290815e-4
Mixia	MT1	no	11	0.5238095238095238	6.9957833502814106e-6	1.9515836764404193	1.678974265415868e-4
Chaetomium	MT1	no	11	0.5238095238095238	6.975274390005158e-6	1.8547297100897613	1.6740521552260378e-4
Roseivivax	MT1	no	11	0.5238095238095238	6.362592009677131e-6	1.8643557534748074	1.5270095871620747e-4
Helicobacter	MT1	no	11	0.5238095238095238	6.286389488714548e-6	1.8357821472343583	1.5087211317811854e-4
Rhodospirillum	MT1	no	11	0.5238095238095238	6.095568491254976e-6	1.9163592378732537	1.4629244671342278e-4
Alcanivorax	MT1	yes	11	0.5238095238095238	4.003241437696321e-6	1.7268662678607773	1.3461378011948155e-4
Ophiostoma	MT1	no	11	0.5238095238095238	5.355480082778436e-6	1.8146977271310458	1.285304702520632e-4
Methylibium	MT1	yes	11	0.5238095238095238	3.5650203703120873e-6	1.6922419399065494	1.1987807273668326e-4
Aerococcus	MT1	yes	11	0.5238095238095238	3.4218576543644657e-6	1.7643235635004253	1.1506405522966753e-4
Tolypocladium	MT1	yes	11	0.5238095238095238	3.405896501188758e-6	1.667110692325033	1.145273423689802e-4
Aphanomyces	MT1	yes	11	0.5238095238095238	3.078050569353981e-6	1.6330978102171496	1.0350313089737096e-4
Capsaspora	MT1	no	11	0.5238095238095238	4.1749788789930645e-6	1.6760513716056797	1.001986731936485e-4
Coprinopsis	MT1	no	11	0.5238095238095238	4.125680423307894e-6	1.6258608544038633	9.901551993866932e-5
Chromobacterium	MT1	yes	11	0.5238095238095238	2.8400130994871046e-6	1.4346022504406133	9.549883634567968e-5
Dechloromonas	MT1	no	11	0.5238095238095238	3.8036946989602314e-6	1.3752326596846132	9.128792578741153e-5
Metarhizium	MT1	no	11	0.5238095238095238	3.7770394075193696e-6	1.5872966896381044	9.06482040275236e-5
Ogataea	MT1	yes	11	0.5238095238095238	2.6496768796719062e-6	1.5603138253430346	8.90985533645661e-5
Tremella	MT1	yes	11	0.5238095238095238	2.5882131344720574e-6	1.4365684986753149	8.703176143846796e-5
Oceanicaulis	MT1	no	11	0.5238095238095238	3.5167580936008575e-6	1.2595066392026872	8.440150360876018e-5
Oceanibaculum	MT1	no	11	0.5238095238095238	3.506601390220369e-6	1.2969971985012194	8.415774472225011e-5
Ceriporiopsis	MT1	no	11	0.5238095238095238	3.4786286287501715e-6	1.4695486046238335	8.348640394038915e-5
Pseudoxanthomonas	MT1	yes	11	0.5238095238095238	2.47575263407249e-6	1.32170294117926	8.325014264067047e-5
Laccaria	MT1	yes	11	0.5238095238095238	2.4748356181828357e-6	1.382031125667242	8.321930688488177e-5
Komagataeibacter	MT1	no	11	0.5238095238095238	3.286903988489452e-6	1.4386297148109484	7.88850502259275e-5
Acanthamoeba	MT1	no	11	0.5238095238095238	3.127443386549637e-6	1.4807796679481227	7.505802709500246e-5
Amorphus	MT1	yes	11	0.5238095238095238	2.19868698513371e-6	1.3809850347056245	7.393347890070654e-5
Coniosporium	MT1	no	11	0.5238095238095238	3.06750728136663e-6	1.4182914905235529	7.361957234114734e-5
Loktanella	MT1	yes	11	0.5238095238095238	2.0642942484013155e-6	1.2742714700665096	6.941436243128856e-5
Ruegeria	MT1	yes	11	0.5238095238095238	1.9900062608137838e-6	1.2427492610052682	6.69163400206339e-5
Grosmannia	MT1	no	11	0.5238095238095238	2.7677752570739074e-6	1.256547192211756	6.642606262092077e-5
Brachybacterium	MT1	yes	11	0.5238095238095238	1.943474316344196e-6	1.1841766843617094	6.535164774842223e-5
Tolypocladium	MT1	no	11	0.5238095238095238	2.6846378404789926e-6	1.3378847074940627	6.443078094956362e-5
Aminobacter	MT1	no	11	0.5238095238095238	2.5991454834798532e-6	1.1792241447258631	6.237898117097947e-5
Trypanosoma	MT1	no	11	0.5238095238095238	2.5982650250901517e-6	1.1479401284139836	6.235785034253524e-5
Azohydromonas	MT1	yes	11	0.5238095238095238	1.8036274724935827e-6	1.031238762968652	6.064913040554045e-5
Leptosphaeria	MT1	no	11	0.5238095238095238	2.4553275970019834e-6	1.217459667761041	5.8927380139150335e-5
Yarrowia	MT1	no	11	0.5238095238095238	2.4236606616411337e-6	1.2016715935530513	5.8167379909393136e-5
Angomonas	MT1	yes	11	0.5238095238095238	1.6969659921417248e-6	1.2678651425452445	5.7062510590882004e-5
Arthroderma	MT1	no	11	0.5238095238095238	2.3730091245447883e-6	1.1855992528270969	5.695175296627032e-5
Crithidia	MT1	yes	11	0.5238095238095238	1.6902657430392025e-6	0.9785923657668762	5.683720670315253e-5
Baudoinia	MT1	yes	11	0.5238095238095238	1.6681622401385509e-6	1.2291100969822308	5.609394998840118e-5
Ophiognomonia	MT1	no	11	0.5238095238095238	2.1340045020632592e-6	1.0685822248957242	5.1215688963576745e-5
Catellibacterium	MT1	yes	11	0.5238095238095238	1.5076872343380433e-6	1.084067802714357	5.069778603433972e-5
Deinococcus	MT1	yes	11	0.5238095238095238	1.506562074817221e-6	1.1254643782300642	5.06599512000704e-5
Leishmania	MT1	no	11	0.5238095238095238	2.0551809310925555e-6	1.0458678549780913	4.932393874002717e-5
Thielavia	MT1	no	11	0.5238095238095238	1.988146641855514e-6	1.0356257786668452	4.7715128962850334e-5
Bacteroides	MT1	yes	11	0.5238095238095238	1.3526203101602923e-6	1.1465794178811204	4.54834752914233e-5
Geobacillus	MT1	yes	11	0.5238095238095238	1.2816875537531942e-6	0.8725805091717965	4.309827654114544e-5
Clavispora	MT1	no	11	0.5238095238095238	1.7699971248513786e-6	0.9892432120087983	4.247958339598953e-5
Hysterium	MT1	no	11	0.5238095238095238	1.7547687577033132e-6	0.9959084004977975	4.2114105575055036e-5
Thiobacillus	MT1	no	11	0.5238095238095238	1.7527805768196459e-6	0.8604384723150492	4.2066389624295426e-5
Subdoligranulum	MT1	no	11	0.5238095238095238	1.6489436139706482e-6	1.0425059978379414	3.957432290791552e-5
Deinococcus	MT1	no	11	0.5238095238095238	1.5857847437754211e-6	0.8643301270140513	3.8058522426669024e-5
Podospora	MT1	no	11	0.5238095238095238	1.5417306496987875e-6	0.9260102321476122	3.700123282038209e-5
Kineosphaera	MT1	yes	11	0.5238095238095238	1.0879712823447827e-6	0.7865521541013348	3.658433528359696e-5
Leucobacter	MT1	no	11	0.5238095238095238	1.5119090174429968e-6	0.8989547144433458	3.6285519502756916e-5
Amanita	MT1	no	11	0.5238095238095238	1.3941540656461352e-6	0.8873714710578962	3.3459423784909054e-5
Hanseniaspora	MT1	yes	11	0.5238095238095238	9.885337310429183e-7	0.8140358312034619	3.324062872107905e-5
Alishewanella	MT1	no	11	0.5238095238095238	1.304384300614447e-6	0.8270706020072756	3.130496705356143e-5
Flavobacterium	MT1	no	11	0.5238095238095238	1.2889237253006876e-6	0.7641184297181373	3.0933916282252434e-5
Capronia	MT1	no	11	0.5238095238095238	1.2433646581743875e-6	0.8184103201547005	2.9840507618327257e-5
Debaryomyces	MT1	no	11	0.5238095238095238	1.1112436035645086e-6	0.7240619664756321	2.6669628254250495e-5
Faecalibacterium	MT1	yes	11	0.5238095238095238	7.693312940803418e-7	0.8292572716195863	2.5869684672319636e-5
Anoxybacillus	MT1	yes	11	0.5238095238095238	6.823045676736606e-7	0.5246238206799811	2.2943306936839186e-5
Alistipes	MT1	no	11	0.5238095238095238	9.365657437118489e-7	0.8050154954229732	2.247739392185457e-5
Fomitiporia	MT1	yes	11	0.5238095238095238	5.808196270688774e-7	0.5678552026925295	1.95307544608955e-5
Toxoplasma	MT1	no	11	0.5238095238095238	4.926043641420846e-7	0.2807172012782579	1.1822407999424937e-5
Mobiluncus	MT1	no	11	0.5238095238095238	4.7648201051640933e-7	0.2524909552983495	1.1435474678593122e-5
Turicibacter	MT2	yes	8	0.5	2.4422722883771334e-4	3.1365580884401982	4.2452461607120335e-4
Hanseniaspora	MT2	yes	8	0.5	7.539751959068695e-5	1.824183001420611	1.310586997579475e-4
Helicobacter	MT2	yes	8	0.5	4.027550391020991e-5	2.0721010982471206	7.000833983960704e-5
Ustilago	MT2	yes	8	0.5	2.1361292437787847e-5	1.4604938646600039	3.7130972308425314e-5
Anaerostipes	MT2	yes	8	0.5	1.8453147668972252e-5	1.2895511443968999	3.20759297264154e-5
Trametes	MT2	yes	8	0.5	1.8416929308775154e-5	0.7179402351731425	3.2012973660744205e-5
Aeromicrobium	MT2	yes	8	0.5	1.7847017920209167e-5	1.1938354162356284	3.102233304062584e-5
Ensifer	MT2	yes	8	0.5	1.661629138852562e-5	0.6482305353198439	2.8883039601323137e-5
Sediminibacterium	MT2	yes	8	0.5	1.5973065076352006e-5	1.0991523023207566	2.776496032522469e-5
Acetobacter	MT2	yes	8	0.5	1.2903912749838556e-5	0.6913337117886156	2.24300485740745e-5
Erythrobacter	MT2	yes	8	0.5	1.1897490488674082e-5	0.9092516730313668	2.0680648943002794e-5
Methylocystis	MT2	yes	8	0.5	1.1465252855961293e-5	0.579158560834022	1.992931783241294e-5
Saccharomonospora	MT2	yes	8	0.5	1.111747076182855e-5	0.9531354553209899	1.9324790398306694e-5
Scardovia	MT2	yes	8	0.5	1.098800998373457e-5	1.0185314734795246	1.909975698422678e-5
Methanosphaera	MT2	no	8	0.5	1.2298164053623401e-5	1.1988972548989987	1.892781776322417e-5
Oscillibacter	MT2	yes	8	0.5	1.032181917302687e-5	0.8989149769322535	1.794175998490867e-5
Megamonas	MT2	yes	8	0.5	9.786654316989705e-6	0.9365609889648308	1.701151704629291e-5
Rubellimicrobium	MT2	yes	8	0.5	9.335119145140822e-6	0.886265589122567	1.6226642254141183e-5
Epichloe	MT2	yes	8	0.5	9.051124442665665e-6	0.836609457034575	1.5732992374853423e-5
Microbispora	MT2	yes	8	0.5	8.889770269193776e-6	0.40099741411841894	1.5452520705618882e-5
Oceaniovalibus	MT2	yes	8	0.5	8.464757436871413e-6	0.4693362801502477	1.4713748004779374e-5
Pedobacter	MT2	yes	8	0.5	8.371057919722949e-6	0.7444415024366529	1.4550876109893563e-5
Marinobacter	MT2	yes	8	0.5	8.089038436743993e-6	0.36362009232191805	1.4060659628684598e-5
Chromera	MT2	yes	8	0.5	7.984246573671188e-6	0.4534741342432251	1.3878506616303126e-5
Chelativorans	MT2	yes	8	0.5	7.87725927758609e-6	0.8831525121491587	1.3692537422732154e-5
Nitratireductor	MT2	yes	8	0.5	7.478728003774824e-6	0.558836012416399	1.2999795926166602e-5
Plasmodium	MT2	yes	8	0.5	7.235163776387677e-6	0.65002954575991	1.2576423763233388e-5
Promicromonospora	MT2	yes	8	0.5	6.600655054151533e-6	0.5678472390305758	1.1473497717750888e-5
Neosartorya	MT2	yes	8	0.5	6.4139991404720216e-6	0.20738055894408156	1.1149045647155317e-5
Donghicola	MT2	yes	8	0.5	6.400959653803732e-6	0.4964928774088657	1.112637993908515e-5
Kurthia	MT2	yes	8	0.5	6.158837293080336e-6	0.40665567482370124	1.0705514081017154e-5
Dickeya	MT2	yes	8	0.5	5.860083903935981e-6	0.21591340954867003	1.018621011794122e-5
Rubritepida	MT2	yes	8	0.5	5.762181000218169e-6	0.4128874896887582	1.0016031744256777e-5
Riemerella	MT2	yes	8	0.5	5.583845198649394e-6	0.23183740541455006	9.706041993920455e-6
Haloquadratum	MT2	no	8	0.5	6.2154128239086845e-6	0.904959400408538	9.565997066000161e-6
Filifactor	MT2	yes	8	0.5	5.422993936774618e-6	0.2290465760698608	9.426444503841522e-6
Catenibacterium	MT2	yes	8	0.5	5.358860525127428e-6	0.3601590071593525	9.314965484542854e-6
Molluscipoxvirus	MT2	yes	8	0.5	4.968670433842954e-6	0.451243644807415	8.636722933596992e-6
Eggerthia	MT2	yes	8	0.5	4.921032817239441e-6	0.4432059055202118	8.553917502788162e-6
Methylophilus	MT2	yes	8	0.5	4.599675158279284e-6	0.2535431247725413	7.995321979099631e-6
Methylosinus	MT2	yes	8	0.5	4.234899820602753e-6	0.14949849803286103	7.361256273501042e-6
Nakamurella	MT2	yes	8	0.5	3.8722609843167015e-6	0.3569536736428541	6.73090431201217e-6
Corallococcus	MT2	no	8	0.5	3.6333206876735684e-6	0.3272374879007851	5.5919592186100095e-6
Halonotius	MT2	no	8	0.5	3.3220324111651745e-6	0.38783680476478416	5.112862684860075e-6
Hortaea	MT2	no	8	0.5	2.768960691137246e-6	0.1615438681212638	4.261642886438435e-6
Pelosinus	MT2	no	8	0.5	2.5945799211662133e-6	-0.013760658108051006	3.993257506227968e-6
Salinibacter	MT2	no	8	0.5	2.5832582515312122e-6	0.3557038497943072	3.975832588273357e-6
Oenococcus	MT2	no	8	0.5	2.5161487994691784e-6	0.022595606047926133	3.8725459941702515e-6
Sporosarcina	MT2	no	8	0.5	2.3450162507350335e-6	0.23090679316050144	3.609159875586021e-6
Pichia	MT2	no	8	0.5	2.1415390429400496e-6	-0.2056725601676277	3.2959928458310046e-6
Meyerozyma	MT2	no	8	0.5	1.958405851097875e-6	-0.07344811923490478	3.0141368170390505e-6
Chelativorans	MT2	no	8	0.5	1.520896492550985e-6	-0.19570472387550092	2.340776356715643e-6
Isoptericola	MT2	no	8	0.5	1.4530919422153885e-6	-0.1958696088322311	2.23641995305461e-6
Leptosphaeria	MT2	no	8	0.5	1.272882320456004e-6	-0.4555095778354007	1.9590635228615833e-6
Wenxinia	MT2	no	8	0.5	1.2575434235421063e-6	-0.15199796232377202	1.935455783998351e-6
Leishmania	MT2	no	8	0.5	1.2129779860769174e-6	-0.5046143998611364	1.8668661575141497e-6
Paucisalibacillus	MT2	no	8	0.5	1.2023295339215915e-6	-0.35346405340238163	1.8504773728973892e-6
Geminicoccus	MT2	no	8	0.5	1.1320810490281358e-6	-0.3843361517787658	1.742359566498947e-6
Trichosporon	MT2	no	8	0.5	1.09295104258392e-6	-0.19715050804862283	1.6821354852604398e-6
Arthrospira	MT2	no	8	0.5	1.037750357450581e-6	-0.36240460744038056	1.5971773968780425e-6
Dinoroseobacter	MT2	no	8	0.5	1.0151214314659341e-6	-0.4415345082235437	1.5623497441205003e-6
Pneumocystis	MT2	no	8	0.5	1.0090374727415079e-6	-0.5878721518763682	1.5529860649962988e-6
Coprobacter	MT2	no	8	0.5	9.569852193787946e-7	-0.571873833273661	1.4728736545975833e-6
Phocaeicola	MT2	no	8	0.5	9.434789718158212e-7	-0.643857345338591	1.4520865036519402e-6
Planococcus	MT2	no	8	0.5	8.463095236780125e-7	-0.4460047165571937	1.3025352699485955e-6
Ottowia	MT2	no	8	0.5	8.33032413772563e-7	-0.8462437573594429	1.2821007794330292e-6
Verticillium	MT2	no	8	0.5	8.307129218178116e-7	-0.7060364478723017	1.2785309034067076e-6
Rickettsiella	MT2	no	8	0.5	8.235062821239839e-7	-0.5905890441313522	1.2674393321595508e-6
Hamadaea	MT2	no	8	0.5	8.106044142124981e-7	-0.4474366049442465	1.2475823678542287e-6
Saccharibacillus	MT2	no	8	0.5	7.974384061641426e-7	-0.534227856391942	1.2273188716183828e-6
Tomitella	MT2	no	8	0.5	7.717174114563881e-7	-0.5554109820955291	1.187732287930406e-6
Parvibaculum	MT2	no	8	0.5	7.643403722888017e-7	-0.669225100975743	1.1763784588232797e-6
Botryotinia	MT2	no	8	0.5	7.503118756095716e-7	-0.8428680189619078	1.1547875264305517e-6
Aneurinibacillus	MT2	no	8	0.5	7.467070946358453e-7	-0.6089711181246393	1.1492394920207386e-6
Oscillatoria	MT2	no	8	0.5	7.365177654283544e-7	-0.5942797523555519	1.1335573328360055e-6
Acanthamoeba	MT2	no	8	0.5	7.180989864761744e-7	-0.5202825533020925	1.1052094192850183e-6
Rikenella	MT2	no	8	0.5	7.06624321523242e-7	-0.5885265484199267	1.0875490298011776e-6
Ureibacillus	MT2	no	8	0.5	7.002064941662115e-7	-0.4211731857734705	1.077671501243253e-6
Hyphochytrium	MT2	no	8	0.5	6.90743640024442e-7	-0.7735831255629939	1.063107442906219e-6
Viridibacillus	MT2	no	8	0.5	6.853404601385391e-7	-0.49449055578687234	1.0547915346311008e-6
Streptosporangium	MT2	no	8	0.5	6.801817388405375e-7	-0.6377352556357688	1.0468518668730447e-6
Glycomyces	MT2	no	8	0.5	6.541234916003217e-7	-0.8029944763393843	1.0067462256699153e-6
Crocosphaera	MT2	no	8	0.5	6.276363203325813e-7	-0.7756802933801269	9.659804374894116e-7
Nonomuraea	MT2	no	8	0.5	6.209690975395524e-7	-0.5929852107177236	9.557190702265406e-7
Cryocola	MT2	no	8	0.5	6.206300359098398e-7	-0.6580101721244802	9.551972283719583e-7
Actinosynnema	MT2	no	8	0.5	6.120855187261433e-7	-0.6555560301359455	9.420465610510019e-7
Gallibacterium	MT2	no	8	0.5	5.583808582238919e-7	-0.8882790169160738	8.59390969322825e-7
Desulfitobacterium	MT2	no	8	0.5	5.557139092061347e-7	-0.8941645731423683	8.552863302261425e-7
Thalassobaculum	MT2	no	8	0.5	5.472341327701441e-7	-1.0397474168725855	8.422353038816027e-7
Pseudanabaena	MT2	no	8	0.5	5.395498495665448e-7	-0.7455426353025734	8.304086026370474e-7
Thermoanaerobacter	MT2	no	8	0.5	5.309931651663387e-7	-0.7544358307918239	8.17239209036642e-7
Sagittula	MT2	no	8	0.5	5.196646815343545e-7	-0.703815424911153	7.998038038180322e-7
Gracilibacillus	MT2	no	8	0.5	5.154465852139562e-7	-0.8538063310691569	7.9331183004763e-7
Candidatus Phytoplasma	MT2	no	8	0.5	5.125228281779759e-7	-0.7981711270206635	7.888119437134032e-7
Rhodospirillum	MT2	no	8	0.5	5.101204269050957e-7	-0.8797257312948329	7.851144638872321e-7
Actinoalloteichus	MT2	no	8	0.5	4.985058972551028e-7	-0.8311686206079514	7.672388119068165e-7
Ceriporiopsis	MT2	no	8	0.5	4.83583097151447e-7	-1.150520042285325	7.442714779496963e-7
Dermatophilus	MT2	no	8	0.5	4.581386856722793e-7	-0.7387488977971849	7.051105770647972e-7
Sciscionella	MT2	no	8	0.5	4.551413006854767e-7	-0.978896363932329	7.004973716668982e-7
Gramella	MT2	no	8	0.5	4.5475310612429034e-7	-1.02447578215015	6.998999104622198e-7
Victivallis	MT2	no	8	0.5	4.4484534457325847e-7	-0.8968497563181544	6.846511054973716e-7
Sulfuritalea	MT2	no	8	0.5	4.4006820261760866e-7	-1.1429435216158668	6.772987176148119e-7
Ilumatobacter	MT2	no	8	0.5	4.2551990417572645e-7	-0.7212181274869142	6.549077704399112e-7
Actinopolyspora	MT2	no	8	0.5	4.0398044550672414e-7	-1.1758731100982707	6.217568914446634e-7
Smaragdicoccus	MT2	no	8	0.5	3.816461366765293e-7	-1.0415508199531	5.873826770853302e-7
Kitasatospora	MT2	no	8	0.5	3.7190504387722397e-7	-0.8904699649732898	5.723903881130928e-7
Rhodomicrobium	MT2	no	8	0.5	3.673514374444597e-7	-1.2045695662157927	5.653820385457105e-7
Lentibacillus	MT2	no	8	0.5	3.531551465625604e-7	-0.9544516253401805	5.435328580050474e-7
Pontibacillus	MT2	no	8	0.5	3.35900808672875e-7	-1.037290118019243	5.169771085633381e-7
Catenulispora	MT2	no	8	0.5	2.742528102169253e-7	-1.3289072082954523	4.2209611046037736e-7
Brenneria	MT1	no	10	0.47619047619047616	9.630790847913708e-5	3.541823963311855	0.0023113708900947224
Yokenella	MT1	no	10	0.47619047619047616	3.7036379902450274e-5	2.9907073271582303	8.88865844278584e-4
Leminorella	MT1	yes	10	0.47619047619047616	2.2987802816553496e-5	2.8552622328206128	7.729923568033052e-4
Photorhabdus	MT1	no	10	0.47619047619047616	2.0029258547929188e-5	2.5572394779756835	4.8069827170936003e-4
Leminorella	MT1	no	10	0.47619047619047616	1.770834747748791e-5	2.4421225871813577	4.249968618103106e-4
Starkeya	MT1	no	10	0.47619047619047616	1.7268147668505345e-5	2.1062297015902476	4.1443215284325867e-4
Raoultella	MT1	yes	10	0.47619047619047616	8.339557778194964e-6	2.1013491475508563	2.8042760211176873e-4
Helicobacter	MT1	yes	10	0.47619047619047616	7.5344264429011315e-6	2.0464856073206734	2.533540982466316e-4
Marinobacter	MT1	yes	10	0.47619047619047616	6.906019896552091e-6	2.020679962779277	2.3222317672405877e-4
Byssochlamys	MT1	yes	10	0.47619047619047616	6.723815552027329e-6	1.8359477566703664	2.260963377730749e-4
Asaia	MT1	no	10	0.47619047619047616	9.196862510086713e-6	1.784142323628094	2.2072289411853268e-4
Salinivibrio	MT1	yes	10	0.47619047619047616	6.309600403559214e-6	1.7522828875713188	2.1216785811831493e-4
Raoultella	MT1	no	10	0.47619047619047616	8.5813601251988e-6	2.0491271917258045	2.0595095775650496e-4
Roseovarius	MT1	yes	10	0.47619047619047616	6.065342570972523e-6	1.5533582411726485	2.03954396432325e-4
Jeotgalicoccus	MT1	yes	10	0.47619047619047616	5.632240725034275e-6	1.880886696180132	1.893908289918304e-4
Sclerotinia	MT1	yes	10	0.47619047619047616	5.254906560651799e-6	1.6537532609822474	1.7670251652647466e-4
Dacryopinax	MT1	yes	10	0.47619047619047616	5.211473972646666e-6	1.5679087107019305	1.752420438213591e-4
Gaeumannomyces	MT1	no	10	0.47619047619047616	7.2684494664800765e-6	1.7251789905246016	1.7444135978288762e-4
Acidiphilium	MT1	yes	10	0.47619047619047616	4.649603216725795e-6	1.6639065254927143	1.5634846781045934e-4
Cobetia	MT1	no	10	0.47619047619047616	6.218939271845476e-6	1.5548688195951075	1.492533212194548e-4
Grosmannia	MT1	yes	10	0.47619047619047616	4.368570497371467e-6	1.482403101745888	1.468984065842463e-4
Oceanibaculum	MT1	yes	10	0.47619047619047616	3.928353400454291e-6	1.367879834347005	1.3209558032169986e-4
Endocarpon	MT1	no	10	0.47619047619047616	4.586517477162328e-6	1.2893813347183554	1.1007551872980594e-4
Cordyceps	MT1	no	10	0.47619047619047616	4.5205426737673156e-6	1.4125390960921667	1.0849213640477095e-4
Clavispora	MT1	yes	10	0.47619047619047616	3.1039788317513684e-6	1.157121012959725	1.0437499972356163e-4
Kingella	MT1	yes	10	0.47619047619047616	3.1005066006786703e-6	1.2628959794344012	1.0425824180190772e-4
Leptosphaeria	MT1	yes	10	0.47619047619047616	3.0860383858694353e-6	1.1341669885421939	1.0377173077893715e-4
Thielavia	MT1	yes	10	0.47619047619047616	3.026022460311206e-6	1.187918070580719	1.0175362351948299e-4
Nitratireductor	MT1	yes	10	0.47619047619047616	3.00256535312829e-6	1.1855068190648401	1.0096485024220167e-4
Blastomonas	MT1	no	10	0.47619047619047616	3.91629594128363e-6	1.3964278270924106	9.399033349000624e-5
Frankia	MT1	no	10	0.47619047619047616	3.885285878324701e-6	1.1784558156311884	9.32460980688954e-5
Jeotgalicoccus	MT1	no	10	0.47619047619047616	3.808144953521358e-6	1.5629014270189847	9.139473102291643e-5
Daldinia	MT1	no	10	0.47619047619047616	3.799676114026967e-6	1.1316076657317973	9.119148053820199e-5
Arenimonas	MT1	yes	10	0.47619047619047616	2.701085608726933e-6	1.185319791708462	9.082723334975773e-5
Acidiphilium	MT1	no	10	0.47619047619047616	3.7166136427783892e-6	1.1375631620941309	8.91979975404388e-5
Rheinheimera	MT1	no	10	0.47619047619047616	3.4945812420116127e-6	1.067172938653413	8.386926352581377e-5
Arthroderma	MT1	yes	10	0.47619047619047616	2.447419363964471e-6	1.1161551748980347	8.229740255448133e-5
Saitoella	MT1	no	10	0.47619047619047616	3.310935907071171e-6	1.2167998036258592	7.946181155238643e-5
Kushneria	MT1	yes	10	0.47619047619047616	2.34167439750599e-6	1.0735823677284964	7.8741601615386493e-05
Cyphellophora	MT1	no	10	0.47619047619047616	3.214240486964509e-6	0.999061500353142	7.714114045933248e-5
Arenimonas	MT1	no	10	0.47619047619047616	2.978410636082662e-6	0.8172413973019913	7.148127035155455e-5
Dacryopinax	MT1	no	10	0.47619047619047616	2.9496554371095526e-6	1.0873066621654146	7.07911512232825e-5
Derxia	MT1	no	10	0.47619047619047616	2.6440410254871317e-6	0.9334382398216603	6.345646536235435e-5
Homolaphlyctis	MT1	yes	10	0.47619047619047616	1.780558649935358e-6	0.8642271343287636	5.987341366304609e-5
Fomitopsis	MT1	no	10	0.47619047619047616	2.4739349001782925e-6	1.0083824807437958	5.937395176119116e-5
Aphanomyces	MT1	no	10	0.47619047619047616	2.4282968522558854e-6	0.9018312781933484	5.827864757367004e-5
Curvibacter	MT1	yes	10	0.47619047619047616	1.7027977140055123e-6	0.6884994535688925	5.725860921168904e-5
Amanita	MT1	yes	10	0.47619047619047616	1.6209119404612494e-6	0.8309969701854074	5.450510216337465e-5
Cladonia	MT1	no	10	0.47619047619047616	2.1680145079378108e-6	0.7982854342122364	5.203192242551947e-5
Actinoplanes	MT1	yes	10	0.47619047619047616	1.4323791389441855e-6	0.8212018624450256	4.816546127892867e-5
Salipiger	MT1	no	10	0.47619047619047616	1.9473210471728678e-6	0.7567061689443398	4.6735322707991045e-5
Aromatoleum	MT1	yes	10	0.47619047619047616	1.3448946585802363e-6	0.7969902964424069	4.522369101928712e-5
Catellibacterium	MT1	no	10	0.47619047619047616	1.7252275246677098e-6	0.6804367945326583	4.140512178364824e-5
Patulibacter	MT1	yes	10	0.47619047619047616	1.2060658420880884e-6	0.6612379436189442	4.0555406063614774e-5
Phascolarctobacterium	MT1	no	10	0.47619047619047616	1.6787579653461623e-6	0.9634438598809123	4.02898614858439e-5
Roseburia	MT1	no	10	0.47619047619047616	1.5385884394554986e-6	0.9428803575930264	3.692582039162533e-5
Baudoinia	MT1	no	10	0.47619047619047616	1.5242906246078438e-6	0.6724211757084474	3.658267564315441e-5
Homolaphlyctis	MT1	no	10	0.47619047619047616	1.5192608438880617e-6	0.5576841937936022	3.646196189365187e-5
Aciculosporium	MT1	yes	10	0.47619047619047616	9.3535735059171e-7	0.35324402973027813	3.145250934406538e-5
Taphrina	MT1	no	10	0.47619047619047616	1.2903365603039692e-6	0.5796047514930233	3.096782404487194e-5
Uncinocarpus	MT1	yes	10	0.47619047619047616	8.710281241502006e-7	0.497483602906801	2.9289362184888072e-5
Uncinocarpus	MT1	no	10	0.47619047619047616	1.2005053002263598e-6	0.5658230899559025	2.8811891444498903e-5
Avibacterium	MT1	no	10	0.47619047619047616	1.0814489975485954e-6	0.49851219285418097	2.5954563561074844e-5
Rhytidhysteron	MT1	no	10	0.47619047619047616	1.0783878461555714e-6	0.4718326169556399	2.5881096528805723e-5
Neotyphodium	MT1	yes	10	0.47619047619047616	7.581464341314372e-7	0.34139474650980933	2.549358038251805e-5
Leifsonia	MT1	no	10	0.47619047619047616	1.0411234691884314e-6	0.2815038131116521	2.498675879974973e-5
Ornithinimicrobium	MT1	yes	10	0.47619047619047616	6.782259014962519e-7	0.36422141535835173	2.2806156909659607e-5
Neotyphodium	MT1	no	10	0.47619047619047616	8.86454235410313e-7	0.25516766346074754	2.1274727563753758e-5
Campylobacter	MT1	yes	10	0.47619047619047616	5.054743765920801e-7	0.35494449312229953	1.699718032139334e-5
Tannerella	MT1	yes	10	0.47619047619047616	4.833074478723477e-7	0.29469732157979023	1.6251790837635542e-5
Rhodotorula	MT2	yes	7	0.4375	2.2365645970625603e-5	1.1744536302613153	3.8876776000981746e-5
Salinispora	MT2	yes	7	0.4375	2.233258293012743e-5	0.7186110699302566	3.8819304626309755e-5
Bilophila	MT2	yes	7	0.4375	2.041546695122785e-5	1.0835433565746808	3.548690418603323e-5
Clavispora	MT2	yes	7	0.4375	2.040409398501058e-5	0.9512775115782393	3.546713528417918e-5
Chroococcidiopsis	MT2	yes	7	0.4375	1.9412882082520354e-5	0.5314106226080116	3.374417484953623e-5
Synechocystis	MT2	yes	7	0.4375	1.84831905601694e-5	0.8580492043435778	3.212815136817023e-5
Corallococcus	MT2	yes	7	0.4375	1.7293406217067283e-5	0.6179866007159436	3.0060025124152684e-5
Pseudochrobactrum	MT2	yes	7	0.4375	1.664556918146897e-5	0.8527866220865261	2.8933931321578236e-5
Ruania	MT2	yes	7	0.4375	1.4520540343787518e-5	0.5379439664816559	2.524012921871603e-5
Sandarakinorhabdus	MT2	yes	7	0.4375	1.408164606436584e-5	0.15022307489457631	2.4477227283685914e-5
Anaeroglobus	MT2	yes	7	0.4375	1.3567182096894427e-5	0.3685498947473972	2.3582967379445686e-5
Skermanella	MT2	yes	7	0.4375	1.344261568344944e-5	0.8555916966392867	2.336644152729249e-5
Pestalotiopsis	MT2	yes	7	0.4375	1.3333267011354115e-5	0.18908951675314847	2.317636770440188e-5
Coniosporium	MT2	yes	7	0.4375	1.2817719213952509e-5	0.3996953756851703	2.2280223847716256e-5
Saccharothrix	MT2	yes	7	0.4375	1.1804111916281903e-5	0.37222299820647764	2.0518334925918287e-5
Anaeromyxobacter	MT2	yes	7	0.4375	1.0618567576566413e-5	0.2282957367847117	1.8457578809377573e-5
Verrucosispora	MT2	yes	7	0.4375	9.36489415762219e-6	0.37691043574446825	1.6278398259408588e-5
Gluconobacter	MT2	yes	7	0.4375	9.323608950303663e-6	0.32798550114848224	1.6206634816529073e-5
Ruegeria	MT2	yes	7	0.4375	9.066847032840427e-6	0.05254193389338799	1.5760321950631483e-5
Azorhizobium	MT2	yes	7	0.4375	8.71379451536949e-6	0.4981390767622324	1.5146633275762577e-5
Gryllotalpicola	MT2	yes	7	0.4375	8.382469747943872e-6	0.5681280150545968	1.4570712563090094e-5
Martelella	MT2	yes	7	0.4375	8.371258906298178e-6	0.15695107221944898	1.4551225472039178e-5
Thermicanus	MT2	yes	7	0.4375	8.333807583937633e-6	0.289300798679618	1.4486126226872564e-5
Candidatus Saccharimonas	MT2	yes	7	0.4375	8.289002517897228e-6	0.08978209071881854	1.4408244438059054e-5
Runella	MT2	yes	7	0.4375	7.881310984169758e-6	0.0718566687265735	1.369958024588521e-5
Roseobacter	MT2	yes	7	0.4375	6.9539502978808e-6	0.3197391037442301	1.2087608308194557e-5
Symbiodinium	MT2	yes	7	0.4375	6.1230808477014495e-6	0.05522708069704655	1.064336093241541e-5
Ureibacillus	MT2	yes	7	0.4375	6.120088656797999e-6	0.3714673007393975	1.0638159797797684e-5
Bergeyella	MT2	yes	7	0.4375	5.610223747550971e-6	0.14637931287904632	9.751894143159714e-6
Acidiphilium	MT2	yes	7	0.4375	5.277233989932086e-6	0.09088144442512869	9.173079284220563e-6
Loktanella	MT2	yes	7	0.4375	5.237779522450249e-6	0.1351011007566426	9.10449809964204e-6
Propionicicella	MT2	yes	7	0.4375	5.119263185964452e-6	0.12263233160445092	8.89848871041775e-6
Colletotrichum	MT2	yes	7	0.4375	4.895800618667375e-6	0.09098930622873719	8.51005798121714e-6
Xylanimonas	MT2	yes	7	0.4375	4.527108441795799e-6	0.21164405726386393	7.869183883845847e-6
Johnsonella	MT2	yes	7	0.4375	4.294155554232599e-6	0.08757057159969286	7.464256736180588e-6
Periglandula	MT2	yes	7	0.4375	4.134225593125303e-6	-0.013317774478505164	7.1862606844689575e-6
Acidaminococcus	MT2	yes	7	0.4375	4.097102091740628e-6	-0.10237214760309685	7.12173126959761e-6
Citreicella	MT2	yes	7	0.4375	2.8350426942601793e-6	0.04942887456195231	4.9279739079626415e-6
Parastagonospora	MT2	no	7	0.4375	1.8268672236967477e-6	-0.7338013033990637	2.8116887802900504e-6
Skermanella	MT2	no	7	0.4375	1.8170207674584267e-6	-0.24522448261359864	2.796534328903659e-6
Ajellomyces	MT2	no	7	0.4375	1.5857397365453419e-6	-0.6590607577404004	2.4405750827815764e-6
Pseudobutyrivibrio	MT2	no	7	0.4375	1.53805885303229e-6	-0.23042782964446823	2.3671905458710716e-6
Gluconacetobacter	MT2	no	7	0.4375	1.3480656119657039e-6	-0.6360276111525268	2.0747763751483184e-6
Dyadobacter	MT2	no	7	0.4375	1.340751045807602e-6	-0.6500430350304301	2.0635186967945477e-6
Halorubrum	MT2	no	7	0.4375	1.2408026266053916e-6	-0.4198711146114705	1.9096904134725025e-6
Pelagibaca	MT2	no	7	0.4375	1.235023417175259e-6	-0.5360290428582929	1.900795766886874e-6
Hanseniaspora	MT2	no	7	0.4375	1.228751908575173e-6	-0.5932016492539723	1.8911434341187206e-6
Stereum	MT2	no	7	0.4375	1.0849260109707217e-6	-0.7303001537828331	1.6697843460776787e-6
Runella	MT2	no	7	0.4375	1.0448681622522482e-6	-0.5753211452361716	1.608132244412416e-6
Microcoleus	MT2	no	7	0.4375	1.0215805026541884e-6	-0.774152878211229	1.5722907500981322e-6
Anaerovorax	MT2	no	7	0.4375	9.76267464990465e-7	-0.8565944031841235	1.502550509566508e-6
Helminthosporium	MT2	no	7	0.4375	9.743585435377694e-7	-0.9715504602557989	1.499612533034126e-6
Bdellovibrio	MT2	no	7	0.4375	9.620352949110133e-7	-0.8840751427057659	1.4806461081888323e-6
Nostoc	MT2	no	7	0.4375	9.459202060576784e-7	-0.6935651958983783	1.4558437503959047e-6
Desmospora	MT2	no	7	0.4375	9.240980810295508e-7	-0.8320845320484542	1.4222578261930967e-6
Dichelobacter	MT2	no	7	0.4375	9.180041120187299e-7	-0.9779706724791805	1.4128787404703322e-6
Oxalobacter	MT2	no	7	0.4375	8.913695863009056e-7	-0.7834910633778668	1.3718861624888773e-6
Glaciibacter	MT2	no	7	0.4375	8.894718179356391e-7	-0.7524236238342877	1.3689653514135043e-6
Verrucosispora	MT2	no	7	0.4375	8.749762237067538e-7	-0.7318043320441903	1.3466555200648854e-6
Cryptosporangium	MT2	no	7	0.4375	8.494688079887344e-7	-0.6894528558756873	1.3073976508238887e-6
Zygosaccharomyces	MT2	no	7	0.4375	8.161080025048106e-7	-1.0674491730614508	1.2560528123682629e-6
Roseolovirus	MT2	no	7	0.4375	8.072732932797149e-7	-1.1030801563301673	1.2424555172374975e-6
Limnobacter	MT2	no	7	0.4375	7.830020484337966e-7	-0.9143316844625586	1.20510020978453e-6
Caldibacillus	MT2	no	7	0.4375	7.818479846890831e-7	-0.6831490486857167	1.2033240171632709e-6
Acidiphilium	MT2	no	7	0.4375	7.804170681963182e-7	-0.8750233066211786	1.2011217269278054e-6
Thermobacillus	MT2	no	7	0.4375	7.277897635754041e-7	-0.9335746966188712	1.1201242685355618e-6
Lachnobacterium	MT2	no	7	0.4375	6.757572592706965e-7	-0.9948840781972411	1.0400422534518947e-6
Labrenzia	MT2	no	7	0.4375	6.568046763803001e-7	-0.9385765619186497	1.0108727746965572e-6
Catelliglobosispora	MT2	no	7	0.4375	6.227520575410973e-7	-0.9461360558864973	9.584631824241997e-7
Truepera	MT2	no	7	0.4375	6.036285063834538e-7	-1.0209503117241243	9.290305703920872e-7
Galbibacter	MT2	no	7	0.4375	5.835954973273087e-7	-1.2152384566599026	8.981982328976123e-7
Sodalis	MT2	no	7	0.4375	5.468003652603888e-7	-1.0485422756612963	8.41567702413574e-7
Derxia	MT2	no	7	0.4375	5.463134064535249e-7	-0.9750088699737142	8.408182354594557e-7
Synechococcus	MT2	no	7	0.4375	5.403226876743421e-7	-0.8641365481442376	8.315980597626052e-7
Hallella	MT2	no	7	0.4375	5.368255099343379e-7	-1.2390315424692775	8.262156349827943e-7
Singularimonas	MT2	no	7	0.4375	5.276473565055625e-7	-1.2153628782329553	8.120897528799622e-7
Jonquetella	MT2	no	7	0.4375	5.250405115479767e-7	-1.0497463776921574	8.080776185419407e-7
Thermobispora	MT2	no	7	0.4375	5.089578564837231e-7	-1.1764053733099367	7.833251788381218e-7
Caldicellulosiruptor	MT2	no	7	0.4375	4.604285293811311e-7	-1.1388714359524796	7.086348221666214e-7
Dacryopinax	MT2	no	7	0.4375	4.39675985886567e-7	-1.158956916381199	6.766950659822207e-7
Cladophialophora	MT2	no	7	0.4375	4.307653495325082e-7	-1.2096211600901847	6.629809131762745e-7
Mucilaginibacter	MT2	no	7	0.4375	4.135972959259084e-7	-1.364410661777921	6.365579618643474e-7
Roseibium	MT2	no	7	0.4375	4.135184899514146e-7	-1.286696733435221	6.364366734250838e-7
Acidocella	MT2	no	7	0.4375	3.999671222510002e-7	-1.1511776595854166	6.155800791271475e-7
Polysphondylium	MT2	no	7	0.4375	3.800207000471514e-7	-1.1481493587785165	5.848810054396777e-7
Budvicia	MT2	no	7	0.4375	3.7500880751712175e-7	-1.2614547833258662	5.771673184174822e-7
Atopobacter	MT2	no	7	0.4375	3.5042588380734484e-7	-1.2683241859356136	5.393323132868741e-7
Cohnella	MT2	no	7	0.4375	3.4742152383062305e-7	-1.2249606169660823	5.34708372844499e-7
Candidatus Accumulibacter	MT2	no	7	0.4375	2.930398130569007e-7	-1.2203451452763372	4.510107488179183e-7
Conchiformibius	MT2	no	7	0.4375	2.8983445239127824e-7	-1.3206092252647534	4.4607745289831847e-7
Taphrina	MT2	no	7	0.4375	2.889851656126822e-7	-1.3353290408793892	4.4477033540469183e-7
Stackebrandtia	MT2	no	7	0.4375	2.680895036620421e-7	-1.3204715464784962	4.12610308939024e-7
Shimwellia	MT1	yes	9	0.42857142857142855	5.635245569947932e-5	2.960531892945055	0.0018949187049502113
Photorhabdus	MT1	yes	9	0.42857142857142855	4.064149980786202e-5	2.723031231389806	0.0013666190271076285
Oceanimonas	MT1	yes	9	0.42857142857142855	1.9439680893444618e-5	2.3063309493544306	6.536825145597302e-4
Providencia	MT1	yes	9	0.42857142857142855	1.582349612685303e-5	2.2581276778877375	5.320839778195873e-4
Pseudoalteromonas	MT1	yes	9	0.42857142857142855	1.0235124862004424e-5	1.775173005521561	3.44168311882322e-4
Xenorhabdus	MT1	no	9	0.42857142857142855	1.3009252373249606e-5	1.7519513565900255	3.1221950213921045e-4
Oceanicaulis	MT1	yes	9	0.42857142857142855	8.627390668312813e-6	1.5168082080330636	2.9010632721104124e-4
Thalassobaculum	MT1	yes	9	0.42857142857142855	8.091062967058497e-6	1.5303896314961243	2.720716669557803e-4
Shinella	MT1	yes	9	0.42857142857142855	7.412264822703874e-6	1.567853910628363	2.492462676957627e-4
Ferrimonas	MT1	yes	9	0.42857142857142855	4.97570860454795e-6	1.4736373145321853	1.6731415140843172e-4
Ensifer	MT1	yes	9	0.42857142857142855	4.967177633740291e-6	1.17337260894009	1.6702728731432683e-4
Skermanella	MT1	yes	9	0.42857142857142855	4.582437492221261e-6	1.2552738140736368	1.5408994001224043e-4
Ancylobacter	MT1	no	9	0.42857142857142855	6.410480482016784e-6	1.2894480259705206	1.5385027264779345e-4
Aliihoeflea	MT1	no	9	0.42857142857142855	6.138010850679121e-6	1.174186254288727	1.4731105500457008e-4
Thalassobaculum	MT1	no	9	0.42857142857142855	6.02003262338552e-6	1.1718517006109408	1.4447960071864836e-4
Roseobacter	MT1	no	9	0.42857142857142855	5.627894050094653e-6	0.9731899556934742	1.350683519697034e-4
Aliihoeflea	MT1	yes	9	0.42857142857142855	3.915111957246209e-6	1.3316558502737965	1.3165032096069986e-4
Setosphaeria	MT1	no	9	0.42857142857142855	5.33557203678467e-6	1.205993251172065	1.2805268105784944e-4
Tolumonas	MT1	no	9	0.42857142857142855	5.179565715061482e-6	1.0693291382881471	1.2430855997375547e-4
Thecamonas	MT1	yes	9	0.42857142857142855	3.6374398995232666e-6	0.9906052171454118	1.2231326600027016e-4
Piriformospora	MT1	yes	9	0.42857142857142855	3.3522141394897193e-6	0.8238611024059617	1.1272220876749366e-4
Donghicola	MT1	yes	9	0.42857142857142855	3.347957611992548e-6	1.070457804851534	1.125790779407638e-4
Grimontia	MT1	no	9	0.42857142857142855	4.5903031462754976e-6	1.1955837446349438	1.1016637404507433e-4
Ideonella	MT1	yes	9	0.42857142857142855	3.2337397281339097e-6	1.0634540976697862	1.0873836502280724e-4
Skermanella	MT1	no	9	0.42857142857142855	4.478996626379592e-6	0.9390257186851427	1.0749503942647573e-4
Gluconobacter	MT1	yes	9	0.42857142857142855	3.105916883666121e-6	1.0937418925042277	1.0444016903657282e-4
Pseudocercospora	MT1	no	9	0.42857142857142855	3.951754487902611e-6	0.8976663366906525	9.484133164534394e-5
Duganella	MT1	no	9	0.42857142857142855	3.8461005305677835e-6	0.8625080493523657	9.230565741813412e-5
Nitratireductor	MT1	no	9	0.42857142857142855	3.835542015435784e-6	0.9212158520674084	9.205225512849749e-5
Chromobacterium	MT1	no	9	0.42857142857142855	3.817810811394152e-6	0.8403137845289712	9.16267097136364e-5
Ensifer	MT1	no	9	0.42857142857142855	3.7466632654856134e-6	0.8588506605919577	8.991918258412453e-5
Ogataea	MT1	no	9	0.42857142857142855	3.73752530557339e-6	0.6914846724899482	8.969987334078714e-5
Taphrina	MT1	yes	9	0.42857142857142855	2.5660180517209775e-6	0.6937957164254076	8.628542524174162e-5
Fibroporia	MT1	no	9	0.42857142857142855	3.459324418965728e-6	0.8587566320736338	8.302310669661493e-5
Carnimonas	MT1	yes	9	0.42857142857142855	2.143020611158236e-6	0.794543777174865	7.206163051409126e-5
Tistrella	MT1	no	9	0.42857142857142855	2.8699577660251526e-6	0.7867973269624399	6.887842276866414e-5
Olsenella	MT1	no	9	0.42857142857142855	2.7789726884677913e-6	0.7641869913886894	6.669479877536922e-5
Hirsutella	MT1	yes	9	0.42857142857142855	1.9683236994309763e-06	0.5870797722803832	6.618723796775048e-5
Actinokineospora	MT1	yes	9	0.42857142857142855	1.9138772652859355e-6	0.6504154881687781	6.43564115166464e-5
Hydrocarboniphaga	MT1	yes	9	0.42857142857142855	1.857735986373229e-6	0.5337098284658149	6.246859388366085e-5
Nocardiopsis	MT1	yes	9	0.42857142857142855	1.8471829472422205e-6	0.7409716595615783	6.211373532434513e-5
Azohydromonas	MT1	no	9	0.42857142857142855	2.5345859689303037e-6	0.5795328172913132	6.082956550029443e-5
Laccaria	MT1	no	9	0.42857142857142855	2.394359953825077e-6	0.6397990587647651	5.746416867601996e-5
Thecamonas	MT1	no	9	0.42857142857142855	2.3305600325039673e-6	0.6480117597902472	5.5932983093644955e-5
Leisingera	MT1	no	9	0.42857142857142855	2.299376794645753e-6	0.6283355446632279	5.51845915089602e-5
Ophiocordyceps	MT1	yes	9	0.42857142857142855	1.6192895210836025e-6	0.6857896878774179	5.445054637183343e-5
Actinoplanes	MT1	no	9	0.42857142857142855	2.1856672766401917e-6	0.6046777846067303	5.245558540764204e-5
Mannheimia	MT1	no	9	0.42857142857142855	2.1588822954474465e-6	0.5306793218748962	5.1812751119177995e-5
Serinicoccus	MT1	yes	9	0.42857142857142855	1.4083480324647736e-6	0.5928965248170402	4.7357386588957204e-5
Nannochloropsis	MT1	yes	9	0.42857142857142855	1.289783073030239e-6	0.4768220328658165	4.337049805685303e-5
Ramlibacter	MT1	no	9	0.42857142857142855	1.8039235338631428e-6	0.34966166350006406	4.32938105496425e-5
Sphaerulina	MT1	yes	9	0.42857142857142855	1.2734768089445488e-6	0.3350499405509765	4.2822180429159695e-5
Nesterenkonia	MT1	yes	9	0.42857142857142855	1.234046740796677e-6	0.5260204706822604	4.149629724015868e-5
Glarea	MT1	yes	9	0.42857142857142855	1.2161891747792106e-6	0.3597083705656469	4.089581523007846e-5
Salinispora	MT1	no	9	0.42857142857142855	1.6546466194072086e-6	0.3276411717207109	3.9711193918409664e-5
Hydrogenophaga	MT1	no	9	0.42857142857142855	1.6320041509221953e-6	0.37087122123631733	3.916777912140487e-5
Aciculosporium	MT1	no	9	0.42857142857142855	1.6303822549455184e-6	0.3644929401520675	3.912885393648026e-5
Janibacter	MT1	no	9	0.42857142857142855	1.6154691174821584e-6	0.37217319498268175	3.87709415660724e-5
Rhizopus	MT1	no	9	0.42857142857142855	1.5153875457323696e-6	0.2694346833106858	3.636900349857195e-5
Tremella	MT1	no	9	0.42857142857142855	1.5099011513952698e-6	0.5159602699343778	3.623733111192574e-5
Exophiala	MT1	no	9	0.42857142857142855	1.388465657477951e-6	0.3198903110822981	3.3322903105989254e-5
Gemmata	MT1	no	9	0.42857142857142855	1.3793741557658497e-6	0.39360937425459597	3.3104708850331114e-5
Angomonas	MT1	no	9	0.42857142857142855	1.3784871624154193e-6	0.42505734705497517	3.3083421184112755e-5
Propionimicrobium	MT1	no	9	0.42857142857142855	1.3557548429455989e-6	0.5655958135204653	3.253784998111795e-5
Varibaculum	MT1	yes	9	0.42857142857142855	9.572224844968968e-7	0.42565656995223144	3.21877506163204e-5
Eutypa	MT1	no	9	0.42857142857142855	1.2750122010558044e-6	0.2617760017932944	3.0600042432386454e-5
Helminthosporium	MT1	no	9	0.42857142857142855	1.260744883721207e-6	0.21946764728257048	3.0257629618239667e-5
Leuconostoc	MT1	yes	9	0.42857142857142855	8.813560224401973e-7	0.39194682421513505	2.9636650114218165e-5
Ophiocordyceps	MT1	no	9	0.42857142857142855	1.2260775947647478e-6	0.20063386205799222	2.9425621491411537e-5
Actinokineospora	MT1	no	9	0.42857142857142855	1.202226789892335e-6	0.31200397549969033	2.8853206858407993e-5
Glarea	MT1	no	9	0.42857142857142855	1.2014521731127455e-6	0.2648708349219577	2.8834616207820767e-5
Janibacter	MT1	yes	9	0.42857142857142855	8.539846953573046e-7	0.28438086133080787	2.8716256512468477e-5
Betapapillomavirus	MT1	yes	9	0.42857142857142855	8.238135925257841e-7	0.3231203686241448	2.7701717103408566e-5
Sphaerulina	MT1	no	9	0.42857142857142855	1.0783064499648263e-6	0.13578279177146527	2.587914303621281e-5
Geobacter	MT1	no	9	0.42857142857142855	1.0738502447886916e-6	-0.03134508147839172	2.5772194987116317e-5
Marssonina	MT1	no	9	0.42857142857142855	1.0733025192196595e-6	0.1634418742417516	2.5759049681024494e-5
Botryotinia	MT1	yes	9	0.42857142857142855	7.311349238031468e-7	0.4144054170606079	2.458528604938385e-5
Peptoclostridium	MT1	no	9	0.42857142857142855	9.720708113760456e-7	0.25580040806145854	2.3329508573141438e-5
Chitinimonas	MT1	no	9	0.42857142857142855	9.278359063413106e-7	-0.06653257295659817	2.226787953936858e-5
Plasmodium	MT1	no	9	0.42857142857142855	8.752801295495477e-7	0.16516905679527177	2.100655121751938e-5
Paracoccidioides	MT1	yes	9	0.42857142857142855	6.208945213198423e-7	0.15653377238696697	2.087832069864788e-5
Pelagibacterium	MT1	no	9	0.42857142857142855	7.734881831989648e-7	-0.1624309337721395	1.8563564495491365e-5
Paracoccidioides	MT1	no	9	0.42857142857142855	7.380506610485708e-7	0.02101426392387218	1.7713070923270852e-5
Chryseobacterium	MT1	no	9	0.42857142857142855	7.151300743345187e-7	-0.05372215300823867	1.7162981343387302e-5
Carnobacterium	MT1	no	9	0.42857142857142855	6.712335106831919e-7	0.09008341887681501	1.6109472436371156e-5
Serpula	MT1	no	9	0.42857142857142855	6.447483955243842e-7	-0.10086374192404306	1.5473834873832498e-5
Nannochloropsis	MT1	no	9	0.42857142857142855	6.303946401730619e-7	-0.12724499655630608	1.5129347564259427e-5
Botryotinia	MT1	no	9	0.42857142857142855	5.971183731678619e-7	-0.01249783870760357	1.4330723691086017e-5
Thermus	MT1	no	9	0.42857142857142855	5.745866655213554e-7	-0.24718713247637583	1.3789967132453644e-5
Weissella	MT1	no	9	0.42857142857142855	5.377250310713903e-7	-0.28263621873767303	1.2905295144717359e-5
Oceanimonas	MT1	no	8	0.38095238095238093	3.485298397515527e-5	1.8884340064519585	8.364647708091681e-4
Plesiomonas	MT1	yes	8	0.38095238095238093	2.2660301027477952e-5	1.9256208062781839	7.619797175434754e-4
Plesiomonas	MT1	no	8	0.38095238095238093	2.3406700130880147e-5	1.5980433479045821	5.617562064221608e-4
Budvicia	MT1	yes	8	0.38095238095238093	1.6681459146129766e-5	1.828783193411779	5.60934010230829e-4
Cobetia	MT1	yes	8	0.38095238095238093	1.3382000775914147e-5	1.4495362870052289	4.499857772865834e-4
Enterovibrio	MT1	yes	8	0.38095238095238093	1.0909067182564924e-5	1.4965874623278066	3.66830428261031e-4
Ancylobacter	MT1	yes	8	0.38095238095238093	9.961144265505219e-6	1.2972416315709163	3.3495538671951395e-4
Salinivibrio	MT1	no	8	0.38095238095238093	1.3338139772679057e-5	1.2672430780606094	3.2011273513704743e-4
Komagataeibacter	MT1	yes	8	0.38095238095238093	8.741322978549014e-6	1.2160875664632278	2.9393743737447575e-4
Grimontia	MT1	yes	8	0.38095238095238093	7.984108180410424e-6	1.3300250381018897	2.684751843661979e-4
Cucumibacter	MT1	yes	8	0.38095238095238093	7.956171492826172e-6	1.2681663079411543	2.6753577984157414e-4
Collimonas	MT1	yes	8	0.38095238095238093	7.93508165338515e-6	1.170910927252574	2.6682660877271584e-4
Lutibaculum	MT1	yes	8	0.38095238095238093	7.932015305203278e-6	1.191287308314198	2.6672349914859037e-4
Frankia	MT1	yes	8	0.38095238095238093	7.552487774246075e-6	1.2720390400620745	2.539614321094956e-4
Chromohalobacter	MT1	yes	8	0.38095238095238093	7.034232806216302e-6	1.1402476773684371	2.3653448911893372e-4
Cucumibacter	MT1	no	8	0.38095238095238093	9.66529042493933e-6	1.156921381915652	2.3196507208289634e-4
Leishmania	MT1	yes	8	0.38095238095238093	6.883991870470947e-6	1.1370362872287338	2.3148245800761293e-4
Geminicoccus	MT1	yes	8	0.38095238095238093	6.594694813077843e-6	1.1020447292001936	2.2175449853296817e-4
Rubellimicrobium	MT1	yes	8	0.38095238095238093	6.389947380503408e-6	0.9629494280665747	2.14869621290974e-4
Aminobacter	MT1	yes	8	0.38095238095238093	6.087585790244901e-6	0.9581053242749694	2.0470235127713807e-4
Acidocella	MT1	yes	8	0.38095238095238093	5.474609131180915e-6	0.8903854360544725	1.840902781644313e-4
Pelagibaca	MT1	yes	8	0.38095238095238093	5.321774110810521e-6	0.899878654564108	1.7895101785578104e-4
Phenylobacterium	MT1	yes	8	0.38095238095238093	5.0033133628234515e-6	0.8912953951210609	1.6824239441315245e-4
Alcanivorax	MT1	no	8	0.38095238095238093	6.5532808974607606e-6	0.8987375986977222	1.5727745457462495e-4
Phenylobacterium	MT1	no	8	0.38095238095238093	6.387419960042635e-6	0.8068095021780378	1.5329682464914872e-4
Azotobacter	MT1	yes	8	0.38095238095238093	4.316010173087942e-6	0.8041209075617319	1.4513100283250488e-4
Sagittula	MT1	yes	8	0.38095238095238093	3.673932768572102e-6	0.6600575135517432	1.2354038235748291e-4
Thiorhodococcus	MT1	yes	8	0.38095238095238093	3.499264014218564e-6	0.6160355493208781	1.17666936636502e-4
Geminicoccus	MT1	no	8	0.38095238095238093	4.540427849594253e-6	0.7076243307072705	1.0896937671947217e-4
Amorphus	MT1	no	8	0.38095238095238093	4.474601650359533e-6	0.6083076735855452	1.0738956086510058e-4
Sediminimonas	MT1	yes	8	0.38095238095238093	3.169694796113238e-6	0.5171871157701112	1.065847776034686e-4
Leisingera	MT1	yes	8	0.38095238095238093	2.9951942125663782e-6	0.773144768996104	1.0071698682694835e-4
Roseovarius	MT1	no	8	0.38095238095238093	4.179638365496734e-6	0.5929020650594304	1.0031049995468447e-4
Rheinheimera	MT1	yes	8	0.38095238095238093	2.9355795465167935e-6	0.8625944353046717	9.87123723982685e-5
Delftia	MT1	yes	8	0.38095238095238093	2.849455330457813e-6	0.9826298929852049	9.581634265238392e-5
Methylobacter	MT1	yes	8	0.38095238095238093	2.7996950662524524e-6	0.7335251198888509	9.414309426887338e-5
Wenxinia	MT1	yes	8	0.38095238095238093	2.7094079058224186e-6	0.6970100453892717	9.110708054077436e-5
Synechococcus	MT1	yes	8	0.38095238095238093	2.6513843987025076e-6	0.7133467475989811	8.915597073369373e-5
Pelagibaca	MT1	no	8	0.38095238095238093	3.6616809095986983e-6	0.5944633433614113	8.78796227320773e-5
Cellulomonas	MT1	yes	8	0.38095238095238093	2.5686729270050706e-6	0.5547183418010293	8.63746985976707e-5
Citromicrobium	MT1	no	8	0.38095238095238093	3.4789435728927506e-6	0.49098212134603303	8.349396253796082e-5
Pannonibacter	MT1	no	8	0.38095238095238093	3.282978932622986e-6	0.4135715054926186	7.879084965595343e-5
Rubritepida	MT1	yes	8	0.38095238095238093	2.336073779778035e-6	0.5295790005028054	7.855327414748388e-5
Leptothrix	MT1	yes	8	0.38095238095238093	2.3102439809435433e-6	0.4860070388098298	7.768471627633094e-5
Verminephrobacter	MT1	yes	8	0.38095238095238093	2.2806744691618554e-6	0.4713501666185791	7.669040608565927e-5
Ruegeria	MT1	no	8	0.38095238095238093	2.9892707897351235e-6	0.38341441900955153	7.174191190644507e-5
Thiobacillus	MT1	yes	8	0.38095238095238093	2.0723274604128952e-6	0.34366635169727316	6.968448879069252e-5
Rhodovibrio	MT1	yes	8	0.38095238095238093	2.0304188900921836e-6	0.39788819140352416	6.82752630025221e-5
Arsenophonus	MT1	no	8	0.38095238095238093	2.779495622446085e-6	0.555622746516997	6.6707349088152e-5
Melitea	MT1	yes	8	0.38095238095238093	1.9341440123299005e-6	0.3369727970620721	6.503790511946127e-5
Pusillimonas	MT1	no	8	0.38095238095238093	2.685780056354162e-6	0.4298986445644313	6.445819390625391e-5
Agaricus	MT1	yes	8	0.38095238095238093	1.8272966950535221e-6	0.24023141755170238	6.144503631600591e-5
Pelagibacterium	MT1	yes	8	0.38095238095238093	1.7539754937156994e-6	0.2714560604273261	5.897952324900847e-5
Helminthosporium	MT1	yes	8	0.38095238095238093	1.641087983648485e-6	0.34822386170563185	5.5183545740550105e-5
Sulfitobacter	MT1	yes	8	0.38095238095238093	1.6189934320381599e-6	0.34474986323502405	5.444059002363927e-5
Verminephrobacter	MT1	no	8	0.38095238095238093	2.209019189806931e-6	0.2782938373476836	5.3016026737684144e-5
Ramlibacter	MT1	yes	8	0.38095238095238093	1.4905364849141755e-6	0.4398534220881578	5.012107157737771e-5
Dermabacter	MT1	yes	8	0.38095238095238093	1.4886055308342103e-6	0.7217476703685177	5.00561409375483e-5
Crithidia	MT1	no	8	0.38095238095238093	2.050360722628495e-6	0.10199962419476653	4.920825468350515e-5
Leifsonia	MT1	yes	8	0.38095238095238093	1.4132705575711748e-6	0.36983717659094084	4.75229123816476e-5
Sulfuritalea	MT1	yes	8	0.38095238095238093	1.4105980438832649e-6	0.09815487086418136	4.743304591329948e-5
Nevskia	MT1	yes	8	0.38095238095238093	1.3691999230397754e-6	0.2180356660660821	4.604098459915799e-5
Periglandula	MT1	yes	8	0.38095238095238093	1.31504360471981e-6	0.06293217714288536	4.421991363957089e-5
Moniliophthora	MT1	no	8	0.38095238095238093	1.7320543380108751e-6	0.1562961914210902	4.156896396320217e-5
Geodermatophilus	MT1	yes	8	0.38095238095238093	1.2296407180968448e-6	0.3165572500004569	4.134813945848415e-5
Rhodovibrio	MT1	no	8	0.38095238095238093	1.7169213545625885e-6	0.03201082261479848	4.1205775332330466e-5
Marssonina	MT1	yes	8	0.38095238095238093	1.1886521409849305e-6	0.24752962620667482	3.9969849542018665e-5
Hydrocarboniphaga	MT1	no	8	0.38095238095238093	1.6647997140149056e-6	-0.016911186861681533	3.9954866195081445e-5
Saccharomonospora	MT1	no	8	0.38095238095238093	1.6395558511117448e-6	0.29097791530015954	3.93490184429153e-5
Curtobacterium	MT1	no	8	0.38095238095238093	1.6014330740496983e-6	0.2159426287864538	3.843407928015824e-5
Nevskia	MT1	no	8	0.38095238095238093	1.6004486023671255e-6	0.02477815406825833	3.841045215311172e-5
Cellulomonas	MT1	no	8	0.38095238095238093	1.5927291461243877e-6	0.22069811905455697	3.82251867192695e-5
Nesterenkonia	MT1	no	8	0.38095238095238093	1.570895952909569e-6	0.32567483972755845	3.770119436982005e-5
Flavobacterium	MT1	yes	8	0.38095238095238093	1.06292357353361e-6	0.3603033990678302	3.5742076124642943e-5
Fonticula	MT1	yes	8	0.38095238095238093	1.0405748687783406e-6	0.11970362534674164	3.499057420433602e-5
Sulfuritalea	MT1	no	8	0.38095238095238093	1.4337170570083194e-6	-0.07974313362870823	3.440892780803329e-5
Volvariella	MT1	yes	8	0.38095238095238093	9.998887113360897e-7	0.2010046955006333	3.36224535108738e-5
Saccharomonospora	MT1	yes	8	0.38095238095238093	9.666630128348072e-7	0.233458638815358	3.250519966996091e-5
Dyella	MT1	yes	8	0.38095238095238093	9.478940333766334e-7	-0.08773661433995912	3.1874070293136824e-5
Volvariella	MT1	no	8	0.38095238095238093	1.3019903970187643e-6	-0.10246314215826823	3.124751383739121e-5
Saccharibacillus	MT1	no	8	0.38095238095238093	1.2851075640262916e-6	0.30275049971580464	3.084232916110281e-5
Listeria	MT1	yes	8	0.38095238095238093	9.059107356790128e-7	0.1947282850505112	3.046233170756442e-5
Solimonas	MT1	no	8	0.38095238095238093	1.2151538972389975e-6	-0.032724147724502585	2.9163454896041142e-5
Prochlorothrix	MT1	no	8	0.38095238095238093	1.1869634039272145e-6	-0.12701279597970783	2.848688859274134e-5
Sulfitobacter	MT1	no	8	0.38095238095238093	1.1516013089180969e-6	-0.14762251805264287	2.763820525709872e-5
Sediminibacterium	MT1	no	8	0.38095238095238093	1.1386028802408492e-6	-0.1314559286910205	2.7326245521537948e-5
Mucor	MT1	yes	8	0.38095238095238093	8.057836766468625e-7	-0.05681530228624095	2.7095439623153823e-5
Treponema	MT1	yes	8	0.38095238095238093	7.910401681098942e-7	-0.07027640863231523	2.659967151941256e-5
Wallemia	MT1	no	8	0.38095238095238093	1.0998914006511e-6	-0.022483485893250756	2.6397177613728224e-5
Eremothecium	MT1	yes	8	0.38095238095238093	7.617520440761323e-7	-0.08950359468893697	2.5614823328227344e-5
Dialister	MT1	yes	8	0.38095238095238093	7.489888973790651e-7	0.32724347646726737	2.518564725932145e-5
Saccharibacillus	MT1	yes	8	0.38095238095238093	7.441443720387671e-7	0.21506135220622516	2.5022744302032566e-5
Passalora	MT1	no	8	0.38095238095238093	9.743593173666808e-7	-0.07994605648760697	2.3384432267489007e-5
[truncated: 4,161 more rows]
