# Supplementary material for: Crewmember microbiome may influence microbial composition of ISS habitable surfaces
Source: PLoS One. 2020 Apr 29;15(4):e0231838. doi: 10.1371/journal.pone.0231838 (PMC7190111; doi:10.1371/journal.pone.0231838)
Supplement: S8 Dataset — Output of aldex.glm for genera sorted by Kruskal-Wallis and “glm” adjusted and unadjusted p-values. kw: Kruskal-Wallis test, glm: likelihood ratio test for including flight state in GLM of relative abundance; ep: expected P-value, eBH: adjusted expected P-value for controlling the false discovery rate. (TSV) [file pone.0231838.s019.tsv]

genus	kw.ep	kw.eBH	glm.ep	glm.eBH
Leuconostoc	2.154448743844855e-5	0.014191949374037213	7.515153777849467e-8	2.097411228481972e-5
Alloprevotella	2.643932042700602e-5	0.014231433080796656	3.2629752183306197e-9	2.836788750549304e-6
Negativicoccus	3.816527566918395e-5	0.014388916913134507	1.64594841695118e-7	3.6591424897364935e-5
Atopobium	4.975729833562653e-5	0.014706936008854293	6.656152368494468e-8	2.0256503931283133e-5
Escherichia	1.0763567935755378e-4	0.01690773635435518	2.3850033858849863e-6	3.203813935567844e-4
Mycoplasma	1.1776264044095556e-4	0.01755944521962908	5.167967760859385e-6	5.180159451338747e-4
Microbacterium	1.6514442343114178e-4	0.01818832051343522	1.0775931320419951e-5	7.987292146643623e-4
Budvicia	1.7392275324914456e-4	0.018514107001559574	3.1760735729391594e-4	0.008327540158142611
Phocaeicola	1.606582348549442e-4	0.01871976499847581	5.246034018909512e-5	0.002941717302393741
Maribacter	1.8679849981675142e-4	0.019275103198721662	1.4608136633263885e-5	5.782868839470342e-4
Cryptobacterium	2.268173177759492e-4	0.020651856400327434	7.774093288486569e-8	1.2104302093289887e-5
Desulfobulbus	2.567436721912798e-4	0.021284744806444288	5.940368361514046e-4	0.012600637334288
Peptostreptococcus	2.6106546196192124e-4	0.021668168406467795	2.21369633251553e-5	0.0017012219267787169
Cellulomonas	3.301597105915396e-4	0.02205948605614168	6.752278806528189e-5	0.002246523042507614
Variovorax	3.001325043522125e-4	0.0221677493667357	6.845599110609149e-5	0.0019750676676223784
Actinobacillus	2.9578394411635805e-4	0.0224564021440903	7.650029090218539e-8	2.0795225418625867e-5
Dermabacter	3.118453871719369e-4	0.022549819993790448	4.021148740706264e-5	0.0020725361021170503
Cellvibrio	4.6199381743293266e-4	0.025072963205166904	0.00281467675256432	0.030161542864088495
Parabacteroides	5.201187578149806e-4	0.028144778542311736	8.01442052985492e-5	0.003297034765793462
Staphylococcus	5.377156892911589e-4	0.02847003205088636	2.8468535244670924e-5	0.0019196628351420806
Alistipes	5.690024802157002e-4	0.028906127463207188	1.7500278183405727e-4	0.007105347531106358
Campylobacter	6.465196695692302e-4	0.031388629427940504	2.4916694624576067e-4	0.009609444505835361
Gardnerella	7.328159098755185e-4	0.03162319106735941	3.270485144270066e-5	0.0017484204325464506
Simonsiella	6.650697877726571e-4	0.032089330919019866	5.619338512955459e-6	6.195888488311243e-4
Chryseobacterium	7.82711422930644e-4	0.0336574514382992	1.96623674022595e-4	0.007839620946634585
Brevibacterium	0.0010483084567379092	0.034381961385035784	0.0023221821943335027	0.03003422368999215
Mobiluncus	0.0010857430078160526	0.03986917890413392	1.295207909314303e-4	0.005661057524330982
Pasteurella	0.0010578148434671442	0.04004386626292529	2.9052623750432292e-5	0.002040963368792565
Paraprevotella	0.0012263385777718633	0.04092276712790011	1.8216738654084513e-4	0.0066500975889671535
Arcanobacterium	0.0014421825058475563	0.04148742954572397	4.667701428767419e-4	0.012154355233930145
Dermacoccus	0.0015393527602404233	0.041997559425907	3.914545748237856e-4	0.010084936843078282
Streptomyces	0.0014006123629251115	0.042266339133344134	4.522245080837965e-4	0.012895011924556936
Kocuria	0.0018472654366193397	0.04451915628208951	2.908475224013224e-4	0.008321582799428956
Saccharomonospora	0.001723876700061582	0.04660189564925166	0.0014981030831541725	0.026813032178681293
Histophilus	0.0017848758383274797	0.048623278891987164	5.242876573096315e-4	0.012953917369132007
Nocardioides	0.002031976651374328	0.04891927476501816	0.0015442429899507198	0.02298990544528739
Lactobacillus	0.001924947980797398	0.05337462362922551	3.546883404599443e-4	0.01167057298681632
Propionimicrobium	0.0026000490942004427	0.056680146505281824	9.324445392454683e-4	0.019003466116200688
Pedobacter	0.002974527954763274	0.05751215134018951	0.008524607961206609	0.07635424970232028
Bergeyella	0.0022980335229405052	0.058085539801770086	0.001192146586527701	0.02683355346056434
Dehalobacter	0.002947407772736016	0.05947842511674308	0.015942800797343674	0.10153548866519917
Riemerella	0.002330457116412097	0.05993304151937218	4.929616878317361e-4	0.014776485431613424
Cytophaga	0.0028658298287761678	0.060190274723600286	0.0054104982404505194	0.06670945277105868
Klebsiella	0.003525706301976847	0.0659098719352798	0.004776849140412542	0.05761250525763471
Deinococcus	0.0035145282784419733	0.06637306025798906	0.014844227067403282	0.11833110663266698
Brachybacterium	0.0037416374225893246	0.06696617912186414	0.0059575342756027	0.064184678134364
Bacteroides	0.002828369711621449	0.06772699828729062	0.001082125030220475	0.026706260668292278
Asticcacaulis	0.003524507774140855	0.06781168472063266	0.0018694694982539213	0.03185967275753113
Dielma	0.0030917879116258	0.06814548437004593	0.021583136445977143	0.12160461111670318
Parvimonas	0.002781804080564006	0.0681709126214029	1.9677766988282218e-4	0.008181768749725196
Elizabethkingia	0.003504704118301991	0.07135633742580276	0.0012128625000586946	0.02640348220952002
Haemophilus	0.003147879462924896	0.07223558706704825	0.001904825119010723	0.040064980886277385
Filifactor	0.003548466524322319	0.07253347053682731	9.28991744907935e-4	0.020132174390138542
Brucella	0.003979158812079708	0.0727667058996647	0.007277978193743586	0.07389503960370716
Algicola	0.005004859763821526	0.07335814691777673	0.006853596404577172	0.06439972387338416
Serratia	0.003659619454494013	0.07654036842393266	0.013356589015941537	0.10240073129887081
Mobilicoccus	0.00501942685782032	0.08104612802396723	0.004607846985630014	0.05322359150668471
Arthrobacter	0.004303242852512482	0.08254346534018328	0.00053442251361319245	0.015494163051625324
Actinomyces	0.004111296737483623	0.08272904219462518	0.0015495042939563954	0.03478406667905473
Candidatus Symbiobacter	0.005475246782104545	0.0831384529045567	0.008885546268384002	0.08337968811482613
Treponema	0.004282478653594197	0.08491031048431796	0.0021578124443475304	0.04398038573820171
Alloscardovia	0.004437203521020132	0.08651174679780392	7.569290691904087e-4	0.02119958852247337
Erwinia	0.0057387120877494405	0.0869155792488488	0.027870330461077664	0.13068314145609017
Entamoeba	0.005207167449797302	0.09393276947422477	0.001251115098163977	0.029358151093929655
Leucobacter	0.007194530817384936	0.09420657152718623	0.006322820788869791	0.06262033853293818
Leptotrichia	0.0055810756737267484	0.09927377760549044	0.0023852190108099025	0.046870938246791706
Veillonella	0.006556985256148601	0.1062798689270072	0.002550863562924114	0.04781864609618878
Promicromonospora	0.008965537262008442	0.10662413522278309	0.01744551777140727	0.10698850940123707
Micrococcus	0.010916195466935457	0.10828518247724477	0.009357675327925348	0.07637974883562124
Thioalkalivibrio	0.009455563600239468	0.11355454092851026	0.0020877549743772406	0.0343134683169429
Barnesiella	0.009407073040612971	0.11874485705718733	0.010434475082246417	0.10541786023638294
Rhodococcus	0.010270307961786001	0.12414817581516024	0.10887278502238235	0.31040134094801275
Stenotrophomonas	0.011466105945669486	0.12481398861238799	0.020756200457755513	0.15243259617154117
Rikenella	0.011593268672910367	0.12659329653783688	0.008640165028041009	0.0901583000783735
Dysgonomonas	0.011244370643008723	0.13087985236742497	0.019176103310999382	0.14915757020787518
Tannerella	0.009041188598447302	0.13096944233122718	0.004086141246890946	0.06725468367297638
Shuttleworthia	0.009445636492475418	0.13426812318298978	0.006610183968196801	0.09285410828588142
Slackia	0.010220922049304708	0.13924851335189964	0.0027226589012199157	0.051097233192233714
Synergistes	0.016815685935306496	0.14064621279705325	0.025724720213163445	0.16346780017877344
Flectobacillus	0.015762666558088365	0.14117083685482384	0.027953282535733856	0.17522939539520146
Pseudomonas	0.011654443412525195	0.14166241099991816	0.004132051769583093	0.06208743089603812
Odoribacter	0.014553126538280706	0.14503567464881387	0.011935701604927164	0.11169036799141738
Photorhabdus	0.015230914752257716	0.14717069736811492	0.035815603807580414	0.17310262552996133
Turneriella	0.013687143395349597	0.1476428198541001	0.01995018871327207	0.14923788580879938
Pseudoalteromonas	0.01393865745508575	0.1481765065964522	0.021205864483823986	0.14964913890802103
Rivularia	0.017653419201443327	0.1515456440697474	0.03849517838754391	0.1672473742955683
Aggregatibacter	0.012077156426120757	0.15197983730760423	0.001706992703727067	0.037541988560117666
Candidatus Phytoplasma	0.0157837447772121	0.15493085972811096	0.025157788591686686	0.15539842577087803
Epilithonimonas	0.01571034939856968	0.15568914805033668	0.014607362415531327	0.13045377378932974
Rothia	0.012873406720750973	0.15861597807465233	0.004410859490887989	0.07024793733289476
Isoptericola	0.021190146149010367	0.1602098565469381	0.035363993921784076	0.16855206673569978
Saccharomyces	0.02629697725958837	0.162543312417302	0.042994532430130114	0.17326515110224083
Roseolovirus	0.01773233836105731	0.16637967224984443	0.012441852698849643	0.11454199161723042
Dialister	0.014262871500479477	0.16895225371632963	0.00448073711398914	0.0708644064982772
Bilophila	0.023678224415364674	0.17049181842796474	0.023906470854183983	0.1556146307870779
Desulfovibrio	0.027030074302804127	0.1777912245689603	0.012439260164899543	0.09672856537898221
Catenovulum	0.024187948526180923	0.18213486778878218	0.02391765536268156	0.1766304492635431
Roseburia	0.02055236056146304	0.184463567795936	0.009650724420399652	0.09742461420648693
Pseudonocardia	0.02152691010581754	0.184691179153152	0.04709233671389302	0.22797313833957616
Acidovorax	0.02927846416923224	0.1862903732679161	0.009743058832770466	0.08966885602338613
Thauera	0.025338843050573684	0.1888358469641227	0.031274770630618474	0.20550840102589923
Sanguibacter	0.025211815385433205	0.18883971858189122	0.05484244493888376	0.2692191612018287
Ureaplasma	0.01861528528746218	0.19122176778826536	0.09790889077250316	0.3851593228537799
Vibrio	0.020182545989016403	0.19425415025567694	0.03081961180525091	0.21876068583886088
Enterocytozoon	0.025291412610396947	0.19428303985812592	0.007067727315056593	0.0702419612709001
Actinobaculum	0.019744062696359838	0.19755521170759915	0.008016798959257502	0.10375995207071574
Enterococcus	0.020151910896708383	0.199353194555037	0.006387187661977386	0.08625981361117832
Eubacterium	0.020179081690312857	0.20231077838068737	0.03903927803006242	0.27068274114690877
Proteus	0.025172323409778118	0.20282762747162206	0.07066144549809321	0.3201441877377717
Dickeya	0.03118071768612259	0.208533861406685	0.013300091610801874	0.10795480691325361
Nocardiopsis	0.03651398394420305	0.21194381149341285	0.025152978053382447	0.16996797818487774
Bibersteinia	0.023926854436128388	0.2131034825175955	0.15533200537898367	0.4826590636169349
Cronartium	0.03292941470089608	0.2222400014523722	0.03285171560179076	0.1798094343699564
Niastella	0.0488439014257986	0.23022005727974768	0.08331990319240389	0.24436736321107777
Pontibacter	0.034870331107513954	0.23040871256019732	0.13371329099833806	0.34365580205337676
Pantoea	0.04514807624469041	0.23407125202565318	0.045718914647138925	0.2251235475831588
Lachnoanaerobaculum	0.027222722486858458	0.2373453813882835	0.01894041071887316	0.17934249273223085
Propionibacterium	0.02756036156851709	0.23834548975348824	0.00980990857664922	0.11880742769987072
Cellulosimicrobium	0.04825563187210602	0.24614721080139135	0.04137055623429446	0.1904815249409188
Allochromatium	0.04158810106226099	0.2535112428711752	0.033639195871251575	0.21749262531706545
Gordonia	0.04038421091111869	0.25414403470933755	0.0688950448162525	0.2823812940331538
Anaeroglobus	0.032199403808272985	0.2560617769742361	0.022424043055200845	0.18942554263479547
Reticulomyxa	0.04512006874274189	0.25640921783076515	0.06216713889852228	0.2956058493790192
Aeromicrobium	0.04289140831787184	0.25663026080017587	0.05040683268426665	0.22023984188812587
Chitiniphilus	0.03920220048104429	0.2587754416956633	0.07467451344455396	0.30728879249384106
Prevotella	0.03393717594575144	0.26093717045139175	0.01693068088413859	0.16553467034211028
Aureococcus	0.0400162340982494	0.2622528173349603	0.03695124437625163	0.2136787091801341
Streptobacillus	0.03766604359517291	0.2625196444645699	0.07357258601659401	0.3072869474348408
Citricoccus	0.048206177927905935	0.2638528809404687	0.11195900388447172	0.3149437308364786
Eikenella	0.03271211422324092	0.26472852850106543	0.015159739749012958	0.15834288602579805
Phaeobacter	0.04013673171689011	0.2728787384691949	0.08252276146080209	0.3204432404087037
Succinispira	0.048351328057672796	0.2734616455951183	0.08917291871909978	0.30621311884845864
Cetobacterium	0.05639189254467288	0.2752144802501415	0.07487596044022743	0.2957836251485828
Nesterenkonia	0.049575773322397716	0.277376416229229	0.04816227690538616	0.24040302310891368
Flavobacterium	0.042628756275026485	0.28186144884776493	0.1270516762624394	0.45781106530762466
Actinoplanes	0.06020778420560668	0.2842485256890019	0.05889506634212473	0.24790109332004864
Erysiphe	0.05114618082641976	0.2868153308346725	0.08108640160140153	0.2911330822163354
Rhizobium	0.06890926382890554	0.2888140521352401	0.06437467436993921	0.29193476296530957
Brachyspira	0.062166844847814505	0.2948683827850706	0.11574245199072025	0.3491368266466847
Janibacter	0.0633609474338251	0.3065360833248733	0.131718224312463	0.35968261966607046
Tepidiphilus	0.08142266290152646	0.3094416592229178	0.09622012821182116	0.29833227777836624
Geobacter	0.06386407116180841	0.31229194776413993	0.06898185345690155	0.28968767787181465
Salinivibrio	0.0662193449398533	0.31254165927248656	0.06644106108270258	0.2821785602603473
Trypanosoma	0.07686708399143061	0.31658051656544733	0.08439655769259137	0.2845618320733646
Spiroplasma	0.06831231145835166	0.31799434034567287	0.08228575330246563	0.3443325524032244
Diplosphaera	0.05954213115017134	0.3181671129932581	0.03555802324760554	0.23905212109116994
Collinsella	0.06731012364219228	0.3206500755158969	0.10534530695135513	0.3424478671422144
Thermocrispum	0.08398194647972577	0.3248504143509271	0.11242676391833767	0.3254910242275344
Rahnella	0.07228505077786847	0.32598624899100287	0.105862152707319	0.33482460055557106
Herbaspirillum	0.0727949815636315	0.32629016650933895	0.08837119536440394	0.33924291823351127
Parascardovia	0.06743203778256109	0.3278804648288582	0.05185160790550061	0.2695819180149425
Cordyceps	0.07565746852309319	0.330683371961907	0.1766206736322847	0.4244594980551323
Yersinia	0.06933668202423213	0.3326753835473565	0.07269817127042773	0.29513796864609276
Hymenobacter	0.0652951070672473	0.3381971278589802	0.061016285384561546	0.30039438936696644
Proteiniphilum	0.07220781146525605	0.3428973604411141	0.06328143881525727	0.31008119521149907
Zymomonas	0.09567440418839161	0.34290911608341035	0.10813156001657065	0.31415154828816966
Gallibacterium	0.06521515682565676	0.34532697293286185	0.20922348363906604	0.5366266745183278
Vagococcus	0.09177693722903188	0.34544062114435736	0.11041739358664873	0.32404264621023976
Solobacterium	0.05561212182209828	0.3478414398927367	0.07655398330859045	0.3811579273768577
Congregibacter	0.09005393420917543	0.34814361912603076	0.12287762486956989	0.34334192755894
Cronobacter	0.09535692365232741	0.35266609887870937	0.09742629704140228	0.3372139313829869
Xylanibacter	0.09157732454625685	0.3596664351687519	0.06944383105983928	0.298520058790416
Geitlerinema	0.10049664429947773	0.36178277147085824	0.12163651065383159	0.33715733244924084
Luteimonas	0.0751412964320066	0.3623320132488984	0.05222855537438849	0.2798910604613935
Dietzia	0.09201409235954561	0.36553867965208575	0.11806013033998879	0.34248213213931994
Chlamydia	0.08256424904573467	0.36585861212598775	0.17489209656964833	0.4421113568958816
Fischerella	0.08985598257217353	0.3725752867992046	0.12081117149307437	0.410629851269804
Thermus	0.10025345701300907	0.37634378602948476	0.09668665732162811	0.3309030478343453
Toxoplasma	0.08859562316709806	0.3766079233087058	0.06419797255590397	0.29810541433529236
Hallella	0.08257536538808861	0.37739113812850206	0.09345985322685896	0.37085123337391557
Anaeromyxobacter	0.09479302073197113	0.3801454612349753	0.10926111788171247	0.35589194664008056
Cupriavidus	0.09604679653647702	0.381428227629895	0.06068932372133208	0.263396740483495
Mycobacterium	0.08456485737218032	0.3851368881644456	0.04808767578989135	0.26612708342688685
Pseudoramibacter	0.10785029569942876	0.3890817413340084	0.06649905629988224	0.2881640000193702
Curtobacterium	0.10900164068634974	0.3930852291609014	0.1377806765868847	0.40851022513425395
Alkaliflexus	0.1210635875632346	0.3936023521563777	0.20847983387270935	0.43683993401995447
Sulfurospirillum	0.12453820959976547	0.3979282478550425	0.17324780884158977	0.4033503851899374
Cardiobacterium	0.07638913523417044	0.40411903221678563	0.03432098186393485	0.2540666673526137
Empedobacter	0.11619997014945459	0.40993859823317025	0.19264946038872663	0.47006958543255833
Intrasporangium	0.12278479615496722	0.4113208446129155	0.20625102545864307	0.4774852567476384
Brochothrix	0.10600074869595603	0.41408623561440483	0.08673252209505718	0.35894931985814427
Naumovozyma	0.11351924729936654	0.41445286740431164	0.1446356181719943	0.3942500489101018
Terracoccus	0.1104128568813274	0.4149042112163685	0.1203387813417653	0.3742310954050651
Rheinheimera	0.15295008058959159	0.4167303197104992	0.12224530947134175	0.37157027636385526
Spirosoma	0.11682998806726658	0.41742952082098017	0.10465690995230849	0.3791110774008413
Rickettsia	0.1281894516375071	0.4203666740733161	0.1482657095338685	0.4103332560299367
Kutzneria	0.13650563186536607	0.4214765483543695	0.18580392485313119	0.43757215295134183
Facklamia	0.11212494080163149	0.42943769816577776	0.0942353863871026	0.3585945952730978
Porphyromonas	0.0883170172444747	0.4335558533693452	0.03095006283708579	0.24103367657900585
Azohydromonas	0.1385206541997465	0.43675157588976016	0.18476611408877539	0.4478828613700055
Subdoligranulum	0.13580620249128783	0.43788824715121216	0.06727846353942674	0.2966652755147267
Polaromonas	0.1461070359504557	0.4387174236855191	0.20420104557361815	0.47084577992726673
Thermoanaerobacter	0.14725762033298823	0.44397140092720383	0.13718807755334278	0.4073021951697417
Psychrilyobacter	0.14289301849820701	0.4452808831881165	0.08750001052995612	0.33258563595456025
Acetobacterium	0.14590815390509093	0.44712011859268636	0.1973630635995891	0.4366020510088002
Yarrowia	0.15275010353204727	0.4474684996561755	0.19481568893037662	0.4529233845014453
Blastococcus	0.1634011629186721	0.44906561121953537	0.2096356691073408	0.4538418250151912
Sinorhizobium	0.14838354870358553	0.453679998558936	0.23895019420264058	0.5295636890562612
Senegalemassilia	0.1114486360660634	0.4539723429954105	0.08549662813352035	0.3679119187243254
Terrimonas	0.14768505398774656	0.4544110678334573	0.17263283024558157	0.43105158589233045
Hirschia	0.1628115549478035	0.4576664838398123	0.2124640369166042	0.4623282502715402
Helcococcus	0.1270390698802438	0.4593197969271485	0.12347445347139238	0.42307370909922876
Sphingobium	0.14521091237042402	0.46635570551683875	0.2830849810518443	0.579406987026644
Blautia	0.1196199295135132	0.4674110764124821	0.10793180501787186	0.4171599423948244
Rhodopseudomonas	0.1749377782559596	0.46916213002117607	0.21435717983550498	0.4695865301582391
Granulicella	0.18038172165246497	0.472068784045264	0.21682622582300318	0.4728724991318945
Polaribacter	0.15130576328897177	0.47293930018045544	0.20732791423806812	0.4908126663705022
Sphingomonas	0.1629201583921717	0.47633837755436753	0.23117074147899086	0.4893618609783214
Aphanizomenon	0.17328621435120645	0.47709306547655395	0.21841170963017115	0.48251151956670474
Olleya	0.15168312729754635	0.481621655072873	0.1745306437686106	0.4873856738069116
Paenibacillus	0.15360227976713012	0.48447463422154374	0.15108183433271477	0.44830539023711313
Gemella	0.11814511471325184	0.4856234469156411	0.0444817985524906	0.2868680751106822
Tsukamurella	0.18761097272773627	0.487204044677273	0.22540377520041247	0.4825276851714909
Varibaculum	0.14902451428654817	0.4878955298022769	0.20742868479941626	0.5133388457540294
Oribacterium	0.12118664478716053	0.48988953955751047	0.015765617108324057	0.16012011334323
Weissella	0.1869619630817555	0.49275489169051684	0.2612925083756824	0.555483183685281
Serinicoccus	0.21327402519385527	0.49621016033671983	0.24761200709882392	0.4876264130235945
Nitrospina	0.18878976715512655	0.49955255562482254	0.21949053595176984	0.49935814753352
Aeromonas	0.1537290118299925	0.5033275554535287	0.08036621278043884	0.34369098706176116
Peptoclostridium	0.15791946357436626	0.50375626547263	0.12321553197315965	0.4347096015008079
Hydrogenophaga	0.1913736883629941	0.5039253013930535	0.17148468470095213	0.4699925216360921
Fretibacterium	0.16688218785030784	0.505760986306485	0.1629423477027377	0.4683328534991097
Nitrincola	0.1941490633691053	0.5060695814609439	0.2339951866976947	0.5128304486989648
Pediococcus	0.1940049745598087	0.5074025379398505	0.2312597848345645	0.5029378216142287
Thermodesulfobacterium	0.1824555849781303	0.5077738580643989	0.24642964049669325	0.5198112079891293
Psychroserpens	0.1869175241207069	0.5089576867943417	0.24100503066366347	0.5234648936935753
Exiguobacterium	0.20958048910135374	0.5119289315546317	0.15550777386479103	0.425667327126151
Candidatus Saccharimonas	0.1340485067232804	0.5125325014820888	0.11450249919996372	0.45080664451184865
Naegleria	0.20705454368059908	0.5129260309030053	0.23592526072718206	0.5016558698906504
Ornithobacterium	0.19407320887794097	0.5136123116736637	0.21117470740879207	0.4888444043963277
Aequorivita	0.20050868130242144	0.5172985998094028	0.14386491071898158	0.42901006965257305
Nostoc	0.20209474174908676	0.5195628983742929	0.27385706922948394	0.5330098783195476
Brenneria	0.20359158357670032	0.519848718821312	0.15911709745525898	0.4613385703918553
Thermotoga	0.20467559785136563	0.5201104465497324	0.22100757169397142	0.496606157057696
Sebaldella	0.2008306958896483	0.5203365845397669	0.16960739814425735	0.4459580580130498
Glaciecola	0.18983976789436505	0.5204080482471817	0.3031947749566903	0.6152089455918599
Halobacteroides	0.20926121274157458	0.5214269831523243	0.25738600332967376	0.5207478695106764
Ochrobactrum	0.20326374962749552	0.5238314666806418	0.29329524891492814	0.5604377288776164
Megasphaera	0.14002397868530378	0.5257572340370253	0.09945832374767043	0.42609000425230126
Bulleidia	0.14669612863796092	0.5265396058546875	0.07730940081693868	0.3743860902944749
Helicobacter	0.16962780163780314	0.5287857209223225	0.27921430800255526	0.6314719936314097
Trueperella	0.20031704868257227	0.5294267981632684	0.18645954471073756	0.4716978194293504
Dorea	0.15898516619986616	0.5307380768234028	0.13831231756505377	0.4598057324284031
Clostridium	0.1486259096997968	0.5327112207077873	0.1555804429018173	0.5042806413007331
Psychromonas	0.2166967216108017	0.5348346806695332	0.27951861023649377	0.5658285683372483
Desulfobacter	0.2302024595823997	0.5357327891662932	0.25419949781820733	0.5053228391200435
Acidithiobacillus	0.20013577683412898	0.5361628426305185	0.18829354980967386	0.47006470284391616
Verminephrobacter	0.21107680811101284	0.5368593178835752	0.20940549356280436	0.5361573268902589
Halomonas	0.197063663662282	0.5391366786302236	0.12488558652027225	0.4079939401672268
Candidatus Arthromitus	0.19467625617641765	0.5393592315990897	0.2356959655131653	0.5197244767378132
Alkalibacterium	0.21050690984076612	0.5393827758819356	0.22555745145079348	0.5373888417326439
Pectobacterium	0.22315458106840394	0.5405761227179232	0.1816399102880121	0.48282742862429484
Comamonas	0.2259647256698224	0.5427463961942844	0.19948737431818228	0.4795148712339114
Coprobacillus	0.23395844671382907	0.5443696438001213	0.23860605613574498	0.5138805311975909
Youngiibacter	0.23270472028551242	0.5447245965120395	0.22395879085083784	0.4900708335078173
Planococcus	0.22076256636019453	0.545067704209074	0.15246090926726766	0.438552879577444
Idiomarina	0.22731495506036448	0.5501877628289739	0.217275721504395	0.4925618745882704
Mastigocoleus	0.26205644093591246	0.5534823324419194	0.3201365117022741	0.5605174390130152
Citreicella	0.24534181449273942	0.5557604946987482	0.2515514011468559	0.5141460728246425
Peptoniphilus	0.1819228324537588	0.5560669576412928	0.10064633876704591	0.4081853076540654
Lactococcus	0.16439434412186488	0.5578179496314076	0.09051777238221356	0.4083385142273335
Anoxybacillus	0.20173530143920673	0.5583524592163142	0.23311899400125044	0.567848267240809
Singularimonas	0.2528963684017684	0.5593166804142718	0.2802261739032883	0.5473080810362695
Ferrimonas	0.2547808372051912	0.5597603445781748	0.2932049670023271	0.5633751436845017
Anaerovorax	0.19557002741619647	0.5640112312550928	0.14380515752554157	0.46867626888651975
Gloeobacter	0.26153956305007536	0.5687478156405186	0.28212316931636316	0.5519961512376835
Pseudoperonospora	0.26233137659234024	0.5699326004578342	0.20258390989643668	0.4870401642842623
Kytococcus	0.25816468470113396	0.5713524602409986	0.2650913672816353	0.550310129485158
Gilliamella	0.24381878772369484	0.5718657262047719	0.32053718551709315	0.5884156951968528
Erysipelothrix	0.27283095445443906	0.5724161414179912	0.2859331860785744	0.5596905532098023
Myroides	0.22750115723709635	0.5730851533554842	0.2341882626413279	0.5719818733210099
Gordonibacter	0.19643947247902951	0.5731153472939722	0.1565719129960535	0.482651684272685
Sodalis	0.22889842337029162	0.5773122449663782	0.2720314661193536	0.5717628748888399
Desulfosarcina	0.2756860456648396	0.5796084648774047	0.2835861569513302	0.5539749262161395
Amycolatopsis	0.259902256774648	0.5808428163647218	0.33655195688384026	0.6034059056354538
Muricauda	0.2484353129839221	0.5811389853580226	0.2680462847998819	0.5508605169225423
Moorella	0.24197772988923916	0.5815738839189679	0.47320719707317654	0.7253157022213984
Leeuwenhoekiella	0.28521239426304346	0.5837850189640057	0.3044256633061416	0.5599314204392858
Cellulosilyticum	0.24876638834505357	0.5838600358039309	0.24027536784151196	0.5516299485660681
Colwellia	0.2539708238109351	0.5843058495142519	0.24109818067426853	0.5097202282367845
Desulfotomaculum	0.2643511021170493	0.5849692345057237	0.3213344914831462	0.5892145709379999
Myxococcus	0.2806137591486886	0.5851519636566751	0.2967271587250821	0.5581773947208533
Gulosibacter	0.25706888190671834	0.5862398564286725	0.31525516068380766	0.5833679509168682
Nafulsella	0.2910089183613707	0.5868478786249404	0.3094132478663686	0.5651846265644528
Salinispora	0.24604103454260295	0.5871747284122026	0.35009585635348234	0.6166515930944185
Agrobacterium	0.2729120519192266	0.5878397218371726	0.270423634721066	0.5528021501063363
Marmoricola	0.2665848882069131	0.5884954129387006	0.2691927557297124	0.5571350885328842
Williamsia	0.2703238691142279	0.5892616578841452	0.27679023892257865	0.5602564005293307
Ilyobacter	0.22999360768040233	0.5895325887147932	0.16260247248133994	0.4726650223612649
Salinicoccus	0.25849427235602274	0.5898078587190009	0.2544294679744621	0.5505773046050522
Xylanimonas	0.2771467921581739	0.5898127769971108	0.29062518423624834	0.5558133345015692
Atopobacter	0.2381745340021872	0.5910329604843578	0.19157939169285992	0.4910515960779541
Bordetella	0.24059757352427008	0.5912537034928619	0.15676930766865135	0.4642159573519291
Owenweeksia	0.2805049777235682	0.5920024401023903	0.26697991501487944	0.5780794809352987
Desulfosporosinus	0.2962159430633098	0.5933329336309022	0.3108890923715203	0.5677937220081694
Alicycliphilus	0.25937894119375593	0.5949414904027731	0.23387932302831693	0.5593065665885425
Nosocomiicoccus	0.26104843205490363	0.5951274817501692	0.2701606066696416	0.5595828896103233
Johnsonella	0.20670621240838172	0.5963417652998031	0.22823387223667257	0.5778384687904561
Arenibacter	0.2824733005197427	0.5967871399815886	0.323351922188856	0.5957830543408601
Rhodanobacter	0.2882898611227664	0.5982058164963174	0.3086327577545208	0.5790475040305666
Tetrasphaera	0.29792510561875146	0.5986928909894298	0.30583405160248667	0.5837751566820658
Eimeria	0.23503989340863732	0.6038390922157406	0.19678479930572887	0.5219598938055822
Alcanivorax	0.3053421271455168	0.6075390310585544	0.328368337118589	0.5973551922463718
Adlercreutzia	0.32692025054457957	0.6100446829123198	0.35728982668942083	0.5991530697159206
Leadbetterella	0.28188884225584687	0.6110669425810202	0.3040022021721728	0.5887239126583641
Plasmodium	0.3052991169263885	0.6134998071414335	0.397184402605869	0.6649439706100203
Finegoldia	0.22841540214566808	0.6136015574954288	0.2672670638510607	0.6125044811484971
Lachnospira	0.3105052739400462	0.6177327219440573	0.3378970704760615	0.5971252099507828
Gillisia	0.27314369742470185	0.6191077276593757	0.2352237422541949	0.562040876315878
Agrococcus	0.2838777649467674	0.6191995099900018	0.31169843031012073	0.6015827701924569
Fusobacterium	0.2156341068741081	0.6200957161753742	0.16420226948390929	0.5268323592500751
Endoriftia	0.2994455771054654	0.6207311228296801	0.3579593528193533	0.6257319318873253
Methanobrevibacter	0.3092211845710918	0.6247161716861901	0.32742426475359426	0.6117124284865946
Candidatus Photodesmus	0.3299622824555783	0.6254401937034801	0.35788055531542	0.6074384566985428
Rhizophagus	0.30231838220080315	0.6261238347824949	0.3431422331395437	0.6388482793828101
Jonquetella	0.32960181159417473	0.6264002815593139	0.3469420601330731	0.613754663078356
Carnobacterium	0.2572173885455531	0.626904854619506	0.12420322032466304	0.43116932077769177
Paludibacter	0.31557612708777	0.627411328827337	0.305603135381909	0.5777385175459625
Clavibacter	0.3358332143643679	0.6292892480367608	0.3520487254343567	0.6175331292482339
Mitsuokella	0.2460796412782868	0.630434069544008	0.14596724136794118	0.49222665321342235
Phascolarctobacterium	0.3084397697984495	0.630500510344698	0.2980641891120111	0.6052289640454267
Desulfospira	0.34427553599953187	0.6314156752365604	0.3342712521544938	0.5957462074226417
Arcobacter	0.2883736113095455	0.6317478686913266	0.2573569659309304	0.5685463781435938
Massilia	0.33662666397979013	0.6319461238472652	0.3328126963653448	0.5924285781936878
Methylomicrobium	0.3151290365083292	0.6321118829450282	0.3318833600738825	0.5958954301836414
Spirochaeta	0.3254300777381371	0.6328193426910605	0.3717204645438892	0.6373154503682866
Moraxella	0.2771455654914897	0.6355594817981729	0.40218152123507517	0.7090508301450533
Gramella	0.33020937770441483	0.6355899425212569	0.2706524279909432	0.5307855591876299
Succinimonas	0.3320769725107006	0.6394557424303516	0.3456922383281698	0.614851584975702
Methanomethylovorans	0.33404271464341573	0.6400381391718976	0.31988890288407756	0.5979385947481954
Paramecium	0.3542406399029785	0.6419387161363375	0.37721423164147655	0.633839476184607
Penicillium	0.27596033301235556	0.6446045577301834	0.30707296039014914	0.6215511187447755
Dehalococcoides	0.3213301674734027	0.6455145299686526	0.30866097042340734	0.5902462338816999
Bacillus	0.26420101897918286	0.6462403740537224	0.28018762678227027	0.6299552203457216
Caldimonas	0.3464202133972029	0.6466186838657413	0.35990151576217116	0.624329113835548
Desulfonauticus	0.35201656993609604	0.6483328735983731	0.3497589712382099	0.6154772506430127
Lacticigenium	0.34289229101895424	0.6484065305243832	0.35399551317922895	0.6305246474472855
Ascosphaera	0.35247637675179844	0.6491458451179699	0.35379763364254263	0.6166246128813673
Zooshikella	0.3460078911138761	0.6499800899154498	0.34446600610654843	0.6179728922772656
Akkermansia	0.35346017614328284	0.6501247931971686	0.3649896681384435	0.6253946779754701
Lysinibacillus	0.33286246857037083	0.6501551277819677	0.42030159656715294	0.6794059889603391
Chitinimonas	0.3536863209783907	0.6502323691653787	0.36664201139793273	0.6218184611513824
Catenibacterium	0.32547397744363943	0.6502637242477107	0.33192881494900167	0.6238199417605369
Zobellia	0.32076025337827474	0.6510289013221083	0.3673809789378763	0.6531098863684115
Prochlorococcus	0.3415142271853471	0.6515408815127306	0.380755391421612	0.6362799968010076
Cycloclasticus	0.36091185537366927	0.6517865390916594	0.3555635220929021	0.6145873387267876
Epichloe	0.3578197221811297	0.651977936977884	0.36890540601296	0.611938748096261
Ruania	0.33877183775946995	0.6519984675102815	0.37144382916952506	0.6453847738871822
Candidatus Pelagibacter	0.33417478087442337	0.6525314898201005	0.3669626836044402	0.6455266501961456
Natronorubrum	0.3526990566857859	0.65304104876939	0.34638612335332425	0.6055640766920398
Yaniella	0.32678991983553474	0.6534815125408712	0.35870277411873897	0.6294266463221835
Nitrosococcus	0.3416351486758251	0.6540624851014574	0.32207782085890235	0.5826869910271104
Streptococcus	0.25228894421778264	0.6548878480496725	0.23174732564374445	0.6005858400167979
Thiovulum	0.35368825621506955	0.6583289444141367	0.37065932921296885	0.6445625675798613
Ornithinimicrobium	0.36103013238413323	0.6584148774038	0.34426142153938116	0.6181926918491136
Psychrobacter	0.3551676014492524	0.6601480768077288	0.2643346730978648	0.5654127387699771
Mesorhizobium	0.26064928253253106	0.6618198554728737	0.0858196913148041	0.39601229104515073
Zhouia	0.34225925021058645	0.661988505591547	0.28972815650274447	0.5863045679293486
Meganema	0.3439559323595899	0.662318294828017	0.3164549379214907	0.600138991176223
Paracoccus	0.356296560759063	0.6632146156726948	0.36042855939511154	0.6394491924584119
Acidobacterium	0.35329730136111115	0.6637749683612101	0.3886820768755965	0.6452554940346825
Hyphochytrium	0.35894095069417187	0.6660666715835419	0.4034789663393844	0.6688904212667749
Thalassolituus	0.3695654856862214	0.6678859364010591	0.384232837294419	0.6508738937278207
Rubrivivax	0.34742815136670396	0.6704341128354954	0.3332162580023722	0.6141681925119569
Cyanothece	0.3929593835624161	0.6707283777220252	0.4046312214012464	0.6477549268410591
Capnocytophaga	0.27068342718344496	0.6711871240294687	0.18917066418240883	0.5570545955514571
Magnetospirillum	0.3675207440964072	0.6729318006195311	0.38458830429688307	0.6331561780495472
Pirellula	0.36657984101446567	0.6733453872110208	0.37705094135502504	0.6437391965448741
Allofustis	0.33838454410098584	0.6735509244137665	0.4137720771062571	0.6768114012911947
Microlunatus	0.3734040329070789	0.674099657264402	0.35171559861051543	0.628391454346088
Pontibacillus	0.3810273212352933	0.676455051607087	0.38217001806515255	0.6520726589634609
Chromera	0.34821046851692133	0.6765078700875486	0.29373462152418284	0.5928758093599605
Alicyclobacillus	0.37077742357935695	0.6773861379349203	0.3879694506640722	0.65062876146983
Hpunalikevirus	0.37268491271309206	0.6778324440210957	0.3710716551241233	0.6396782183698142
Janthinobacterium	0.36889870669116914	0.6781778434273257	0.3664790318164924	0.6426097903326178
Avibacterium	0.3088650100281551	0.6793566665141163	0.6595021585155304	0.8661209054472503
Mesoflavibacter	0.3575550195534583	0.6794568532028676	0.332151914512122	0.6077526771972307
Tatumella	0.3889423696863847	0.6802268683550247	0.37601167148866366	0.6298017029699551
Hydrogenivirga	0.3938643073926328	0.6807106907727112	0.39225123383434807	0.642877494153285
Teredinibacter	0.40098489506319357	0.6807596143399008	0.3791179248914228	0.6420330638239026
Roseovarius	0.3637066804316469	0.681990663343949	0.3673868032215429	0.64546570102323
Amycolicicoccus	0.39906051530806513	0.6820184158561221	0.4004915196881503	0.6492265849064305
Fulvivirga	0.3722753109999995	0.6827954874858861	0.3860844631991075	0.6483408827868575
Ethanoligenens	0.3893666521704074	0.6831114477158765	0.3792888031341348	0.6466833844223094
Elusimicrobium	0.3285121412245299	0.6845720113481435	0.4255575322545505	0.7039451623577329
Pleurocapsa	0.39494477130112393	0.6847618645195812	0.38520473054575766	0.6373884137010817
Sphingobacterium	0.3678914738938654	0.6854301253885597	0.27447208268746864	0.5852631018896013
Methylotenera	0.3646426107083013	0.6858513395931322	0.3250412905275278	0.6152384898989748
Desmospora	0.3883394589323178	0.687333287730855	0.40070546782131405	0.6642219170411208
Solitalea	0.38128671330147357	0.687786409139282	0.3837101686976622	0.6537927448517246
Grimontia	0.3858999471360171	0.6895877946197823	0.40961671595582083	0.6627121081049105
Candidatus Blochmannia	0.3876795139556136	0.6900762851157602	0.39295074917281897	0.6376412057456602
Alloiococcus	0.4057721486140026	0.6901472920589486	0.39339906085919113	0.6624446087497448
Francisella	0.3774404892706437	0.6906255542741304	0.3700942079480105	0.6543045580686915
Gryllotalpicola	0.39880245397544195	0.6912623677703834	0.4147089146764754	0.6785152848962048
Ktedonobacter	0.40489807819562623	0.6913552739215253	0.4130730160766558	0.6736399438617782
Olivibacter	0.39609201319066656	0.691835986945234	0.4158630328929088	0.6614917958276845
Sulfuritalea	0.4168331183637644	0.6925555624138133	0.4236690987774927	0.6614624841596327
Kinetoplastibacterium	0.40859706016456254	0.6927072049542636	0.41890831121168126	0.6697875171624553
Ureibacillus	0.39962653420851946	0.6948340528819634	0.41889031444565594	0.6706249842869285
Fibrella	0.4025017420047318	0.694891710095477	0.41197462822297376	0.6711277929079837
Plesiomonas	0.39163684218710215	0.6954665955043579	0.40250701788167775	0.6616566734336065
Coriobacterium	0.4054331858792675	0.696044923327644	0.42338108120587487	0.672553622254973
Marivirga	0.3911036513836391	0.6964620997789536	0.3609091713394301	0.633629979000815
Pseudogulbenkiania	0.3759673176473645	0.6975784984035366	0.24205360213269703	0.5367014830814557
Methyloversatilis	0.3880815599091824	0.6976897846668182	0.303097236627533	0.611634628256311
Kineosphaera	0.3790724843629729	0.6985984680128327	0.31528775913536083	0.6160999418324844
Kordiimonas	0.42178293519877785	0.6986350618932922	0.401498945264184	0.6516438571287982
Halonatronum	0.41193497551580355	0.6993074987132345	0.4111622098317135	0.6577637809095833
Anaerofustis	0.42166016307414983	0.6996241785936168	0.41711151895947873	0.6621468592040096
Methanoregula	0.4306129816229339	0.7010151900657969	0.4016985176544475	0.6532229873170836
Bizionia	0.39048603175844443	0.701124570119536	0.35544713263107336	0.642231019024366
Neptunomonas	0.4100077696215601	0.7012304965072392	0.3938296065972018	0.6591362422712911
Salsuginibacillus	0.42815416584935445	0.7012550629770916	0.4170861596952853	0.6747736472957354
Propionicicella	0.4064403219745078	0.7014126861486845	0.4202058704260874	0.6850070157542604
Caloramator	0.3805253401527477	0.7017201667681373	0.3033475288002114	0.6078075992196297
Shewanella	0.3467163197802403	0.7018284987743888	0.45004938616191614	0.7455909353641779
Aestuariibacter	0.3930855249988456	0.7019039715119609	0.40162012603341457	0.6685867492221718
Planomicrobium	0.4216657350083754	0.7024288942619824	0.4156233820941013	0.6778608481890964
Lentisphaera	0.41756146892471463	0.7026288534433475	0.40948231716646155	0.6668645809553279
Patulibacter	0.4038868637411923	0.7029802087843402	0.3821562540729771	0.650631808662777
Snodgrassella	0.4101809617719201	0.7034046801125158	0.39491353447847294	0.6604379091596004
Caldicellulosiruptor	0.41685038649887474	0.7036182645202846	0.39076921900584183	0.6482971845714336
Coniosporium	0.4336854597661454	0.7040026378913086	0.43372853678384926	0.6693460390731918
Angomonas	0.43094852657031507	0.705469648948872	0.40432076699841013	0.6533706321219949
Modestobacter	0.40492832541513696	0.7062310904726036	0.4247556034733009	0.6851463472198043
Geobacillus	0.3987971136462723	0.7075155835285116	0.33811463776548484	0.6507484329812373
Renibacterium	0.4147628985800361	0.7076572309825162	0.4037171679096343	0.6627215529277191
Holospora	0.42007361088911144	0.7081513539134505	0.4146458233943475	0.6723280836437993
Aneurinibacillus	0.3637652499262926	0.7084092559320174	0.4314864077568878	0.7103225171802013
Arsenophonus	0.42744977426034036	0.7087575763664756	0.4352153965785359	0.67940675217239
Denitrovibrio	0.42986308378851956	0.7089474939572766	0.423145855572857	0.6818304690458054
Pusillimonas	0.4176580154041701	0.7095054483514714	0.4082137941489289	0.6681082361330342
Cystobacter	0.3931159809474899	0.709674448345887	0.20368372441364574	0.498494007083173
Scytonema	0.42541943955759176	0.7096926653367184	0.4223681439923718	0.6764293986850909
Methanosarcina	0.4234318265777648	0.7097702898949209	0.4051156056062244	0.6720496580584052
Aerococcus	0.3980469259203936	0.7112656344627114	0.41855322748219126	0.6851375732357458
Rhytidhysteron	0.4292044042788713	0.7118277127753782	0.418801532548455	0.6712394607529759
Pandoraea	0.42068657697771034	0.7122166350142624	0.42067403206183124	0.6585846714399478
Imtechella	0.42963331561642776	0.7123809176632243	0.41620343214789796	0.6756009097948094
Shigella	0.4375848381851359	0.7134034527780838	0.4242091901329996	0.6866224107471486
Thermithiobacillus	0.4199199027153026	0.7145995656476802	0.4147119159421695	0.6822557458910509
Borrelia	0.4265129788832572	0.7149946928394505	0.40443221097325344	0.6658185794374761
Acaricomes	0.425085527750163	0.7161751614676094	0.4072971446137984	0.6652459484449152
Chloroflexus	0.4157099623384702	0.7161917739907825	0.41019871455736295	0.6754573233049633
Stackebrandtia	0.44470281243456355	0.7162433936743736	0.4415837157995401	0.680532195392176
Pelobacter	0.44664594514218464	0.7164272449997753	0.4306872854140961	0.6788851321956543
Phikzlikevirus	0.40207762650304046	0.7169813901836303	0.4121884611099114	0.6754823325772471
Thermosynechococcus	0.44586695304258467	0.7177121986626478	0.43563951779790694	0.6736967092037928
Arhodomonas	0.417165426834929	0.7180923452403798	0.4030866824765898	0.6722189185070319
Dichelobacter	0.4213133762971247	0.7188044174245656	0.40248004239929475	0.6776732045263438
Crocosphaera	0.4475614957544808	0.7192686802448287	0.4340118760052425	0.6841368225577363
Thermobacillus	0.4280456618877844	0.7192934342091971	0.42191184442988183	0.675248062141882
Leminorella	0.4430920832801888	0.7198558341334065	0.38719501711423887	0.6554308228009411
Thiothrix	0.4278219801430515	0.7203511358355674	0.4299475313158394	0.690879323029098
Dechloromonas	0.441792432234289	0.7203683185831062	0.43207066581554143	0.6756625679327962
Wolinella	0.4331381811932138	0.7205614329046451	0.4183147404108357	0.6782820475085317
Methylovulum	0.44209684943311073	0.7206435048498577	0.425742430288791	0.6772949034291854
Sporomusa	0.4452799878219584	0.720930748400388	0.41738368778661217	0.6659409470312118
Jiangella	0.433869488786793	0.7213623008764489	0.4098338492088443	0.6696543784053982
Saprospira	0.41537568680155723	0.7218292918058434	0.42484894426753456	0.6799231056727567
Henriciella	0.4418342936651919	0.7220255115044072	0.4304690629692118	0.6846507200220514
Amphritea	0.4476868132911046	0.7220496098047362	0.4294752328203131	0.6747917196340018
Perkinsus	0.45048396450078004	0.722164050072663	0.43344556931066774	0.6871552930253866
Yokenella	0.44587579573566116	0.7223069176819801	0.4058639518032957	0.6623140258282166
Metarhizium	0.4409257985255737	0.7232489997862785	0.42196232753335244	0.6750248185900369
Candidatus Stoquefichus	0.41283818612161566	0.7236427612747641	0.39562345325850456	0.6757403562898301
Amorphus	0.42372935192223987	0.7238745235659741	0.42032900244820676	0.6841051704813306
Blastomonas	0.44179350318996286	0.7240817015711487	0.4131824044772586	0.6767863817935548
Truepera	0.46740439324724004	0.7243701926566567	0.47965668125492866	0.7033615933104718
Aliivibrio	0.38513291500971164	0.7252765882886739	0.21317011079345666	0.553346694124518
Uliginosibacterium	0.43099586590252625	0.7264756403026221	0.42380574615127814	0.6941837559705824
Fructobacillus	0.44458811821031596	0.7265063077605289	0.46512914774118963	0.7049807793894645
Marinitoga	0.4413548411095288	0.7266363941219319	0.448597595205006	0.6993331504192646
Thermophagus	0.4328176240013069	0.7266433259273013	0.420034899901584	0.680495648967429
Hamadaea	0.4500037318710129	0.7266520978959375	0.41167364041804083	0.6697189600590879
Brevundimonas	0.4555289305608946	0.7275638826863333	0.43264746909947527	0.681512186308393
Allobaculum	0.44519010402065445	0.7276813346021205	0.43928025565296003	0.688617336641033
Fangia	0.45816264651146554	0.7277958249380304	0.4371536988829279	0.68813276779067
Phanerochaete	0.44484384991427034	0.7278991085220884	0.44932337684192913	0.6992807441126343
Ignatzschineria	0.4490329282956687	0.7279723419359068	0.43180885388448775	0.6895904229597692
Methanococcus	0.44256075662844885	0.7280265514839379	0.4340465240480358	0.6920896460789355
Halogeometricum	0.45963492958841307	0.7282026400118115	0.4148712020222321	0.6693357000624348
Rhodospirillum	0.46039236665247246	0.7282505732875336	0.4217097745461762	0.6772081950064947
Fluoribacter	0.4436705894363056	0.7289046143509026	0.439607552890411	0.6926554035108299
Acetobacter	0.4646396546692762	0.7290994730538953	0.437568037309424	0.6842856790902386
Nonomuraea	0.4474175921762877	0.7291262560818229	0.43096139137450534	0.6834442455909943
Pseudoclavibacter	0.432808092466875	0.7293806186460328	0.4350006954726475	0.6966742240943428
Segniliparus	0.4616018381392941	0.7294385999727101	0.45659226253732665	0.6956472325275515
Ilumatobacter	0.4512607016886742	0.7295037919348043	0.43564050836301355	0.6976028859328531
Umbelopsis	0.46398094132061757	0.7295507833360682	0.4352722016992014	0.6830395751927523
Mesotoga	0.4548000678017573	0.7295781586433893	0.449004299967576	0.6999733146731769
Halomicrobium	0.459199908475936	0.7298420237363377	0.45487719938455984	0.7065832005532289
Hanseniaspora	0.4344301585486066	0.7299447926067043	0.40986196136938113	0.6825458476872738
Pichia	0.44325872046808895	0.7300580213069754	0.4226690583079475	0.685805906991289
Sedimentibacter	0.45784525762613143	0.7303551748160653	0.44082253022323703	0.6930099489083932
Candidatus Atelocyanobacterium	0.447459733450502	0.730730821185655	0.44691058256013705	0.6952808901302328
Photobacterium	0.38398028434935727	0.7308357670058009	0.4623658864530009	0.7552043094680253
Serpula	0.44176149251018665	0.7309646256544599	0.40206485099832345	0.6715996862537844
Laccaria	0.45376228376968486	0.7310714874178518	0.4107794421014697	0.6766078999271935
Trichophyton	0.46552510952521325	0.7311468804335097	0.43454759915262375	0.6876566022064639
Giardia	0.46147826900025285	0.7313177516740503	0.45483130146571404	0.6977488752671877
Hylemonella	0.4605681720448328	0.7313275223340033	0.47729519126065895	0.715699859549846
Rhodotorula	0.4627487636901656	0.7315769397094791	0.45970121384723117	0.7026394590521675
Coccidioides	0.46831768724192147	0.7315967502987136	0.444399292956632	0.683583951284426
Aquimarina	0.40239118131307033	0.7318983550800321	0.5772907281509603	0.8096092078376401
Caldisericum	0.45191058410626833	0.7320721474599323	0.42407386838333333	0.680050350021488
Xylella	0.43528317351411244	0.7322357216995089	0.4074958377371203	0.6728746913942485
Rhodoferax	0.4607109386660003	0.7324019505783987	0.4531438350065187	0.7029101823574998
Simiduia	0.4532087896586129	0.7325177533966246	0.43750447626543465	0.6906231687364416
Lacinutrix	0.4303424278973343	0.7326715603805077	0.45974888624008936	0.7186984351805756
Weeksella	0.4488501598409128	0.7327646460973642	0.45920627481288406	0.7120674981037521
Coprothermobacter	0.464324182540639	0.7328286433382138	0.44611067562960793	0.6997921374781232
Winogradskyella	0.43736545992637094	0.7328476065926617	0.4236937369645612	0.6890453798045115
Methanofollis	0.4584941590640313	0.7328480477396008	0.42678211444999187	0.6839606515815478
Deferribacter	0.45278848640314606	0.732935061903496	0.4495254667505099	0.7059823263955363
Hyphomonas	0.45928448568046454	0.733211442659496	0.4284950314551262	0.6797791438200574
Glaciibacter	0.45122237063232673	0.7332689168300555	0.4661909305101145	0.7004650072857498
Acidocella	0.464237225576166	0.7333183037328107	0.45760744925184793	0.6979468508725069
Natronococcus	0.4504293543617174	0.7334225558328835	0.4426859665603836	0.6962671151699512
Thielavia	0.47213208641903476	0.7334932539955278	0.44915979879046714	0.6909994792913398
Azonexus	0.46082217822119603	0.733764649462303	0.4329592688472496	0.683824965952468
Trichosporon	0.45013553828873004	0.7338378502953079	0.42057653006807977	0.6794092109391162
Acidimicrobium	0.4538053191670197	0.7340226894340027	0.4460515548469825	0.7000918011595146
Conexibacter	0.45325433085851563	0.7343845058876471	0.42032417360337737	0.6804457363833294
Roseobacter	0.463145512723188	0.7344632843993927	0.4431991624508418	0.6818429619866854
Chlamydophila	0.44632857062498305	0.7345433817972443	0.4311085014744603	0.6914544600746325
Joostella	0.4351160477925238	0.734572749135275	0.4246332553868709	0.6944272006833151
Micavibrio	0.4536785870363398	0.734635610469809	0.4381746997205973	0.6997513433704224
Xenococcus	0.4494605707871346	0.7348899837201502	0.4306380879601313	0.6914654232570944
Smaragdicoccus	0.46635042062900456	0.735082616555795	0.4283460094673391	0.6910712204088086
Ketogulonicigenium	0.4620720901889729	0.735174983314362	0.46496346994163656	0.7062143637445107
Tetrapisispora	0.4635105600641635	0.7352349666387508	0.4521739965791733	0.690968513781011
Chipapillomavirus	0.4628375209325793	0.7353256493357708	0.4502451956115122	0.7009176505371308
Hysterium	0.4654528895707806	0.7357538561666747	0.4379912993109722	0.686849355578909
Aciculosporium	0.4713757726568313	0.7358984944899708	0.4600905195313959	0.7107648275094035
Turicibacter	0.43037470746747086	0.7361356437423584	0.33265422817329754	0.6360709303471781
Anaerolinea	0.47940180762030354	0.7361685927852489	0.47227807400855565	0.7099147587682226
Aphanomyces	0.46702351769495004	0.7362236259832025	0.47892310793224624	0.7118729586095593
Desulfobacca	0.447536972611733	0.7362721437077062	0.4353449429933189	0.6905904449636191
Microchaete	0.458299473516875	0.7362749020793943	0.4279369208225065	0.680113853663426
Rubidibacter	0.44669899057139106	0.7363581782880094	0.4359854332428078	0.6894678052967014
Nesiotobacter	0.46531645903451524	0.7363918487831259	0.4539582853908684	0.7005335937787834
Candidatus Liberibacter	0.4636878134234878	0.7364150878529233	0.46327476748319846	0.7104002644749664
Desulforegula	0.46258933542669667	0.7364382685131085	0.45090644634088944	0.6941271537249153
Torulaspora	0.4632453262420478	0.7364838833627769	0.42300713653679456	0.6817695588272923
Symbiobacterium	0.47440336210225037	0.7365558466451055	0.44559356190071353	0.7000544924184023
Phytomonas	0.4478113585919546	0.7366031641277213	0.44290389396222213	0.7045219799272741
Endocronartium	0.449186671538563	0.7366306334150488	0.4294888679714128	0.6984603692932693
Candidatus Desulforudis	0.45633228147421967	0.7366791078770099	0.43748123424688284	0.6943245273812781
Dolichospermum	0.4546255430855262	0.7369162373796339	0.4477507526172627	0.7021904952520395
Amanita	0.4653509213291703	0.7370251589205318	0.4271685251463108	0.6807035844131308
Molluscipoxvirus	0.4691046286185606	0.7371505594045332	0.4352254596211968	0.6934999033361173
Oceaniovalibus	0.46629164615426316	0.7372794290147321	0.4494492231410667	0.698743500414215
Caenispirillum	0.45194735902015326	0.7376157124891795	0.42031756433656425	0.6865040632034957
Dasania	0.4735259827931358	0.7376252286537814	0.4603847841699485	0.704711747608573
Pyrenochaeta	0.4628363825583408	0.7376413998271153	0.4304868120800648	0.6862777880767249
Nakaseomyces	0.46685613487324173	0.7376802542724541	0.4706916274482354	0.7123251735030043
Pseudozyma	0.4675065033154401	0.7377894577440683	0.44333639005391595	0.6953545071741893
Meiothermus	0.4372972814677747	0.7379048150235825	0.4193354498437933	0.6898710235767487
P22likevirus	0.46125292274379165	0.7380345425821631	0.4735022563491286	0.7168981793043792
Ideonella	0.4174550013718501	0.7381124762375401	0.4721235208133005	0.7314902234930895
Kosakonia	0.46609280870600905	0.7381812597832833	0.45660489301942236	0.7085510785865973
Thiorhodospira	0.48292501438601576	0.7382807938389214	0.45541146172158664	0.693160642734169
Reinekea	0.46160999693467597	0.7384136009603393	0.4437664271533047	0.7039579288561344
Coprinopsis	0.46604992706993814	0.7384686695946808	0.4389337540925638	0.6966089409721293
Capronia	0.4793402561193772	0.738614397399113	0.4527593448044031	0.6909285395038818
Hahella	0.4582854952457913	0.7387571869619606	0.44508971959071764	0.6925562168163759
Marvinbryantia	0.4317744341178911	0.7387910331689996	0.4563156533946224	0.7344362719541762
Cucumibacter	0.4491505611306375	0.7393864936930182	0.43534279992967345	0.6928103513323561
Citrobacter	0.43343555881570256	0.7394193055852527	0.5427417878249162	0.7733127244037127
Ophiocordyceps	0.4582348837714984	0.7394691192432107	0.41948146237314743	0.679592251784025
Candidatus Hodgkinia	0.46786278695863304	0.7397907531795922	0.43657924243108953	0.6992381674012504
Caldicoprobacter	0.4505610899930569	0.7398136766383171	0.4502958781859792	0.7105036160776658
Leeia	0.47035147599220606	0.7399751197839828	0.4666402291538537	0.721625303651317
Thiocapsa	0.4532774924370652	0.7400204389038482	0.4465025225739359	0.6996388839399391
Balneola	0.46592094700667835	0.7401137614394439	0.4644599256879775	0.7085278732252038
Desulfatibacillum	0.4775970161398666	0.7403213346113885	0.46207878057517543	0.7096485136265491
Melampsora	0.4801075473905288	0.740623179926455	0.45378678401825884	0.700393362207217
Chromobacterium	0.4510557301406654	0.740683054138096	0.32025382223955257	0.6103207190634732
Grosmannia	0.47366700919741794	0.740880272980592	0.48448113063993253	0.7161484719916841
Robiginitalea	0.4652372678316533	0.7409144523543263	0.43267856018816214	0.687638014383568
Halosimplex	0.4570604678269599	0.7409650243236336	0.44275584334926954	0.7031001412285242
Chitinilyticum	0.4674657731350746	0.7409765558921348	0.4350589994768147	0.6914022951863564
Ophiognomonia	0.4754202639117706	0.7412409827547944	0.4429186197152537	0.6909660593473851
Methylocystis	0.4810898645644802	0.7417021652964697	0.4444777734296943	0.697072043459476
Thiomonas	0.4598146863154116	0.7417548642046051	0.4559369146986074	0.704427976992127
Oceanibulbus	0.4492466393955594	0.7417578549669921	0.4510614965248442	0.7045045176214049
Hyphomicrobium	0.46908328148339745	0.741759411846079	0.4165748817518285	0.6832493668728392
Thermomonospora	0.46918880881464736	0.7417710708285495	0.4660725054789236	0.7084758388211174
Thalassobaculum	0.4781964789147176	0.7418130066492818	0.45704399021438835	0.7022532801057066
Capsaspora	0.45735336881160027	0.7419566693249511	0.44642859703569054	0.6963490816674839
Methylocella	0.46762376261029764	0.7420017423403595	0.4560528417211846	0.7055211022074837
Chlorovirus	0.4593517426631953	0.7422739041592213	0.4387489023543688	0.6975995448269193
Encephalitozoon	0.4781680519420907	0.7423417163357481	0.4479774847245143	0.6955499473097738
Oenococcus	0.4267772145820381	0.7424124257787293	0.3037193682683516	0.5915000943691602
Sphaerulina	0.46050064198623736	0.7424457776772446	0.4368002295733183	0.6860752616727158
Salimicrobium	0.47248060310190454	0.7425245136398458	0.4668603738799851	0.7090751094937465
Xenorhabdus	0.4316026231464859	0.7425862176245838	0.4787857733999683	0.73498490513866
Albugo	0.4827633780818748	0.7426598821361247	0.47405187558540696	0.7150514960041339
Caldilinea	0.4575703107432103	0.7427143043078478	0.4684538076199682	0.7143365191951614
Parvularcula	0.4871395475981009	0.7427466830978235	0.45528285852237366	0.6966256079549848
Arenimonas	0.46882976075385197	0.7429909512409544	0.45590937935435405	0.7005652303496649
Trichomonas	0.43940548773565324	0.7429929776491623	0.4719155931542256	0.7322653791033765
Nitrosomonas	0.4744864138694223	0.7430342377075895	0.4642568012586406	0.7095782147786945
Methylocaldum	0.4717204951281665	0.7431707227629645	0.4579290010790377	0.7046232589536486
Algoriphagus	0.4359775371828501	0.7433943924677275	0.35532712482872697	0.6513748457559363
Leisingera	0.48208067723878334	0.7435367419662884	0.474797749068271	0.7115883240024673
Gregarina	0.47942478414054474	0.7435892230813657	0.4682179225924343	0.7211558469211385
Aspergillus	0.38058400112385427	0.7435907183362358	0.16345094291415044	0.5033418603288842
Nitratiruptor	0.4777733820325517	0.7436661887808017	0.4433905747898499	0.6959837093105312
Geothrix	0.47106199695303697	0.7438324898005304	0.45394412258873645	0.6955924529172792
Sulfurovum	0.4586511645898161	0.7438328262487721	0.41572562229349935	0.6809100526837141
Lecanosticta	0.4606044974226852	0.7438504452189403	0.4438626850811992	0.7007145206005306
Halothece	0.4617446305509864	0.7438755506087377	0.4357386794376092	0.6971743544443213
Meyerozyma	0.46266789529093694	0.7438918205901557	0.4495225828313902	0.7038007139776511
Anaeromusa	0.4835837877406869	0.7439700179177096	0.46505050176082063	0.7058201004922618
Thecamonas	0.46361276421212766	0.7442104659344003	0.45151642091811406	0.7021553528835135
Desulfocurvus	0.47506350211692544	0.7443677274602551	0.4297758090347808	0.6903288226221911
Alkalilimnicola	0.4639637006232309	0.7443807423022252	0.4557831788213021	0.7114720526352282
Streptosporangium	0.46800558914214657	0.7444269731216218	0.45044697001227374	0.7061401916399734
Advenella	0.47676701141164757	0.7444510018658653	0.45867173507015363	0.7090349306973135
Buchnera	0.4837712120716731	0.7444646857428762	0.4429678577184633	0.68651521639007
Fusarium	0.4702015296278396	0.7445381382800965	0.43195449035750516	0.6853796677116517
Bhargavaea	0.470368070596819	0.7446099646895069	0.46417603420271364	0.7052837637876767
Roseomonas	0.47466614373405236	0.744658150742441	0.44989286634026715	0.7040054457973286
Cypovirus	0.4664888571713876	0.7447373047833268	0.4282117567747874	0.6865935727113868
Mardivirus	0.4573010114432384	0.744758623142574	0.44327966994608703	0.6897964584895236
Edhazardia	0.47090574941807267	0.7447974285246016	0.46478145250680175	0.7227360688114884
Zavarzinella	0.489850566742951	0.7449646931590771	0.46929085659483943	0.7137973189643252
Chroococcidiopsis	0.47535116655524684	0.7450647504587357	0.44177088416360044	0.7005578029173136
Haliangium	0.4606772905238223	0.745114569056309	0.437727341607002	0.7011423945243531
Desulfurobacterium	0.4617946151157236	0.7452068233197454	0.44868093433002565	0.7019241289854149
Orenia	0.44236109990627515	0.7453822410612762	0.5080532452722981	0.7538093508910366
Geopsychrobacter	0.4824633373655011	0.7454359883201344	0.4392698027116975	0.6848132025235047
Neisseria	0.36723676009200873	0.7456090234853804	0.1863875251795889	0.5524385938156303
Crinalium	0.4645398726616388	0.7456796257117533	0.4308162312692177	0.6904195017369209
C2likevirus	0.47847015863353337	0.7457462311557556	0.4768492928546901	0.7190177161816935
Cyberlindnera	0.48309151517839943	0.74588818226784	0.4743391083289717	0.7126785323961784
Roseivivax	0.4913223620763964	0.7459318375900033	0.4752796798268025	0.7070884395121781
Haloterrigena	0.46544534810387084	0.7459882606067113	0.4345148311723857	0.689130206557759
Leptonema	0.49348742307365745	0.7460267894872006	0.494405548972705	0.7184222330999452
Ophiostoma	0.46890020659005893	0.7461030512910135	0.42729958053730116	0.6971793303437936
Neospora	0.4746844366346311	0.7461345325820061	0.4773390413429476	0.7222348353495429
Ignavibacterium	0.48296624577679353	0.7461463343063717	0.45171244567098157	0.6973075394653854
Oceanibaculum	0.46492620805937723	0.7461844068212631	0.4463454038024717	0.6990608071637794
Catelliglobosispora	0.4861630518700757	0.7461882287443244	0.4713819136130711	0.7040001335111378
Polyomavirus	0.4813075091490558	0.7461889620552417	0.45815043229747954	0.7070501504320189
Kosmotoga	0.4676557095378436	0.7463185712935769	0.4653932547107746	0.7062477632889311
Cryptosporangium	0.45617950918587064	0.7465099283761547	0.4500813326595831	0.6996384106413768
Pyrococcus	0.4698263824147798	0.7466140878741439	0.45711658064173555	0.7093502336665786
Gelidibacter	0.4631298913532605	0.7468395710340386	0.46251606647318194	0.7127920829109881
Spiribacter	0.4764328660432481	0.7468480117486539	0.4756846402102931	0.7114463065154767
Methylophaga	0.45860116143462526	0.7468685480594595	0.4411526435520745	0.700193317707595
Thalassobacillus	0.49337763872618196	0.7469050411609547	0.4644472370962332	0.7034872907731375
Microcoleus	0.4791225322693738	0.7469788808317848	0.47097837165503026	0.709362740818831
Methylobacterium	0.43646936860283525	0.747269865067294	0.5233820807594765	0.7669272264884752
Pseudovibrio	0.4716517247110595	0.747411619085324	0.444212767636911	0.6990703961536322
Mesoplasma	0.46311257193962013	0.7474850984618295	0.46189980078089715	0.7141832136219385
Claviceps	0.4667484891480523	0.7476633475782319	0.46090793808343716	0.7107449022094758
Lymphocryptovirus	0.4622913269847306	0.7476947726607496	0.42738593233585254	0.6847831358385896
Timonella	0.43739740187093346	0.7477287176015277	0.44544164045929396	0.7084796012950823
Methylocapsa	0.4728499300267846	0.747934668021803	0.43568749360829906	0.7006435734671874
Mastigocladopsis	0.4655930626423009	0.7480150278046597	0.4623303901257413	0.7169297389334037
Solibacillus	0.47942160413808477	0.7480960916635129	0.4724980064961547	0.7179677629688896
Chelativorans	0.48185479907381146	0.7481732056136319	0.47021901723633946	0.7053165588637104
Natronolimnobius	0.47781659010252037	0.7482542860035473	0.44942232072246613	0.6941597109551448
Desulfotalea	0.47119838275905845	0.7482934327739799	0.44467667464268634	0.6950005958910318
Methylosinus	0.48424580338961964	0.7483481149016885	0.46750528326957846	0.7102375469261856
Halostagnicola	0.46637177663362933	0.7483501933260176	0.44865488422343985	0.7115702872111106
Cobetia	0.4900372000827707	0.7484486040499676	0.4712963057567956	0.7035548381135901
Dethiobacter	0.4827244953002057	0.7484525539192822	0.4456799510802483	0.69923419896793515
Coxiella	0.4763951765574735	0.748460424310833	0.4775270792529162	0.7229881576825431
Saxeibacter	0.4906113048643269	0.7484957125749038	0.4321091408574631	0.6910598221528559
Thermobispora	0.4547421792484813	0.7485852693822528	0.4516145969812034	0.7158469260780056
Porphyrobacter	0.47620047999429566	0.7486165676729108	0.4390763293602185	0.6969655353181503
Gyalolechia	0.47278714880962824	0.748699302927495	0.4585670593563086	0.7077079754057399
Natronomonas	0.4632430721313739	0.748755914921097	0.46115736726060313	0.7111500142405063
Strigomonas	0.46928933940344275	0.7488440303985566	0.4370653204736795	0.703042834963367
Sterkiella	0.4745139672597584	0.7488615672576237	0.49321088936981416	0.7289869784669436
Candidatus Moranella	0.479902495280001	0.7489024643525136	0.4394956764292033	0.6957856818661337
Methanobacterium	0.47839325175481096	0.748930389628352	0.4470672772448179	0.7063390830955448
Thermococcus	0.4865462144662108	0.7489871764251571	0.4602714817973214	0.7138818186401482
Desulfurispora	0.49019669629680457	0.7490558247213723	0.4854713113794854	0.716659799617167
Hammondia	0.4558675837420417	0.7490999109034576	0.4582735580668868	0.7154323235655468
Halalkalibacillus	0.4712986197618337	0.7491498535446587	0.43759602935357034	0.6984763936447614
Phytophthora	0.4507425948425605	0.7491503327830322	0.4567372116309415	0.7150212081028088
Fervidobacterium	0.4678148981060246	0.7492323664608566	0.45080839244180704	0.70582550086529106
Chamaesiphon	0.48331336699543725	0.7492561644546114	0.45374881483060425	0.7087941328474361
Desulfocapsa	0.46770841525199297	0.7492898507194075	0.43330160156626024	0.6973590133398281
Collimonas	0.48164733611527766	0.7493131116951824	0.49609685205446796	0.726087644813791
Wenxinia	0.4718263099533468	0.7493265860587848	0.4419014424721098	0.7096571840856436
Acanthamoeba	0.4778146654006198	0.7494950314517683	0.46098292199940083	0.7060507961817832
Candidatus Magnetoglobus	0.48018592878476485	0.7495047415012784	0.47861449795455563	0.721890320940883
Candidatus Sulcia	0.46743924700625267	0.7495712643917488	0.45973800316204355	0.7184951934821127
Dekkera	0.4787198101283785	0.7496302579154133	0.4488017756785905	0.7032622558183805
Diplorickettsia	0.46606492227501745	0.7496677663570043	0.46393890110638936	0.7125308134771969
Ustilago	0.4975335667663559	0.7496814106223975	0.44419299020206815	0.6929678647879657
Desulfatirhabdium	0.48635474209667606	0.749686111618439	0.4791441760499411	0.712979056064185
Segetibacter	0.4731597420067169	0.7496939043033062	0.4568987913881097	0.7131261457497039
Chrysiogenes	0.47680747688453085	0.7497413101060539	0.44421720222747396	0.697972206946572
Lamprocystis	0.4834597932792964	0.749753064597429	0.47681200289573084	0.7129725040768224
Methyloglobulus	0.47422887348143977	0.7498493586215308	0.46512032362212635	0.7154070468594322
Kwoniella	0.46485120281848863	0.7498549728314065	0.43978663438176435	0.6993651294412523
Salmonella	0.4093348791488157	0.7499546803705613	0.3563188015236259	0.6706585543498735
Echinicola	0.48230333239811873	0.7500221775316732	0.4576890841779132	0.7040339779669555
Fodinicurvata	0.4816275760549004	0.7501182029307881	0.4546128834485413	0.7012439317051481
Sordaria	0.48254037788681	0.7502925725925151	0.47664153317617936	0.7196065838534808
Cyphellophora	0.4624422181711283	0.7503156630996676	0.4209283209178022	0.6893492093181312
Macrophomina	0.46667206054382737	0.7503435717411149	0.4777592867601089	0.7260217946643107
Rhodocyclus	0.48419962171783204	0.7503897060167231	0.46091237286692655	0.703844805764897
Parastagonospora	0.46855414488514024	0.7504921432713756	0.45101815948951335	0.7135677160669847
Oceanicola	0.4805000993293495	0.7505593283893862	0.45414333269690327	0.7093823781747276
Salinibacterium	0.47156138349940985	0.7506013558933389	0.43671864027454455	0.693967064572951
Halosarcina	0.4797402605214413	0.7506288612265551	0.4438380817900806	0.6977330809786619
Nitrococcus	0.47221211916105343	0.7506533902477127	0.4411763762690815	0.6907458578110786
Desulfobacterium	0.47338138948547337	0.750664160283388	0.4466212236384169	0.6978242166830048
Oceanospirillum	0.4702372355581844	0.7506736048171526	0.44084534502647416	0.7036195544947913
Guignardia	0.474124594045901	0.7506824847165257	0.4580238097176626	0.7144091235103508
Passalora	0.4782787431395707	0.750687697929377	0.4669157513818644	0.7193357084535694
Candidatus Accumulibacter	0.4584300044016921	0.7507032556006926	0.4452094277464329	0.708663406216356
Tremella	0.4729175588744303	0.7507183750872841	0.4599830623479865	0.7096757291191748
Halopiger	0.49510596895119546	0.750774055354205	0.4766667936582002	0.7143785214998097
Caldithrix	0.48506622212639033	0.7508074933827865	0.4739505269213385	0.712404640674084
Providencia	0.4014790794525629	0.7508916948417836	0.3804692321113142	0.7041798785086316
Stereum	0.4767829538274901	0.750918909074277	0.46385129032215894	0.7161951807752779
Pseudorhodobacter	0.48246098190727277	0.7509559083474178	0.4397267336794257	0.6941094846618996
Dehalogenimonas	0.49132076562249977	0.7509639568914351	0.4570131006850238	0.706367040825864
Bdellovibrio	0.45156864251165174	0.7510468788380583	0.34038775438859475	0.6432623479327904
Woodsholea	0.47536210790674105	0.751062284803919	0.44954592441869434	0.7039589901802278
Thermosediminibacter	0.48057829201712166	0.7511303253705108	0.4510871927661975	0.7078796090140906
Gaeumannomyces	0.4862896721216894	0.7512220418918463	0.44515341456881247	0.6950468013327447
Haloferax	0.4748721075611755	0.7512283909505607	0.4667432057970897	0.7141567930697704
Actinopolyspora	0.45846921913898747	0.7514007302325031	0.529879234951226	0.7657244164147852
Skermanella	0.49741648551224366	0.7514090835748815	0.4742299555481901	0.7027649919212533
Isosphaera	0.48212078580920853	0.7514292080846257	0.4625991164680666	0.7119944792018897
Geovibrio	0.4858206036956542	0.7514507556022197	0.4456481047125068	0.6991679390445138
Desulfococcus	0.4821711470722074	0.7514684319272096	0.4715171763865458	0.716212556531924
Stigmatella	0.47374767895648534	0.7517125001927312	0.43231693994764675	0.6878921652909832
Clavispora	0.4848792518892415	0.7517893203445106	0.4564969978531109	0.7064663315633497
Gayadomonas	0.4900210121754987	0.7518400847822165	0.4614388621689458	0.7081257511399514
Kuraishia	0.4740682904092998	0.7518825522736868	0.45189426360831686	0.7031339838301445
Aminiphilus	0.4697309814714533	0.7519990547627277	0.438787993119121	0.6950905382066878
Whispovirus	0.46312062167536777	0.7520935676151039	0.4176646642886439	0.6905995287159152
Lawsonia	0.476949890630451	0.7521007696100833	0.4659224319570985	0.7171096214448954
Oceanicaulis	0.4680353308298832	0.7522145556744583	0.4598207815357345	0.711442078508387
Butyrivibrio	0.39292923503571314	0.7523143269140061	0.4823045278947906	0.7756415815049789
Glarea	0.4841254876390741	0.7523389433115458	0.48902559244018523	0.71994563405398
Nevskia	0.4820763978277633	0.7523617213617017	0.4543654757755771	0.70736979671105
Nitrososphaera	0.47817440482694734	0.7523975369658129	0.4457743987483249	0.7034926580642664
Tropheryma	0.4923054332193865	0.7524672130183769	0.4636321322187202	0.7087407330139543
Heliobacterium	0.4757855645125537	0.7524905033153229	0.4456844256632776	0.7038132843594165
Stanieria	0.48654618037413294	0.7525531540072928	0.4669026129133438	0.720838775562776
Viridibacillus	0.47677641368650986	0.752657487931114	0.45072622560081554	0.6969697272586468
Pneumocystis	0.4771963607801844	0.7527428273486781	0.43797411186963814	0.6961235760428712
Agaricus	0.5034569961924283	0.7527447592961406	0.46341266717827506	0.6975945992618794
Polynucleobacter	0.47772759065358306	0.7528002735069448	0.4581404953123603	0.7075418953464092
Sorangium	0.49135907649258626	0.7528220387245896	0.46593815548613743	0.7092229911145861
Schlesneria	0.4710443707078187	0.7528429380013181	0.45185736880955074	0.7189528085813677
Waddlia	0.48282415966958797	0.752886170368475	0.4645266935191259	0.7088306319739683
Natranaerobius	0.48382848190098515	0.7530788070450256	0.4784091335764992	0.7208860647845597
Microbulbifer	0.49106212184194536	0.7532182797017265	0.4753758770416912	0.707978594012347
Mupapillomavirus	0.48143117483349884	0.7532233215225214	0.46357279487662334	0.7152431219455756
Paracoccidioides	0.4709185807563738	0.7532450482684916	0.4506508914438014	0.7078461768719252
Hydrogenobaculum	0.48681296183799333	0.7532726342599485	0.4613836867940318	0.7045838792252055
Aciduliprofundum	0.4619901347011441	0.7533142679786063	0.4527725289424969	0.7167626597190513
Neotyphodium	0.483845833011958	0.7534833497744553	0.46102847203932495	0.7049400741908286
Neptuniibacter	0.4819315894531839	0.7535288837918515	0.46369535069327866	0.7048722903634249
Leptothrix	0.4849410681008591	0.7535619852248705	0.47763200088780805	0.7176305912000532
Donghicola	0.4803621350087023	0.7535734979657671	0.441672651023417	0.6964064374779159
Oleispira	0.4774977069674887	0.7536191308299303	0.4351476787210997	0.6971103761479814
Sulfuricurvum	0.47976659756369855	0.7537307340417776	0.4646197619958624	0.715879612588901
Candidatus Profftella	0.47182966866558446	0.7539869711409023	0.451379187726378	0.7044356680339185
Tetrahymena	0.39575950136885707	0.7541077732916709	0.35385331927041563	0.6908731797033071
Ornithinibacillus	0.4744351401225785	0.7541686849308128	0.4630559383611173	0.710648362365678
Aromatoleum	0.4798327290807522	0.7541954260468137	0.4666823922053298	0.7233134875867026
Halothiobacillus	0.5068934973748438	0.7542130858639278	0.46564572880733435	0.7036412028681527
Pelagibacterium	0.4817974695358817	0.7542758165403234	0.44884108666426625	0.7023637681062365
Spathaspora	0.4845679488274497	0.7542850301172418	0.47808138266654093	0.7205938116432234
Salinibacter	0.4692860779883384	0.7542882013758065	0.4529866003469983	0.7116390671481887
Coltivirus	0.4933488917560796	0.7543231025108901	0.45902691343873864	0.7053216317748078
Hellea	0.46878759113038476	0.7543963942055484	0.4719992889266501	0.7336735353207229
Kineococcus	0.4887062807327641	0.7544201050378448	0.453834840705798	0.70053052914815
Thermanaerovibrio	0.4982626428045661	0.7544651355968042	0.4662186656843375	0.7147359132452594
Methanosalsum	0.48852631318607564	0.7545291854418693	0.4783651489059645	0.7206285331545575
Hirsutella	0.48165564461895966	0.754669127449134	0.4802077021667188	0.7239543905621297
Erythrobacter	0.4770186505992514	0.7548204035194641	0.44961934034454426	0.7103509697585358
Candidatus Odyssella	0.4790044275058075	0.7548640910886852	0.4568543744977967	0.7168343309273753
Leptosphaeria	0.4716727312961831	0.7548723904417782	0.4636053356334285	0.7186720378622319
Yualikevirus	0.4926573272581838	0.7548965929628882	0.4513157499069971	0.7064906144483435
Pestalotiopsis	0.4973820236035329	0.7549157294084912	0.4409667836641198	0.6905691943954431
Haliea	0.5012674709251502	0.7549325038902741	0.46858472646392824	0.7041192695718965
Thiocystis	0.4862698774461068	0.7549432885159507	0.4456283343979145	0.6943684186763457
Mimivirus	0.4817900027144111	0.7549694379731329	0.45488807598322556	0.7037980483002186
Cesiribacter	0.4797003969498062	0.7549719995025702	0.45994834412306235	0.7107649344183937
Salinimonas	0.4824366689756343	0.7549982563421627	0.45752553106759764	0.712379610788814
Sapovirus	0.4875873436299033	0.7550461222340454	0.46454472188409907	0.7172246965413063
Orbilia	0.5029874400810119	0.7550941121992387	0.4652834734970767	0.7073368124994431
Nitratireductor	0.49588216990883194	0.7550990221701607	0.4881558687503554	0.7240529536500462
Ancylobacter	0.4868346128638807	0.7551045666325341	0.45687206421993065	0.7089295098171374
Salinarchaeum	0.4944374759622514	0.7551131483853194	0.4545951368594615	0.7031375195793015
Methanocella	0.4774411914677125	0.7551373525590523	0.46295618026114105	0.7107268195220453
Coniophora	0.4816501218223888	0.7551471932455849	0.43628234961341744	0.705506674294017
Azotobacter	0.494208131710721	0.7551900284222469	0.4478050158254377	0.7052777067720422
Monosiga	0.4954703595660568	0.7552716833627203	0.48728016045825673	0.7247846336021807
Jannaschia	0.4901310937479276	0.7553064257046099	0.45819061162461344	0.7128405303984542
Dichomitus	0.4862577831941457	0.7553329257982038	0.478062361350198	0.7226202438486657
Chromohalobacter	0.484130432824328	0.7554107729023259	0.4358014069022468	0.6949229744073393
Prochlorothrix	0.4812403021143685	0.7554193037815642	0.43488424455399544	0.7000742172840698
Sulfuricella	0.4995748650756285	0.7554498458983708	0.480384465883134	0.7236603090648485
Ascocoryne	0.4786957140355392	0.7555755484981345	0.4824099067674362	0.7258354403893894
Jeotgalicoccus	0.4830123208910423	0.7555757667870711	0.44835544354697726	0.7056884685421476
Endozoicomonas	0.48355779709858304	0.7558129098656625	0.44319704651079006	0.7041009091074966
Turicella	0.4715910610627487	0.7559364176465596	0.43662922823772393	0.7011412279801611
Heterosigma	0.4943576847191174	0.7563460729802254	0.4577515567644997	0.7110017809671801
Rudanella	0.501680192552422	0.7566999868724484	0.46294441615225795	0.7055682148690389
Symbiodinium	0.4539460607380775	0.7568055831036363	0.4138397441016463	0.6985735673109063
Cyanidioschyzon	0.4800562512479772	0.7568211695291788	0.43964739092839555	0.7025198070791282
Nodularia	0.46802307508950397	0.7568393604431556	0.4590626899473279	0.7151998606523865
Labrenzia	0.48357207299168586	0.756944080229969	0.4675007526176888	0.713169552372997
Asaia	0.49155888439982814	0.7569673592374992	0.46040950819301985	0.7067477995286988
Thermosipho	0.4681917750101063	0.7570384764942709	0.44767030113711187	0.7084510732973112
Thermobaculum	0.4738088085570775	0.7570438260030311	0.45830109995989216	0.7163185459758233
Smithella	0.4880428955959006	0.7570594043227189	0.4697143993720517	0.7187268985960334
Candidatus Cloacimonas	0.48939451422440955	0.7571523857125707	0.46087774447455765	0.7079862610096749
Myceliophthora	0.4886747047677585	0.7571563762785042	0.45759049475173386	0.7076591675589408
Terriglobus	0.4899690587556711	0.7573297753095788	0.48786256827743196	0.7254126538147704
Byssochlamys	0.485008844621918	0.7573340293473165	0.47684755274370033	0.7163233990590365
Prosthecochloris	0.47607686330107535	0.7575324252128082	0.44053622487607025	0.7099829956823704
Methylobacillus	0.4894423615734242	0.7577157649364699	0.46389054746415814	0.7097170044484684
Candidatus Regiella	0.4931664645444681	0.757780016081644	0.44192665606230686	0.6983036275115533
Sagittula	0.48282684760856526	0.7578294931551949	0.45215930621730943	0.710362847161466
Tomitella	0.4956322075162588	0.7578330632455514	0.486917509217961	0.7287381888882498
T7likevirus	0.47147143698291083	0.7579456323665581	0.470257086530155	0.7225479140143162
Beijerinckia	0.4892651279226805	0.7579685140170399	0.47491814174773356	0.7185927522232565
Desulfonatronum	0.47314437423084127	0.758051160902924	0.46410582821029983	0.7179052880640134
Baudoinia	0.4991085424890387	0.7580589097744935	0.45262908141658115	0.7065524977884333
Succinatimonas	0.5000516461919401	0.7581093674779015	0.4729045867459909	0.7128484446328966
Candidatus Solibacter	0.48842912332216615	0.758145993664618	0.4537612935638793	0.7006541526450218
Caldalkalibacillus	0.49147238269939064	0.7581821818045332	0.45320099136466296	0.7057518440668409
Celeribacter	0.4928100524201651	0.7582019299886645	0.4825747436918879	0.7207580975461458
Aquamicrobium	0.4824151733840071	0.7582223627743211	0.4618840298619366	0.7203203141994905
Parasutterella	0.47873071908690756	0.7582530537391886	0.4690699541715732	0.721376248628697
Anabaena	0.4896454559588494	0.7583276774996153	0.46879476246463425	0.7191459665694568
Blastocystis	0.48360500767096776	0.7583675301350857	0.4577580548375129	0.7153067002639941
Melitea	0.48830231503567023	0.7584000017202256	0.4456389034071212	0.6988407346769194
Enorma	0.49251476975249764	0.758432482683495	0.45250263137833074	0.7082029597232129
Haloquadratum	0.47644742217626335	0.7584765590530869	0.46862293323517873	0.722678273835788
Iridovirus	0.5017157027101923	0.7585367377797879	0.4665153054406231	0.7147519222403534
Pachysolen	0.507066109942628	0.7586858320987044	0.46400200679033654	0.7089429719534797
Ogataea	0.49319330282824997	0.7586992715376784	0.4612331699574411	0.7147337147018652
Sediminibacillus	0.49008355446097057	0.7587435742422282	0.4608248933225791	0.7152384516187023
Sclerotinia	0.49591261001323333	0.7587951942872596	0.4615914148777362	0.7095779924023827
Crithidia	0.5006202234511253	0.7588534957687659	0.47263832867753103	0.7084811350688485
Microcystis	0.47988743770373515	0.7589871090157403	0.4507434331543455	0.7118255783973996
Anaplasma	0.4887649154741298	0.7590008636627132	0.4761550807513286	0.7208533005540065
Halalkalicoccus	0.49655732938173847	0.7591966815945009	0.46056869603469347	0.7081066924425935
Fimbriimonas	0.490556702850243	0.7592524100528675	0.46881889150711537	0.7213162059993755
Granulibacter	0.46354026914406565	0.7592612250255639	0.42918087518297676	0.6975593525832968
Caminibacter	0.4819495904116557	0.7593120324574565	0.45104707291354634	0.7042590471586867
Geminicoccus	0.47935285690935503	0.7593536112767011	0.4523749215840359	0.7119064112532265
Rudaea	0.488504843813814	0.7593866243313496	0.44709525506151954	0.7017681178714147
Thermobifida	0.5023406306756673	0.759422163460219	0.4657010376896758	0.7110623853927345
Ahjdlikevirus	0.48768786801526115	0.7594561653852461	0.46963544234071136	0.7143216707674068
Ganoderma	0.47665459540257793	0.7595080471678219	0.4768571768571654	0.7174073694006845
Periglandula	0.508400817290706	0.7595463546788058	0.45653978221082087	0.7024249721062968
Mycosphaerella	0.5046123640353831	0.7595944246131505	0.4696004139183833	0.7190599394127466
Nosema	0.4966319936147408	0.759699618693497	0.4707031913455952	0.7142522904168012
Herpetosiphon	0.504186792948929	0.7597214898974439	0.44626659030802185	0.7022457849374198
Desulfovirgula	0.4881726164638623	0.7597347233508945	0.4814864938656108	0.7240714763554691
Alkalibacillus	0.47376171427827346	0.7597764347848392	0.4548252733866361	0.715825999957632
Aestuariimicrobium	0.47731780805014606	0.759787655496213	0.46421661990221796	0.7190639342645375
Betapapillomavirus	0.5007657883039518	0.7598067696295251	0.505027909298413	0.7356724228594044
Punctularia	0.4898779543018055	0.7598324457535848	0.4774586279327901	0.7191942025016675
Gloeophyllum	0.47865971033534055	0.7599225792514818	0.4621398606598043	0.7084009202529183
Syntrophomonas	0.480175265630422	0.7599882276314669	0.47254657946859385	0.7215361913352519
Acaryochloris	0.481398230724584	0.7602160176258701	0.4613477304256257	0.7134667637710153
Acidiphilium	0.5013444919154012	0.7602554102325736	0.466634115239165	0.7081673710036
Nocardia	0.46999473177466855	0.7603354559369767	0.44265446468628494	0.7116854438204535
Schizosaccharomyces	0.48779629374807987	0.7604067137911423	0.44403229865995936	0.7099321670945941
Babesia	0.4998169223055926	0.7604213556301567	0.47388784720835386	0.7174290166462644
Catellibacterium	0.5019171812583696	0.7605203073887142	0.47377723585108134	0.7180123458024322
Marinithermus	0.4821799734680775	0.7607551186887922	0.46835761126047476	0.7200712204211952
Pbunalikevirus	0.4903620346720282	0.7608051608272315	0.46415995058725285	0.7099749819298213
Acidaminococcus	0.46940537232713514	0.7608266930791954	0.45823908672795005	0.7111709875840083
Komagataeibacter	0.48390918396838695	0.7608661350676199	0.42671587657986926	0.6951995661456716
Oscillibacter	0.45441304092194545	0.7609116206113314	0.4331213777178063	0.7209801338215868
Candidatus Ishikawaella	0.48565466672097946	0.760935979684407	0.48872588911030096	0.7262345661236719
Corallococcus	0.49562158338321116	0.760950752403407	0.4669568385849288	0.7205949827900456
Kyrpidia	0.4867966317824544	0.7612466646553668	0.46320698706664853	0.7090627467463357
Auricularia	0.48785152224164596	0.761387797394005	0.47577804636198273	0.7228011177702551
Dethiosulfovibrio	0.48913671227866784	0.7613965924614131	0.466906318845918	0.7125284596615103
Pelodictyon	0.4883498193062635	0.7615729150901386	0.4697844540755711	0.7198465047961464
Pseudacidovorax	0.4857598820487923	0.7616060914223766	0.4630555584285107	0.7109595222127397
Tunalikevirus	0.5091431330303624	0.7617385079603863	0.48510219668090304	0.7154520876063722
Stylonychia	0.4754195663011945	0.761745407274117	0.44616581442179226	0.7116434081156546
Sporocytophaga	0.5048571288645556	0.7617614485032956	0.4933022217929604	0.7311975055537133
Ajellomyces	0.48677263403370513	0.7619087686297179	0.44746236028290715	0.7047913794824636
Cryomyces	0.49262697547487644	0.7620554405763751	0.4652837684357077	0.7153973899407036
Thioflavicoccus	0.4912780621583955	0.7620738255387163	0.4805673181054783	0.726676427843867
Salinarimonas	0.4954938505733665	0.7621658294536032	0.46258840488405395	0.7129839618150895
Volvariella	0.49638980024336904	0.7623818064051168	0.4684546775421744	0.7215065584462874
Verrucomicrobium	0.5062849212712587	0.7624050278276996	0.4939060022693813	0.731085161349837
Herpetomonas	0.49915823206508275	0.7625139489253228	0.4700935904694393	0.7173999181571721
Caldanaerobacter	0.49875235813018726	0.7625956650121506	0.48547963220470747	0.7258943437819905
Leptospirillum	0.4971746181282655	0.762694922908763	0.4722144849337766	0.7223066994477966
Rhodomicrobium	0.5008938176262908	0.762701077838266	0.47281941102949476	0.7130477361274621
Acetonema	0.4918631741625402	0.7627445296943809	0.46007361145871073	0.7191759664302497
Elioraea	0.4901182563609801	0.7629026750245118	0.46585803417611465	0.7218130492941943
Nonlabens	0.4936002587457395	0.7629415725757177	0.5171085169819237	0.756934905311244
Mannheimia	0.4030516022071703	0.7629457694857894	0.23105699523075696	0.5930606994343031
Spongiibacter	0.508257591838061	0.7630991286337113	0.4675787444695031	0.7185874353500444
Candidatus Hamiltonella	0.493089762001394	0.7631022825716004	0.46308269316571266	0.7234043413114879
Opitutus	0.49373303702545024	0.7631463659295861	0.47167944317909	0.7137479025978896
Candidatus Cardinium	0.48419546990590107	0.7631916812090547	0.44975545349691876	0.7045388689964914
Blastopirellula	0.4827862383582357	0.7632626473779102	0.4709070198794459	0.719813645370572
Leucoagaricus	0.4801347457810297	0.7633344598447536	0.43193404240518607	0.7042507512985337
Candidatus Hepatoplasma	0.504713211702825	0.7633586218310743	0.479459385480229	0.7247827738284848
Saprolegnia	0.49217853355454527	0.7633606414361783	0.4714141198369054	0.7230079666276621
Ceriporiopsis	0.4972737015375047	0.7633640885675388	0.4681149568768191	0.7080764694739334
Ammonifex	0.5049430404773129	0.7633971603476554	0.4600407829582405	0.7025734446429648
Arthroderma	0.4751886281695762	0.7634761987367028	0.4568895285161735	0.7170958278321509
Hoeflea	0.5128547163303799	0.7636162284424272	0.5062930971512962	0.7320734808718182
Thermodesulfobium	0.47869962662957655	0.7636528306373945	0.47104874336444486	0.7206876903655771
Maritalea	0.4838309867715513	0.7637306687116826	0.47456217552751423	0.729112955296679
Kluyveromyces	0.514554005305389	0.7637421601487591	0.459957360010532	0.7063296288626962
Pythium	0.47939955638981646	0.7637910618998061	0.4458825945699915	0.7102034975491691
Acidothermus	0.5115135450722811	0.7638136661878937	0.4703643088470154	0.704058509375306
Octadecabacter	0.4742650223999239	0.7638396946115571	0.46113766740507356	0.7299138465911886
Thermaerobacter	0.49241858851917913	0.7638426257600756	0.45657066144925423	0.7173730064322087
Thermomonas	0.4767630889260522	0.763857935594282	0.4741885362952557	0.7296664905473045
Inquilinus	0.49761736390802647	0.763867623180452	0.47429106475080124	0.7221997205566272
Candidatus Amoebophilus	0.48221531811629326	0.7639379025172957	0.4565386202547295	0.7154869633830685
Geminocystis	0.5000618353544262	0.7639493767166549	0.4820116249467945	0.7284980944539476
T4likevirus	0.4888460741675615	0.7639515571302112	0.46353244127489346	0.7185002418357377
Caulobacter	0.4942383173502236	0.7642406385930949	0.48348171946383306	0.7155418684852856
Beauveria	0.4840404721826838	0.7642651400546052	0.46621431408614455	0.7260323447139396
Chthonomonas	0.49479260098628464	0.7644163803680185	0.47590274057636345	0.7137655689398031
Rozella	0.4922156953462559	0.7644739281963311	0.4356073493997734	0.7105646735327587
Candidatus Koribacter	0.49184033239846964	0.7645381121684648	0.4862699891444051	0.7248368266001292
Thalassobacter	0.503883351702287	0.7647286841396275	0.4869611391925173	0.7286701031622553
Actinomycetospora	0.49319040084866284	0.7647383653651428	0.44222665149561696	0.7082620526046036
Nupapillomavirus	0.5038248940061353	0.7648672402952823	0.4815047156463752	0.7215648971621873
Glycomyces	0.49341605639012664	0.7648708857635669	0.47966622720787644	0.7285904677590546
Bradyrhizobium	0.4714110615971233	0.764906417878963	0.4104879864453891	0.7033591774431407
Belliella	0.5003403494116356	0.7649217530339864	0.47932759269435027	0.7332978940029692
Pannonibacter	0.4990999469598399	0.7649348218139262	0.4764487951768897	0.7198787926800647
Novosphingobium	0.5044044427850767	0.7649862569288065	0.46305213935878203	0.722799705992208
Debaryomyces	0.4832093411651446	0.7650060766026098	0.5081753698732262	0.7485320436602977
Rhodobacter	0.49609807922240473	0.7650475904854203	0.47346973765900036	0.7252422475422675
Daldinia	0.49289795484661564	0.7650756876669647	0.46846317594231085	0.7244234778123708
Commensalibacter	0.4863347343814678	0.7651513942749172	0.44473221930839224	0.7073518721155858
Desulfomonile	0.4836616145590115	0.7651694880135895	0.46756384233912057	0.7257862836146269
Pelotomaculum	0.4922294749873833	0.7651855073102072	0.4686592114109279	0.7175126382219874
Humibacter	0.5062755986428685	0.765189056616824	0.4852985547310235	0.7258139978957336
Phyllobacterium	0.5087083018404234	0.7652222859889665	0.4922156228302058	0.7282914218129111
Rubritepida	0.4969785659922619	0.7652999188709817	0.4466671217618105	0.7076138584243169
Methylobacter	0.4959485209561588	0.7653185829899533	0.4989586231716576	0.7359708370200003
Rhodovibrio	0.5023794379138236	0.7653747783391524	0.48315586884377537	0.7264973817568019
Mitsuaria	0.49039053953492867	0.765400576949866	0.46056879304812226	0.7179983590440634
Scheffersomyces	0.48403761839679715	0.7654308120466511	0.47707156878168716	0.7191549387889863
Chlorogloeopsis	0.49551163901534706	0.7654576547046111	0.4786714584495432	0.7312441802117731
Cladonia	0.5169958179204938	0.7654871112005968	0.4966215519634965	0.7305797898283216
Calothrix	0.49104698450125916	0.7656472487061887	0.47603311387896535	0.719190834796862
Methyloferula	0.5042069499294726	0.7656571998410069	0.4856643767443569	0.7284431045053933
Maritimibacter	0.5086176579574431	0.765685779748561	0.4913416370561643	0.7327206763693742
Aureimonas	0.4994716540889111	0.7656894648930325	0.4856728570859243	0.7209916248806647
Pedosphaera	0.4932913928087037	0.7656899394896639	0.475427834303604	0.7111154032855415
Marssonina	0.493761053388075	0.7657536123904106	0.46852068631816346	0.7197368410890506
Holdemania	0.5030164564289776	0.7657680791029117	0.47291575289339693	0.7205704329790343
Hyaloperonospora	0.4939917182935354	0.7658322211985642	0.45609158545631207	0.7191150727924059
Holophaga	0.5164811991260081	0.7658585158110948	0.48905624148212284	0.7271111287290211
Trichormus	0.47911322108801624	0.7658907657812666	0.4696079665878416	0.7241249993015103
Levivirus	0.5046282266045788	0.7659243701771341	0.47174749583917985	0.7129304273590459
Trichoderma	0.4945160739133998	0.7660120889554795	0.48975401148866277	0.7265852715414067
Xanthomonas	0.46877095421553494	0.7660155972416544	0.3567386848544765	0.6437314178827871
Nitratifractor	0.49447647781068804	0.7660166777243738	0.4598577802266718	0.7142370621028806
Thermoplasma	0.48431208893636524	0.7660267582308039	0.47555098257995393	0.7314739923644745
Oceanobacter	0.49276867633967103	0.7660432880704422	0.4620806381677573	0.7156096469160691
Metascardovia	0.5151660758764137	0.766073323718863	0.48289433135464405	0.7214880221151563
Mucor	0.5026187185680109	0.7660771367616985	0.4798704605643042	0.7269913733842065
Methanocaldococcus	0.49476286562563504	0.7660935561411982	0.5224258926218722	0.7552544431359779
Saccharothrix	0.4972955096254319	0.7661091001672772	0.46311244766678444	0.7157959830535338
Kangiella	0.47680525184586836	0.7661664519164214	0.5791154794101703	0.8029173302005778
Magnaporthe	0.4816357561476602	0.7662000544949477	0.4596789106404602	0.718205123644146
Lysobacter	0.50310363932858	0.7662162793536275	0.4635462509936969	0.7108147205638267
Rhizoctonia	0.5010137684088738	0.7662960574782768	0.47322747920621344	0.7270504594841516
Chloroherpeton	0.4986335391585254	0.7664875652818186	0.5007101392122636	0.7367968066697709
Flavonifractor	0.48954636305344496	0.7665753364759712	0.4747991936689788	0.7154786233702188
Sporolactobacillus	0.4891272863142684	0.7667167471660751	0.4691785880709338	0.7312328427979173
Tistrella	0.504533813918899	0.7667571695000656	0.4801127372937401	0.7143498396040754
Actinospica	0.4946488926021548	0.7667608954536111	0.4772406172021023	0.7268887075977186
Phikmvlikevirus	0.5033574331405846	0.766891247185376	0.4607779280981007	0.7146049408917335
Thermosinus	0.4863540929613187	0.7669775962141612	0.4645632799068999	0.7251146392076864
Sulfurimonas	0.4921433056954264	0.7670816391490536	0.4700182066894611	0.72241005095927
Oscillochloris	0.49698622004052484	0.7670887078250118	0.46831549819558166	0.7206455223851361
Syntrophobotulus	0.4877542633411924	0.7671001790082526	0.47424978409499097	0.7218286105541664
Cyanidium	0.5009500389672068	0.7671087200879874	0.4528436092834248	0.7119795125202482
Shiraia	0.511494492773137	0.7671340524901891	0.4797749629971223	0.7267731126783286
Parapoxvirus	0.49747446201055534	0.7672193156041958	0.4997640928761999	0.7412204065897801
Botryotinia	0.5123125108412178	0.7672587236070669	0.5111725612054299	0.7455002080112282
Carnimonas	0.4967429079188613	0.7673537394419738	0.4795965492479284	0.7319392162850571
Trichodesmium	0.4971250154940504	0.767354330467639	0.5047451420325056	0.7445632414481598
Eutypa	0.5027356692526799	0.7673873955761816	0.4836177937063243	0.7269397093576021
Tuber	0.4951341831186496	0.7674481967000254	0.4645863271946963	0.7169425969371813
Thalassobium	0.4975623937269396	0.7674791371911222	0.4792703093108161	0.7235154828587793
Badnavirus	0.4993917196271742	0.767560446010435	0.4514848811120831	0.7058362871058831
Syntrophobacter	0.5088122772743081	0.7675830470909977	0.46578709126916185	0.716628404982774
Bavariicoccus	0.4992317110185397	0.7676306627434638	0.4607822994526792	0.7146935498099105
Allomyces	0.4893668183928443	0.7676601123243618	0.4784079517225007	0.7258666535050313
Bipolaris	0.5089964610645142	0.7677505486378615	0.46926595147885464	0.7134124544082132
Sediminimonas	0.49718519725793153	0.7678669694774991	0.4699584457692999	0.7206643314352177
Dictyoglomus	0.49238826340245356	0.7680056357865276	0.48447550993170097	0.7308830966881312
Leifsonia	0.48515491737573285	0.7680237988486336	0.4454396967268105	0.7222287770320991
Aminomonas	0.49760519394115377	0.7681129387604814	0.4707391525789164	0.72306900188479994
Ensifer	0.49964385487788543	0.7682329762230694	0.46087248707463807	0.7190072131531522
Flexithrix	0.5128145369652443	0.7682330823948839	0.47568461628025577	0.70968905592533
Oligotropha	0.514462536777843	0.7682803744155293	0.4993365204238379	0.7321188516264779
Chthoniobacter	0.49578882232160443	0.7684304140552551	0.4814337039525253	0.7239378230931942
Natrinema	0.509605415896219	0.7684577726066145	0.4900625556710634	0.7293017391324106
Richelia	0.4856568449061429	0.7684803644503604	0.44732862698199555	0.7073064094815967
Robiginitomaculum	0.5066581474974144	0.7685198707065887	0.46769516822194745	0.717771651273528
Plesiocystis	0.5056406780728268	0.7685834586634547	0.45942697352078277	0.7024787859881241
Halorubrum	0.4937225530052436	0.7686205491190073	0.504719699433933	0.7445479802206443
Taphrina	0.5175946887729126	0.7686212137766482	0.4716180813616715	0.7176064728481992
Sedimenticola	0.5060314230844523	0.7686961274348824	0.48287382015187297	0.7263042733106636
Gemmata	0.4956236300246219	0.7687706469712765	0.47197604790527214	0.7212790380560974
Candidatus Xenolissoclinum	0.5062946257795303	0.7687769367232514	0.47652325890978153	0.7251842514968597
Alishewanella	0.49614202230074955	0.7687964611288277	0.48689706109829983	0.7347318886024548
Emticicia	0.5062095147048112	0.7689273654680419	0.48057019394040285	0.7252001008233061
Cryptosporidium	0.5002706710854057	0.7689621091692375	0.45785080320310173	0.7149340874550817
Nodosilinea	0.4753627763806799	0.7690208767805361	0.4490838386729172	0.7106523637564336
Methanolobus	0.4933496899121675	0.7690347136373535	0.4165115264925672	0.6841210425117642
Cladophialophora	0.49919263149625637	0.769043707048117	0.47849831580925645	0.7240121771684397
Thermacetogenium	0.5057332768534384	0.7690647937007804	0.46864912990389596	0.7158941004716383
Mahella	0.4999076982475278	0.7690812781823468	0.48052201353489354	0.72830464275736
Epsilon15likevirus	0.5086695838236714	0.7690884884995393	0.47250721683635666	0.7146817510204798
Candidatus Methanomethylophilus	0.4992062029492344	0.7691042448414014	0.4749210597177854	0.7196219950634255
Homolaphlyctis	0.5016372077934204	0.7691167776632214	0.466626143174549	0.7223575254883106
Togninia	0.490307806140662	0.7692113062456033	0.47683399812096966	0.7303669501154578
Gammaretrovirus	0.5116242049292261	0.7692682699309316	0.46847347476428797	0.7168127281559346
Anncaliia	0.49592765385401205	0.769319945163706	0.4801568645492257	0.7240620722205444
Wigglesworthia	0.5008114504605791	0.7693430360831027	0.43756329967400426	0.701238561070178
Methanohalobium	0.5003919612362732	0.7694951279631479	0.49424766471211906	0.7408488604660554
Desulfotignum	0.5145937182518537	0.7695169272097112	0.4767755631589906	0.7294183710847602
Rhadinovirus	0.4913964376628437	0.7695652385160109	0.47939587291668057	0.7308973421556931
Galbibacter	0.48371455083526416	0.7695975573289167	0.4922377536502605	0.7376269873859516
Sulfitobacter	0.4975430818434705	0.7696665577634368	0.4832714193558597	0.7282792262714494
Theileria	0.49110753334396584	0.769684978384793	0.484840317678998	0.7348862556594301
Phellinus	0.5043023152905929	0.7697226531826447	0.5103761534954478	0.7460403382165602
Haliscomenobacter	0.4910925252911573	0.7699375969725605	0.4721802485468501	0.7217167092573656
Pseudaminobacter	0.5133067302012211	0.770006522690727	0.46578600322730485	0.714769531514886
Actinomadura	0.49486958331876435	0.7700520239721309	0.46588147079941894	0.7212550684236618
Tepidanaerobacter	0.5050182759488029	0.7701230115243612	0.48024700501969836	0.7311799669495137
Caldibacillus	0.5042172131740692	0.770128501390231	0.4775540092524071	0.7294363080698255
Rathayibacter	0.4900834273154187	0.7702830299753207	0.48302454024153807	0.7396196224659399
Twortlikevirus	0.5154137358601852	0.7702907804002248	0.49830465661432993	0.7329515596209687
Methanocorpusculum	0.5037201615451734	0.7703138338031071	0.4642794194838379	0.7133664058637444
Herminiimonas	0.517534307329215	0.7703375919431572	0.5061075542271268	0.7396438180844285
Arsenicicoccus	0.49679741895493684	0.7703804470237934	0.45556104480862963	0.7092576815973262
Mucispirillum	0.4923868128205355	0.7704690266132749	0.4722784588023773	0.727470246029589
Candidatus Entotheonella	0.5056213024267525	0.7704859564574549	0.48657925813758085	0.7292582002785502
Desulfarculus	0.5147290165333661	0.7704937407557414	0.4737691246628815	0.7238901162292029
Simkania	0.49124204260355875	0.7705332868723344	0.47892162607253547	0.7336115366353949
Zymophilus	0.5114876815599462	0.7705771427906786	0.48381564973126556	0.7338325121306538
Podospora	0.4966050458007924	0.7705870363699499	0.4818637184304517	0.7333911511465574
Lutibaculum	0.4957819288139034	0.770646000422547	0.48218651158821224	0.7328824997937845
Methylacidiphilum	0.5031085160609711	0.7707060920537285	0.49866789993914534	0.7353758628744475
Omphalotus	0.5000899445657802	0.7707379799938897	0.4739744374661101	0.7231049560402019
Euglena	0.49751692398389286	0.7707509655211104	0.45552726706938695	0.7091346277348464
Komagataella	0.5168855476135047	0.7708126038799216	0.48792105789065654	0.7311223309671325
Anaerophaga	0.4962600862972369	0.7708510507061491	0.47183660421769164	0.7254729669008682
Alternaria	0.5175951602997302	0.7708855384868224	0.49656399863717915	0.7223784586135512
Azospira	0.5141748844651216	0.7709756398995894	0.4704285078393135	0.7163022916895476
Novispirillum	0.49963235058158867	0.7710254798169932	0.4596176098659924	0.721487207276822
Duganella	0.5115277286691001	0.7710379062725086	0.47328233747006726	0.7161082066767689
Parachlamydia	0.5120157804637658	0.7710703519366573	0.4740675344198073	0.7253591036511609
Syntrophorhabdus	0.5084857566963233	0.7711931943324799	0.44821732602497555	0.7079505325899615
Marinospirillum	0.5028429762875262	0.7712203091081725	0.4695414406469772	0.7223143050132229
Nannochloropsis	0.5069899461473708	0.7712444482777249	0.5057322598336292	0.7425633944991541
Halobacterium	0.4976662214766922	0.7712926999774394	0.47483181563038157	0.737290073600301
Fibroporia	0.5238126068429757	0.771303524682806	0.4992126713046692	0.7237774545885194
Halogranum	0.5165094983804859	0.7713207565457703	0.481581810730003	0.7215320114587066
Metschnikowia	0.5209783965616784	0.7714351400732217	0.49675507375376515	0.7384157189813869
Aurantimonas	0.4989576776709249	0.7714464068796368	0.49300681100493227	0.7429649267319698
Thermovibrio	0.5158624728395745	0.7715511937873416	0.4980005411713759	0.7315460204606693
Cecembia	0.5187920678852158	0.7716371247873279	0.49268288902390195	0.7319956889285895
Methanosphaera	0.5095082391231345	0.7717873582235993	0.47922762684408615	0.7266074960358798
Sandarakinorhabdus	0.4843735408817346	0.7720165948034137	0.46124272260634824	0.7285376897123708
Acholeplasma	0.5005821905992939	0.7720271896826401	0.46089605776264864	0.7190827974457898
Deferrisoma	0.5045191120454345	0.7721123565465299	0.4705227187087608	0.7247543903133623
Kordia	0.5004595810942785	0.7721767512595202	0.48486274964437043	0.7303626917578269
Endotrypanum	0.5117945716944104	0.7721775859924465	0.4960927772527655	0.7339291090773165
Actinopolymorpha	0.4826738825799518	0.7723403312882595	0.432662855169886	0.708226818134282
Heterobasidion	0.5014580863125243	0.7723742835900896	0.47516561281061714	0.7265944524004087
Kaistia	0.511223126879323	0.7724209325389124	0.5090192433047169	0.7437258267217085
Microvirga	0.49696077472886224	0.7724340745740668	0.46543596894671774	0.7181599315772537
Actinosynnema	0.5065010769878625	0.7725216102246417	0.471969549549712	0.7359662533621043
Methylovorus	0.4867794152590802	0.7725384072103076	0.47207713625630054	0.7351967384100776
Sulfurihydrogenibium	0.5067292972811467	0.7725469649658335	0.49215730697159865	0.7270420110010886
Helminthosporium	0.50328648079860006	0.7725829154695337	0.46053816626547717	0.7178673163456121
Saccharospirillum	0.5130990480138643	0.7726638812147631	0.48006106626536826	0.7149340761935044
Frateuria	0.498993912001317	0.7727310203907254	0.49558696989382484	0.7400992716965762
Aliihoeflea	0.5103301429544473	0.7727371131192813	0.4867677592527707	0.73229445748602
Pseudanabaena	0.5056680788105331	0.7728074886175095	0.4839372651242306	0.7305762306472188
Sideroxydans	0.5011984156333059	0.7728996945431044	0.48946537712709354	0.7274703580160394
Mortierella	0.4965209103649796	0.7729115412874068	0.4647018056613006	0.7216370054901124
Azovibrio	0.5109857849561836	0.7730450338940354	0.48601993595192194	0.7331463792928908
Marinimicrobium	0.4988496956544562	0.7731199717688124	0.45916489524751436	0.7224768587409767
Filobasidiella	0.5187931667505477	0.7732644791871923	0.48975873998028585	0.7234607497138289
Sinobacter	0.4998371882625654	0.773266447584662	0.4559796599986139	0.7109007479965147
Methylohalobius	0.5053328663807738	0.7732816664647123	0.4851796572088501	0.7265945961749906
Cohnella	0.5029896449257174	0.7733278258226143	0.4877040745475011	0.7287506136835245
Gammapapillomavirus	0.5024853314298567	0.7734470866688963	0.4629826698096581	0.7250669901562612
Wolbachia	0.5018447342794153	0.7734839813066541	0.5058660751247419	0.7409214302097665
Sphaerochaeta	0.5145067464878105	0.7735549608435071	0.48377403087749704	0.7248755022948226
Ruegeria	0.49404019896262347	0.7736204111006943	0.4516890788288393	0.7183397617092535
Cyanobacterium	0.4950662669830044	0.7736657702951556	0.47165613814329477	0.7281510839388966
Haloplanus	0.4950096510680017	0.7737139197324343	0.481906754179679	0.7333359042048733
Tolypothrix	0.5194172224460263	0.7737376253487137	0.4742575034493404	0.7157322003370278
Rhizopus	0.5001523482963471	0.7738090523303296	0.47434810817109857	0.7302009272867831
Raoultella	0.5187854856364648	0.7738274437874926	0.47237091224517214	0.717912640872127
Thermodesulfatator	0.5075654911244574	0.773971126152763	0.48321171061865686	0.7302848816436449
Microscilla	0.5104672299241071	0.7739980901377801	0.49999904459621125	0.7374934961645557
Cavemovirus	0.5198940294207869	0.7740071693885233	0.5060915153533243	0.7412905776086526
Rickettsiella	0.519195866131582	0.774010270770852	0.4742637777867826	0.7155436898836176
Dactylellina	0.5071167744327884	0.774064431427921	0.46101744501500913	0.7118338339456266
Potexvirus	0.5404323244304238	0.7741545951790795	0.5178163924184314	0.7397066963510917
Pseudocercospora	0.5109133077754976	0.7742323864376454	0.4882498313722274	0.7330584646303583
Verrucosispora	0.5137973431566465	0.7744722893327437	0.46864235145082306	0.7204312809030524
Phycisphaera	0.522699543767547	0.7745223706392954	0.4794680620052733	0.7238635896354672
Ascogregarina	0.5115090992701095	0.7746381741332344	0.510623844243301	0.7443407239008633
Thalassiosira	0.5063192012295434	0.7746870272197706	0.4909552988402531	0.7380074668578233
Saitoella	0.510015463911621	0.7747204609920544	0.46973871007065265	0.7248520148928586
Candidatus Chloracidobacterium	0.5054859446977226	0.7748941226293308	0.46439641081236943	0.7199226332979006
Chelatococcus	0.519182774163727	0.774973203348756	0.4883703498450242	0.7261096440572975
Felixounalikevirus	0.5018467856510151	0.7749784444123073	0.4884455265365794	0.7411325730634637
Shimazuella	0.5113314066686802	0.7750074433828158	0.4783361592085419	0.7300889420680107
Limnobacter	0.4991677725461597	0.775059923740483	0.4854125497377862	0.745902369373513
Ceratocystis	0.4868300575010344	0.7752066212797653	0.44839363320298337	0.7152016731818881
Geodermatophilus	0.5246115417723136	0.7754126287793017	0.5113585418116542	0.7414297612835196
Sp6likevirus	0.5151241792933029	0.7756447689726168	0.4603497046245952	0.7192627390033339
Rubritalea	0.5144956075464636	0.7756530669141923	0.46200226190058064	0.7136271017740474
Haladaptatus	0.526061208353207	0.7758415850872362	0.4780412347006684	0.7173782359588965
Carboxydothermus	0.5139448334671037	0.7758811374067905	0.48668479698127104	0.731653629948895
Spirulina	0.519767793216947	0.7760237871911597	0.4739684127793202	0.720796051327846
Salisaeta	0.5058158971959412	0.776096281786601	0.4599223031421781	0.7178030113382473
Candidatus Halobonum	0.5091604395391812	0.7761400967197208	0.46913173313253664	0.7232373966118498
Mixia	0.5053310534822867	0.7761449124112585	0.4652304694091807	0.7184389599153059
Ascovirus	0.5026906490116625	0.7762253063359708	0.4899978231126675	0.7332591107875924
Halovivax	0.5206588079441579	0.7764041268145925	0.48983567018765245	0.729938350397007
Lambdalikevirus	0.5229956524632956	0.776468198719918	0.5249299029894322	0.7491261179927642
Millerozyma	0.48414051497797606	0.7767540238330719	0.5033106676643904	0.7593462013114546
Luminiphilus	0.5101059067836172	0.7768525508460316	0.49428558853927046	0.7379148046997785
Magnetococcus	0.5122089495185413	0.7768556856220438	0.49246867780233167	0.7372708713551562
Dyothetapapillomavirus	0.5203517443080347	0.7768679304427926	0.5278083262336332	0.7487679909257609
Haloplasma	0.4972566519930553	0.7769070693596963	0.462260346352776	0.7245124909479332
Thermomyces	0.502099347755177	0.7771765297685451	0.469560171187107	0.7267732631975998
Vanderwaltozyma	0.5285877851297388	0.7771818067872882	0.5111226728924649	0.7486920014927029
Lentibacillus	0.5155829008228662	0.7772236875658559	0.49072500802957664	0.734047085171434
Faecalibacterium	0.46246241569259244	0.777325198876688	0.30781172917290744	0.6361521441982808
Catenulispora	0.5133417213433832	0.7776154516416046	0.4947439035403867	0.740567151500094
Haloarcula	0.5089554995738007	0.7776921312809654	0.4929086809198503	0.7374440757644929
Neosartorya	0.5153480250927757	0.7778467882673603	0.5148732449400394	0.7373480960531044
Methylosarcina	0.5318392422899745	0.7778697910792645	0.5009183563560965	0.7345791036024166
Thalassospira	0.5150571947072786	0.7779990796523384	0.46997548501526976	0.7207943186817167
Hippea	0.5231862295679153	0.7780118423488663	0.5081535338519667	0.7365929333717789
Leishmania	0.4997457171527171	0.778034310275795	0.47154449874823867	0.7244258437572809
Rubellimicrobium	0.5003564260720608	0.7780846167650657	0.47659510624793805	0.7343645871162732
Moorea	0.504428693037716	0.7780862161722459	0.5139769464647359	0.7533388580726176
Nitrosospira	0.5043422153526088	0.7782228725431007	0.46876254528106404	0.7276552883637111
Maricaulis	0.516626149273755	0.7782464091625506	0.49327355875608325	0.738997701966631
Pseudoxanthomonas	0.5017345773485931	0.778278823064548	0.4788922487549464	0.7286906295660188
Neurospora	0.5188402150553555	0.7783484672537025	0.47585854202513006	0.7293907325719137
Desulfurivibrio	0.5145183975088568	0.7784243732576558	0.49171551231512056	0.7351658069133519
Pyrobaculum	0.5048714603874617	0.7785341817465595	0.4847233474722663	0.7397146951788744
Thiorhodovibrio	0.5213050032179202	0.7785535821425625	0.4776779559633053	0.7287171057839821
Roseiflexus	0.5038449557959968	0.7786256192214398	0.4888293951858361	0.7379788788050837
Phaeomoniella	0.5252994508755597	0.7787719356646482	0.5281933851387883	0.7536571482326284
Sphingopyxis	0.5244696867641165	0.7788245259985956	0.4963886580403425	0.7391734492576978
Dactylococcopsis	0.5265721046117678	0.7788801698819551	0.4852323048512063	0.7261084444004231
Alkaliphilus	0.5178171677404041	0.7789350621891794	0.5282048735080218	0.7648876792465787
Curvibacter	0.4915910939923829	0.7789543344715157	0.4492367434458706	0.7189021364181835
Sulfobacillus	0.5194080910079852	0.7789703728375295	0.4943016751534116	0.7337968795266268
Hydrocarboniphaga	0.5217186894323963	0.7790088506797032	0.46763250765238246	0.7173193857069993
Parvibaculum	0.5194673635230267	0.7790167447550291	0.4732788886926257	0.7154657079520059
Rubrobacter	0.5081089780434096	0.7790398435918939	0.49354064118947294	0.7293099932847912
Desulfohalobium	0.5134241921120324	0.7791252067481713	0.4985464380549868	0.7382495836509758
Halorhodospira	0.5210763253541869	0.779159898963676	0.48535865994736394	0.7291114429332991
Desulfonatronospira	0.5216935212653321	0.7792752673262017	0.4805688860285424	0.7234100417442401
Shimwellia	0.5135351954120092	0.7793450629792413	0.5094911278362497	0.7459725643296977
Candidatus Tremblaya	0.5144476801107666	0.7793544591912615	0.48211584741906655	0.7307729747944806
Circovirus	0.5109963038058083	0.7793609787604986	0.4870518182555268	0.7350405220364787
Desulfomicrobium	0.4956015430450821	0.7794381250523764	0.4452268107358068	0.7148101688222038
Methylopila	0.5072736978297234	0.7794925297580347	0.5112022915649973	0.7489031713416284
Wallemia	0.5222849145973353	0.7795000009920603	0.5089207178857655	0.740130226006448
Indibacter	0.503218704462843	0.7795995808308853	0.4801236085293479	0.7373103774506558
Nisaea	0.5061608586691625	0.7796426276526497	0.4849098212422127	0.7359162085964178
Gemmatimonas	0.5149346518979014	0.779734848712037	0.5001270861506742	0.740021455676742
Ehrlichia	0.5171920558851371	0.779925470573976	0.48546058068229503	0.7270843927063746
Candidatus Puniceispirillum	0.5202613901387675	0.7799346424758606	0.4980704846093654	0.7425114480291776
Lachancea	0.5112438502924233	0.780108823666443	0.4930672875762219	0.7451052973758262
Adhaeribacter	0.5022330475151318	0.7801854396267707	0.477336165669019	0.7350447682958268
Chlorobium	0.5213166016523628	0.7802447783231946	0.5158397363948752	0.7502934700498103
Syntrophus	0.5029249207478875	0.7802594212325712	0.4599387094455269	0.7164853993514957
Oxalobacter	0.5182808757258212	0.7802790514716907	0.4680097782220791	0.7235748693424651
Sporichthya	0.5299242631679735	0.7802936757985155	0.49193505241817165	0.7293793280516961
Halobiforma	0.5215786429563992	0.7803063678451354	0.4700243499802703	0.727560285611431
Halococcus	0.5129907501116442	0.7803268495450832	0.493790701428311	0.7372176893285739
Alpharetrovirus	0.5061836847829257	0.7803327379758884	0.48699553576401217	0.7354028800736283
Marinococcus	0.5130053577969852	0.7803834235365495	0.503664810042519	0.7419398026497419
Enhydrobacter	0.5236163105033402	0.7804583564574834	0.4955501577471294	0.7379216559666311
Haloglycomyces	0.5141796352189653	0.7805182473135581	0.48635661766297295	0.7317820869924707
Oligella	0.5225791159517631	0.7805967585122845	0.4736161366503886	0.7255039690840359
Thermincola	0.5151427314261005	0.7806886754007637	0.4879275511322737	0.7357377940145292
Thermodesulfovibrio	0.5155616802349504	0.7807087286491657	0.49153084951788373	0.7393457263394537
Mucilaginibacter	0.5291322743720704	0.7807271841125378	0.4821825477255365	0.7268870602364952
Coprobacter	0.5101495134389741	0.78076376590993	0.49455410277007716	0.7421985796926617
Candidatus Methylomirabilis	0.49441348060772916	0.7808658925180973	0.45926085645038356	0.7258087191697659
Heterococcus	0.5189685909206292	0.7809506434476434	0.5158454327432928	0.7498915953588494
Nematocida	0.5113775739208424	0.7809582834042944	0.48324861140245867	0.7304879163038539
Leptolyngbya	0.5116934413844689	0.78103170445624	0.48507414365065377	0.7284216790975584
Xanthobacter	0.5298125227264023	0.781164683606885	0.4951971991046987	0.7278440902261961
Coleofasciculus	0.5205826324528696	0.7811792029465142	0.5023738156899366	0.7406681410908719
Fomitiporia	0.5187435285576668	0.7811887833307306	0.5074866509228098	0.7499741403060782
Rhodosporidium	0.5094969985497956	0.7812090305366372	0.4899645156201742	0.7395906620867462
Desulfobacula	0.5059396901694904	0.781211063704218	0.47690750534553894	0.7387827631133237
Halonotius	0.5126816942480713	0.7813210615726405	0.504431223989584	0.7430755603633766
Frankia	0.4973117143828307	0.7813364666243267	0.4788100263489739	0.7357158128795185
Laceyella	0.5190277621635645	0.781344146794989	0.49257041933923207	0.7336136021548042
Salinisphaera	0.5172701411346967	0.7815320000367345	0.46929568657301063	0.7282748268429269
Candida	0.5046243345351784	0.7815402848815799	0.4777930490768282	0.7342615714868058
Zygosaccharomyces	0.529895460192533	0.7815538341633078	0.5110020633947175	0.7380821944164209
Entomoplasma	0.5052855275666035	0.7817210792010455	0.4831352973726352	0.7357566380865853
Calditerrivibrio	0.5143869384535497	0.7818389710732011	0.4978433494878821	0.7420276839841805
Candidatus Caldatribacteirum	0.5153844883060363	0.7818501254216267	0.48677909735466796	0.7369919059053556
Cryptococcus	0.5246121490190798	0.7819518358526928	0.4712462034410111	0.7278583911945782
Saccharopolyspora	0.505473139734451	0.7824144895203499	0.48294747845860847	0.7335815399856944
Gluconacetobacter	0.5189488711061955	0.7824331396933292	0.4832899393246733	0.7328769975892627
Ferroplasma	0.5136865827226816	0.7824530847264334	0.48205284736796516	0.7333068608704749
Pyrenophora	0.5063520297055056	0.7824630445339957	0.4661154588391987	0.7199714141275992
Arthrospira	0.5266504449813588	0.7824704389653058	0.48796012540380074	0.7355430661290233
Dinoroseobacter	0.5280457484880053	0.7825155713362558	0.507251179366557	0.74116434434919
Derxia	0.5275023974099964	0.7826148644792434	0.4648033877942673	0.7147379480185634
Postia	0.5130915029762887	0.7826321274221651	0.4659310437753054	0.7246284846443104
Lyngbya	0.5194714622720543	0.7826648727891128	0.4967891372999884	0.7382182832809371
Rhodopirellula	0.521740872105223	0.7826860682822384	0.47893616088485474	0.727867776754751
Thiobacillus	0.5185819886530286	0.7829315889110796	0.4703275726443194	0.7191407931907243
Iotapapillomavirus	0.518673134362987	0.782931935047525	0.48225616608729216	0.7391076792855187
Candidatus Microthrix	0.5287016900801114	0.7831895740016979	0.5107713153482892	0.7444904142765737
Kushneria	0.527006485971006	0.7831958322074779	0.4813230196211562	0.7286881188563447
Centipeda	0.44994172929797693	0.7832261663142672	0.2555659473687902	0.6164411713533621
Solirubrobacter	0.5314087039878995	0.7832383724786371	0.5065904664658278	0.7396111361752281
Methylococcus	0.5375789848287597	0.7833539132417432	0.49031624648553335	0.7237579940225455
Croceibacter	0.5314027556144079	0.7833581786262456	0.5168714291236335	0.7477799777235518
Halarchaeum	0.5342172141911337	0.783375999361189	0.5161219720616175	0.7457789449131325
Atopococcus	0.5172597646470682	0.7834498201257895	0.4829896701964972	0.7334327638145751
Citromicrobium	0.5353201081271091	0.7835181647788215	0.5293918971647306	0.7507371197399201
Leucothrix	0.5243446910819451	0.7835361971459336	0.4589116645526043	0.7192367262196268
Gilvimarinus	0.5398789486550462	0.7836159227869215	0.5095767414907822	0.735184194052748
Natrialba	0.5190435782345343	0.7837106554281145	0.48823599864936257	0.73910463422521
Thermicanus	0.5083945007517607	0.7837256407407298	0.507792701314765	0.7466243525253454
Candidatus Ancillula	0.5289367663263196	0.7838166294139798	0.46819529371836016	0.7183908462798498
Oceanimonas	0.5343427883049262	0.7838686062733062	0.4962590383946777	0.7363022492703786
Aquaspirillum	0.5231999262442681	0.7839010941850592	0.4806777014655558	0.7342202750116017
Singulisphaera	0.5195551865571142	0.783901191493458	0.47471431003964204	0.7285033017230826
Cercospora	0.5384156899176027	0.7839255631561309	0.5144168779631736	0.7423015391841243
Eudoraea	0.5197267474055819	0.7840759197174298	0.49543239383962173	0.7377193849292745
Psychroflexus	0.5089201148772176	0.7841130145897681	0.48158776805627684	0.7310044442053089
Desulfuromonas	0.5195059543862339	0.7841841630960744	0.4839780808311746	0.7353932252925592
Eremothecium	0.5243178810419583	0.784511138816817	0.49883778900009973	0.7418907914681463
Planctomyces	0.5241118566069385	0.784533367364701	0.511953759829734	0.7450192323194994
Victivallis	0.5114995886173123	0.784597549915394	0.450948733598884	0.7185428804833827
Pseudogymnoascus	0.5200697540720615	0.7848305179241915	0.4967796868058892	0.739613380008289
Simplexvirus	0.5222007538575071	0.7848724705019308	0.4786035858657602	0.7232837488167675
Lodderomyces	0.5262305042347294	0.785002841400518	0.48496522194482544	0.7285674446201134
Natronobacterium	0.5280032787877438	0.7852000296206866	0.5004920704462427	0.7363000232819275
Rhizobacter	0.521731888717304	0.7852170137001211	0.4811667312564033	0.731306031941713
Odontella	0.5113007037755456	0.7854135707479424	0.4934224335822501	0.7347082207924491
Microbotryum	0.5212204750791302	0.7854213497487421	0.5023894126742365	0.7468780653279766
Nitrobacter	0.5119710482165596	0.785478907753048	0.4667366138315148	0.7267609221900323
Martelella	0.5209753355974696	0.785672024482395	0.5044012684452405	0.7510042058539563
Candidatus Aquiluna	0.534326590299231	0.7856760790005343	0.5111346389191685	0.7516332287159843
Endocarpon	0.5241840646680012	0.7856938311279852	0.46908247298131656	0.720697838085249
N4likevirus	0.5313021898251611	0.785723728906606	0.48501507460977844	0.73274827967678835
Marichromatium	0.5259216252517228	0.7857410309936229	0.48004922370468195	0.7316720067338353
Piriformospora	0.5197393718947296	0.7857471468747151	0.5300451863931964	0.7567550284519965
Salinibacillus	0.5457360599459161	0.7858021778517507	0.49290634289711255	0.7278262506650494
Aureobasidium	0.5237454336425379	0.7858343779709427	0.5128706287835322	0.7571536915642075
Loktanella	0.5303160645671294	0.785858633735519	0.5151763172078907	0.7445816239057754
Cloacibacillus	0.519919448804075	0.785997865974497	0.5170524883566143	0.7528601118739228
Marinobacterium	0.5235918921218503	0.7860227529022595	0.48127804608908914	0.7309825587933924
Candidatus Altimarinus	0.5272636975334142	0.7860582614886762	0.48228522331633444	0.7298843701519058
Methanosaeta	0.5303917496488014	0.7861191296404254	0.505333500892772	0.7438936222000445
Piscirickettsia	0.5402872043247078	0.7861549118604672	0.5204756946335751	0.7525148450989544
Silanimonas	0.5246776034110305	0.7864905063960762	0.5222609955663219	0.7556308276885634
Uncinocarpus	0.5377516202842229	0.7865531521658449	0.48718208375622357	0.7308747669969738
Azorhizobium	0.522118519450858	0.7865590157578904	0.49400652383593585	0.7371337098949647
Acetivibrio	0.5190888995401794	0.7866097457827719	0.49988229337674805	0.7487859851553014
Planktothrix	0.526213344496027	0.7867595393444003	0.5063358296896519	0.7488247964229482
Methanomassiliicoccus	0.52785075558143435	0.7869214365704791	0.47878990501470803	0.7292105771241031
Nitrospira	0.5318674165253903	0.7870115288203876	0.4804704686364967	0.732161780886604
Sutterella	0.5206981988290362	0.7871721948795388	0.4926522070807828	0.741847298011119
Ectothiorhodospira	0.5389469897218944	0.7872738702697227	0.5071442359736654	0.7448912081795244
Kribbella	0.5162057561451595	0.7873076071285827	0.4966259362224921	0.7429193597783482
Methanoculleus	0.5309479155730975	0.7873836164540408	0.521839016313058	0.7541325648868327
Wickerhamomyces	0.5321850156328799	0.7874054445534444	0.48323235052501035	0.730727887658139
Fomitopsis	0.5252433875604433	0.7874093687323518	0.5025559847048424	0.7500307845785974
Raphidiopsis	0.524108920101746	0.7876050823488763	0.4958380941466067	0.7437148602501124
Verticillium	0.5292148253935809	0.7876092554415415	0.4639812988358086	0.7175497260878464
Saccharophagus	0.5387454973861716	0.7879068913348772	0.5076783560119669	0.7463400871440349
Eremococcus	0.517822197102224	0.7879133083790383	0.4777682165989586	0.731411653448577
Methylibium	0.5242130049360167	0.7879371990943598	0.48035204021965267	0.7284038100703163
Desulfitobacterium	0.506597088078657	0.7879624488707654	0.5637970330865749	0.8011768134123338
Cylindrospermum	0.5276003481139188	0.7881898612034645	0.5012932533417916	0.7446821636648311
Cyclobacterium	0.5254008093413344	0.7882158900508709	0.4944181816822188	0.7454575737139377
Kiloniella	0.5313113069320666	0.7883032937645937	0.51332661956393	0.7506202833068044
Rhodothermus	0.5296232177075599	0.7886374231319321	0.5177382783751882	0.7537747243623534
Candidatus Protochlamydia	0.5192966482233378	0.7888715531536772	0.4975460965778151	0.7401562547044834
Epulopiscium	0.5300841947066793	0.7889161422102954	0.5104830452744973	0.7510088083399381
Amphibacillus	0.5025624314299346	0.7891704705381121	0.6804825045700034	0.8632881497186968
Sciscionella	0.5244922340706205	0.7891934188996764	0.49125725139321674	0.742613952553906
Laribacter	0.5334313023453484	0.7892802190240492	0.47317150085388526	0.7330444812668349
Cedecea	0.5334752265054158	0.7893267780132359	0.4822395354065182	0.7343379789105936
Kazachstania	0.5265690730353845	0.7894459722859303	0.4986496563787587	0.7435958477144585
Gloeocapsa	0.5516616495829724	0.7897496383441506	0.5075377752398078	0.7462412772087376
Neofusicoccum	0.5251833631643679	0.7898487351588879	0.4817331631953373	0.7353479898873008
Gallionella	0.5272952735923133	0.7898929064438767	0.5176439551948995	0.7512249011508358
Thermobrachium	0.5390241340517297	0.7899102320449779	0.5348293932535532	0.7621953375829507
Salipiger	0.5241219825441273	0.7899135389882691	0.5094294426141213	0.7525838908539549
Nitrolancea	0.5278603378885086	0.7904678727162786	0.48993178125520015	0.7446206998461442
Trichomonasvirus	0.5189055403421832	0.7906038612958017	0.5052669764004776	0.7503579728353763
Beutenbergia	0.53189651356547	0.7906468358154711	0.5078395490948152	0.7525164303029561
Azospirillum	0.5408509141575077	0.7907760959236809	0.5080659232934952	0.7455548640686422
Thermoanaerobacterium	0.5276451123452964	0.7909215868485292	0.46087054081520273	0.7227300862847132
Morganella	0.5295386014021533	0.790943390371466	0.48040918958312184	0.742752761233883
Actinoalloteichus	0.5390318753501828	0.7910713804381724	0.48632573786135475	0.7383860765448687
Oscillatoria	0.5348781945950556	0.7910999798396197	0.47451729634883993	0.7309470344841824
Exophiala	0.5267292632803678	0.7912250480270834	0.5046303083537397	0.7495818004812641
Afipia	0.534173045743497	0.7912378802129495	0.5154011053736486	0.7529847704987099
Taylorella	0.5298969887592286	0.791326525732128	0.47332889579901627	0.7294437469984383
Halobacillus	0.539374691470948	0.7913566294917979	0.5153251092702473	0.7538860293829868
Brachymonas	0.5295679292486439	0.7914238448348052	0.5142341233864778	0.7505236582166225
Candidatus Omnitrophus	0.5426298749521857	0.7915557835383855	0.5075053744188004	0.7391932237574934
Agarivorans	0.5381683924139959	0.7917265961727339	0.5145713485222325	0.751216620042223
Ralstonia	0.48210355015482687	0.7918180914773324	0.7011412164738099	0.8781594305400332
Sporisorium	0.5420710270619826	0.7920972904442057	0.509714195967842	0.744821912837715
Phenylobacterium	0.5279636635992855	0.7921580929311401	0.49031077707681847	0.7446690880148096
Acetohalobium	0.5312212608359057	0.7923043473975385	0.5008888982373534	0.745938535297813
Solimonas	0.5337674177072532	0.7924489304827622	0.5021408351648142	0.7455480381152018
Phi29likevirus	0.5389798908016926	0.7925189734547267	0.5007757942617538	0.7510324028278623
Roseibacterium	0.52805319262112	0.7927032134624883	0.5005189696473965	0.7397961472983474
Sphaerobacter	0.5325015093646249	0.7927771016756839	0.5057956003652817	0.7510650733431413
Desulfurispirillum	0.5277927537042517	0.7928916804817445	0.5039518932597704	0.7508364275013478
Methanothermobacter	0.531191881463933	0.7928931218462514	0.4610895619891106	0.7211493305523419
Candidatus Glomeribacter	0.5217973567939976	0.7930947266120052	0.515525010563525	0.7550987721740358
Ramlibacter	0.5266187895097421	0.7931499200850592	0.48033299989952655	0.7338121145002606
Rhodovulum	0.5418947954810757	0.7932761315859398	0.5061099028388734	0.7440300146430648
Sulfolobus	0.5493618091830095	0.7933733850701639	0.5286533302172135	0.7523611525440745
Batrachochytrium	0.5293442238315054	0.793448391882728	0.5096477853512822	0.7552994601338506
Nakamurella	0.5283009684145922	0.7934880823579077	0.5189964536771697	0.7621438587572879
Methylomonas	0.5288541594774021	0.7935148522646899	0.4839218633822426	0.736013494804625
Wolfiporia	0.5249822449856149	0.7936445656014873	0.490597335111787	0.7403728058300564
Cyanobium	0.5359194037294551	0.7937522087935498	0.5206899187009061	0.7631793687570031
Oceanithermus	0.5496969118705585	0.7940196761523708	0.5322958116804597	0.7599127779918919
Candidatus Hydrogenedens	0.5286579836638267	0.7942567087994831	0.518867535793207	0.758144384683596
Chaetomium	0.5377578017673205	0.7943594424486505	0.519741624336185	0.7554834663179545
Thermomicrobium	0.5446184085529185	0.7945143405583324	0.5202642782571101	0.752132626159619
Dermatophilus	0.5366555225914051	0.7947779854024345	0.5018873835353189	0.7427174055330493
Melioribacter	0.5311634827500219	0.7949412057313443	0.48583026148336245	0.7396583290259197
Aminobacter	0.5420343289900689	0.7950012059158336	0.5157469374208262	0.7518361120613252
Phaeospirillum	0.5449389901245126	0.7954006291099979	0.5344904618296263	0.7588090856487432
Blattabacterium	0.5516889574002682	0.7960220531856705	0.514690997633149	0.7527169672940354
Halorhabdus	0.5309588219537562	0.796023229531036	0.52035971093625	0.7588731071798115
Kitasatospora	0.5374585289159239	0.796092973128836	0.4878578434170392	0.7363646153398875
Schizophyllum	0.5343516915889678	0.7961686787623086	0.5128195737759139	0.7546844545528502
Halothermothrix	0.5331229471978916	0.7965101192606355	0.500846214598661	0.7509353920005218
Selenomonas	0.4564217676174161	0.7965848847454324	0.2715726263930407	0.6390119346166211
Anaerostipes	0.5321838329949743	0.796787500139705	0.4136168893488362	0.6722000651666465
Trametes	0.5269960030255715	0.7968372437061316	0.495634014206158	0.7496548584010987
Porphyra	0.5486515078803134	0.7973680769414444	0.49427315156358315	0.7346798109895678
Candidatus Azobacteroides	0.552602569076958	0.7974290274338497	0.5136135402893447	0.7523244103539056
Hortaea	0.5430377705897595	0.7977052639970496	0.5239156860747644	0.7645952746832683
Talaromyces	0.5349419162761537	0.7981249308589401	0.5152215375592167	0.7630694285413964
Kurthia	0.5269191205965081	0.7983613786080819	0.39060048849187556	0.6741507260077217
Lewinella	0.5542000993539679	0.7985455383754414	0.5056886215692138	0.7400713121841885
Roseibium	0.5408414858859735	0.7986350163159532	0.4920568885596035	0.7431441559629528
Gracilimonas	0.5563270743686856	0.798794479639502	0.5100687530200726	0.7510100031270893
Dokdonia	0.5538959287368181	0.7999459602220415	0.49897897897571586	0.7384379512444749
Starkeya	0.540617646987746	0.8007386604182171	0.5206195062376873	0.7605250077123588
Fibrobacter	0.538489828314305	0.8009024461807764	0.48923778097540144	0.7343266064343211
Ichthyophthirius	0.5012296186467347	0.8009340401794461	0.43273300347886856	0.7240909373081044
Moritella	0.5213153120178906	0.8011217805915254	0.658684747995047	0.8515564981579588
Tuberibacillus	0.5359747820937817	0.8011314229027939	0.5103670523478758	0.7623504746147715
Pelagibaca	0.5408696339529895	0.8014338813718143	0.5130891395385819	0.7568424148779919
Candidatus Midichloria	0.5602723485861051	0.801510758905329	0.5164564246707608	0.7461142938517145
Runella	0.5524603190950017	0.8016653778825891	0.5394728834057089	0.7733544433078612
Alphapapillomavirus	0.5392952516711621	0.801800381424677	0.512453794393044	0.7557781987335901
Dacryopinax	0.5635968800764182	0.8019280249075244	0.5050922124396594	0.7416625356232922
Demetria	0.5541568843776096	0.8019799371254509	0.499184771439291	0.7492533421369694
Polysphondylium	0.5399057584155951	0.8023015952932342	0.6145333349071167	0.8288525526145076
Desulfurella	0.5601547150059705	0.8027825630686274	0.5249714064873108	0.7541904059503596
Zymoseptoria	0.5556123390633999	0.802789357013706	0.5510271160608343	0.7730489759600828
Ahrensia	0.554058336448719	0.8029765028089751	0.5251974547034584	0.7561961959193294
Hafnia	0.5494553682600161	0.8038757095212172	0.4955138082378181	0.7381964387768273
Synechocystis	0.5566510775758791	0.8041225020691553	0.4976732781338126	0.7519138893644268
Tolypocladium	0.5512787759303625	0.8041321979662692	0.5062055624682752	0.7483209904431715
Saccharibacillus	0.5465688348744484	0.8042026478449006	0.5209625580348053	0.7628121617247902
Dyella	0.5634563921248521	0.8046615756845404	0.5164916418149013	0.7520874225775012
Thioalkalimicrobium	0.5409375788066302	0.8049265080304308	0.5004676830795421	0.7603369957400001
Spizellomyces	0.5641084990167213	0.8056062560760261	0.5006104432343648	0.7418052561569788
Austwickia	0.5438849949600761	0.8056129217031051	0.532285496257061	0.7656835966221633
Nitritalea	0.5574296381658144	0.8063023557411034	0.5086862051543466	0.7485909923241213
Beggiatoa	0.5457200161887867	0.8064232325600247	0.546984265198472	0.7716092958139844
Pyropia	0.5468896341601044	0.8067384892904511	0.5194910578954204	0.7622649317509316
Physarum	0.4888285358702741	0.8071511971733805	0.21318123777603917	0.5594793582806773
Paludibacterium	0.5708996144185814	0.8073966689271943	0.5325873684701979	0.7630780687120322
Anaerococcus	0.5215943230949599	0.8074071898511345	0.5232872507164998	0.793590023492869
Scardovia	0.5189323183292582	0.8074816866723139	0.6191332440672606	0.8311117509349764
Enterorhabdus	0.5457545114596706	0.8076039672130126	0.5011264194975463	0.7570489076194665
Ottowia	0.5459004036977618	0.8076970916970945	0.48326580851553214	0.7461890759320784
P2likevirus	0.5600285131669136	0.8077776117429093	0.5176058791586299	0.7643887507405293
Fonticula	0.5274055366674112	0.8078200441908925	0.518374435278492	0.7811670966376637
Actinokineospora	0.5593155243196651	0.8087052227033147	0.481050209883037	0.7377726380227471
Setosphaeria	0.5619786946086278	0.8087601069241572	0.5342036206012337	0.76664275774713
Proteocatella	0.5570354970405204	0.8088305168255249	0.4945615196483655	0.7507106526247271
Bermanella	0.5576200936776051	0.8090135584525789	0.49558161027202824	0.7466343524207082
Dyadobacter	0.567985261127996	0.8092767498139	0.5303614388414113	0.7612207394594096
Gallaecimonas	0.5753663031414651	0.8095260068313858	0.5168803686515595	0.7527871395032611
Leptospira	0.5561781074367622	0.8095639612552643	0.4771469838564403	0.736290422614207
Thiorhodococcus	0.57053806666466	0.8097277959009471	0.5176190924872537	0.7529400814698165
Gaetbulibacter	0.5643510126250912	0.8098268469861671	0.49087123456342835	0.7400037846676318
Fibrisoma	0.5734076330218583	0.8100217662486804	0.5361939335032905	0.7646984638056575
Stappia	0.552162744167467	0.8102205562644925	0.5235137395365884	0.757325919513885
Kallipyga	0.5523335816301057	0.8103197540094049	0.4505159371859904	0.7324422885814068
Mariprofundus	0.5681388267640919	0.8109546265429132	0.5427470118598301	0.7690753936280891
Delftia	0.573430344008026	0.8116907759238939	0.5412339415777211	0.7707262412394472
Lebetimonas	0.5765414392788376	0.8117295960487407	0.5322635397603556	0.759231231144829
Limnohabitans	0.5634641882634008	0.8118766848802453	0.5283039555984789	0.7676369340081509
Shinella	0.5254707826291345	0.811972700821036	0.4963328773615116	0.7561147032375685
Pyramidobacter	0.5622114860497384	0.8121991948294476	0.5312832531130834	0.7661038813372169
Halanaerobium	0.5456260154267915	0.8123560894774491	0.5088936743866707	0.7656869912772883
Pelomonas	0.5588148193115081	0.8126167527377173	0.5012128820581423	0.7521360912258684
Niabella	0.5571025686791398	0.8126534487930657	0.511392901277404	0.7521004143847502
Puccinia	0.5076232914284934	0.8128161045266726	0.7244401926555396	0.8855518866399434
Cladosporium	0.5551841919297239	0.8130081734853748	0.5121762983294855	0.7574916200177739
Wohlfahrtiimonas	0.5653805452376023	0.8132052604250991	0.5297821789626416	0.7690012638811102
Micromonospora	0.5671960772003677	0.8132300113219043	0.5322710220306377	0.7732889628802546
Perlucidibaca	0.5708160177460977	0.8136175829225516	0.510477476968014	0.7533052857860572
Formosa	0.5579473414464136	0.8137534866234505	0.5284267487315145	0.7718813116661412
Thiomicrospira	0.5657018606192473	0.8139360957150753	0.5015796624399137	0.7470124989866594
Marinilabilia	0.5611887146957024	0.8145355371281333	0.5543722484106264	0.7802430298656857
Candidatus Endolissoclinum	0.5622769487771606	0.8149627695591938	0.5315906417092792	0.7681393899573794
Salinimicrobium	0.5599988992296718	0.8156544711354611	0.530890119709449	0.7712957558737491
Chitinibacter	0.5604603582692248	0.8157270593245147	0.5273149066206347	0.7666463842698087
Microbispora	0.5558916440177702	0.8161005391948815	0.527219560191817	0.7678363244628107
Paenisporosarcina	0.5613453634945212	0.816867921206821	0.41252613625598883	0.6927163068365709
Pseudochrobactrum	0.5735956294503658	0.8171454173654882	0.51735390269585535	0.7504319406806199
Marinomonas	0.5665053866252848	0.8173727092848657	0.608713832433966	0.8198733146614551
Eggerthella	0.5653119258475421	0.8187592300337225	0.6210871122451815	0.8299684855841042
Tolumonas	0.5812943985152644	0.8193148385830561	0.512411398167621	0.7568577073814661
Butyricicoccus	0.5747625284826541	0.8197129093945202	0.5340647597097735	0.7715467608569465
Alcaligenes	0.5704478216954811	0.8201721247058399	0.49853566600693955	0.7489443368428842
Pelosinus	0.5829607687666993	0.8203211112972013	0.5091537291869338	0.7523537793407762
Orpinomyces	0.5189470824278689	0.8213081024417431	0.39904630651796663	0.7213894115994326
Anaerobiospirillum	0.5756226872515005	0.8214554454169691	0.5221012304677332	0.7700481905544994
Agromyces	0.5705148628044334	0.8216801645753472	0.5511888765018256	0.7827763774660693
Fluviicola	0.5677344109975538	0.822198604847108	0.5375252791903521	0.7739030883100841
Astrammina	0.593611266463477	0.8231136752114501	0.5434448464253541	0.7717798797410695
Colletotrichum	0.5710139777080397	0.8240597604470863	0.4848132773837304	0.7463113182154297
Paucisalibacillus	0.5827927393116938	0.824678366145972	0.5684957006994076	0.7988603017019469
Methylophilus	0.5909937588640284	0.824739764056933	0.4595997720691309	0.724479284128127
Chlorobaculum	0.5790238434190088	0.8251350415329194	0.5504689918569183	0.7808729772719981
Mesonia	0.5740108020649882	0.8252537689962322	0.5276831405131912	0.7711977737246436
Arcticibacter	0.5764974118533132	0.8265043153708602	0.613543919312226	0.8218582124565323
Krokinobacter	0.5870819767127226	0.8265178875614104	0.5510782220785095	0.7807100632272053
Alteromonas	0.5927164792577216	0.8277572888871253	0.5878912160810938	0.8096185329078864
Basfia	0.5491804576987902	0.8283562164197731	0.5165623130933878	0.7866231148747999
Lachnobacterium	0.5748304614663524	0.8284015275062308	0.5322534188470583	0.7781256810266406
Malassezia	0.588767572043868	0.8286464633477794	0.563968503120009	0.7941298212664812
Dolosigranulum	0.5619353318475475	0.8286471333217983	0.5246234589282679	0.7812916366158876
Butyricimonas	0.5866531833167846	0.8286771610968621	0.5288290737380655	0.76569993539116
Pleomorphomonas	0.5890057294877623	0.8292661398102239	0.5226176943082718	0.7669915406075769
Pseudoflavonifractor	0.5945583608101181	0.8292712396721695	0.6897327157529374	0.8590754814302399
Achromobacter	0.5906534814290763	0.832060326831678	0.4455994555552936	0.7237344094795565
Fulvimarina	0.5769076654083929	0.8324047785976075	0.5287729318458695	0.7787442422984566
Sediminibacterium	0.5953533847813527	0.8332536195721009	0.5730979052871981	0.7982689833838691
Zunongwangia	0.6051034295068741	0.8333100110186682	0.5669809252403366	0.7935842642305848
Brevibacillus	0.5800078633157179	0.833679936786451	0.46271529050413507	0.7412973827964805
Salpingoeca	0.5987374852250952	0.8356319048961212	0.5619295131327242	0.7930484576708039
Tenacibaculum	0.5873219115268531	0.83696612944569	0.632687922815364	0.8358498319259743
Bartonella	0.611209873063791	0.8373301480643353	0.58805274546065	0.8068337856151392
Gracilibacillus	0.5929343237582233	0.8391813494860086	0.5343155009402611	0.7754246058511922
Gluconobacter	0.6023550102683978	0.8392634474764475	0.5545201925626669	0.7843117912117448
Flexibacter	0.6027799255523977	0.8404072179173235	0.55971714978983	0.7932174543583013
Bifidobacterium	0.5439776859563124	0.8408190301536437	0.6033519849554427	0.8446065120030117
Longispora	0.6130896854557064	0.8412466006109955	0.5733939492006289	0.8010989444359432
Jonesia	0.6164326563822109	0.8428569865430252	0.6101738311762311	0.8224407002496404
Pelistega	0.59951898322305	0.8430358831762197	0.5237030742528151	0.7728608878317903
Bacteriovorax	0.6230749752444952	0.843252080577709	0.5478854816472578	0.7907126574417975
Enterovibrio	0.6114460933013524	0.8433232513674062	0.5724922274746256	0.795814022435704
Acinetobacter	0.5850312925838754	0.8435305629449099	0.478540082792933	0.7556595664845486
Megamonas	0.6060164106869096	0.8439408867999934	0.49665231814954214	0.7689541301553219
Catellicoccus	0.6257266138396642	0.8441634715430201	0.6863814673281596	0.867715399212726
Sporosarcina	0.6090895651028903	0.8475976785581889	0.6589765282450835	0.8509280565925547
Chitinophaga	0.6241285845750705	0.8509520613498438	0.5934918128874784	0.8117897848273545
Azoarcus	0.6235260835836122	0.8514007825628159	0.5695205459891605	0.8013142875834611
Virgibacillus	0.6256259071371139	0.8531980766286708	0.5231620201466713	0.7692873112453046
Edwardsiella	0.6266051806819611	0.8549129135113593	0.6459691804786797	0.848719380045138
Moniliophthora	0.6342141005254587	0.8549509757532237	0.5780265584958246	0.8055737568380122
Cryocola	0.6406929205932342	0.8558488321577475	0.5686239992930625	0.791573902106947
Vitreoscilla	0.6250355542264281	0.8564525812496587	0.5802520649932403	0.804452724491492
Synechococcus	0.6258222825542032	0.8578846344348583	0.5826297998267927	0.8152605573222267
Anaerotruncus	0.6366712613623574	0.8583257672668856	0.5881754594262599	0.8137407569998902
Legionella	0.6586949624733123	0.8600324806136858	0.5061924221840305	0.7598554782597735
Coprococcus	0.6169078566022727	0.8610568309320347	0.5521183660720425	0.8028752065917124
Marinobacter	0.6373796875711271	0.8614807052384723	0.5547433695217235	0.7888218266107844
Emiliania	0.6363101146169802	0.8625561913033903	0.6025393056726477	0.8290257819191407
Macrococcus	0.6687920734257102	0.8738802342988221	0.5983945202129032	0.8175585415201534
Conchiformibius	0.6718515607267194	0.8746980365040382	0.6647140313246753	0.8498504991740548
Tetragenococcus	0.6777903185682173	0.8759129559468728	0.583898972607064	0.8084881444624715
Ruminococcus	0.6491155270448102	0.8765803434211684	0.6026635717990695	0.8349060511976549
Listeria	0.6509256597893202	0.8767221925480092	0.5830386306478932	0.8191317560242495
Cellulophaga	0.6785042713552064	0.881568428724808	0.6475276864917435	0.846032065709371
Arenitalea	0.6867285828924065	0.8858736840191668	0.6192424297877459	0.8257987071810943
Burkholderia	0.6766046620457536	0.8875310369861665	0.8436165372129983	0.9411019836569091
Granulicatella	0.6679452041218172	0.8913100695602293	0.6814585218785876	0.8784231958053182
Oceanobacillus	0.7127261311160241	0.8926427244637427	0.621657825617197	0.8386504999567413
Eggerthia	0.6909790245315981	0.8949126902003492	0.6651906454685693	0.8654142052114023
Melissococcus	0.709003133146629	0.8955351882886516	0.630440430477035	0.8408088426592708
Enterobacter	0.7267927506657458	0.9032834692517264	0.8246449699173153	0.9349385693803527
Blumeria	0.7340610458987575	0.9068786933589434	0.7108566577417418	0.8775679551192652
Pseudobutyrivibrio	0.7307649105410355	0.9082388698904073	0.705049410761838	0.876715862528745
Mogibacterium	0.7295887831942705	0.9121091255532767	0.5242301363202693	0.8039746507497736
Lautropia	0.7285792259382026	0.9146098715583773	0.7193943685082288	0.8950219290349446
Dictyostelium	0.7610128928485427	0.9192490645380036	0.4495120744048272	0.7524480185647608
Corynebacterium	0.754536484656771	0.9234408885446056	0.8035444649498029	0.9271668012978925
Stomatobaculum	0.8049956209396543	0.940080463914361	0.7594037244115941	0.9102811045363819
Olsenella	0.8526692863228521	0.952865285280383	0.7729680091213347	0.9129920071100018
Kingella	0.9359126049352511	0.9798213911364141	0.7774417397786251	0.9166941294082601
