# Supplementary material for: Crewmember microbiome may influence microbial composition of ISS habitable surfaces
Source: PLoS One. 2020 Apr 29;15(4):e0231838. doi: 10.1371/journal.pone.0231838 (PMC7190111; doi:10.1371/journal.pone.0231838)
Supplement: S9 Dataset — (TSV) [file pone.0231838.s020.tsv]

study	sample	flight_group	swab_location_code	pma_treated	location	node	type	flight_status	experiment	control_type	crew_id	day_code	day_number	description_full
MT1	SRR6853342	f2	4	yes	dining_table	node_1	sample	during	surfaces	NA	NA	NA	NA	NA
MT1	SRR6853343	f2	5	yes	overhead_4	node_1	sample	during	surfaces	NA	NA	NA	NA	NA
MT1	SRR6853344	f2	7	yes	lab_overhead_3	NA	sample	during	surfaces	NA	NA	NA	NA	NA
MT1	SRR6853345	f2	2	yes	WHC	node_3	sample	during	surfaces	NA	NA	NA	NA	NA
MT1	SRR6853346	f2	1	yes	port_panel	node_3	sample	during	surfaces	NA	NA	NA	NA	NA
MT1	SRR6853347	f1	3	yes	ARED_foot_platform	node_3	sample	during	surfaces	NA	NA	NA	NA	NA
MT1	SRR6853348	f1	2	yes	WHC	node_3	sample	during	surfaces	NA	NA	NA	NA	NA
MT1	SRR6853349	f1	1	yes	port_panel	node_3	sample	during	surfaces	NA	NA	NA	NA	NA
MT1	SRR6853350	f3	8	no	port_crew_quarters	node_2	sample	during	surfaces	NA	NA	NA	NA	NA
MT1	SRR6853351	f1	8	yes	port_crew_quarters	node_2	sample	during	surfaces	NA	NA	NA	NA	NA
MT1	SRR6853352	f1	7	yes	lab_overhead_3	NA	sample	during	surfaces	NA	NA	NA	NA	NA
MT1	SRR6853353	f1	5	yes	overhead_4	node_1	sample	during	surfaces	NA	NA	NA	NA	NA
MT1	SRR6853354	f1	4	yes	dining_table	node_1	sample	during	surfaces	NA	NA	NA	NA	NA
MT1	SRR6853355	f3	8	yes	port_crew_quarters	node_2	sample	during	surfaces	NA	NA	NA	NA	NA
MT1	SRR6853356	f3	7	yes	lab_overhead_3	NA	sample	during	surfaces	NA	NA	NA	NA	NA
MT1	SRR6853357	f1	3	no	ARED_foot_platform	node_3	sample	during	surfaces	NA	NA	NA	NA	NA
MT1	SRR6853358	f1	4	no	dining_table	node_1	sample	during	surfaces	NA	NA	NA	NA	NA
MT1	SRR6853359	f1	1	no	port_panel	node_3	sample	during	surfaces	NA	NA	NA	NA	NA
MT1	SRR6853360	f1	2	no	WHC	node_3	sample	during	surfaces	NA	NA	NA	NA	NA
MT1	SRR6853361	f1	8	no	port_crew_quarters	node_2	sample	during	surfaces	NA	NA	NA	NA	NA
MT1	SRR6853362	f2	1	no	port_panel	node_3	sample	during	surfaces	NA	NA	NA	NA	NA
MT1	SRR6853363	f1	5	no	overhead_4	node_1	sample	during	surfaces	NA	NA	NA	NA	NA
MT1	SRR6853364	f1	7	no	lab_overhead_3	NA	sample	during	surfaces	NA	NA	NA	NA	NA
MT1	SRR6853365	f2	2	no	WHC	node_3	sample	during	surfaces	NA	NA	NA	NA	NA
MT1	SRR6853366	f2	3	no	ARED_foot_platform	node_3	sample	during	surfaces	NA	NA	NA	NA	NA
MT1	SRR6853367	f2	7	no	lab_overhead_3	NA	sample	during	surfaces	NA	NA	NA	NA	NA
MT1	SRR6853368	f2	8	no	port_crew_quarters	node_2	sample	during	surfaces	NA	NA	NA	NA	NA
MT1	SRR6853369	f2	4	no	dining_table	node_1	sample	during	surfaces	NA	NA	NA	NA	NA
MT1	SRR6853370	f2	5	no	overhead_4	node_1	sample	during	surfaces	NA	NA	NA	NA	NA
MT1	SRR6853371	f3	3	no	ARED_foot_platform	node_3	sample	during	surfaces	NA	NA	NA	NA	NA
MT1	SRR6853372	f3	4	no	dining_table	node_1	sample	during	surfaces	NA	NA	NA	NA	NA
MT1	SRR6853373	f3	1	no	port_panel	node_3	sample	during	surfaces	NA	NA	NA	NA	NA
MT1	SRR6853374	f3	2	no	WHC	node_3	sample	during	surfaces	NA	NA	NA	NA	NA
MT1	SRR6853375	f3	5	no	overhead_4	node_1	sample	during	surfaces	NA	NA	NA	NA	NA
MT1	SRR6853376	f3	7	no	lab_overhead_3	NA	sample	during	surfaces	NA	NA	NA	NA	NA
MT1	SRR6853377	f3	4	yes	dining_table	node_1	sample	during	surfaces	NA	NA	NA	NA	NA
MT1	SRR6853378	f3	5	yes	overhead_4	node_1	sample	during	surfaces	NA	NA	NA	NA	NA
MT1	SRR6853379	f2	8	yes	port_crew_quarters	node_2	sample	during	surfaces	NA	NA	NA	NA	NA
MT1	SRR6853380	f3	1	yes	port_panel	node_3	sample	during	surfaces	NA	NA	NA	NA	NA
MT1	SRR6853381	f3	2	yes	WHC	node_3	sample	during	surfaces	NA	NA	NA	NA	NA
MT1	SRR6853382	f3	3	yes	ARED_foot_platform	node_3	sample	during	surfaces	NA	NA	NA	NA	NA
MT1	SRR6853383	f2	3	yes	ARED_foot_platform	node_3	sample	during	surfaces	NA	NA	NA	NA	NA
MT2	F4_1S_P	f4	1	yes	port_panel	node_3	sample	during	surfaces	NA	NA	FD60	60	Port_panel_next_to_cupola_In_Node_3_next_to_the_cupola_on_the_way_down_into_the_cupola_on_the_port_panel
MT2	F4_1S	f4	1	no	port_panel	node_3	sample	during	surfaces	NA	NA	FD60	60	Port_panel_next_to_cupola_In_Node_3_next_to_the_cupola_on_the_way_down_into_the_cupola_on_the_port_panel
MT2	F4_2S_P	f4	2	yes	WHC	node_3	sample	during	surfaces	NA	NA	FD60	60	N3_F4_Node_3_F4_location_in_from_of_the_WHC
MT2	F4_2S	f4	2	no	WHC	node_3	sample	during	surfaces	NA	NA	FD60	60	N3_F4_Node_3_F4_location_in_from_of_the_WHC
MT2	F4_3S_P	f4	3	yes	ARED_foot_platform	node_3	sample	during	surfaces	NA	NA	FD60	60	Node_3_ARED_Foot_platform
MT2	F4_3S	f4	3	no	ARED_foot_platform	node_3	sample	during	surfaces	NA	NA	FD60	60	Node_3_ARED_Foot_platform
MT2	F4_4S_P	f4	4	yes	dining_table	node_1	sample	during	surfaces	NA	NA	FD60	60	Node_1_Dining_Table
MT2	F4_4S	f4	4	no	dining_table	node_1	sample	during	surfaces	NA	NA	FD60	60	Node_1_Dining_Table
MT2	F4_5S_P	f4	5	yes	overhead_4	node_1	sample	during	surfaces	NA	NA	FD60	60	N1_O4_Node_1_Overhead_4
MT2	F4_5S	f4	5	no	overhead_4	node_1	sample	during	surfaces	NA	NA	FD60	60	N1_O4_Node_1_Overhead_4
MT2	F4_6S_P	f4	6	yes	PMM_port_1	NA	sample	during	surfaces	NA	NA	FD60	60	PMM_P1_PMM_Port_1
MT2	F4_6S	f4	6	no	PMM_port_1	NA	sample	during	surfaces	NA	NA	FD60	60	PMM_P1_PMM_Port_1
MT2	F4_7S_P	f4	7	yes	lab_overhead_3	NA	sample	during	surfaces	NA	NA	FD60	60	LAB_O3_Lab_Overhead_3
MT2	F4_7S	f4	7	no	lab_overhead_3	NA	sample	during	surfaces	NA	NA	FD60	60	LAB_O3_Lab_Overhead_3
MT2	F4_8S_P	f4	8	yes	port_crew_quarters	node_2	sample	during	surfaces	NA	NA	FD60	60	Node_2_Port_crew_quarters_Bump-Out_exterior_aft_wall
MT2	F4_8S	f4	8	no	port_crew_quarters	node_2	sample	during	surfaces	NA	NA	FD60	60	Node_2_Port_crew_quarters_Bump-Out_exterior_aft_wall
MT2	F4_ContSW_P	f4	NA	yes	control_wipe_flown	NA	control	NA	surfaces	neg	NA	FD60	60	Negative_swab_control
MT2	F4_ContSW	f4	NA	no	control_wipe_flown	NA	control	NA	surfaces	neg	NA	FD60	60	Negative_swab_control
MT2	F4_UF_cont_P	f4	NA	yes	control_filter	NA	control	NA	surfaces	neg	NA	FD60	60	Unknown
MT2	F4_UF_Sample_P	f4	NA	yes	control_filter_sample	NA	control	NA	surfaces	neg	NA	FD60	60	Unknown
MT2	F4_UF_cont	f4	NA	no	control_filter	NA	control	NA	surfaces	neg	NA	FD60	60	Unknown
MT2	F4_UF_Sample	f4	NA	no	control_filter_sample	NA	control	NA	surfaces	neg	NA	FD60	60	Unknown
MT2	F4_ZymoCult	f4	NA	no	control_zymo_culture	NA	control	NA	surfaces	pos	NA	FD60	60	Positive_control
MT2	F4_ZymoDNA	f4	NA	no	control_zymo_dna	NA	control	NA	surfaces	pos	NA	FD60	60	Positive_DNA_control
MT2	F5_1S_P	f5	1	yes	port_panel	node_3	sample	during	surfaces	NA	NA	NA	NA	Port_panel_next_to_cupola_In_Node_3_next_to_the_cupola_on_the_way_down_into_the_cupola_on_the_port_panel
MT2	F5_1S	f5	1	no	port_panel	node_3	sample	during	surfaces	NA	NA	NA	NA	Port_panel_next_to_cupola_In_Node_3_next_to_the_cupola_on_the_way_down_into_the_cupola_on_the_port_panel
MT2	F5_2S_P	f5	2	yes	WHC	node_3	sample	during	surfaces	NA	NA	NA	NA	N3_F4_Node_3_F4_location_in_from_of_the_WHC
MT2	F5_2S	f5	2	no	WHC	node_3	sample	during	surfaces	NA	NA	NA	NA	N3_F4_Node_3_F4_location_in_from_of_the_WHC
MT2	F5_3S_P	f5	3	yes	ARED_foot_platform	node_3	sample	during	surfaces	NA	NA	NA	NA	Node_3_ARED_Foot_platform
MT2	F5_3S	f5	3	no	ARED_foot_platform	node_3	sample	during	surfaces	NA	NA	NA	NA	Node_3_ARED_Foot_platform
MT2	F5_4S_P	f5	4	yes	dining_table	node_1	sample	during	surfaces	NA	NA	NA	NA	Node_1_Dining_Table
MT2	F5_4S	f5	4	no	dining_table	node_1	sample	during	surfaces	NA	NA	NA	NA	Node_1_Dining_Table
MT2	F5_5S_P	f5	5	yes	overhead_4	node_1	sample	during	surfaces	NA	NA	NA	NA	N1_O4_Node_1_Overhead_4
MT2	F5_5S	f5	5	no	overhead_4	node_1	sample	during	surfaces	NA	NA	NA	NA	N1_O4_Node_1_Overhead_4
MT2	F5_6S_P	f5	6	yes	PMM_port_1	NA	sample	during	surfaces	NA	NA	NA	NA	PMM_P1_PMM_Port_1
MT2	F5_6S	f5	6	no	PMM_port_1	NA	sample	during	surfaces	NA	NA	NA	NA	PMM_P1_PMM_Port_1
MT2	F5_7S_P	f5	7	yes	lab_overhead_3	NA	sample	during	surfaces	NA	NA	NA	NA	LAB_O3_Lab_Overhead_3
MT2	F5_7S	f5	7	no	lab_overhead_3	NA	sample	during	surfaces	NA	NA	NA	NA	LAB_O3_Lab_Overhead_3
MT2	F5_8S_P	f5	8	yes	port_crew_quarters	node_2	sample	during	surfaces	NA	NA	NA	NA	Node_2_Port_crew_quarters_Bump-Out_exterior_aft_wall
MT2	F5_8S	f5	8	no	port_crew_quarters	node_2	sample	during	surfaces	NA	NA	NA	NA	Node_2_Port_crew_quarters_Bump-Out_exterior_aft_wall
MT2	F5_CTL_P_Surface	f5	NA	yes	control_wipe_flown	NA	control	NA	surfaces	neg	NA	NA	NA	Negative_swab_control
MT2	F5_CTL_Surface	f5	NA	no	control_wipe_flown	NA	control	NA	surfaces	neg	NA	NA	NA	Negative_swab_control
MT2	F5_Maxwell_CTL	f5	NA	no	control_maxwell	NA	control	NA	surfaces	neg	NA	NA	NA	Negative_extraction_control
MT2	F5_UF_CTL_P	f5	NA	yes	control_filter	NA	control	NA	surfaces	neg	NA	NA	NA	Unknown
MT2	F5_UF_CTL	f5	NA	no	control_filter	NA	control	NA	surfaces	neg	NA	NA	NA	Unknown
MT2	NTC	f5	NA	no	control_library_ntc	NA	control	NA	surfaces	neg	NA	NA	NA	Negative_library_prep_control
MT2	UF-S_P	f5	NA	yes	control_filter_sample	NA	control	NA	surfaces	neg	NA	NA	NA	Unknown
MT2	UF-S	f5	NA	no	control_filter_sample	NA	control	NA	surfaces	neg	NA	NA	NA	Unknown
MT2	ZymoDNA	f5	NA	no	control_zymo_dna	NA	control	NA	surfaces	pos	NA	NA	NA	Positive_DNA_control
MT2	S1_FD60_BodyCont	f4	NA	no	control_body	NA	control	during	crew	neg	s1	FD60	60	body_Flight_D7
MT2	S1_FD60_ear	f4	NA	no	ear	NA	sample	during	crew	NA	s1	FD60	60	body_Flight_D7
MT2	S1_FD60_mouth	f4	NA	no	mouth	NA	sample	during	crew	NA	s1	FD60	60	body_Flight_D7
MT2	S1_FD60_nostril	f4	NA	no	nostril	NA	sample	during	crew	NA	s1	FD60	60	body_Flight_D7
MT2	S1_FD60_Pool	f4	NA	no	skin	NA	sample	during	crew	NA	s1	FD60	60	body_Flight_D7_pool_of_forehead_armpit_navel_and_forearm_swabs
MT2	S1_FD60_Saliva_D1	f4	NA	no	saliva	NA	sample	during	crew	NA	s1	FD60	60	saliva_Flight_D7
MT2	S1_FD60_Saliva_D3	f4	NA	no	saliva	NA	sample	during	crew	NA	s1	FD60	62	saliva_Flight_D7
MT2	S1_FD60_Saliva_D5	f4	NA	no	saliva	NA	sample	during	crew	NA	s1	FD60	64	saliva_Flight_D7
MT2	S1_FD60_Saliva_D7	f4	NA	no	saliva	NA	sample	during	crew	NA	s1	FD60	66	saliva_Flight_D7
MT2	S1_FD97_CTL	f4	NA	no	control_body	NA	control	during	crew	neg	s1	FD97	97	body_Flight_D97
MT2	S1_FD97_ears	f4	NA	no	ear	NA	sample	during	crew	NA	s1	FD97	97	body_Flight_D97
MT2	S1_FD97_mouth	f4	NA	no	mouth	NA	sample	during	crew	NA	s1	FD97	97	body_Flight_D97
MT2	S1_FD97_nose	f4	NA	no	nostril	NA	sample	during	crew	NA	s1	FD97	97	body_Flight_D97
MT2	S1_FD97_Pool	f4	NA	no	skin	NA	sample	during	crew	NA	s1	FD97	97	body_Flight_D97_pool_of_forehead_armpit_navel_and_forearm_swabs
MT2	S1_FD97_Saliva_D1	f4	NA	no	saliva	NA	sample	during	crew	NA	s1	FD97	97	saliva_Flight_D97
MT2	S1_FD97_Saliva_D3	f4	NA	no	saliva	NA	sample	during	crew	NA	s1	FD97	99	saliva_Flight_D97
MT2	S1_FD97_Saliva_D5	f4	NA	no	saliva	NA	sample	during	crew	NA	s1	FD97	101	saliva_Flight_D97
MT2	S1_FD97_Saliva_D7	f4	NA	no	saliva	NA	sample	during	crew	NA	s1	FD97	103	saliva_Flight_D97
MT2	S1_L180_BodyCont	f4	NA	no	control_body	NA	control	pre	crew	neg	s1	L180	-180	body_L_minus_180
MT2	S1_L180_ear	f4	NA	no	ear	NA	sample	pre	crew	NA	s1	L180	-180	body_L_minus_180
MT2	S1_L180_mouth	f4	NA	no	mouth	NA	sample	pre	crew	NA	s1	L180	-180	body_L_minus_180
MT2	S1_L180_nostril	f4	NA	no	nostril	NA	sample	pre	crew	NA	s1	L180	-180	body_L_minus_180
MT2	S1_L180_Pool	f4	NA	no	skin	NA	sample	pre	crew	NA	s1	L180	-180	body_L_minus_180_pool_of_forehead_armpit_navel_and_forearm_swabs
MT2	S1_L180_Saliva_D1	f4	NA	no	saliva	NA	sample	pre	crew	NA	s1	L180	-180	saliva_L_minus_180
MT2	S1_L180_Saliva_D3	f4	NA	no	saliva	NA	sample	pre	crew	NA	s1	L180	-178	saliva_L_minus_180
MT2	S1_L180_Saliva_D5	f4	NA	no	saliva	NA	sample	pre	crew	NA	s1	L180	-176	saliva_L_minus_180
MT2	S1_L180_Saliva_D7	f4	NA	no	saliva	NA	sample	pre	crew	NA	s1	L180	-174	saliva_L_minus_180
MT2	S1_L90_BodyCont	f4	NA	no	control_body	NA	control	pre	crew	neg	s1	L90	-90	body_L_minus_90
MT2	S1_L90_ear	f4	NA	no	ear	NA	sample	pre	crew	NA	s1	L90	-90	body_L_minus_90
MT2	S1_L90_mouth	f4	NA	no	mouth	NA	sample	pre	crew	NA	s1	L90	-90	body_L_minus_90
MT2	S1_L90_nostril	f4	NA	no	nostril	NA	sample	pre	crew	NA	s1	L90	-90	body_L_minus_90
MT2	S1_L90_Pool	f4	NA	no	skin	NA	sample	pre	crew	NA	s1	L90	-90	body_L_minus_90_pool_of_forehead_armpit_navel_and_forearm_swabs
MT2	S1_L90_Saliva_D1	f4	NA	no	saliva	NA	sample	pre	crew	NA	s1	L90	-90	saliva_L_minus_90
MT2	S1_L90_Saliva_D3	f4	NA	no	saliva	NA	sample	pre	crew	NA	s1	L90	-88	saliva_L_minus_90
MT2	S1_L90_Saliva_D5	f4	NA	no	saliva	NA	sample	pre	crew	NA	s1	L90	-86	saliva_L_minus_90
MT2	S1_L90_Saliva_D7	f4	NA	no	saliva	NA	sample	pre	crew	NA	s1	L90	-84	saliva_L_minus_90
MT2	S1_Maxwell_CTL	f4	NA	no	NA	NA	control	NA	crew	neg	s1	NA	NA	DNA_extraction_control
MT2	S1_R+1_CTL	f4	NA	no	control_body	NA	control	post	crew	neg	s1	R+1	136	body_Return_0d_plus_1d
MT2	S1_R+1_ears	f4	NA	no	ear	NA	sample	post	crew	NA	s1	R+1	136	body_Return_0d_plus_1d
MT2	S1_R+1_mouth	f4	NA	no	mouth	NA	sample	post	crew	NA	s1	R+1	136	body_Return_0d_plus_1d
MT2	S1_R+1_nostril	f4	NA	no	nostril	NA	sample	post	crew	NA	s1	R+1	136	body_Return_0d_plus_1d
MT2	S1_R+1_Pool	f4	NA	no	skin	NA	sample	post	crew	NA	s1	R+1	136	body_Return_0d_plus_1d_pool_of_forehead_armpit_navel_and_forearm_swabs
MT2	S1_R+1_Saliva_D1	f4	NA	no	saliva	NA	sample	post	crew	NA	s1	R+1	136	saliva_Return_0_plus_1
MT2	S1_R+1_Saliva_D3	f4	NA	no	saliva	NA	sample	post	crew	NA	s1	R+1	138	saliva_Return_0_plus_1
MT2	S1_R+1_Saliva_D5	f4	NA	no	saliva	NA	sample	post	crew	NA	s1	R+1	140	saliva_Return_0_plus_1
MT2	S1_R+1_Saliva_D7	f4	NA	no	saliva	NA	sample	post	crew	NA	s1	R+1	142	saliva_Return_0_plus_1
MT2	S1_R+30_CTL	f4	NA	no	control_body	NA	control	post	crew	neg	s1	R+30	165	body_Return_plus_30d
MT2	S1_R+30_ears	f4	NA	no	ear	NA	sample	post	crew	NA	s1	R+30	165	body_Return_plus_30d
MT2	S1_R+30_mouth	f4	NA	no	mouth	NA	sample	post	crew	NA	s1	R+30	165	body_Return_plus_30d
MT2	S1_R+30_nostril	f4	NA	no	nostril	NA	sample	post	crew	NA	s1	R+30	165	body_Return_plus_30d
MT2	S1_R+30_Pool	f4	NA	no	skin	NA	sample	post	crew	NA	s1	R+30	165	body_Return_plus_30d_pool_of_forehead_armpit_navel_and_forearm_swabs
MT2	S1_R+30_Saliva_D1	f4	NA	no	saliva	NA	sample	post	crew	NA	s1	R+30	165	saliva_Return_plus_30
MT2	S1_R+30_Saliva_D3	f4	NA	no	saliva	NA	sample	post	crew	NA	s1	R+30	167	saliva_Return_plus_30
MT2	S1_R+30_Saliva_D5	f4	NA	no	saliva	NA	sample	post	crew	NA	s1	R+30	169	saliva_Return_plus_30
MT2	S1_R+30_Saliva_D7	f4	NA	no	saliva	NA	sample	post	crew	NA	s1	R+30	171	saliva_Return_plus_30
MT2	S1_R-9_CTL	f4	NA	no	control_body	NA	control	during	crew	neg	s1	R-9	126	body_Return_minus_9d
MT2	S1_R-9_ears	f4	NA	no	ear	NA	sample	during	crew	NA	s1	R-9	126	body_Return_minus_9d
MT2	S1_R-9_mouth	f4	NA	no	mouth	NA	sample	during	crew	NA	s1	R-9	126	body_Return_minus_9d
MT2	S1_R-9_nose	f4	NA	no	nostril	NA	sample	during	crew	NA	s1	R-9	126	body_Return_minus_9d
MT2	S1_R-9_Pool	f4	NA	no	skin	NA	sample	during	crew	NA	s1	R-9	126	body_Return_minus_9d_pool_of_forehead_armpit_navel_and_forearm_swabs
MT2	S1_R-9_Saliva_D1	f4	NA	no	saliva	NA	sample	during	crew	NA	s1	R-9	126	saliva_Return_minus_9
MT2	S1_R-9_Saliva_D3	f4	NA	no	saliva	NA	sample	during	crew	NA	s1	R-9	128	saliva_Return_minus_9
MT2	S1_R-9_Saliva_D5	f4	NA	no	saliva	NA	sample	during	crew	NA	s1	R-9	130	saliva_Return_minus_9
MT2	S1_R-9_Saliva_D7	f4	NA	no	saliva	NA	sample	during	crew	NA	s1	R-9	132	saliva_Return_minus_9
MT2	S1_Saliva_Cont1	f4	NA	no	NA	NA	control	NA	crew	neg	s1	NA	NA	saliva_control_
MT2	S1_Saliva_CTL2	f4	NA	no	NA	NA	control	NA	crew	neg	s1	NA	NA	saliva_control_2
MT2	S1_ZymoCult	f4	NA	no	NA	NA	control	NA	crew	pos	s1	NA	NA	Postive_extraction_control
MT2	S1_R+180_ears	f4	NA	no	ear	NA	sample	post	crew	NA	s1	R+180	315	body_Return_plus_180d
MT2	S1_R+180_mouth	f4	NA	no	mouth	NA	sample	post	crew	NA	s1	R+180	315	body_Return_plus_180d
MT2	S1_R+180_nostril	f4	NA	no	nostril	NA	sample	post	crew	NA	s1	R+180	315	body_Return_plus_180d
MT2	S1_R+180_Pool	f4	NA	no	skin	NA	sample	post	crew	NA	s1	R+180	315	body_Return_plus_180d_pool_of_forehead_armpit_navel_and_forearm_swabs
MT2	S1_R+180_Saliva_D1	f4	NA	no	saliva	NA	sample	post	crew	NA	s1	R+180	315	saliva_Return_plus_180
MT2	S1_R+180_Saliva_D3	f4	NA	no	saliva	NA	sample	post	crew	NA	s1	R+180	317	saliva_Return_plus_180
MT2	S1_R+180_Saliva_D5	f4	NA	no	saliva	NA	sample	post	crew	NA	s1	R+180	319	saliva_Return_plus_180
