# Supplementary material for: Crewmember microbiome may influence microbial composition of ISS habitable surfaces
Source: PLoS One. 2020 Apr 29;15(4):e0231838. doi: 10.1371/journal.pone.0231838 (PMC7190111; doi:10.1371/journal.pone.0231838)
Supplement: S10 Dataset — (TSV) [file pone.0231838.s021.tsv]

tax_rank	taxon	pma_treated	MT1_n_samples	MT1_prevalence	MT1_mean_proportion	MT1_mean_clr	MT1_cen_proportion	MT1_rank	MT2_n_samples	MT2_prevalence	MT2_mean_proportion	MT2_mean_clr	MT2_cen_proportion	MT2_rank
genus	Staphylococcus	no	21	1	0.011331852619844972	16.2754684677989	0.2719622374732311	1	16	1	0.17270554345141514	19.669062115967385	0.26580707810478865	2
genus	Penicillium	no	21	1	0.009495215105773816	16.024948529216967	0.2278832978231231	2	16	1	1.067385509401759e-4	9.025042347213708	1.6427881687844465e-4	62
genus	Propionibacterium	no	21	1	0.004940899260659203	15.087776718137937	0.11858061193855285	3	16	1	0.3030595389944102	20.479603834854792	0.46643187556136523	1
genus	Methylobacterium	no	21	1	0.002187508383045874	13.903155628093716	0.05249977159981319	4	16	1	2.7959662621414625e-4	10.413680813781065	4.3032065315752897e-4	43
genus	Streptococcus	no	21	1	0.0011078047005769328	12.924869050915035	0.026587095257896782	5	16	1	0.05890593053862816	18.1164720221495	0.09066074525813428	3
genus	Pantoea	no	21	1	0.001013876810273862	12.784652720421104	0.024332844336628374	6	16	1	6.043681228490608e-5	8.192476888994328	9.301688968621723e-5	82
genus	Klebsiella	no	21	1	8.084595507731046e-4	12.449743947048264	0.01940287044942743	7	16	1	1.4002997248701606e-4	9.406219535369972	2.1551686813306334e-4	58
genus	Lecanosticta	no	21	1	7.789851394211704e-4	12.433370292573006	0.018695490365305927	8	15	0.9375	1.8855874653495008e-6	2.772822556089845	2.9020637361102514e-6	296
genus	Aspergillus	no	21	1	6.693412249070774e-4	12.164988815805302	0.016064057949360475	9	16	1	9.279226115369387e-5	8.821498352829536	1.4281440719902814e-4	68
genus	Enterobacter	no	21	1	6.482569717358356e-4	12.134436486442366	0.01555804001387647	10	16	1	1.652487908533501e-4	9.630005511214193	2.5433056391403514e-4	55
genus	Corynebacterium	no	21	1	5.2911534286285e-4	11.856862226825577	0.012698664318523864	11	16	1	0.027424765230601188	17.01428295843511	0.04220881720398634	4
genus	Actinomyces	no	21	1	4.308915688628792e-4	11.545755800246223	0.010341313032175904	12	16	1	0.012168935551628134	15.842595759249917	0.018728925186664323	5
genus	Puccinia	no	21	1	3.2597759363607863e-4	11.104495943199108	0.007823398230237527	13	16	1	2.815949310123494e-4	10.408400915550718	4.333961975144626e-4	44
genus	Pseudomonas	no	21	1	2.1915221583785022e-4	10.604144545689955	0.0052596101419552	14	16	1	0.0031932348547698414	13.91025278883334	0.0049146333666325965	13
genus	Rhodotorula	no	21	1	2.2656429516352785e-4	10.559341039703725	0.0054374985901521145	15	14	0.875	7.389541739072434e-6	4.1827409160705855	1.1373071523606195e-5	201
genus	Escherichia	no	21	1	1.6329008244915435e-4	10.231740209202142	0.003918929911097621	16	16	1	8.148278227845786e-5	8.622889966469227	1.2540825175874263e-4	73
genus	Bradyrhizobium	no	21	1	1.6300392878730582e-4	10.149358525174407	0.003912062279409472	17	16	1	1.0680377925493281e-4	8.984402792386588	1.6437920825794957e-4	64
genus	Veillonella	no	21	1	1.410051493173055e-4	9.96168621209094	0.003384095892354279	18	16	1	0.007111438346064649	15.066450938599896	0.010945049070886127	8
genus	Malassezia	no	21	1	1.3050330758210802e-4	9.820537078168766	0.003132053753111108	19	16	1	0.004457705808954616	14.390498985146236	0.006860751151640354	9
genus	Haemophilus	no	21	1	1.247858428787045e-4	9.765817568246524	0.0029948357230523016	20	16	1	0.007795308365584116	15.197767106220821	0.011997577484619826	6
genus	Serratia	no	19	0.9047619047619048	2.0562118893683454e-4	9.440674742379557	0.0049348681536181644	21	15	0.9375	2.5622897985231455e-5	6.534595771321195	3.943560530787144e-5	117
genus	Rothia	no	21	1	8.274585259567664e-5	9.167892590565547	0.0019858842122726316	22	16	1	0.004336975684543875	14.353148238418527	0.0066749382300193725	10
genus	Neisseria	no	20	0.9523809523809523	1.276338444408908e-4	9.07984965809631	0.0030631872012406966	23	16	1	0.00733799203760162	15.109740500442273	0.011293732579115477	7
genus	Acinetobacter	no	21	1	7.273726591595046e-5	9.04440458626044	0.001745680097493	24	16	1	8.307831737852602e-4	11.971057942119712	0.0012786390265730257	23
genus	Sphingomonas	no	21	1	6.728922766630104e-5	8.926203576981077	0.0016149282494130456	25	16	1	3.492120280932078e-4	10.703145088365956	5.374640962385526e-4	38
genus	Paenibacillus	no	20	0.9523809523809523	1.0552288087360816e-4	8.92323406148338	0.0025325284178819747	26	16	1	4.782223059112077e-5	7.846948236059548	7.360208090515171e-5	87
genus	Enterococcus	no	21	1	6.637123132898747e-5	8.919096937687815	0.0015928965175980015	27	16	1	2.853931964324581e-4	10.437696022984253	4.3924201932775934e-4	41
genus	Bacillus	no	21	1	6.929515927200251e-5	8.918698468353101	0.0016630702140155032	28	16	1	1.5933080303944156e-4	9.587333634293408	2.4522232675129867e-4	56
genus	Rhodosporidium	no	19	0.9047619047619048	1.552090620336691e-4	8.71425597783009	0.003724987008115152	29	13	0.8125	2.2924748763148222e-6	2.593911860053585	3.528294670363614e-6	315
genus	Cronobacter	no	17	0.8095238095238095	1.78531444325796e-4	8.24231777423684	0.0042847196029659725	30	16	1	5.853152531546981e-6	4.977149046908102	9.008450690234062e-6	170
genus	Burkholderia	no	21	1	4.267853160318016e-5	8.212296614300927	0.0010242763770635477	31	16	1	1.0367996854573046e-4	8.941059358263875	1.5957142397626488e-4	66
genus	Sphingobium	no	21	1	3.0896750556443945e-5	7.778626669388959	7.415159457040087e-4	32	16	1	8.903112624903867e-5	8.758394764027644	1.370257320969717e-4	70
genus	Granulicatella	no	21	1	2.8855786845560175e-5	7.6868363815310214	6.925332174569471e-4	33	16	1	0.0022932966186784065	13.435592793692	0.003529559394889846	16
genus	Mesorhizobium	no	21	1	2.7770761098792043e-5	7.5875349932001575	6.664928126170225e-4	34	16	1	6.196148464720141e-5	8.214710140992048	9.53634773960834e-5	81
genus	Prevotella	no	21	1	2.6737823307160394e-5	7.563958286102983	6.417025084710932e-4	35	16	1	0.00364161463675225	14.100962285803485	0.005604724242398458	11
genus	Streptomyces	no	20	0.9523809523809523	3.0394700086511665e-5	7.310273349961726	7.294668330206902e-4	36	16	1	3.4543383859513394e-5	7.384490107335602	5.316491728091161e-5	98
genus	Gemella	no	21	1	2.2321637075294054e-5	7.293676436526404	5.357149061779319e-4	37	16	1	0.0031994076065638205	13.912733822235424	0.00492413370510138	12
genus	Rhizobium	no	20	0.9523809523809523	4.000304391079058e-5	7.267592069753645	9.600651978711806e-4	38	16	1	2.8506023226121694e-5	7.059524830332467	4.387295619294472e-5	106
genus	Cupriavidus	no	20	0.9523809523809523	2.6490675740824657e-5	7.126248681034613	6.357710154150487e-4	39	16	1	7.265798860796228e-5	8.46778680322457	1.1182621742704242e-4	76
genus	Erysiphe	no	21	1	1.990821798680007e-5	7.057646326248298	4.777933220127815e-4	40	16	1	7.461594427266202e-6	5.409251679018381	1.1483966137268488e-5	154
genus	Erwinia	no	16	0.7619047619047619	1.327467343278344e-4	7.024048418286863	0.003185895554433739	41	14	0.875	3.904053620901614e-6	3.5781541416106744	6.008637968405497e-6	241
genus	Pseudozyma	no	20	0.9523809523809523	2.5391584470753318e-5	7.020390925175146	6.093930407781012e-4	42	16	1	2.2435016548214268e-6	3.501059774319587	3.4529211261774074e-6	247
genus	Eimeria	no	21	1	1.919883787138492e-5	6.997066903874722	4.6076833855425485e-4	43	16	1	1.765618922790012e-5	6.404803435995191	2.717422947372636e-5	122
genus	Lautropia	no	19	0.9047619047619048	3.1593882211758325e-5	6.853703939429675	7.582469685255278e-4	44	16	1	0.0023984946296204197	13.49512303504115	0.0036914672025497573	15
genus	Dickeya	no	16	0.7619047619047619	1.01300762580842e-4	6.767826953658741	0.002431198408015234	45	15	0.9375	2.1989694446321235e-6	3.2657070261008436	3.384382639019368e-6	264
genus	Blumeria	no	21	1	1.4444052595007194e-5	6.767687566748613	3.4665442568850913e-4	46	16	1	7.55696428137206e-5	8.473747533220084	1.1630747657725526e-4	75
genus	Actinobaculum	no	20	0.9523809523809523	2.1545514624652e-5	6.734274461744731	5.170881197811364e-4	47	16	1	4.6960756116429454e-4	11.134860626589017	7.227620561242276e-4	30
genus	Salmonella	no	15	0.7142857142857143	1.538223356952941e-4	6.717310006274639	0.003691705848326058	48	16	1	9.773128250401472e-6	5.56693571090072	1.5041593988634036e-5	146
genus	Selenomonas	no	21	1	1.5008925246002357e-5	6.695641011272309	3.602112583800185e-4	49	16	1	3.789507335725491e-4	10.83648092415233	5.832342449674863e-4	35
genus	Pseudoperonospora	no	19	0.9047619047619048	2.5817945597725217e-5	6.668353159739285	6.196256240946033e-4	50	16	1	1.7601106107971303e-5	6.386925931851491	2.7089452327211125e-5	123
genus	Shewanella	no	21	1	1.4099678899529067e-5	6.644989971490588	3.383895246267763e-4	51	16	1	6.189084605867472e-6	4.833938892912217	9.525475919027197e-6	176
genus	Anaerococcus	no	20	0.9523809523809523	2.0575922528049363e-5	6.628663069307451	4.938180998757749e-4	52	16	1	9.600463222803664e-4	12.183283745979766	0.0014775849267535566	22
genus	Citrobacter	no	17	0.8095238095238095	6.369323547284595e-5	6.576920829635481	0.0015286251429681528	53	16	1	2.7762374155594785e-6	3.7702780092887886	4.272842323458194e-6	227
genus	Lactobacillus	no	21	1	1.3141556346444301e-5	6.546601841267269	3.1539477151340035e-4	54	16	1	0.0015147667456606882	12.84122705971005	0.002331342206092157	19
genus	Microbotryum	no	18	0.8571428571428571	3.3822773103907744e-5	6.422416149612921	8.117399122169322e-4	55	9	0.5625	6.625354297290246e-7	0.33162556339341986	1.0196928436562556e-6	524
genus	Lactococcus	no	21	1	1.2279657739053427e-5	6.421047209864715	2.9470937419976225e-4	56	16	1	0.0017614290374991775	13.05285570010242	0.0027109743925405544	18
genus	Fusobacterium	no	21	1	1.2043096832188804e-5	6.416579728619901	2.8903195889196597e-4	57	16	1	0.0026873822173035106	13.668108703864513	0.004136087358036457	14
genus	Aeromonas	no	20	0.9523809523809523	1.570210804489844e-5	6.3141449065590685	3.768475094229935e-4	58	16	1	4.958732571676099e-6	4.607311621136302	7.631869768853491e-6	190
genus	Thauera	no	19	0.9047619047619048	1.9460982671984786e-5	6.248811975768484	4.670597622874104e-4	59	13	0.8125	3.359521805876113e-6	3.1285956699805615	5.170561738804079e-6	270
genus	Microbacterium	no	21	1	1.0114784083803691e-5	6.178226976604282	2.42752831621941e-4	60	16	1	1.6442046030390277e-4	9.640065125778314	2.530556996644376e-4	54
genus	Cardiobacterium	no	20	0.9523809523809523	1.2373213688718882e-5	6.106658243720732	2.9695469861877133e-4	61	16	1	1.8472249130642874e-4	9.80846905672137	2.843020825687151e-4	51
genus	Aggregatibacter	no	20	0.9523809523809523	1.3928595298174163e-5	6.105496029280765	3.34283551792469e-4	62	16	1	6.92877800343006e-4	11.703189560269113	0.0010663920793292777	26
genus	Ralstonia	no	19	0.9047619047619048	1.8266433411406957e-5	6.088075920084913	4.383908146248009e-4	63	16	1	3.710529985543713e-4	10.81636348853101	5.710790250082713e-4	36
genus	Azospirillum	no	20	0.9523809523809523	1.2786631683793654e-5	6.0056294905956324	3.068766493115761e-4	64	15	0.9375	5.076598662000657e-6	4.060484672314894	7.813274722340808e-6	205
genus	Fusarium	no	20	0.9523809523809523	1.2479211829256877e-5	5.989466954369636	2.9949863317526486e-4	65	16	1	5.3032860192757386e-5	7.996939345936627	8.162163952393442e-5	85
genus	Finegoldia	no	19	0.9047619047619048	1.8820701418609802e-5	5.980012416155268	4.516931379478849e-4	66	16	1	6.274876175291118e-4	11.564785343062981	9.657515724691793e-4	28
genus	Xanthomonas	no	21	1	8.249351617662509e-6	5.933734395986452	1.9798281877704188e-4	67	16	1	1.8287758364436522e-4	9.802918871127487	2.8146262817005423e-4	52
genus	Rahnella	no	15	0.7142857142857143	3.916322483607029e-5	5.864169798631992	9.39909705005553e-4	68	15	0.9375	2.5954893843257943e-6	3.237758688756472	3.9946572397875344e-6	265
genus	Eubacterium	no	18	0.8571428571428571	1.58511433899705e-5	5.771360003266834	3.804243284364539e-4	69	16	1	6.995044699682031e-4	11.728880859104917	0.0010765910321563763	25
genus	Bordetella	no	19	0.9047619047619048	1.1391800556673109e-5	5.739860744949782	2.734009761842458e-4	70	16	1	1.1175450342140011e-4	9.0723687911651	1.7199875247693192e-4	61
genus	Oribacterium	no	20	0.9523809523809523	8.49576822461829e-6	5.737903377252491	2.038967689515168e-4	71	16	1	2.8395746775559933e-4	10.421418662898883	4.3703232277187294e-4	42
genus	Microvirga	no	18	0.8571428571428571	1.7814832809996027e-5	5.698319435292479	4.2755248887840997e-4	72	15	0.9375	2.9200722532609067e-6	3.4923746697685294	4.4942151709942e-6	249
genus	Magnetospirillum	no	17	0.8095238095238095	2.63828660358961e-5	5.637771864335707	6.331836036689453e-4	73	16	1	1.1190978968632323e-5	5.703058015182057	1.7223774994930102e-5	140
genus	Phytophthora	no	18	0.8571428571428571	1.7835056705928098e-5	5.592982088785157	4.2803785840911493e-4	74	16	1	1.4905466394883052e-5	6.226340645819589	2.294065604980161e-5	125
genus	Porphyromonas	no	20	0.9523809523809523	8.903922770226557e-6	5.5638237972718585	2.1369239789078664e-4	75	16	1	0.0019017621951440181	13.164163798903482	0.002926957885886194	17
genus	Atopobium	no	20	0.9523809523809523	8.997468070017606e-6	5.530261947146228	2.1593746671490146e-4	76	16	1	2.7758480686674154e-4	10.400044806239062	4.2722430887279114e-4	45
genus	Caulobacter	no	20	0.9523809523809523	8.029177575618146e-6	5.493076960302916	1.9269868500680146e-4	77	16	1	1.0965020258588597e-5	5.7455933368814245	1.687600720885469e-5	138
genus	Capnocytophaga	no	20	0.9523809523809523	8.335687734156315e-6	5.490885540553089	2.0005486861779655e-4	78	16	1	0.0010963511551264932	12.36214331163102	0.0016873685192563815	21
genus	Cryptococcus	no	17	0.8095238095238095	2.402901563957236e-5	5.382768408802893	5.766916564174981e-4	79	10	0.625	5.678350977467548e-7	0.12977632026082625	8.739417691006094e-7	552
genus	Afipia	no	20	0.9523809523809523	7.63763441976426e-6	5.378367988201766	1.8330172615941312e-4	80	16	1	1.3947629502311835e-5	6.032270011652921	2.146647160483648e-5	130
genus	Neosartorya	no	19	0.9047619047619048	8.277064984303939e-6	5.2882030113605385	1.986479341339536e-4	81	10	0.625	2.402676015241991e-6	1.1495325746994343	3.6979026757389078e-6	434
genus	Peptoniphilus	no	19	0.9047619047619048	9.822071356622205e-6	5.273383526941581	2.357277836539012e-4	82	16	1	6.721775192755746e-4	11.661514920413323	0.0010345327590288284	27
genus	Leptotrichia	no	21	1	5.370635138552279e-6	5.243200318811888	1.2889418861441356e-4	83	16	1	0.0014983866829817033	12.816855167653328	0.002306132033257727	20
genus	Alternaria	no	18	0.8571428571428571	9.251538343330602e-6	5.204701094673133	2.2203510337888614e-4	84	16	1	2.4726042166475766e-5	6.931717536805528	3.80552754128337e-5	107
genus	Rhodopseudomonas	no	17	0.8095238095238095	1.4232197200826385e-5	5.200892588950417	3.415699378333384e-4	85	15	0.9375	2.2867976750690688e-6	3.0928553386715314	3.5195570221979015e-6	272
genus	Dialister	no	20	0.9523809523809523	6.366998103668161e-6	5.178382789688656	1.5280670410670254e-4	86	16	1	5.187959886968672e-5	7.957266708753417	7.984668189113027e-5	86
genus	Mycobacterium	no	19	0.9047619047619048	9.0206343379013e-6	5.172498544546654	2.1649345259460836e-4	87	16	1	4.63060461035103e-5	7.789076137991253	7.126855668545623e-5	88
genus	Yersinia	no	13	0.6190476190476191	1.3814685522181255e-4	5.071545638626066	0.0033154973953878207	88	15	0.9375	1.685936708192029e-6	2.6670521433943137	2.5947859073799573e-6	306
genus	Sporisorium	no	17	0.8095238095238095	1.028356076049052e-5	4.998830843474672	2.468034387172594e-4	89	12	0.75	9.526666764899128e-7	1.050792077936933	1.4662270858539065e-6	446
genus	Campylobacter	no	19	0.9047619047619048	7.0399392594087336e-6	4.98802457385468	1.6895715968909538e-4	90	16	1	4.1958538389698374e-4	10.977757281774718	6.45774088545734e-4	31
genus	Trichosporon	no	16	0.7619047619047619	2.2396215323453915e-5	4.9815981471164354	5.375047694877379e-4	91	8	0.5	1.09295104258392e-6	0.22082676966362733	1.6821354852604398e-6	543
genus	Brevibacterium	no	19	0.9047619047619048	9.062863195482753e-6	4.919563645760934	2.1750693688345958e-4	92	16	1	2.931605286150204e-4	10.477264648053193	4.5119653932090007e-4	40
genus	Paracoccus	no	19	0.9047619047619048	6.923577212899128e-6	4.897622691744487	1.661644934245963e-4	93	16	1	2.93861675418555e-5	7.144465617034899	4.522756580303842e-5	102
genus	Novosphingobium	no	16	0.7619047619047619	1.793864392936448e-5	4.844250160065909	4.305239314286371e-4	94	16	1	1.6509324388409205e-5	6.297981774461	2.5409116519769822e-5	124
genus	Chlamydia	no	18	0.8571428571428571	8.262343479386709e-6	4.836618053124618	1.9829462090701917e-4	95	16	1	4.542057210112458e-5	7.740331569740079	6.990574427881156e-5	89
genus	Bifidobacterium	no	19	0.9047619047619048	5.537442483883128e-6	4.836260787563355	1.3289753214393508e-4	96	16	1	1.9150322032339775e-4	9.859281709225392	2.947381446163003e-4	50
genus	Pestalotiopsis	no	20	0.9523809523809523	5.282678799333031e-6	4.804111709178563	1.2678325374643532e-4	97	14	0.875	4.3141649666061235e-6	3.6278261240605088	6.639830785502331e-6	237
genus	Vibrio	no	16	0.7619047619047619	1.8460874278364097e-5	4.800776541607306	4.4305735724655115e-4	98	16	1	2.1613307344013664e-6	3.5484753505584776	3.326453777037675e-6	243
genus	Comamonas	no	19	0.9047619047619048	6.087628374910115e-6	4.770419838063318	1.4610188548046387e-4	99	16	1	1.2175090813429831e-5	5.844908081147359	1.873839860669348e-5	136
genus	Kingella	no	18	0.8571428571428571	7.572881254376531e-6	4.769894406021801	1.8174766290664183e-4	100	16	1	1.0950205060030048e-4	9.021940018475068	1.6853205481928663e-4	63
genus	Clostridium	no	20	0.9523809523809523	5.154293897414957e-6	4.76817409445251	1.2370204131323848e-4	101	16	1	3.3649370600050246e-4	10.672904106423044	5.178896230265298e-4	39
genus	Methylopila	no	15	0.7142857142857143	2.2632067341330404e-5	4.721278140005881	5.43165171599034e-4	102	12	0.75	1.564354653044046e-6	1.913867499289922	2.407661799010199e-6	363
genus	Pectobacterium	no	14	0.6666666666666666	3.0332001704897942e-5	4.665567478746653	7.279620841749669e-4	103	14	0.875	1.2325527387911973e-6	1.9391760442115396	1.8969932033496544e-6	361
genus	Acidovorax	no	19	0.9047619047619048	6.242870378659818e-6	4.614452153975714	1.498276630832946e-4	104	16	1	5.523542777972166e-5	8.037339803149019	8.501155997998502e-5	83
genus	Herbaspirillum	no	20	0.9523809523809523	4.928015097349923e-6	4.55094196082575	1.1827139454938332e-4	105	16	1	3.217156107858367e-6	3.828337506429283	4.951450009926127e-6	223
genus	Faecalibacterium	no	17	0.8095238095238095	6.80153619906976e-6	4.513176407574131	1.632355330596855e-4	106	16	1	5.2365339767736e-4	11.298831928464876	8.059427439016778e-4	29
genus	Kocuria	no	19	0.9047619047619048	4.850456811786165e-6	4.502878320620395	1.1641001092711768e-4	107	16	1	3.9140546863868016e-4	10.871761532532798	6.024030375281539e-4	34
genus	Aurantimonas	no	15	0.7142857142857143	2.6945905242008344e-5	4.490022398471483	6.466964340433253e-4	108	9	0.5625	1.7855992687877097e-6	0.6173744554430062	2.748174232380838e-6	488
genus	Gordonia	no	18	0.8571428571428571	6.2658773983176085e-6	4.453249654608382	1.5037982703685373e-4	109	16	1	2.4902300737269838e-5	6.863332359797697	3.8326550872540514e-5	109
genus	Hammondia	no	17	0.8095238095238095	7.722368452808e-6	4.43574642567295	1.8533532631199095e-4	110	16	1	2.295975461244575e-6	3.5302981356219902	3.5336823390697842e-6	245
genus	Aerococcus	no	15	0.7142857142857143	1.370607505053902e-5	4.402239054399489	3.289431095488088e-4	111	16	1	4.006027312100514e-5	7.6150863747512325	6.165583300671363e-5	94
genus	Halomonas	no	16	0.7619047619047619	9.66279474772032e-6	4.372130229095543	2.3190517631975307e-4	112	15	0.9375	2.00744579222829e-6	2.857626960056403	3.0896130478641104e-6	292
genus	Arthrobacter	no	20	0.9523809523809523	4.064804413135064e-6	4.339791555386624	9.755450764964146e-5	113	16	1	2.139530209141062e-5	6.706159192657392	3.2929010965342765e-5	115
genus	Variovorax	no	17	0.8095238095238095	1.1355229846775988e-5	4.324725913599385	2.725232863286446e-4	114	16	1	6.422119653972086e-6	5.031323858883889	9.884134732142375e-6	168
genus	Achromobacter	no	18	0.8571428571428571	5.868751399459702e-6	4.318990036840661	1.4084888105375415e-4	115	16	1	4.940895714533347e-6	4.605058101991463	7.60441747760135e-6	191
genus	Proteus	no	14	0.6666666666666666	1.5675572028200647e-5	4.246549104219793	3.762106502335155e-4	116	9	0.5625	2.2585420365512296e-6	0.6538713375656231	3.4760694272758268e-6	484
genus	Schizophyllum	no	14	0.6666666666666666	1.2975819067087956e-5	4.242306998044603	3.114171093571223e-4	117	11	0.6875	4.3613509021237934e-7	0.5025965464534028	6.712453559484806e-7	499
genus	Shigella	no	13	0.6190476190476191	3.1121202115075106e-5	4.214738174748094	7.469027390322933e-4	118	13	0.8125	1.1258114023168047e-6	1.6283406040520672	1.732710099320396e-6	389
genus	Bacteroides	no	18	0.8571428571428571	5.332824312513251e-6	4.19872894557346	1.2798673621494653e-4	119	16	1	7.602118199719368e-4	11.839984629534731	0.0011700243001424536	24
genus	Colletotrichum	no	18	0.8571428571428571	4.8560442182403615e-6	4.167418957666721	1.1654410758473698e-4	120	15	0.9375	2.876868454436125e-6	3.542739620226454	4.4277212108169875e-6	244
genus	Edwardsiella	no	12	0.5714285714285714	4.859960144991129e-5	4.140960200037663	0.001166380890577271	121	10	0.625	9.334176948812782e-7	0.7667696561533974	1.436601426737045e-6	473
genus	Massilia	no	19	0.9047619047619048	4.649617338632166e-6	4.045711263302775	1.1158990301323151e-4	122	16	1	2.1234603027148324e-5	6.623703130486673	3.268168277962213e-5	116
genus	Morganella	no	12	0.5714285714285714	3.7045070493257e-5	4.042089841550211	8.890744167512459e-4	123	12	0.75	1.2272589605312899e-6	0.8023561876044264	1.8888456725681858e-6	471
genus	Rhodococcus	no	20	0.9523809523809523	2.592737199844389e-6	4.021185469286901	6.222518362221751e-5	124	16	1	4.245955875020199e-5	7.690085232114419	6.534851761828219e-5	91
genus	Talaromyces	no	17	0.8095238095238095	4.986541942923293e-6	3.9965735302401724	1.1967602734936425e-4	125	12	0.75	2.3824637534514874e-6	1.9480997253571382	3.666794454537344e-6	360
genus	Roseomonas	no	16	0.7619047619047619	7.943331255352877e-6	3.9857428690541945	1.9063839017934318e-4	126	16	1	1.5643196377555563e-5	6.169667285780578	2.4076079077954964e-5	127
genus	Thioalkalivibrio	no	16	0.7619047619047619	1.0489733155297898e-5	3.9801074895702957	2.5175153570352216e-4	127	14	0.875	1.3591382977860084e-6	1.7806856738216321	2.0918180879147385e-6	375
genus	Agrobacterium	no	17	0.8095238095238095	7.138524274254376e-6	3.975498144047006	1.7132318068479726e-4	128	16	1	1.350509497990341e-5	5.93863458096341	2.078537703189376e-5	132
genus	Pyrenochaeta	no	16	0.7619047619047619	6.703611292163415e-6	3.9629579019888057	1.608853545248916e-4	129	9	0.5625	1.7248876658817008e-6	0.40788838247962145	2.6547344188519558e-6	517
genus	Filobasidiella	no	16	0.7619047619047619	8.946144202212034e-6	3.9464424967915157	2.147057039667927e-4	130	13	0.8125	2.4450637603537226e-6	2.257956508088457	3.763140666659387e-6	344
genus	Solobacterium	no	17	0.8095238095238095	4.763339509076233e-6	3.9426166946510177	1.1431921277058906e-4	131	16	1	1.0225207762981537e-4	8.959654087469405	1.5737379033563695e-4	65
genus	Rhodobacter	no	18	0.8571428571428571	3.7947889487750858e-6	3.9065421047647226	9.107418953192156e-5	132	16	1	5.559030561535121e-6	4.733063508172292	8.555774418859658e-6	184
genus	Kosakonia	no	11	0.5238095238095238	4.643961201938798e-5	3.9023712135625215	0.0011145415684336967	133	9	0.5625	6.794735069967933e-7	-0.4599203229843355	1.0457618437432466e-6	653
genus	Sinorhizobium	no	16	0.7619047619047619	9.33077701564962e-6	3.8450649841094897	2.2393681595327572e-4	134	16	1	1.4390287777644578e-6	2.6338295373967973	2.214775664302173e-6	309
genus	Physarum	no	18	0.8571428571428571	4.233037020251981e-6	3.830234953449382	1.0159205718212893e-4	135	16	1	2.268130617302853e-6	3.3301980035756005	3.490826988508816e-6	262
genus	Trichoderma	no	17	0.8095238095238095	5.016608649688949e-6	3.8149249955629236	1.203976224070973e-4	136	9	0.5625	1.3439288020317434e-6	0.7200281917476489	2.0684095073614127e-6	480
genus	Ajellomyces	no	15	0.7142857142857143	7.160288329349761e-6	3.7847009456038125	1.7184551373295798e-4	137	7	0.4375	1.5857397365453419e-6	-0.13545007951962293	2.4405750827815764e-6	595
genus	Shinella	no	13	0.6190476190476191	2.7770959714144398e-5	3.7739709230086285	6.66497579346474e-4	138	13	0.8125	3.613806579843648e-6	2.7673458410983174	5.561925509903074e-6	298
genus	Tannerella	no	18	0.8571428571428571	3.1922910629903144e-6	3.739652783130583	7.661435859448396e-5	139	16	1	2.1464670770533214e-4	10.01901439306322	3.3035774683177636e-4	47
genus	Parvimonas	no	16	0.7619047619047619	7.178456017038854e-6	3.720661017191333	1.7228153466963939e-4	140	16	1	9.192704012618082e-5	8.8170114058218	1.4148276567414123e-4	69
genus	Cedecea	no	11	0.5238095238095238	5.876941753728779e-5	3.712348456309626	0.0014104544794775133	141	5	0.3125	8.705485248857111e-7	-0.7751441876029198	1.3398409519692154e-6	717
genus	Brenneria	no	10	0.47619047619047616	9.630790847913708e-5	3.6892414119006123	0.0023113708900947224	142	9	0.5625	6.522163152875335e-7	-0.1892486900729336	1.003810935041705e-6	605
genus	Janthinobacterium	no	18	0.8571428571428571	4.495562590428234e-6	3.68797065338928	1.0789261931034043e-4	143	16	1	2.82015967233109e-6	3.7234230907517185	4.340442045522209e-6	229
genus	Rhodanobacter	no	17	0.8095238095238095	4.867526284725358e-6	3.6743812761998424	1.1681967492547413e-4	144	16	1	6.98453124830965e-6	5.037854428239366	1.0749729313506686e-5	167
genus	Inquilinus	no	14	0.6666666666666666	1.618445424285119e-5	3.628206223496176	3.884237234484219e-4	145	13	0.8125	7.491222513875397e-7	1.2162978759013527	1.1529566035071659e-6	427
genus	Phanerochaete	no	16	0.7619047619047619	5.241024408972789e-6	3.622845439743553	1.257835565580766e-4	146	3	0.1875	3.265185655390281e-7	-1.4444108869105439	5.025371167504631e-7	947
genus	Photobacterium	no	14	0.6666666666666666	1.7943592032253548e-5	3.608259592089074	4.3064268492624274e-4	147	10	0.625	7.48510993493792e-6	2.040593085556782	1.1520158307244366e-5	355
genus	Auricularia	no	15	0.7142857142857143	8.937431886448809e-6	3.583795334469091	2.1449661009944124e-4	148	10	0.625	8.559239305361022e-7	0.3938461020795273	1.3173325795403308e-6	520
genus	Cyberlindnera	no	18	0.8571428571428571	2.930939655676269e-6	3.575292533587057	7.034197614437777e-5	149	16	1	1.7868119557563278e-5	6.442047630963986	2.750040650640161e-5	121
genus	Asticcacaulis	no	15	0.7142857142857143	1.019990294475771e-5	3.571853761052447	2.447956675687912e-4	150	13	0.8125	1.120905858734121e-6	2.0592291644541123	1.7251600914852643e-6	353
genus	Sodalis	no	11	0.5238095238095238	5.1831500821199764e-5	3.566831846583383	0.001243945840792443	151	7	0.4375	5.468003652603888e-7	-0.11825093322515898	8.41567702413574e-7	591
genus	Tatumella	no	11	0.5238095238095238	3.563281482533126e-5	3.5617079843260515	8.55180558066505e-4	152	9	0.5625	9.983846427573432e-7	0.5943563302380845	1.5365905425651705e-6	491
genus	Azoarcus	no	16	0.7619047619047619	6.299735648303842e-6	3.558490913596253	1.5119241838727938e-4	153	12	0.75	9.025169884924166e-7	1.05937480535134	1.3890428694814238e-6	443
genus	Micrococcus	no	18	0.8571428571428571	2.5526083505628868e-6	3.549448515321669	6.126209912015551e-5	154	16	1	3.996181599444369e-4	10.926847396778332	6.150429993714974e-4	32
genus	Azorhizobium	no	16	0.7619047619047619	5.652565432949889e-6	3.54676883016344	1.356604603131457e-4	155	14	0.875	1.1241488896958977e-6	1.623205532906572	1.7301513648800047e-6	391
genus	Eikenella	no	18	0.8571428571428571	3.0656250492554283e-6	3.4882452250998544	7.357439914012019e-5	156	16	1	7.484170108068023e-5	8.474640916819787	1.1518711841605687e-4	74
genus	Reticulomyxa	no	15	0.7142857142857143	7.682017732082582e-6	3.471823737243115	1.8436691693884713e-4	157	15	0.9375	1.7124690583776635e-6	3.0594886766951923	2.63562122938038e-6	275
genus	Allomyces	no	14	0.6666666666666666	1.3199504040587993e-5	3.4248562158890272	3.167855047928055e-4	158	9	0.5625	1.8396272469009393e-6	1.022670922621838	2.8313274347111787e-6	448
genus	Trametes	no	15	0.7142857142857143	7.959563472092507e-6	3.3542590106946553	1.9102796019333446e-4	159	10	0.625	9.520883848767952e-7	0.554575130168817	1.4653370507056222e-6	494
genus	Blautia	no	12	0.5714285714285714	9.617921823838992e-6	3.3487704485732595	2.3082823495895914e-4	160	16	1	4.092340084559391e-4	10.922947139601066	6.298425277784111e-4	33
genus	Epichloe	no	18	0.8571428571428571	2.411582769938804e-6	3.3418445738994045	5.787751288045097e-5	161	15	0.9375	2.101428661229644e-6	3.042361053209329	3.234259891861812e-6	277
genus	Ganoderma	no	14	0.6666666666666666	9.602022012562722e-6	3.337095717882626	2.3044664261080914e-4	162	3	0.1875	4.783649979629673e-7	-1.9062413179818516	7.362404230638355e-7	1204
genus	Aureococcus	no	13	0.6190476190476191	9.944497425315666e-6	3.3303575286275993	2.3866598525993133e-4	163	16	1	2.3938367807464443e-6	3.525850010362902	3.684298415869824e-6	246
genus	Pythium	no	17	0.8095238095238095	3.8667144112672385e-6	3.3089821573486518	9.280038650666923e-5	164	9	0.5625	6.803599893635588e-7	0.4130630083447025	1.0471262081000146e-6	516
genus	Turicella	no	17	0.8095238095238095	2.7210213892495815e-6	3.306702851950511	6.530397897488362e-5	165	16	1	1.4461276591407648e-4	9.443424187189901	2.2257013872334664e-4	57
genus	Cladosporium	no	15	0.7142857142857143	4.98860398838884e-6	3.2968786806168904	1.197255160355831e-4	166	16	1	3.4953644295231344e-6	4.147066237394722	5.379633955897452e-6	203
genus	Yokenella	no	10	0.47619047619047616	3.7036379902450274e-5	3.2843548061378325	8.88865844278584e-4	167	6	0.375	4.991038907520332e-7	-1.30319995695989	7.68159169765448e-7	881
genus	Exiguobacterium	no	16	0.7619047619047619	4.7891412645415075e-6	3.267871862577289	1.1493844983468434e-4	168	16	1	1.0525148647015509e-5	5.702490318363933	1.6199011059936175e-5	141
genus	Nocardioides	no	16	0.7619047619047619	4.320353400299569e-6	3.2628482723198795	1.0368763315566554e-4	169	16	1	1.3227145958332982e-5	5.937090732982147	2.0357592168656272e-5	133
genus	Ustilago	no	14	0.6666666666666666	7.733722692118038e-6	3.2441868083803564	1.8560782582563242e-4	170	14	0.875	2.3044862265093242e-6	2.70066387729025	3.5467810595986656e-6	305
genus	Salinarimonas	no	13	0.6190476190476191	1.8396386590393285e-5	3.22046384555691	4.415096653996501e-4	171	9	0.5625	9.372953699478956e-7	-0.03465754003909313	1.4425694660871385e-6	583
genus	Stenotrophomonas	no	18	0.8571428571428571	2.6053608171810255e-6	3.2190954979380186	6.252814795921085e-5	172	16	1	3.498233016143005e-5	7.399474595569531	5.384048930729645e-5	97
genus	Pyrenophora	no	14	0.6666666666666666	7.325035339716993e-6	3.1669348693126707	1.7579940962797103e-4	173	10	0.625	3.5809218502412085e-6	1.7028204928483226	5.511313388744672e-6	384
genus	Chelatococcus	no	13	0.6190476190476191	7.270416201874344e-6	3.1604215633648622	1.744885610461132e-4	174	14	0.875	1.3614016598462772e-6	2.307343616330451	2.0953015757282175e-6	337
genus	Aureobasidium	no	15	0.7142857142857143	4.471156004199383e-6	3.146956429786516	1.0730686603392934e-4	175	14	0.875	2.4623335232561587e-6	2.8233678716940998	3.7897201563788378e-6	293
genus	Kwoniella	no	14	0.6666666666666666	4.1668191724246415e-6	3.069756507045737	1.0000284183844828e-4	176	2	0.125	4.0421593381008655e-7	-2.52383836002564	6.221193260057882e-7	1454
genus	Bipolaris	no	15	0.7142857142857143	3.6643174687645964e-6	3.06509244521914	8.794289963427885e-5	177	13	0.8125	2.4943111570932254e-6	2.315449515905404	3.83893618757894e-6	335
genus	Gardnerella	no	16	0.7619047619047619	2.9343772861247885e-6	3.057290336508071	7.042447860004402e-5	178	16	1	9.836034592248022e-5	8.914859941167698	1.5138411673731655e-4	67
genus	Pseudonocardia	no	14	0.6666666666666666	3.6788278358276474e-6	3.0473130115795133	8.829114559417726e-5	179	16	1	3.0911979545713926e-5	7.2120138679879116	4.757590750868213e-5	101
genus	Pleomorphomonas	no	13	0.6190476190476191	7.941690743565535e-6	3.0410069527348043	1.9059901821861846e-4	180	12	0.75	3.4117056529776827e-6	2.16377145933536	5.2508766820603e-6	348
genus	Rubrivivax	no	14	0.6666666666666666	8.867036533660213e-6	3.030346605678268	2.1280713545708874e-4	181	16	1	1.8549221090644188e-6	3.323679479280791	2.854867400715997e-6	263
genus	Rhodovulum	no	14	0.6666666666666666	6.500698267559599e-6	3.0018663373999086	1.5601548178342372e-4	182	12	0.75	1.1826260422667226e-6	1.098573250753559	1.8201521879578787e-6	439
genus	Alloprevotella	no	19	0.9047619047619048	1.5628138014653354e-6	2.9537288295986017	3.750722432236974e-5	183	16	1	2.2391286343462005e-4	10.085007316825541	3.446190712249847e-4	46
genus	Amycolatopsis	no	15	0.7142857142857143	5.234535987784092e-6	2.886132354134796	1.2562783572377483e-4	184	15	0.9375	3.983964629444433e-6	3.94867438683718	6.131627139828061e-6	215
genus	Alcaligenes	no	15	0.7142857142857143	3.3757954099162378e-6	2.8801516147370054	8.101842688325076e-5	185	15	0.9375	2.7752077961192585e-6	3.482867397113714	4.271257660166585e-6	250
genus	Sordaria	no	15	0.7142857142857143	5.7283597214384225e-6	2.868167776973048	1.374795083520281e-4	186	15	0.9375	1.6461668648079018e-6	2.3269667896965336	2.533577068014626e-6	334
genus	Xanthobacter	no	15	0.7142857142857143	5.643221871347111e-6	2.863758702231691	1.3543621666961206e-4	187	16	1	3.164365426156452e-6	3.945477547433997	4.870201101674995e-6	216
genus	Pandoraea	no	14	0.6666666666666666	6.5396092231216646e-6	2.859539084545019	1.56949337075395e-4	188	12	0.75	1.8287883913026202e-6	1.6038853257704608	2.8146456045914674e-6	392
genus	Ruminococcus	no	15	0.7142857142857143	3.031229056101229e-6	2.828389334659733	7.274890205926793e-5	189	16	1	3.5291538068469956e-4	10.72236108882196	5.431638399286742e-4	37
genus	Photorhabdus	no	10	0.47619047619047616	2.0029258547929188e-5	2.8214839415847637	4.8069827170936003e-4	190	3	0.1875	4.535513610574657e-7	-1.7066051371860442	6.980503326290139e-7	1093
genus	Nitrobacter	no	16	0.7619047619047619	3.3230774374213707e-6	2.812032733018866	7.975320589637981e-5	191	12	0.75	1.4611852849127607e-6	1.562610981396121	2.248876228235461e-6	397
genus	Desulfovibrio	no	15	0.7142857142857143	4.229657443975222e-6	2.771912333320393	1.0151094801518396e-4	192	16	1	3.4708763043381793e-6	4.0985385498300255	5.3419448529677115e-6	204
genus	Albugo	no	14	0.6666666666666666	3.308037723550159e-6	2.748273836469315	7.939225571704119e-5	193	16	1	6.578175626451593e-6	5.080374926695602	1.0124316843478298e-5	165
genus	Hyphomicrobium	no	16	0.7619047619047619	3.835886490038032e-6	2.7332864823616596	9.206052245130188e-5	194	15	0.9375	1.5915822375818688e-6	2.713303086017286	2.4495671400039913e-6	303
genus	Dolosigranulum	no	15	0.7142857142857143	5.200625594958863e-6	2.716684348718096	1.2481399295545336e-4	195	16	1	5.392779938675274e-5	8.035536443868699	8.299901958645847e-5	84
genus	Chromera	no	16	0.7619047619047619	2.0740277818995946e-6	2.689509838337586	4.977625945816201e-5	196	14	0.875	1.182573011702598e-6	1.974140169164524	1.8200705698521802e-6	357
genus	Magnaporthe	no	14	0.6666666666666666	4.572612266033893e-6	2.6741013086968985	1.0974179639349491e-4	197	10	0.625	1.5726193119234307e-6	0.8681289264239026	2.4203817429353342e-6	465
genus	Zymoseptoria	no	14	0.6666666666666666	5.686128324692112e-6	2.6627367497020114	1.3646596312371894e-4	198	10	0.625	8.515467311916068e-7	-0.3442394894097243	1.3105957340124406e-6	631
genus	Methyloversatilis	no	14	0.6666666666666666	5.519270751099232e-6	2.6486194699335353	1.3246141412577277e-4	199	14	0.875	4.889690849216148e-6	3.598648797702469	7.525609262400413e-6	240
genus	Brevundimonas	no	16	0.7619047619047619	2.0486352903466547e-6	2.6479611441516147	4.916684464758957e-5	200	16	1	2.189909122747879e-5	6.806105806829344	3.370438108701397e-5	111
genus	Leminorella	no	10	0.47619047619047616	1.770834747748791e-5	2.6265398853743482	4.249968618103106e-4	201	3	0.1875	4.214691405834501e-7	-1.6699403859813313	6.4867333457272e-7	1078
genus	Citreicella	no	13	0.6190476190476191	1.2545218752831712e-5	2.625416750255687	3.010827863783077e-4	202	12	0.75	1.270650565232136e-6	1.5689666199886618	1.9556286803936097e-6	396
genus	Aquamicrobium	no	13	0.6190476190476191	5.346619101580717e-6	2.610865978574053	1.283178084434795e-4	203	12	0.75	1.4447375311631388e-6	1.8292150831750507	2.2235618736513305e-6	371
genus	Phaeobacter	no	15	0.7142857142857143	3.4088174231230214e-6	2.5542062724706356	8.181094871519374e-5	204	9	0.5625	1.6989992924583146e-6	0.8413031988506546	2.6148902264824633e-6	467
genus	Shimwellia	no	11	0.5238095238095238	1.7779724328839435e-5	2.5438725290162654	4.2670989222542207e-4	205	3	0.1875	7.342778455157475e-7	-2.1325842491934863	1.1301099242858202e-6	1320
genus	Hoeflea	no	14	0.6666666666666666	3.7234831539599875e-6	2.53636813812998	8.936286445972992e-5	206	16	1	1.2188047141758843e-6	2.485279454575782	1.8758339389758556e-6	322
genus	Starkeya	no	10	0.47619047619047616	1.7268147668505345e-5	2.4974766096858683	4.1443215284325867e-4	207	9	0.5625	9.221862060339715e-7	-0.016146450149954767	1.419315303931676e-6	579
genus	Verticillium	no	14	0.6666666666666666	4.64127168166783e-6	2.4885954903415666	1.113896088850472e-4	208	8	0.5	8.307129218178116e-7	-0.42371851055729115	1.2785309034067076e-6	648
genus	Acetobacter	no	13	0.6190476190476191	3.75298981979276e-6	2.4765254970169504	9.007101864505726e-5	209	15	0.9375	2.7505179974041314e-6	3.399815767488395	4.233258166205296e-6	256
genus	Aureimonas	no	13	0.6190476190476191	6.2281554591451495e-6	2.4555281493657724	1.4947450790472834e-4	210	11	0.6875	1.9987236534343875e-6	1.6400417916719974	3.0761890072612456e-6	386
genus	Hafnia	no	11	0.5238095238095238	1.69578385619891e-5	2.44380686229196	4.0698479522684525e-4	211	6	0.375	4.190858038936663e-7	-0.2426024013292892	6.450051966022119e-7	610
genus	Dermabacter	no	16	0.7619047619047619	2.8428514516213784e-6	2.439980414229388	6.822787654624035e-5	212	16	1	1.2761719526113046e-4	9.24029025681309	1.9641265190675276e-4	60
genus	Negativicoccus	no	15	0.7142857142857143	2.011028559538077e-6	2.4218619666400647	4.8264290493572154e-5	213	16	1	2.6687888602168885e-5	7.061253701282326	4.107470755346201e-5	104
genus	Neurospora	no	13	0.6190476190476191	3.345616493584493e-6	2.3926400094548512	8.029413881796784e-5	214	6	0.375	7.289866513958006e-7	-0.9778826044262409	1.1219663706939578e-6	768
genus	Methylosinus	no	13	0.6190476190476191	5.347817993844396e-6	2.371548995438136	1.2834658162236365e-4	215	9	0.5625	1.20860451785362e-6	0.4446304371284251	1.8601350544679648e-6	506
genus	Stereum	no	15	0.7142857142857143	2.0535963377008125e-6	2.3420832109006846	4.928590880981531e-5	216	7	0.4375	1.0849260109707217e-6	-0.10767437694065841	1.6697843460776787e-6	589
genus	Saprolegnia	no	14	0.6666666666666666	5.1699738132025334e-6	2.32201630519114	1.2407835621284396e-4	217	4	0.25	2.952845553984917e-7	-1.157460895776801	4.544655794561963e-7	829
genus	Brucella	no	13	0.6190476190476191	3.1286670169891507e-6	2.32176970062861	7.508739398524842e-5	218	11	0.6875	5.233610592882936e-7	0.10732578574257959	8.054928126981814e-7	558
genus	Kaistia	no	14	0.6666666666666666	4.390833708892241e-6	2.3144764001160514	1.0537914672063185e-4	219	12	0.75	1.1405099635844665e-6	1.732869003108763	1.7553323125095198e-6	378
genus	Varibaculum	no	16	0.7619047619047619	1.9245613393132893e-6	2.3085418901740646	4.6189094189020706e-5	220	16	1	6.53963990487846e-5	8.269254248229833	1.0065007412238787e-4	80
genus	Claviceps	no	15	0.7142857142857143	1.9721043188211484e-6	2.2803900006943554	4.733011636049316e-5	221	5	0.3125	1.4710255382661266e-6	-0.7083446662229871	2.2640211329061375e-6	703
genus	Peptostreptococcus	no	13	0.6190476190476191	4.14971270048098e-6	2.2362173503680185	9.959228987125064e-5	222	16	1	8.395341295837783e-5	8.650739210176312	1.2921074187562947e-4	72
genus	Trichophyton	no	14	0.6666666666666666	2.9825407147945067e-6	2.2322385643928793	7.158039142955435e-5	223	11	0.6875	3.4121831267666386e-6	1.8063934646627138	5.251611550844346e-6	373
genus	Wolfiporia	no	13	0.6190476190476191	4.458123520988637e-6	2.215629490718084	1.069940889962524e-4	224	2	0.125	5.222459145666992e-7	-2.0965307649157268	8.037765194386407e-7	1302
genus	Betapapillomavirus	no	15	0.7142857142857143	2.4086057546194907e-6	2.2049550269686424	5.7806065097427864e-5	225	16	1	8.348126447894172e-6	5.302828544461732	1.2848406915139326e-5	158
genus	Mycosphaerella	no	13	0.6190476190476191	2.8353617116621444e-6	2.198691331561182	6.804812425808945e-5	226	5	0.3125	1.2246943135722357e-6	-0.4998593577732898	1.8848984841865441e-6	657
genus	Emiliania	no	14	0.6666666666666666	3.6361521786622514e-6	2.1639936314653965	8.726693820305604e-5	227	11	0.6875	9.740612452058996e-7	1.454450951141036	1.4991549680982212e-6	403
genus	Gluconacetobacter	no	12	0.5714285714285714	7.004692935930378e-6	2.1507948074250662	1.6811125484745526e-4	228	7	0.4375	1.3480656119657039e-6	-0.5642162219908394	2.0747763751483184e-6	672
genus	Heterobasidion	no	13	0.6190476190476191	1.8854363013072676e-6	2.1409572999633637	4.525010096043701e-5	229	5	0.3125	2.7464610426815013e-7	-1.3464413650990719	4.227014201713623e-7	899
genus	Providencia	no	12	0.5714285714285714	7.082349296317279e-6	2.133745998789533	1.6997499224621595e-4	230	11	0.6875	9.861275475257024e-7	1.2042081062795027	1.5177259328690079e-6	429
genus	Collinsella	no	15	0.7142857142857143	1.8821767408519608e-6	2.1207790817404395	4.517187214963761e-5	231	16	1	2.1485873009095463e-4	10.01306232569253	3.3068406554563384e-4	48
genus	Byssochlamys	no	13	0.6190476190476191	5.001871073882699e-6	2.096547389858545	1.2004392348198243e-4	232	9	0.5625	3.8571914923846135e-7	-0.9730819337608347	5.936513558233455e-7	766
genus	Mogibacterium	no	14	0.6666666666666666	2.5803446247258714e-6	2.09106436721449	6.192776425308586e-5	233	16	1	1.7911943144684034e-5	6.463028551683153	2.7567854368304872e-5	120
genus	Thiomonas	no	13	0.6190476190476191	4.051058485113023e-6	2.0809891193493177	9.722460807660312e-5	234	12	0.75	1.3588765473288728e-6	1.639386447208851	2.0914152338846163e-6	387
genus	Mixia	no	11	0.5238095238095238	6.9957833502814106e-6	2.068398075831556	1.678974265415868e-4	235	4	0.25	3.8635518164779387e-7	-1.4894300743643483	5.946302584857964e-7	961
genus	Ophiostoma	no	11	0.5238095238095238	5.355480082778436e-6	2.0601185187236353	1.285304702520632e-4	236	5	0.3125	1.6126808434670467e-6	-0.43435932034484537	2.4820395127509687e-6	649
genus	Marinobacter	no	11	0.5238095238095238	7.274475908293485e-6	2.058796023847001	1.7458599320290815e-4	237	9	0.5625	7.297964825510586e-7	-0.7366682213522233	1.123212762956971e-6	708
genus	Nocardia	no	15	0.7142857142857143	2.4402182384528567e-6	2.0578493998164866	5.8564758501218896e-5	238	16	1	1.2712225855189399e-5	5.901100308754879	1.9565090634896784e-5	134
genus	Coprococcus	no	13	0.6190476190476191	3.354377481022907e-6	2.0218413655963055	8.050440079596544e-5	239	16	1	2.0032517428550034e-4	9.889782642465107	3.083158084189745e-4	49
genus	Ochrobactrum	no	14	0.6666666666666666	2.3650074181500466e-6	1.9868033915488899	5.675971358420963e-5	240	16	1	6.860090772860073e-6	5.016172500536031	1.0558205877048331e-5	169
genus	Myceliophthora	no	12	0.5714285714285714	2.834184945208574e-6	1.9790608917320516	6.801988209430275e-5	241	4	0.25	5.623930106706851e-7	-1.0928898929102053	8.65565979675594e-7	802
genus	Neofusicoccum	no	13	0.6190476190476191	1.690596053041039e-6	1.975522002848817	4.057397326570105e-5	242	10	0.625	1.1226729770299235e-6	0.4355806684011684	1.7278798220827071e-6	510
genus	Coniophora	no	13	0.6190476190476191	5.32709648542219e-6	1.9456015239753077	1.2784926948961896e-4	243	5	0.3125	4.762999256901846e-7	-1.4014974072725954	7.330621184423743e-7	934
genus	Salpingoeca	no	13	0.6190476190476191	2.612381691161907e-6	1.9379490037540832	6.269664755595941e-5	244	10	0.625	5.287876783788654e-7	-0.32468108284068203	8.138447957071015e-7	627
genus	Pseudacidovorax	no	13	0.6190476190476191	6.083978597360573e-6	1.9345186596180242	1.4601429153603552e-4	245	14	0.875	7.753965785802449e-7	1.2625628672820808	1.1933948083307815e-6	422
genus	Slackia	no	15	0.7142857142857143	1.3853936899595193e-6	1.9272250842725929	3.3249176488834465e-5	246	15	0.9375	1.1726258581246323e-5	5.195766089421704	1.8047611375364622e-5	160
genus	Scardovia	no	13	0.6190476190476191	1.612346569180881e-6	1.9226255594454285	3.8696001020062605e-5	247	15	0.9375	5.689803843608164e-6	4.754443981917087	8.757044530445786e-6	183
genus	Hyphochytrium	no	12	0.5714285714285714	3.6075094698206298e-6	1.907254609928241	8.657951881584834e-5	248	8	0.5	6.90743640024442e-7	-0.5976077514375416	1.063107442906219e-6	680
genus	Dichomitus	no	12	0.5714285714285714	4.416330133007404e-6	1.8957944024759177	1.0599105589228687e-4	249	3	0.1875	2.859556599796005e-7	-1.5209461494481558	4.401076938684752e-7	981
genus	Luteimonas	no	15	0.7142857142857143	1.6088437561346419e-6	1.892914036334794	3.8611934194851935e-5	250	15	0.9375	4.022668519728645e-6	3.9506229861038324	6.191195395612676e-6	214
genus	Rhizoctonia	no	12	0.5714285714285714	3.3378380261637934e-6	1.8862021160140998	8.010745712744343e-5	251	5	0.3125	1.206938914886326e-6	-0.6477087349225696	1.8575715637474503e-6	689
genus	Megasphaera	no	15	0.7142857142857143	1.0643546266607324e-6	1.8838945848508308	2.554430201683989e-5	252	16	1	4.289733777426236e-5	7.661991463050992	6.602229311451453e-5	93
genus	Agaricus	no	13	0.6190476190476191	2.4607849363694006e-6	1.8809421578999044	5.9058355212230116e-5	253	11	0.6875	9.823739699142369e-6	2.755708362326118	1.5119488890208245e-5	300
genus	Oceanimonas	no	8	0.38095238095238093	3.485298397515527e-5	1.8803837675612955	8.364647708091681e-4	254	5	0.3125	3.764367523403908e-7	-1.1207566970416307	5.793650350256626e-7	813
genus	Pseudogymnoascus	no	14	0.6666666666666666	2.412035039055e-6	1.8801032237496815	5.7888367250420916e-5	255	9	0.5625	4.915639539043674e-7	-0.36932119177700107	7.565546286342222e-7	636
genus	Oceanicola	no	12	0.5714285714285714	3.4635270043610055e-6	1.8682219048759705	8.312396792077791e-5	256	13	0.8125	1.890655574951566e-6	2.3913632910839993	2.90986394551823e-6	328
genus	Cercospora	no	12	0.5714285714285714	3.202918137597683e-6	1.8675894361531336	7.686940629806541e-5	257	10	0.625	3.3896291452296877e-6	1.7146284430395435	5.216899243340141e-6	383
genus	Stomatobaculum	no	12	0.5714285714285714	1.871028171710687e-6	1.8626299475261028	4.490430867965601e-5	258	16	1	3.230301152162409e-5	7.275110435180777	4.971681241351529e-5	100
genus	Thielavia	no	11	0.5238095238095238	1.988146641855514e-6	1.8535777674151668	4.7715128962850334e-5	259	5	0.3125	8.460825783829675e-7	-0.25966828801435676	1.302185983732531e-6	614
genus	Martelella	no	11	0.5238095238095238	7.594647568263517e-6	1.8530579850439932	1.8227005016535738e-4	260	10	0.625	9.72785739538698e-7	0.08705273733177071	1.4971918670435041e-6	561
genus	Mortierella	no	12	0.5714285714285714	5.493252854179549e-6	1.8266044045393033	1.3183698970921855e-4	261	3	0.1875	4.673240484759024e-7	-1.1421729814776806	7.192475549484881e-7	825
genus	Pseudoalteromonas	no	14	0.6666666666666666	2.4766715743915947e-6	1.8259164973637292	5.943963140486933e-5	262	16	1	7.650417193488852e-7	1.8538252514209894	1.1774578857429525e-6	368
genus	Pseudoxanthomonas	no	17	0.8095238095238095	1.0137182371049735e-6	1.8246676464806257	2.4329038611716404e-5	263	16	1	7.4790520871240256e-6	5.147144596559272	1.1510834814814212e-5	161
genus	Tolypocladium	no	11	0.5238095238095238	2.6846378404789926e-6	1.7960947285256732	6.443078094956362e-5	264	3	0.1875	3.576382118210863e-7	-1.618672295004397	5.504326392946797e-7	1045
genus	Brachybacterium	no	12	0.5714285714285714	2.5718331459627694e-6	1.780273919082282	6.172349043429604e-5	265	16	1	2.2806284039921322e-5	6.803519416819848	3.510062040819622e-5	112
genus	Methylocystis	no	14	0.6666666666666666	2.1833834313101698e-6	1.7766518260665303	5.2400773568233904e-5	266	14	0.875	2.2880904850104535e-6	3.0586303870494174	3.521546755857846e-6	276
genus	Komagataeibacter	no	11	0.5238095238095238	3.286903988489452e-6	1.7664319991600836	7.88850502259275e-5	267	15	0.9375	3.360213943716524e-6	3.663063225791849	5.171626992028317e-6	234
genus	Pseudogulbenkiania	no	14	0.6666666666666666	1.3241262603636341e-6	1.7384612520438427	3.177877021052209e-5	268	13	0.8125	6.854525913032633e-7	0.9044966681401789	1.0549641130942132e-6	461
genus	Macrophomina	no	13	0.6190476190476191	3.6816277713611745e-6	1.7276384703908119	8.835834349711728e-5	269	11	0.6875	1.3173328196564666e-6	1.2363989210903001	2.027476250540461e-6	424
genus	Coniosporium	no	11	0.5238095238095238	3.06750728136663e-6	1.727503835301607	7.361957234114734e-5	270	11	0.6875	1.4159398008276147e-6	1.7282840054664894	2.179239957842712e-6	381
genus	Dictyostelium	no	12	0.5714285714285714	2.8002485283878955e-6	1.7168459304435433	6.72054147552012e-5	271	15	0.9375	1.0240232527744875e-6	2.303328175992402	1.5760503298952884e-6	338
genus	Coccidioides	no	13	0.6190476190476191	2.195178268354311e-6	1.7123679045414142	5.2683847340967164e-5	272	3	0.1875	1.6775794425279092e-7	-1.6018210517679052	2.581923434510057e-7	1030
genus	Hortaea	no	12	0.5714285714285714	3.434673321163378e-6	1.7065950387260507	8.243148519045822e-5	273	8	0.5	2.768960691137246e-6	1.057984402883541	4.261642886438435e-6	444
genus	Facklamia	no	13	0.6190476190476191	2.3774330601541337e-6	1.6901812256903568	5.7057926552101116e-5	274	16	1	3.826081613021052e-5	7.516121991654159	5.8886330677259404e-5	95
genus	Plesiomonas	no	8	0.38095238095238093	2.3406700130880147e-5	1.6867977307347606	5.617562064221608e-4	275	4	0.25	6.374048726756781e-7	-1.5884530037450924	9.810149888057259e-7	1024
genus	Postia	no	12	0.5714285714285714	3.863758652000862e-6	1.6595729199511342	9.272944886474224e-5	276	5	0.3125	7.555822928407893e-7	-0.8813639277307256	1.1628991027970462e-6	745
genus	Raoultella	no	10	0.47619047619047616	8.5813601251988e-6	1.6579652993581722	2.0595095775650496e-4	277	1	0.0625	6.360453245898307e-7	-1.311348476533979	9.789225400225532e-7	885
genus	Thermomyces	no	14	0.6666666666666666	2.55141037363366e-6	1.6511758111565376	6.123334790911847e-5	278	11	0.6875	9.847704757597185e-7	0.750918527419941	1.5156372953320422e-6	475
genus	Gloeophyllum	no	12	0.5714285714285714	2.2088327467148203e-6	1.6360353587371024	5.301155214008806e-5	279	1	0.0625	3.5990003416650985e-7	-2.0453541487358966	5.539137573689139e-7	1281
genus	Gaeumannomyces	no	10	0.47619047619047616	7.2684494664800765e-6	1.6205462297465782	1.7444135978288762e-4	280	3	0.1875	1.1053660293737528e-6	-1.753124704339515	1.7012431021751414e-6	1124
genus	Asaia	no	10	0.47619047619047616	9.196862510086713e-6	1.6185851285300807	2.2072289411853268e-4	281	4	0.25	4.685978965570856e-7	-1.2006285175806062	7.21208104851184e-7	842
genus	Polaromonas	no	12	0.5714285714285714	5.0054600194215426e-6	1.6176514319548305	1.2013005747010051e-4	282	15	0.9375	1.3972860708096096e-6	2.390388396677969	2.150530436580377e-6	329
genus	Alloscardovia	no	15	0.7142857142857143	1.224074175370981e-6	1.6120478634268989	2.937753981940215e-5	283	13	0.8125	3.921057231540497e-6	2.8948362036668716	6.034807829377123e-6	288
genus	Oceanibaculum	no	11	0.5238095238095238	3.506601390220369e-6	1.6086759847728125	8.415774472225011e-5	284	4	0.25	7.427537310971476e-7	-1.1915936388007986	1.143154962306712e-6	839
genus	Acanthamoeba	no	11	0.5238095238095238	3.127443386549637e-6	1.6003926856814674	7.505802709500246e-5	285	8	0.5	7.180989864761744e-7	0.3903462488554207	1.1052094192850183e-6	522
genus	Rhodospirillum	no	11	0.5238095238095238	6.095568491254976e-6	1.5866334212029913	1.4629244671342278e-4	286	8	0.5	5.101204269050957e-7	0.11227867339366389	7.851144638872321e-7	555
genus	Leptosphaeria	no	11	0.5238095238095238	2.4553275970019834e-6	1.5806025644913597	5.8927380139150335e-5	287	8	0.5	1.272882320456004e-6	0.3982361916904843	1.9590635228615833e-6	518
genus	Parastagonospora	no	13	0.6190476190476191	1.972026557355462e-6	1.579165077061114	4.7328250100587855e-5	288	7	0.4375	1.8268672236967477e-6	0.31900273188082323	2.8116887802900504e-6	527
genus	Sclerotinia	no	12	0.5714285714285714	2.538556540091889e-6	1.5461544251513262	6.0924858428412854e-5	289	10	0.625	4.598455838242712e-7	-0.24638152893861243	7.077376242419545e-7	612
genus	Chaetomium	no	11	0.5238095238095238	6.975274390005158e-6	1.5378696289913942	1.6740521552260378e-4	290	13	0.8125	9.23608487537422e-7	0.9228397688410542	1.421504304256272e-6	460
genus	Mitsuaria	no	13	0.6190476190476191	3.2317939189634664e-6	1.5372804832560163	7.756241938008109e-5	291	15	0.9375	2.4418194709549955e-6	2.9510769154739562	3.758147456433656e-6	284
genus	Dorea	no	12	0.5714285714285714	2.463609277168378e-6	1.5242103158207907	5.912613883674811e-5	292	16	1	1.770852068455763e-4	9.707991220287623	2.7254771599411013e-4	53
genus	Jeotgalicoccus	no	10	0.47619047619047616	3.808144953521358e-6	1.5190957396812435	9.139473102291643e-5	293	16	1	2.21370110162222e-5	6.7883828052262984	3.407055789063803e-5	114
genus	Treponema	no	13	0.6190476190476191	1.2569140870666536e-6	1.5177438726811028	3.0165691250840432e-5	294	16	1	3.750621384033448e-5	7.502511430097583	5.772493987419257e-5	96
genus	Dechloromonas	no	11	0.5238095238095238	3.8036946989602314e-6	1.5150090346324747	9.128792578741153e-5	295	14	0.875	1.708077678466806e-6	2.573863256107064	2.6288625588731913e-6	317
genus	Metarhizium	no	11	0.5238095238095238	3.7770394075193696e-6	1.5128112477405073	9.06482040275236e-5	296	5	0.3125	7.217452064421279e-7	-1.0898038541600394	1.1108212314822922e-6	801
genus	Shiraia	no	12	0.5714285714285714	3.05674541594458e-6	1.5120846900198128	7.336128968448439e-5	297	5	0.3125	2.105845811002084e-6	-0.6750164085920917	3.2410582241625573e-6	696
genus	Cladophialophora	no	12	0.5714285714285714	2.0705986587376002e-6	1.5093242057205043	4.9693961175701646e-5	298	7	0.4375	4.307653495325082e-7	-0.8376641280641695	6.629809131762745e-7	733
genus	Cryomyces	no	12	0.5714285714285714	1.3187613965542845e-6	1.4863289309930103	3.1650014532675136e-5	299	4	0.25	8.422620763468215e-7	-0.3502794931752718	1.2963059380615763e-6	632
genus	Guignardia	no	13	0.6190476190476191	2.5624362168700637e-6	1.4804193874266038	6.149796598148469e-5	300	5	0.3125	8.229390909812749e-7	-1.6244723499204083	1.2665663814866454e-6	1051
genus	Grosmannia	no	11	0.5238095238095238	2.7677752570739074e-6	1.473577586683969	6.642606262092077e-5	301	9	0.5625	1.059817781084905e-6	0.4343216279688718	1.631140854450499e-6	511
genus	Xenorhabdus	no	9	0.42857142857142855	1.3009252373249606e-5	1.471559250565492	3.1221950213921045e-4	302	3	0.1875	3.2635660724914653e-7	-1.5324925083769223	5.022878505199302e-7	988
genus	Helicobacter	no	11	0.5238095238095238	6.286389488714548e-6	1.470097118288685	1.5087211317811854e-4	303	16	1	3.101423745220296e-6	3.9059467259663982	4.773329027007919e-6	218
genus	Punctularia	no	12	0.5714285714285714	2.8205209753135567e-6	1.4621969383744535	6.769194950021764e-5	304	1	0.0625	5.852453787561776e-7	-2.717556940151007	9.007375269646287e-7	1500
genus	Hahella	no	7	0.3333333333333333	2.135319438508037e-5	1.455515161576418	5.124724718001795e-4	305	0	0	0	-1.7633010576315375	0	1130
genus	Psychrobacter	no	15	0.7142857142857143	1.3092733389402622e-6	1.4167884782506506	3.142230301324843e-5	306	16	1	8.20233453541258e-6	5.323168791950852	1.2624021979406544e-5	157
genus	Endocarpon	no	10	0.47619047619047616	4.586517477162328e-6	1.3987703868926111	1.1007551872980594e-4	307	3	0.1875	5.012603831302971e-7	-1.2795098336699413	7.714781769412822e-7	870
genus	Geobacillus	no	14	0.6666666666666666	7.471566025318318e-7	1.396245441276087	1.7931611730601072e-5	308	16	1	5.229929761212577e-6	4.712080577273113	8.049263044716699e-6	186
genus	Lachnoanaerobaculum	no	16	0.7619047619047619	7.692886151697465e-7	1.388936150830776	1.8462775687521248e-5	309	16	1	6.57833137682768e-5	8.300272080334766	1.0124556555253346e-4	78
genus	Ancylobacter	no	9	0.42857142857142855	6.410480482016784e-6	1.3635198399731108	1.5385027264779345e-4	310	9	0.5625	7.434220946693419e-7	-0.0971426553119602	1.144183625108648e-6	587
genus	Coprinopsis	no	11	0.5238095238095238	4.125680423307894e-6	1.3605157507830445	9.901551993866932e-5	311	2	0.125	4.7903189222317e-7	-2.0633821453158108	7.372668244819186e-7	1292
genus	Setosphaeria	no	9	0.42857142857142855	5.33557203678467e-6	1.3556929453328908	1.2805268105784944e-4	312	10	0.625	1.0366222777133578e-6	1.0515429486782544	1.595441195637317e-6	445
genus	Chelativorans	no	13	0.6190476190476191	2.2772525920374378e-6	1.330500248591825	5.465361499121664e-5	313	8	0.5	1.520896492550985e-6	0.31032643932892284	2.340776356715643e-6	528
genus	Hysterium	no	11	0.5238095238095238	1.7547687577033132e-6	1.3259022319245206	4.2114105575055036e-5	314	4	0.25	5.768574331172532e-7	-0.9226719979924253	8.878278352603116e-7	755
genus	Aliihoeflea	no	9	0.42857142857142855	6.138010850679121e-6	1.3254912264060346	1.4731105500457008e-4	315	11	0.6875	1.3396370006456356e-6	0.9480264270292766	2.061804095841612e-6	457
genus	Ceriporiopsis	no	11	0.5238095238095238	3.4786286287501715e-6	1.323337126281667	8.348640394038915e-5	316	8	0.5	4.83583097151447e-7	-0.8059364034497992	7.442714779496963e-7	726
genus	Limnobacter	no	15	0.7142857142857143	1.0624852576574278e-6	1.3189665070066194	2.5499437527876147e-5	317	7	0.4375	7.830020484337966e-7	-0.17979537463175507	1.20510020978453e-6	604
genus	Cyphellophora	no	10	0.47619047619047616	3.214240486964509e-6	1.3142363625870601	7.714114045933248e-5	318	1	0.0625	8.769729699391201e-7	-1.9137811762033494	1.3497286656694522e-6	1209
genus	Cordyceps	no	10	0.47619047619047616	4.5205426737673156e-6	1.3104083154213801	1.0849213640477095e-4	319	3	0.1875	2.0289258211466974e-7	-2.2309749309139795	3.122672459914856e-7	1359
genus	Leuconostoc	no	15	0.7142857142857143	9.663311498011115e-7	1.3061237627808138	2.3191757822525024e-5	320	16	1	4.3802967264558426e-5	7.728257460175584	6.741612636300458e-5	90
genus	Actinobacillus	no	12	0.5714285714285714	1.94380097882164e-6	1.3031738577370737	4.665084175884932e-5	321	15	0.9375	5.1256220171615514e-06	4.369082935354536	7.888725426086612e-6	198
genus	Aminobacter	no	11	0.5238095238095238	2.5991454834798532e-6	1.2995409594228615	6.237898117097947e-5	322	11	0.6875	1.1086809793560065e-6	0.9885548909993078	1.7063450644586756e-6	450
genus	Alistipes	no	11	0.5238095238095238	9.365657437118489e-7	1.2911630678840824	2.247739392185457e-5	323	16	1	6.47299582222841e-5	8.33653993959174	9.962437057355144e-5	77
genus	Methylibium	no	14	0.6666666666666666	1.918753718518446e-6	1.2856735530813614	4.6049712430472634e-5	324	15	0.9375	2.644924219031111e-6	3.2239980673522357	4.0707412421132036e-6	267
genus	Ascosphaera	no	12	0.5714285714285714	2.8092378444152246e-6	1.278108758145292	6.742115657449252e-5	325	4	0.25	7.864546071709884e-7	-1.7159483733538097	1.210413962496679e-6	1098
genus	Capsaspora	no	11	0.5238095238095238	4.1749788789930645e-6	1.2765643971028429	1.001986731936485e-4	326	1	0.0625	4.3848648496956003e-7	-1.2255446343994294	6.748643328347261e-7	850
genus	Flavobacterium	no	11	0.5238095238095238	1.2889237253006876e-6	1.274268995624531	3.0933916282252434e-5	327	16	1	1.1692099606502744e-5	5.878330669490016	1.79950380931978e-5	135
genus	Cobetia	no	10	0.47619047619047616	6.218939271845476e-6	1.267639578071534	1.492533212194548e-4	328	2	0.125	4.504846813645776e-7	-1.6339096990060453	6.93330477363458e-7	1055
genus	Alicycliphilus	no	12	0.5714285714285714	2.3699093172877246e-6	1.2666118626832488	5.687735820085566e-5	329	16	1	6.154411004046571e-6	4.925332285460857	9.472110586315828e-6	172
genus	Nitratireductor	no	9	0.42857142857142855	3.835542015435784e-6	1.2647405579119981	9.205225512849749e-5	330	12	0.75	1.455477741616601e-6	1.4366224496658841	2.2400918813268997e-6	405
genus	Anoxybacillus	no	15	0.7142857142857143	7.377732778233352e-7	1.259711192194868	1.7706413780339033e-5	331	16	1	1.0615663021092426e-5	5.633946618630753	1.6338319624207233e-5	144
genus	Leishmania	no	11	0.5238095238095238	2.0551809310925555e-6	1.2514626981249761	4.932393874002717e-5	332	8	0.5	1.2129779860769174e-6	0.08207838949834179	1.8668661575141497e-6	563
genus	Arthroderma	no	11	0.5238095238095238	2.3730091245447883e-6	1.2411222753516382	5.695175296627032e-5	333	2	0.125	3.604724675727379e-7	-1.768855593084671	5.547947762874633e-7	1135
genus	Candida	no	12	0.5714285714285714	1.3875632952278296e-6	1.23493682049732	3.330124658919652e-5	334	16	1	1.0970181878972556e-5	5.683191888145176	1.68839513385284e-5	142
genus	Cladonia	no	10	0.47619047619047616	2.1680145079378108e-6	1.2284717924448538	5.203192242551947e-5	335	5	0.3125	6.624102295584272e-7	-0.8117785760890585	1.0195001509906953e-6	727
genus	Pasteurella	no	14	0.6666666666666666	1.2666611758853698e-6	1.2247234182047673	3.0399619468310017e-5	336	16	1	2.3543314858897314e-5	6.825762890386398	3.6234967369793894e-5	110
genus	Saitoella	no	10	0.47619047619047616	3.310935907071171e-6	1.2042745060779103	7.946181155238643e-5	337	2	0.125	2.501888754349036e-7	-2.6253092573937518	3.8505986909669017e-7	1476
genus	Tistrella	no	9	0.42857142857142855	2.8699577660251526e-6	1.2030100311322338	6.887842276866414e-5	338	14	0.875	1.142064505899083e-6	2.154910269952361	1.7577248723670714e-6	349
genus	Ophiognomonia	no	11	0.5238095238095238	2.1340045020632592e-6	1.2013382275098912	5.1215688963576745e-5	339	3	0.1875	2.1400265684985098e-7	-1.3770883701805372	3.2936650316567775e-7	917
genus	Hirsutella	no	12	0.5714285714285714	1.8396953321641306e-6	1.183088483996103	4.415232668383053e-5	340	5	0.3125	9.681793654523856e-7	-1.2422099011706391	1.4901023040099656e-6	858
genus	Acidocella	no	12	0.5714285714285714	1.5813973324922755e-6	1.176839316760334	3.79532254174942e-5	341	7	0.4375	3.999671222510002e-7	-0.7107912313419565	6.155800791271475e-7	704
genus	Blastomonas	no	10	0.47619047619047616	3.91629594128363e-6	1.168045480031013	9.399033349000624e-5	342	15	0.9375	3.3592499572309e-6	3.473971224396471	5.170143342887962e-6	251
genus	Ensifer	no	9	0.42857142857142855	3.7466632654856134e-6	1.1485580263002308	8.991918258412453e-5	343	9	0.5625	9.515158669040877e-7	0.4487524094467633	1.4644559016327746e-6	505
genus	Daldinia	no	10	0.47619047619047616	3.799676114026967e-6	1.1471714483523445	9.119148053820199e-5	344	4	0.25	5.236887241258239e-7	-0.9262814641214921	8.059971140154469e-7	758
genus	Acidiphilium	no	10	0.47619047619047616	3.7166136427783892e-6	1.1294811803289813	8.91979975404388e-5	345	7	0.4375	7.804170681963182e-7	-0.07367302111171943	1.2011217269278054e-6	585
genus	Loktanella	no	13	0.6190476190476191	1.2071381070850467e-6	1.121703314064521	2.897107750652527e-5	346	12	0.75	1.3478421599686976e-6	1.6827107448252412	2.0744324653858755e-6	385
genus	Phascolarctobacterium	no	10	0.47619047619047616	1.6787579653461623e-6	1.121323771268519	4.02898614858439e-5	347	15	0.9375	1.236397327572348e-4	8.294520453644978	1.902910320368655e-4	79
genus	Salinivibrio	no	8	0.38095238095238093	1.3338139772679057e-5	1.1003993763867768	3.2011273513704743e-4	348	3	0.1875	2.741071931887905e-7	-1.7661076156719637	4.218719946850682e-7	1133
genus	Podospora	no	11	0.5238095238095238	1.5417306496987875e-6	1.0820983574707914	3.700123282038209e-5	349	4	0.25	4.0505298757674915e-7	-1.8634863242065831	6.234076159557617e-7	1178
genus	Alteromonas	no	6	0.2857142857142857	2.773966765615756e-5	1.0751056531343857	6.657465761000729e-4	350	6	0.375	5.927642571383398e-7	0.16938824417919526	9.123096575022337e-7	547
genus	Strigomonas	no	13	0.6190476190476191	1.151258426784046e-6	1.0734635320635069	2.7629976153218322e-5	351	4	0.25	4.519027320195765e-7	-1.6222010863553706	6.955129660877755e-7	1049
genus	Roseivivax	no	11	0.5238095238095238	6.362592009677131e-6	1.0722668955833645	1.5270095871620747e-4	352	11	0.6875	1.4335686307485212e-6	1.5963943562867366	2.206372079244482e-6	394
genus	Amanita	no	11	0.5238095238095238	1.3941540656461352e-6	1.0516872332032017	3.3459423784909054e-5	353	0	0	0	-1.3213898711892094	0	890
genus	Skermanella	no	9	0.42857142857142855	4.478996626379592e-6	1.0307952523785393	1.0749503942647573e-4	354	7	0.4375	1.8170207674584267e-6	0.19119505547686302	2.796534328903659e-6	546
genus	Pseudocercospora	no	9	0.42857142857142855	3.951754487902611e-6	1.025300725121318	9.484133164534394e-5	355	5	0.3125	7.666290798167401e-7	-0.8278322680131878	1.1799009552555317e-6	730
genus	Aphanomyces	no	10	0.47619047619047616	2.4282968522558854e-6	1.0245426074000363	5.827864757367004e-5	356	3	0.1875	5.761447589668186e-7	-1.600940890255175	8.867309750797863e-7	1029
genus	Roseobacter	no	9	0.42857142857142855	5.627894050094653e-6	1.023638133443403	1.350683519697034e-4	357	10	0.625	6.108259453104782e-7	0.4393301959390691	9.401079809534233e-7	509
genus	Beauveria	no	13	0.6190476190476191	1.2238586515323031e-6	1.014689278065562	2.9372367289599477e-5	358	3	0.1875	4.266274697830364e-7	-2.3952708179434987	6.566123988612405e-7	1421
genus	Tolumonas	no	9	0.42857142857142855	5.179565715061482e-6	1.006765603351137	1.2430855997375547e-4	359	4	0.25	5.40500630347904e-7	-1.6059457366408911	8.318719271856446e-7	1034
genus	Alcanivorax	no	8	0.38095238095238093	6.5532808974607606e-6	0.9967214896482437	1.5727745457462495e-4	360	15	0.9375	6.808780212132971e-7	1.232760072534753	1.0479234988504582e-6	426
genus	Symbiodinium	no	12	0.5714285714285714	1.269791447760388e-6	0.990612545952792	3.047474537857279e-5	361	15	0.9375	2.1867630232971533e-6	2.9678085189764825	3.3655960203369336e-6	283
genus	Cucumibacter	no	8	0.38095238095238093	9.66529042493933e-6	0.9859308621857478	2.3196507208289634e-4	362	2	0.125	9.175134245573975e-7	-1.1167052341587695	1.4121235348309944e-6	811
genus	Ogataea	no	9	0.42857142857142855	3.73752530557339e-6	0.979609391361984	8.969987334078714e-5	363	2	0.125	5.9661359565791485e-6	-1.4225820710768855	9.182340847329803e-6	940
genus	Derxia	no	10	0.47619047619047616	2.6440410254871317e-6	0.9600303498927408	6.345646536235435e-5	364	7	0.4375	5.463134064535249e-7	-1.188600805464652	8.408182354594557e-7	838
genus	Porphyrobacter	no	12	0.5714285714285714	1.6598760224482103e-6	0.9423636120478948	3.9836698564418696e-5	365	13	0.8125	2.6097748469345946e-6	2.4417033080592794	4.016643662455483e-6	325
genus	Frankia	no	10	0.47619047619047616	3.885285878324701e-6	0.9264649076024333	9.32460980688954e-5	366	16	1	2.036518905309533e-6	3.228082051094759	3.1343587988405945e-6	266
genus	Homolaphlyctis	no	10	0.47619047619047616	1.5192608438880617e-6	0.8996475875526008	3.646196189365187e-5	367	3	0.1875	5.464068912817565e-7	-1.4065787465016628	8.409621157805083e-7	936
genus	Fibroporia	no	9	0.42857142857142855	3.459324418965728e-6	0.8988377633680148	8.302310669661493e-5	368	0	0	0	-1.5872162809536594	0	1022
genus	Fomitopsis	no	10	0.47619047619047616	2.4739349001782925e-6	0.8772317706604941	5.937395176119116e-5	369	5	0.3125	1.7829254464829084e-6	-0.8363446142844182	2.7440590147682046e-6	732
genus	Duganella	no	9	0.42857142857142855	3.8461005305677835e-6	0.8769991192163724	9.230565741813412e-5	370	13	0.8125	2.0460669895552167e-6	2.4662989777920035	3.149054032844809e-6	323
genus	Anaeromyxobacter	no	12	0.5714285714285714	2.7397613868925744e-6	0.8640431253505474	6.575373523806568e-5	371	9	0.5625	3.728878062665292e-7	-0.7299460049632494	5.739029348093485e-7	707
genus	Dacryopinax	no	10	0.47619047619047616	2.9496554371095526e-6	0.8630140555611443	7.07911512232825e-5	372	7	0.4375	4.39675985886567e-7	-0.6241242614059663	6.766950659822207e-7	685
genus	Enterovibrio	no	7	0.3333333333333333	2.1736039523190998e-5	0.8619964284566951	5.216606799298876e-4	373	6	0.375	4.852404566747443e-7	-0.5598376786421109	7.468222813776172e-7	669
genus	Lutibaculum	no	7	0.3333333333333333	9.091435349328114e-6	0.8605469614218875	2.1819266296461295e-4	374	5	0.3125	6.420735555862524e-7	-0.5482729325352362	9.882004498989687e-7	667
genus	Helminthosporium	no	9	0.42857142857142855	1.260744883721207e-6	0.8542891674920291	3.0257629618239667e-5	375	7	0.4375	9.743585435377694e-7	0.013749176935283651	1.499612533034126e-6	572
genus	Propionimicrobium	no	9	0.42857142857142855	1.3557548429455989e-6	0.8535060512723277	3.253784998111795e-5	376	16	1	2.4179500025437803e-5	6.803346895139268	3.721410513730456e-5	113
genus	Roseburia	no	10	0.47619047619047616	1.5385884394554986e-6	0.8385290345361494	3.692582039162533e-5	377	16	1	8.55864540922998e-5	8.666183561584441	1.317241174370505e-4	71
genus	Oceanicaulis	no	11	0.5238095238095238	3.5167580936008575e-6	0.8383132499611993	8.440150360876018e-5	378	6	0.375	2.4778859621400305e-7	-0.7178991002308274	3.8136565527127987e-7	706
genus	Leucobacter	no	11	0.5238095238095238	1.5119090174429968e-6	0.8380257863569234	3.6285519502756916e-5	379	16	1	7.153670298856264e-6	5.083231949702964	1.101004728547648e-5	164
genus	Saccharomonospora	no	8	0.38095238095238093	1.6395558511117448e-6	0.8373319532547155	3.93490184429153e-5	380	14	0.875	1.974029218921764e-6	2.7986862921296014	3.038182378452038e-6	294
genus	Laccaria	no	9	0.42857142857142855	2.394359953825077e-6	0.8305333353141305	5.746416867601996e-5	381	0	0	0	-2.0329363648543133	0	1272
genus	Meganema	no	7	0.3333333333333333	9.331702423105118e-6	0.8299824966945349	2.2395902555047173e-4	382	6	0.375	6.462852973851115e-7	-1.0589540331611726	9.94682643573322e-7	786
genus	Arsenophonus	no	8	0.38095238095238093	2.779495622446085e-6	0.8188995690487136	6.6707349088152e-5	383	0	0	0	-2.2213970467957407	0	1354
genus	Ferrimonas	no	7	0.3333333333333333	1.8491500310410518e-5	0.813935160566106	4.437923760011796e-4	384	4	0.25	3.712604390533627e-7	-1.2370788715794292	5.713982918471671e-7	857
genus	Grimontia	no	9	0.42857142857142855	4.5903031462754976e-6	0.8068695032637859	1.1016637404507433e-4	385	2	0.125	1.0501227456314298e-6	-2.4637488999286257	1.6162194512661507e-6	1441
genus	Thecamonas	no	9	0.42857142857142855	2.3305600325039673e-6	0.7978173018168057	5.5932983093644955e-5	386	5	0.3125	2.882965003749646e-7	-0.8759394485766623	4.4371042678235193e-7	743
genus	Budvicia	no	6	0.2857142857142857	6.851381676708502e-5	0.7973902181467402	0.0016443181473412363	387	7	0.4375	3.7500880751712175e-7	-1.1417374033239878	5.771673184174822e-7	824
genus	Johnsonella	no	12	0.5714285714285714	1.1645797710206674e-6	0.7863392454376238	2.7949685798788373e-5	388	15	0.9375	8.342878986438445e-6	4.799996113074141	1.284033066947205e-5	179
genus	Yarrowia	no	11	0.5238095238095238	2.4236606616411337e-6	0.7851736197988238	5.8167379909393136e-5	389	11	0.6875	2.334385048829597e-5	3.990863346943089	3.592797640426956e-5	212
genus	Promicromonospora	no	7	0.3333333333333333	4.129499056495485e-6	0.782736282464011	9.910716638525018e-5	390	13	0.8125	1.0398376667746138e-6	1.43362124217109	1.6003899260269874e-6	406
genus	Debaryomyces	no	11	0.5238095238095238	1.1112436035645086e-6	0.7604117330497663	2.6669628254250495e-5	391	14	0.875	2.5179659993042152e-5	5.78879963801352	3.875342804097893e-5	137
genus	Trypanosoma	no	11	0.5238095238095238	2.5982650250901517e-6	0.7571053893083577	6.235785034253524e-5	392	12	0.75	3.346965178925385e-6	2.2607422628322116	5.1512361268177805e-6	343
genus	Periglandula	no	12	0.5714285714285714	6.387913482601275e-7	0.7490673790942646	1.533086690936358e-5	393	12	0.75	1.6975636169763592e-6	1.7686463748987205	2.6126806117976133e-6	376
genus	Catellibacterium	no	10	0.47619047619047616	1.7252275246677098e-6	0.7490384350209529	4.140512178364824e-5	394	12	0.75	3.8756755053422415e-6	2.2724681504676476	5.964961871922358e-6	341
genus	Deinococcus	no	11	0.5238095238095238	1.5857847437754211e-6	0.7380135265828174	3.8058522426669024e-5	395	16	1	3.343570087801561e-5	7.3604832515967535	5.1460108211704434e-5	99
genus	Exophiala	no	9	0.42857142857142855	1.388465657477951e-6	0.7115288163010526	3.3322903105989254e-5	396	9	0.5625	1.9823699876089167e-6	1.3391293781875995	3.0510194612090463e-6	418
genus	Thalassobaculum	no	9	0.42857142857142855	6.02003262338552e-6	0.707783556814188	1.4447960071864836e-4	397	8	0.5	5.472341327701441e-7	0.03390473362360803	8.422353038816027e-7	569
genus	Pelagibaca	no	8	0.38095238095238093	3.6616809095986983e-6	0.7038243773136227	8.78796227320773e-5	398	7	0.4375	1.235023417175259e-6	-0.08789221237515422	1.900795766886874e-6	586
genus	Donghicola	no	6	0.2857142857142857	9.141344602831499e-6	0.7021303384916746	2.193904752472779e-4	399	11	0.6875	1.148178651361287e-6	1.1610187815246125	1.7671350111960736e-6	432
genus	Dietzia	no	13	0.6190476190476191	8.63658379629765e-7	0.6760428542115514	2.072763150177905e-5	400	16	1	8.950288159286313e-6	5.4557003003196	1.3775179975534756e-5	151
genus	Marinimicrobium	no	7	0.3333333333333333	1.0750500929589349e-5	0.6559902699136069	2.580099110757027e-4	401	3	0.1875	8.966707711796322e-7	-0.6230425377819454	1.3800450926248052e-6	684
genus	Subdoligranulum	no	11	0.5238095238095238	1.6489436139706482e-6	0.6491833340049721	3.957432290791552e-5	402	16	1	2.3561899562617088e-5	6.8890439373106105	3.6263570654288846e-5	108
genus	Weissella	no	9	0.42857142857142855	5.377250310713903e-7	0.6408255817757367	1.2905295144717359e-5	403	15	0.9375	3.7790560607259566e-6	3.8005999048382213	5.8162571358246016e-6	226
genus	Piriformospora	no	12	0.5714285714285714	1.0080190224719774e-6	0.6244882724365965	2.419225857976334e-5	404	1	0.0625	4.3848648496956003e-7	-2.1764862036420385	6.748643328347261e-7	1335
genus	Herminiimonas	no	6	0.2857142857142857	6.028227228721115e-6	0.6195126673667589	1.4467626963740712e-4	405	1	0.0625	3.180226622949153e-7	-1.5590034691251524	4.894612700112766e-7	999
genus	Candidatus Saccharimonas	no	7	0.3333333333333333	1.2602649158056447e-6	0.6159531911670795	3.0246110482524555e-5	406	15	0.9375	4.528657448957544e-6	3.8195808063187275	6.969951167685157e-6	224
genus	Geminicoccus	no	8	0.38095238095238093	4.540427849594253e-6	0.5823324743620604	1.0896937671947217e-4	407	8	0.5	1.1320810490281358e-6	0.2595717776402236	1.742359566498947e-6	533
genus	Salinisphaera	no	5	0.23809523809523808	4.129299580922083e-5	0.580858926474436	9.91023790106625e-4	408	3	0.1875	4.2753608822153445e-7	-1.2539531260889052	6.580108323302695e-7	865
genus	Olsenella	no	9	0.42857142857142855	2.7789726884677913e-6	0.5800280185997745	6.669479877536922e-5	409	16	1	6.9480172032015295e-6	5.130277134187041	1.0693531397411963e-5	162
genus	Baudoinia	no	10	0.47619047619047616	1.5242906246078438e-6	0.5736789226347797	3.658267564315441e-5	410	4	0.25	6.896672669501534e-7	-1.9205589521404216	1.061450822185716e-6	1212
genus	Rhytidhysteron	no	10	0.47619047619047616	1.0783878461555714e-6	0.5616841901611859	2.5881096528805723e-5	411	5	0.3125	9.762780947771032e-7	-1.5566490643786421	1.5025668696234622e-6	996
genus	Methylobacter	no	7	0.3333333333333333	4.218371584800241e-6	0.5586521143075289	1.0124008961135504e-4	412	5	0.3125	2.6564069868637375e-7	-1.2968736729142223	4.088414102550395e-7	875
genus	Azohydromonas	no	9	0.42857142857142855	2.5345859689303037e-6	0.5493970709863449	6.082956550029443e-5	413	14	0.875	1.4270272272813482e-6	2.628842600320975	2.1963043575746044e-6	310
genus	Phenylobacterium	no	8	0.38095238095238093	6.387419960042635e-6	0.5418880936839712	1.5329682464914872e-4	414	16	1	1.2924117896237453e-6	2.628487167038665	1.9891208738456603e-6	311
genus	Clavispora	no	11	0.5238095238095238	1.7699971248513786e-6	0.5331420336810218	4.247958339598953e-5	415	6	0.375	5.710972938715964e-7	-0.335012835762662	8.78962539151299e-7	629
genus	Saccharomyces	no	7	0.3333333333333333	2.8594578738795013e-6	0.5224694314458803	6.86264274191872e-5	416	15	0.9375	7.877051115949072e-6	4.831661522251889	1.2123385847203569e-5	177
genus	Geobacter	no	9	0.42857142857142855	1.0738502447886916e-6	0.519279184316384	2.5772194987116317e-5	417	12	0.75	4.908734895054858e-7	0.5435017500728666	7.554919509648528e-7	497
genus	Gemmata	no	9	0.42857142857142855	1.3793741557658497e-6	0.5136776714284764	3.3104708850331114e-5	418	12	0.75	7.515868921480717e-7	0.7284295344091661	1.1567498746786802e-6	479
genus	Peptoclostridium	no	9	0.42857142857142855	9.720708113760456e-7	0.5136242427825674	2.3329508573141438e-5	419	16	1	1.3781651674280252e-5	6.046135543402736	2.1211018996787075e-5	129
genus	Taphrina	no	10	0.47619047619047616	1.2903365603039692e-6	0.5086197773267622	3.096782404487194e-5	420	7	0.4375	2.889851656126822e-7	-1.1660350920612632	4.4477033540469183e-7	833
genus	Chromohalobacter	no	6	0.2857142857142857	1.8557329686430058e-5	0.499085947203072	4.45372268097763e-4	421	4	0.25	1.8663360233112738e-07	-1.0257005285353487	2.872434290203529e-7	779
genus	Sulfuritalea	no	8	0.38095238095238093	1.4337170570083194e-6	0.4986354677341162	3.440892780803329e-5	422	8	0.5	4.4006820261760866e-7	-0.5766377492178837	6.772987176148119e-7	678
genus	Avibacterium	no	10	0.47619047619047616	1.0814489975485954e-6	0.4963195907183209	2.5954563561074844e-5	423	14	0.875	5.629355327073611e-6	3.7683750783563745	8.66400962702163e-6	228
genus	Delftia	no	12	0.5714285714285714	1.4033891265290239e-6	0.4914054667786951	3.3681063432473255e-5	424	16	1	5.884857619451924e-6	4.799211684547234	9.057247252340011e-6	180
genus	Actinokineospora	no	9	0.42857142857142855	1.202226789892335e-6	0.4811552536190666	2.8853206858407993e-5	425	11	0.6875	1.2513616107116488e-6	0.988435482281816	1.9259414998994337e-6	451
genus	Salinispora	no	9	0.42857142857142855	1.6546466194072086e-6	0.4787658422104086	3.9711193918409664e-5	426	12	0.75	2.3084004603813895e-6	1.9709515454224065	3.5528053657544497e-6	359
genus	Teredinibacter	no	6	0.2857142857142857	8.280676148781213e-6	0.4696648610594553	1.9873460137223055e-4	427	2	0.125	2.4898286196920518e-6	-1.2243472228113483	3.832037218702261e-6	849
genus	Roseovarius	no	8	0.38095238095238093	4.179638365496734e-6	0.4641502564265013	1.0031049995468447e-4	428	10	0.625	1.4025748379318174e-6	0.7996803698950135	2.1586702548365654e-6	472
genus	Arenimonas	no	10	0.47619047619047616	2.978410636082662e-6	0.43175335143547133	7.148127035155455e-5	429	9	0.5625	1.0026932307854174e-6	-0.11777431445112754	1.5432217900145139e-6	590
genus	Aciculosporium	no	9	0.42857142857142855	1.6303822549455184e-6	0.4285652288412996	3.912885393648026e-5	430	2	0.125	1.340281807243657e-6	-1.6190759026573698	2.0627965026534463e-6	1046
genus	Gluconobacter	no	7	0.3333333333333333	4.945861178199635e-6	0.42225735568702566	1.1869969698507828e-4	431	10	0.625	6.624158995015253e-7	0.41958228042257617	1.019508877468015e-6	513
genus	Kineosphaera	no	7	0.3333333333333333	5.633612230440967e-6	0.41841279734903203	1.3520558717505153e-4	432	11	0.6875	1.1734519553801683e-6	1.215984475462862	1.8060325645754339e-6	428
genus	Cryptobacterium	no	7	0.3333333333333333	1.667641911231044e-6	0.4130716700923626	4.0023078370104575e-05	433	12	0.75	8.783178066205224e-7	0.9267778231776783	1.3517984724728003e-6	459
genus	Methylohalobius	no	7	0.3333333333333333	2.520407683306843e-6	0.4046035705982558	6.048928942973046e-5	434	1	0.0625	6.617695718350877e-7	-2.6972056279179117	1.0185141296152201e-6	1493
genus	Wenxinia	no	7	0.3333333333333333	3.152256089712656e-6	0.4000721005064839	7.565352709807839e-5	435	8	0.5	1.2575434235421063e-6	0.5038532374430164	1.935455783998351e-6	498
genus	Nocardiopsis	no	12	0.5714285714285714	1.2811168985783634e-6	0.39665853610433754	3.074655397405837e-5	436	15	0.9375	5.149715223185109e-6	4.046446438858232	7.925806718136164e-6	206
genus	Citromicrobium	no	8	0.38095238095238093	3.4789435728927506e-6	0.3945997746547143	8.349396253796082e-5	437	12	0.75	1.2850817296060653e-6	1.4893380108376473	1.9778393492536e-6	402
genus	Pusillimonas	no	8	0.38095238095238093	2.685780056354162e-6	0.3846254508223006	6.445819390625391e-5	438	5	0.3125	4.787503871441184e-7	-0.9708855190562626	7.368335665734634e-7	764
genus	Thiobacillus	no	11	0.5238095238095238	1.7527805768196459e-6	0.3716142040390658	4.2066389624295426e-5	439	14	0.875	1.1715571229234e-5	4.4904604585943195	1.8031162720884277e-5	195
genus	Toxoplasma	no	11	0.5238095238095238	4.926043641420846e-7	0.3642384386640145	1.1822407999424937e-5	440	15	0.9375	3.0617232997901748e-6	3.62826647544911	4.712226996416714e-6	236
genus	Gallaecimonas	no	7	0.3333333333333333	6.522587119122024e-6	0.3537484246890563	1.5654080992228526e-4	441	3	0.1875	4.296566727049275e-7	-1.677125256417625	6.612745745017166e-7	1082
genus	Verminephrobacter	no	8	0.38095238095238093	2.209019189806931e-6	0.32920352794422664	5.3016026737684144e-5	442	15	0.9375	2.9890456865179573e-6	3.422046857712658	4.600370575126146e-6	254
genus	Eutypa	no	9	0.42857142857142855	1.2750122010558044e-6	0.3229322755786466	3.0600042432386454e-5	443	5	0.3125	9.416542725510146e-7	-0.9871018120074702	1.4492781515266672e-6	772
genus	Actinoplanes	no	9	0.42857142857142855	2.1856672766401917e-6	0.3208660136550365	5.245558540764204e-5	444	16	1	3.1926783156812624e-6	3.8799485642229414	4.913776810288023e-6	221
genus	Rheinheimera	no	10	0.47619047619047616	3.4945812420116127e-6	0.30516648035646105	8.386926352581377e-5	445	13	0.8125	1.3284867293396919e-6	1.748370611586447	2.0446429730618887e-6	377
genus	Synechococcus	no	7	0.3333333333333333	2.498180612734234e-6	0.30333143263988205	5.995584410104555e-5	446	7	0.4375	5.403226876743421e-7	-0.6617069288021763	8.315980597626052e-7	692
genus	Idiomarina	no	7	0.3333333333333333	3.6296977579867315e-6	0.29784307286545636	8.711203337439335e-5	447	5	0.3125	5.265275704607818e-7	-1.7550114663204446	8.103663162680424e-7	1126
genus	Botryotinia	no	9	0.42857142857142855	5.971183731678619e-7	0.2969277517029896	1.4330723691086017e-5	448	8	0.5	7.503118756095716e-7	-0.7418289804524031	1.1547875264305517e-6	711
genus	Chitinimonas	no	9	0.42857142857142855	9.278359063413106e-7	0.2918923013484837	2.226787953936858e-5	449	6	0.375	6.121775822190976e-7	-0.28721786096981244	9.421882538280447e-7	620
genus	Moniliophthora	no	8	0.38095238095238093	1.7320543380108751e-6	0.28723669022114956	4.156896396320217e-5	450	3	0.1875	1.11813098687216e-6	-1.4848873412397567	1.7208893508535342e-6	959
genus	Leifsonia	no	10	0.47619047619047616	1.0411234691884314e-6	0.2862108343476476	2.498675879974973e-5	451	14	0.875	3.6383371678035994e-6	3.683508518237065	5.599679966300482e-6	231
genus	Elioraea	no	7	0.3333333333333333	4.464378414840828e-6	0.28465764472674804	1.0714420522033922e-4	452	10	0.625	7.654174995407175e-7	0.2535217720828535	1.1780362402809974e-6	535
genus	Mannheimia	no	9	0.42857142857142855	2.1588822954474465e-6	0.27523657666530194	5.1812751119177995e-5	453	16	1	2.1668389147251496e-6	3.341570770981783	3.334931289040357e-6	261
genus	Granulibacter	no	6	0.2857142857142857	2.1499202507119057e-6	0.27242373222102545	5.159766380553394e-5	454	10	0.625	2.140145201230099e-6	1.3908035434778805	3.2938476165299733e-6	413
genus	Chryseobacterium	no	9	0.42857142857142855	7.151300743345187e-7	0.25903806311969757	1.7162981343387302e-5	455	16	1	1.872009579002361e-5	6.488550581283937	2.881166327580991e-5	119
genus	Marssonina	no	9	0.42857142857142855	1.0733025192196595e-6	0.2583029142062803	2.5759049681024494e-5	456	5	0.3125	6.626738881517503e-7	-1.5734517738396492	1.0199059417887662e-6	1014
genus	Meyerozyma	no	7	0.3333333333333333	1.210946299336201e-6	0.25347033064482827	2.906247337268209e-5	457	8	0.5	1.958405851097875e-6	0.44382580211066724	3.0141368170390505e-6	507
genus	Fodinicurvata	no	5	0.23809523809523808	4.569917670228304e-6	0.24706511741061715	1.0967712662333832e-4	458	3	0.1875	4.89976881687722e-7	-1.557892547487817	7.541120027623637e-7	997
genus	Thermus	no	9	0.42857142857142855	5.745866655213554e-7	0.24415350548104997	1.3789967132453644e-5	459	16	1	6.383058626154196e-6	4.760493940857366	9.82401681430053e-6	182
genus	Capronia	no	11	0.5238095238095238	1.2433646581743875e-6	0.24104773550891773	2.9840507618327257e-5	460	6	0.375	4.1137815919620323e-7	-0.5828348199356237	6.331425402267443e-7	679
genus	Mucor	no	7	0.3333333333333333	7.851634419296616e-7	0.23572963510496733	1.8843768412185317e-5	461	6	0.375	8.86455275482205e-7	-0.7898386979645665	1.3643226612050575e-6	722
genus	Ramlibacter	no	9	0.42857142857142855	1.8039235338631428e-6	0.23544430672587532	4.32938105496425e-5	462	10	0.625	2.110380238071209e-6	1.0866879244837229	3.248037055218217e-6	440
genus	Rhizopus	no	9	0.42857142857142855	1.5153875457323696e-6	0.226168491558707	3.636900349857195e-5	463	4	0.25	6.427671952731833e-7	-1.6852250377807194	9.892680145801943e-7	1086
genus	Ornithinimicrobium	no	8	0.38095238095238093	7.242535571352197e-7	0.22039223484766687	1.7381943138891233e-5	464	15	0.9375	1.5568860520593716e-6	2.772392813395065	2.3961670492436675e-6	297
genus	Glaciecola	no	6	0.2857142857142857	4.214517065654053e-6	0.2177228341025751	1.0114758190881531e-4	465	4	0.25	3.627861724676675e-7	-1.6411444879716226	5.583557455848442e-7	1058
genus	Arhodomonas	no	7	0.3333333333333333	1.494166603215425e-6	0.21574881716359848	3.585970504563478e-5	466	3	0.1875	2.69644669495518e-7	-2.028211299283383	4.150038284399248e-7	1270
genus	Rubellimicrobium	no	7	0.3333333333333333	4.4348331164023e-6	0.21196063398701884	1.064351238600606e-4	467	10	0.625	1.3367520160543163e-6	1.1062393285222363	2.0573638832736136e-6	438
genus	Uncinocarpus	no	10	0.47619047619047616	1.2005053002263598e-6	0.20984293340690993	2.8811891444498903e-5	468	0	0	0	-1.9071469295881132	0	1206
genus	Macrococcus	no	7	0.3333333333333333	5.844534464594669e-7	0.1982754020367715	1.4026767937283006e-5	469	14	0.875	2.948847620676007e-6	2.874621109422022	4.538502668553022e-6	291
genus	Paracoccidioides	no	9	0.42857142857142855	7.380506610485708e-7	0.19460505163545033	1.7713070923270852e-5	470	4	0.25	4.055387953444082e-7	-1.2466022051768415	6.241553113722577e-7	862
genus	Melitea	no	7	0.3333333333333333	2.788465267854223e-6	0.16897723615236054	6.692261881644574e-5	471	0	0	0	-2.8115727524708425	0	1519
genus	Plasmodium	no	9	0.42857142857142855	8.752801295495477e-7	0.1677855664840364	2.100655121751938e-5	472	16	1	6.204992953559228e-6	4.767920832766642	9.549960086315147e-6	181
genus	Angomonas	no	9	0.42857142857142855	1.3784871624154193e-6	0.1631632887101414	3.3083421184112755e-5	473	2	0.125	4.504846813645776e-7	-1.3177966230807538	6.93330477363458e-7	887
genus	Paludibacterium	no	7	0.3333333333333333	2.559123643217299e-6	0.16165101582664892	6.141846486435728e-5	474	0	0	0	-1.8322107324863963	0	1165
genus	Listeria	no	6	0.2857142857142857	2.233094111417886e-6	0.14896897326292363	5.359382012839959e-5	475	15	0.9375	1.5804658976530895e-5	5.733920859096626	2.4324582402163036e-5	139
genus	Solimonas	no	8	0.38095238095238093	1.2151538972389975e-6	0.1481016866611448	2.9163454896041142e-5	476	5	0.3125	5.282991770373362e-7	-1.7931084059506035	8.130929546738191e-7	1148
genus	Amorphus	no	8	0.38095238095238093	4.474601650359533e-6	0.14773457491823222	1.0738956086510058e-4	477	4	0.25	8.230825143339507e-7	-0.6563536424435483	1.2667871210271655e-6	691
genus	Rhodoferax	no	4	0.19047619047619047	2.936835347272593e-5	0.1465869476409183	7.048347158486562e-4	478	9	0.5625	6.008899288170352e-7	-0.20183440919850595	9.248156894650147e-7	606
genus	Mobiluncus	no	11	0.5238095238095238	4.7648201051640933e-7	0.13861680450530747	1.1435474678593122e-5	479	16	1	8.862661460439721e-6	5.443305589761097	1.3640315764931506e-5	152
genus	Janibacter	no	9	0.42857142857142855	1.6154691174821584e-6	0.1257702341496027	3.87709415660724e-5	480	16	1	8.403557703382163e-6	5.3749713799555385	1.293371986898257e-5	155
genus	Nesterenkonia	no	8	0.38095238095238093	1.570895952909569e-6	0.12548619968583902	3.770119436982005e-5	481	15	0.9375	3.0236996387163876e-6	3.376870814940202	4.653705665561381e-6	257
genus	Anaerobiospirillum	no	5	0.23809523809523808	8.615339195128536e-6	0.12521484455652243	2.0676644876184747e-4	482	2	0.125	3.177805009080106e-7	-1.7282875058232292	4.890885650627463e-7	1110
genus	Microbispora	no	7	0.3333333333333333	1.3435994554551751e-6	0.12116259200193828	3.224612306848052e-5	483	12	0.75	7.568099848242318e-7	1.0697455438742163	1.1647886149250881e-6	441
genus	Prochlorothrix	no	8	0.38095238095238093	1.1869634039272145e-6	0.11897406834523302	2.848688859274134e-5	484	1	0.0625	6.617695718350877e-7	-2.120523158082909	1.0185141296152201e-6	1313
genus	Chromobacterium	no	9	0.42857142857142855	3.817810811394152e-6	0.11754876789664513	9.16267097136364e-5	485	9	0.5625	5.192412788628047e-7	-0.8440274705352507	7.991521546309979e-7	734
genus	Carnobacterium	no	9	0.42857142857142855	6.712335106831919e-7	0.10211722195713953	1.6109472436371156e-5	486	15	0.9375	4.286166842913978e-6	3.8568519360173386	6.5967395256487095e-6	222
genus	Alishewanella	no	11	0.5238095238095238	1.304384300614447e-6	0.09895068745811868	3.130496705356143e-5	487	15	0.9375	1.5424023452734533e-6	2.761594736643899	2.3738755135815566e-6	299
genus	Sediminibacterium	no	8	0.38095238095238093	1.1386028802408492e-6	0.09751945385795595	2.7326245521537948e-5	488	16	1	5.280952758312337e-6	4.726134027005993	8.127791350781476e-6	185
genus	Kytococcus	no	7	0.3333333333333333	2.747023785707858e-6	0.08585780631125992	6.592803138340812e-5	489	16	1	9.308355092432285e-6	5.431900047329582	1.4326272449831902e-5	153
genus	Crithidia	no	8	0.38095238095238093	2.050360722628495e-6	0.08304045613470812	4.920825468350515e-5	490	1	0.0625	7.854348953015278e-7	-2.2298896682736706	1.2088445477163924e-6	1358
genus	Rhizophagus	no	13	0.6190476190476191	5.228182242592414e-7	0.07826723009846648	1.254753470869532e-5	491	16	1	3.4522481897473117e-6	4.012442110418518	5.313274755812476e-6	211
genus	Azotobacter	no	5	0.23809523809523808	1.871822026054664e-5	0.07569813410284933	4.4923361028010575e-4	492	12	0.75	3.7807543487290294e-7	0.8294626638253482	5.818870931322163e-7	468
genus	Nevskia	no	8	0.38095238095238093	1.6004486023671255e-6	0.07436758549661225	3.841045215311172e-5	493	9	0.5625	1.8226380330432427e-6	0.23793953459787076	2.8051797314900476e-6	542
genus	Alloiococcus	no	7	0.3333333333333333	8.445028130787096e-7	0.06937072247844016	2.026790166641488e-5	494	16	1	9.154421390633829e-6	5.565517972514732	1.4089356675854953e-5	147
genus	Tremella	no	9	0.42857142857142855	1.5099011513952698e-6	0.06620688190942989	3.623733111192574e-5	495	0	0	0	-2.8964953971832443	0	1526
genus	Cyanothece	no	4	0.19047619047619047	4.0722245279042906e-5	0.06090552492360052	9.773258894690553e-4	496	4	0.25	8.936773255359938e-7	-1.4059515004488445	1.3754379501781884e-6	935
genus	Carnimonas	no	5	0.23809523809523808	8.615995240803164e-6	0.05828189465788239	2.067821937292012e-4	497	1	0.0625	3.0467517969742086e-7	-2.7121281099022885	4.689184705249788e-7	1498
genus	Neotyphodium	no	10	0.47619047619047616	8.86454235410313e-7	0.05608399797659548	2.1274727563753758e-5	498	1	0.0625	1.8631192379544225e-7	-2.3095760041071487	2.86748341080784e-7	1386
genus	Passalora	no	8	0.38095238095238093	9.743593173666808e-7	0.054639524887302296	2.3384432267489007e-5	499	4	0.25	6.475773995559098e-7	-1.2474145954700737	9.966712879200472e-7	863
genus	Neptuniibacter	no	4	0.19047619047619047	2.307824404745171e-6	0.05143596928007786	5.538733249236443e-5	500	1	0.0625	1.5708697906030559e-6	-1.506020707489922	2.417689095432785e-6	971
genus	Ruegeria	no	8	0.38095238095238093	2.9892707897351235e-6	0.03824343597985208	7.174191190644507e-5	501	13	0.8125	9.944536646235738e-7	2.0519929036141167	1.5305404657063174e-6	354
genus	Hydrogenophaga	no	9	0.42857142857142855	1.6320041509221953e-6	0.023032170737094987	3.916777912140487e-5	502	16	1	1.8317172426619862e-6	3.1681873428349254	2.8191533314801256e-6	269
genus	Cellulomonas	no	8	0.38095238095238093	1.5927291461243877e-6	0.018507487344527042	3.82251867192695e-5	503	16	1	5.033520051664277e-6	4.650269444042477	7.746973436849362e-6	189
genus	Glarea	no	9	0.42857142857142855	1.2014521731127455e-6	0.01655151702271949	2.8834616207820767e-5	504	3	0.1875	4.005360718950684e-7	-1.2181597920240925	6.164557362685239e-7	845
genus	Micromonospora	no	6	0.2857142857142857	8.66301960185528e-7	0.010009106454138975	2.0791076915958457e-5	505	15	0.9375	2.3557342720671176e-6	3.035943707199127	3.6256557325018562e-6	278
genus	Sediminimonas	no	5	0.23809523809523808	3.508259574857118e-6	0.0069044402066368625	8.419754082788991e-5	506	6	0.375	3.5598822326789213e-7	-1.141549409450381	5.478931803551103e-7	823
genus	Patulibacter	no	7	0.3333333333333333	2.039250436854369e-6	0.002617523838515692	4.8941610006816826e-5	507	11	0.6875	9.796753804058228e-7	1.2352989099664837	1.5077955527821553e-6	425
genus	Methyloferula	no	7	0.3333333333333333	3.6145463700662957e-6	2.001168891057161e-4	8.674840303980443e-5	508	2	0.125	5.618599305798029e-7	-1.3482995596618923	8.647455285278108e-7	900
genus	Saccharibacillus	no	8	0.38095238095238093	1.2851075640262916e-6	-0.0026847589732617396	3.084232916110281e-5	509	8	0.5	7.974384061641426e-7	-0.3980709105901577	1.2273188716183828e-6	641
genus	Oceanibulbus	no	5	0.23809523809523808	9.25512062776154e-6	-0.005662126417404183	2.2212107750172263e-4	510	3	0.1875	1.8687819096121467e-7	-1.5707573428549397	2.876198696823137e-7	1013
genus	Leisingera	no	9	0.42857142857142855	2.299376794645753e-6	-0.01284899111482625	5.51845915089602e-5	511	4	0.25	2.018436624427764e-6	-0.9435363491513585	3.106528781629796e-6	761
genus	Psychromonas	no	6	0.2857142857142857	4.518360446734364e-6	-0.01930477010972661	1.0843976338453622e-4	512	10	0.625	3.708670591194235e-7	-0.31926553251669376	5.707928499560974e-7	626
genus	Amphritea	no	5	0.23809523809523808	8.101020428514782e-6	-0.032249729140766986	1.9442289936748e-4	513	0	0	0	-1.5743751325934212	0	1015
genus	Parabacteroides	no	6	0.2857142857142857	1.720178926634078e-6	-0.03302068455260546	4.128395642230873e-5	514	16	1	2.7511487669734915e-5	7.060347109606138	4.234228968953363e-5	105
genus	Marinobacterium	no	6	0.2857142857142857	1.2640010629302019e-5	-0.040805568123168406	3.03357772797916e-4	515	2	0.125	4.3073838195017266e-7	-1.3209517191240125	6.629394079986126e-7	889
genus	Conexibacter	no	7	0.3333333333333333	9.85949308759799e-7	-0.041531123789783145	2.3662589784826278e-5	516	9	0.5625	1.0336377625674815e-6	0.8764518723524174	1.5908477979117365e-6	464
genus	Nannochloropsis	no	9	0.42857142857142855	6.303946401730619e-7	-0.041963375865323616	1.5129347564259427e-5	517	3	0.1875	1.2548992334203379e-06	-1.7963971553230962	1.931386172588231e-6	1149
genus	Cystobacter	no	6	0.2857142857142857	4.484590630711775e-6	-0.04471560212418846	1.0762929443187097e-4	518	10	0.625	5.26394602157911e-7	0.24551787805227201	8.101616678510878e-7	538
genus	Pseudovibrio	no	5	0.23809523809523808	1.6085030122431038e-6	-0.04772233317011559	3.860375640837193e-5	519	2	0.125	4.490264616001384e-7	-1.3633580281195206	6.910861652986905e-7	910
genus	Ophiocordyceps	no	9	0.42857142857142855	1.2260775947647478e-6	-0.048645007315818556	2.9425621491411537e-5	520	4	0.25	1.4494344664853043e-6	-1.2120869735763975	2.230790817373008e-6	844
genus	Naegleria	no	6	0.2857142857142857	2.350466543936413e-6	-0.062082485747040464	5.641073545868838e-5	521	11	0.6875	9.338005826152401e-7	0.9434493286558302	1.4371907203275845e-6	458
genus	Sulfitobacter	no	8	0.38095238095238093	1.1516013089180969e-6	-0.06869982042671348	2.763820525709872e-5	522	6	0.375	6.33449745556193e-7	-0.15162668406526764	9.749277448055987e-7	600
genus	Ideonella	no	6	0.2857142857142857	5.063380019745534e-6	-0.0731886886233479	1.2152012610327149e-4	523	14	0.875	1.8450538749737316e-6	2.6349998817083806	2.839679431544425e-6	308
genus	Actinomadura	no	7	0.3333333333333333	1.1965633036816992e-6	-0.07900102176575828	2.871728430157506e-5	524	11	0.6875	1.115673151583632e-6	1.377426725994158	1.7171065538254222e-6	414
genus	Desulfomicrobium	no	5	0.23809523809523808	5.461887174206115e-6	-0.09419087344838815	1.3108421954959737e-4	525	4	0.25	2.929484092936128e-7	-1.3447790971003768	4.508700714154342e-7	897
genus	Serpula	no	9	0.42857142857142855	6.447483955243842e-7	-0.09872650152622135	1.5473834873832498e-5	526	0	0	0	-2.3887987131706128	0	1416
genus	Nitrococcus	no	6	0.2857142857142857	4.174663053749461e-6	-0.1022429813264722	1.0019109344982529e-4	527	2	0.125	3.177805009080106e-7	-1.8740288523932653	4.890885650627463e-7	1187
genus	Adlercreutzia	no	7	0.3333333333333333	8.819940870174748e-7	-0.10418036245642587	2.116768487823077e-5	528	14	0.875	1.2731403033803768e-5	4.83147439793707	1.9594605783698092e-5	178
genus	Salipiger	no	10	0.47619047619047616	1.9473210471728678e-6	-0.10601785260933137	4.6735322707991045e-5	529	6	0.375	1.0032691499607801e-6	-0.6634270788412165	1.5441081737991244e-6	694
genus	Microbulbifer	no	6	0.2857142857142857	2.4226357849742832e-6	-0.10702357413499365	5.8142783070658874e-5	530	2	0.125	1.483418884679431e-7	-2.126310461620842	2.2830954436215177e-7	1316
genus	Pannonibacter	no	8	0.38095238095238093	3.282978932622986e-6	-0.11483322027302739	7.879084965595343e-5	531	12	0.75	1.7391264889412505e-6	1.1145586201462383	2.6766490596762945e-6	437
genus	Centipeda	no	12	0.5714285714285714	8.296556345370942e-7	-0.13006907093534464	1.991157229717556e-5	532	15	0.9375	8.790740669252527e-6	4.849046425363448	1.3529624150878996e-5	175
genus	Segetibacter	no	5	0.23809523809523808	1.6698468457408147e-6	-0.13210160676622684	4.007599636532356e-5	533	16	1	7.809104907338912e-6	5.2410102467754305	1.2018811420592613e-5	159
genus	Catenovulum	no	2	0.09523809523809523	1.628779422483002e-5	-0.13458048382423043	3.9090386272151717e-4	534	1	0.0625	1.076995000858455e-6	-1.685272512575255	1.6575779131964194e-6	1087
genus	Fulvimarina	no	7	0.3333333333333333	2.2889361853657235e-6	-0.13799961129004099	5.493401893661593e-5	535	4	0.25	7.474066686459826e-7	-1.401143760598013	1.150316190080549e-6	932
genus	Caenispirillum	no	6	0.2857142857142857	2.4856520006074816e-6	-0.14116975136726137	5.965515987043186e-5	536	4	0.25	4.359542801149639e-7	-1.4985837997946385	6.709670753401958e-7	965
genus	Uliginosibacterium	no	5	0.23809523809523808	1.7208564023162888e-6	-0.15330766425806333	4.1300215705635903e-5	537	1	0.0625	9.504944472114396e-7	-2.0580705697917825	1.46288385838161e-6	1289
genus	Anaeroglobus	no	7	0.3333333333333333	6.583973158911812e-7	-0.15679983328224523	1.5801406282195807e-5	538	16	1	3.5414899436733666e-6	4.169298447812089	5.4506246600597845e-6	202
genus	Sphaerulina	no	9	0.42857142857142855	1.0783064499648263e-6	-0.15697729707010602	2.587914303621281e-5	539	3	0.1875	8.020487160309008e-7	-1.5208117797315146	1.2344144921199067e-6	980
genus	Geodermatophilus	no	7	0.3333333333333333	1.1119105766241457e-6	-0.15776699626028792	2.6685635476698447e-5	540	13	0.8125	2.264962569740154e-6	2.460620382001704	3.4859511203165768e-6	324
genus	Ilumatobacter	no	7	0.3333333333333333	4.328220388518533e-7	-0.17928534421168627	1.0387643932796415e-5	541	8	0.5	4.2551990417572645e-7	-0.43572645664624476	6.549077704399112e-7	650
genus	Modestobacter	no	7	0.3333333333333333	1.5966288679729993e-6	-0.18221450569537298	3.8318779277790275e-5	542	15	0.9375	3.1222854029372745e-6	3.6831714528542823	4.805436718349814e-6	232
genus	Pelagibacterium	no	9	0.42857142857142855	7.734881831989648e-7	-0.18789322682834628	1.8563564495491365e-5	543	9	0.5625	7.338884478457734e-7	0.41697886025366443	1.1295106114044377e-6	515
genus	Hydrocarboniphaga	no	8	0.38095238095238093	1.6647997140149056e-6	-0.19644389375146978	3.9954866195081445e-5	544	12	0.75	4.837884986598098e-7	0.11150131142837173	7.445876066256216e-7	556
genus	Brochothrix	no	4	0.19047619047619047	2.0733948169547948e-6	-0.19974393101860524	4.976106842379148e-5	545	14	0.875	3.311411400086758e-6	3.363553689103353	5.096516134165443e-6	259
genus	Stappia	no	5	0.23809523809523808	4.0153915379225966e-6	-0.2260466289124026	9.636860834847741e-5	546	4	0.25	1.3470045564589127e-6	-0.6009586179352154	2.0731433293390707e-6	682
genus	Tetragenococcus	no	7	0.3333333333333333	9.180511256038437e-7	-0.22976704851455693	2.20330467232511e-5	547	16	1	1.3021309077066267e-4	9.30338574944623	2.0040793420438328e-4	59
genus	Leptothrix	no	6	0.2857142857142857	3.063139820887069e-6	-0.23592915870946501	7.351475414734052e-5	548	11	0.6875	1.2645083557570864e-6	0.9660542689329221	1.9461753488962926e-6	454
genus	Kluyveromyces	no	7	0.3333333333333333	6.668864722786413e-7	-0.24259539490405527	1.6005144368353992e-5	549	2	0.125	1.4002450691759375e-6	-2.4955110949767016	2.1550845620250633e-6	1446
genus	Curtobacterium	no	8	0.38095238095238093	1.6014330740496983e-6	-0.24988495745023317	3.843407928015824e-5	550	16	1	9.839404914462745e-6	5.491203445253417	1.514359885812808e-5	148
genus	Collimonas	no	6	0.2857142857142857	1.9499086336468235e-5	-0.25794718490758556	4.679742427520346e-4	551	9	0.5625	4.863609447688725e-7	-0.374270468687094	7.485467984973309e-7	638
genus	Bulleidia	no	7	0.3333333333333333	1.2017738369005485e-6	-0.2688572233288383	2.8842336075558177e-5	552	14	0.875	2.7547612119517227e-6	3.0627483263190585	4.239788798853948e-6	274
genus	Williamsia	no	6	0.2857142857142857	9.024575943283836e-7	-0.27873611033151335	2.1658805034971805e-5	553	15	0.9375	2.4513671890355972e-6	3.173017619575691	3.7728421268817243e-6	268
genus	Sagittula	no	7	0.3333333333333333	2.291455409450993e-6	-0.2899492996492266	5.499447981992521e-5	554	8	0.5	5.196646815343545e-7	-0.8986217464754288	7.998038038180322e-7	751
genus	Chitinilyticum	no	6	0.2857142857142857	2.860628118313088e-6	-0.29454247831444424	6.865451305577512e-5	555	2	0.125	8.305334418008407e-7	-2.4107362786446793	1.2782546698942458e-6	1426
genus	Umbelopsis	no	6	0.2857142857142857	7.415437614999477e-7	-0.3116718922094292	1.7796904648112237e-5	556	3	0.1875	2.696264520985567e-7	-1.4702957607245413	4.14975790468704e-7	954
genus	Shuttleworthia	no	8	0.38095238095238093	6.795246095453525e-7	-0.31888093946293616	1.6308457180817628e-5	557	16	1	3.6833204850024175e-6	4.029932195623039	5.668912741746641e-6	209
genus	Olivibacter	no	3	0.14285714285714285	4.896195549441381e-7	-0.3201104291776201	1.175077316484523e-5	558	4	0.25	6.18527845842648e-7	-1.2986071480040895	9.519617966179198e-7	878
genus	Thiorhodococcus	no	5	0.23809523809523808	6.0942737696734796e-6	-0.344376864182135	1.4626137364973042e-4	559	4	0.25	4.647246205998861e-7	-1.3757374222052643	7.152468360679017e-7	915
genus	Pseudochrobactrum	no	7	0.3333333333333333	7.222066837254644e-7	-0.34628264384577967	1.733281857903183e-5	560	11	0.6875	6.733727420499223e-7	0.804393889120816	1.0363722985536443e-6	470
genus	Sporosarcina	no	7	0.3333333333333333	6.260531144734493e-7	-0.34769793073503846	1.5025151800078164e-5	561	8	0.5	2.3450162507350335e-6	0.6001556141960143	3.609159875586021e-6	490
genus	Wallemia	no	8	0.38095238095238093	1.0998914006511e-6	-0.34885225160535105	2.6397177613728224e-5	562	6	0.375	3.816482214977505e-7	-1.2339789097958376	5.873858857850981e-7	856
genus	Thioalkalimicrobium	no	4	0.19047619047619047	1.0773979975127285e-5	-0.3560623521445631	2.585734035576867e-4	563	1	0.0625	6.093503593948417e-7	-2.2563763000792223	9.378369410499576e-7	1367
genus	Nosocomiicoccus	no	5	0.23809523809523808	8.910872938800207e-7	-0.35847567051882906	2.138592005716471e-5	564	13	0.8125	3.971792954393215e-6	3.0252862820720394	6.112893998341406e-6	279
genus	Nitrosomonas	no	5	0.23809523809523808	4.973131339843777e-7	-0.3603634545039582	1.1935417550909381e-5	565	6	0.375	9.717064711621772e-7	-0.5110983128426022	1.4955307902307926e-6	660
genus	Lamprocystis	no	5	0.23809523809523808	8.50694757152793e-7	-0.3623756956223504	2.0416507108189488e-5	566	4	0.25	6.890652062178596e-7	-1.7056045544621279	1.0605242045398984e-6	1092
genus	Orpinomyces	no	7	0.3333333333333333	7.021155632723936e-7	-0.36259131114075127	1.6850635633747805e-5	567	16	1	4.7495477722980795e-6	4.518239056460454	7.309918317872708e-6	193
genus	Phellinus	no	4	0.19047619047619047	8.689404351334034e-7	-0.36300815745432974	2.0854399796551222e-5	568	6	0.375	4.1261827172693747e-7	-0.8852550192861111	6.3505116852974e-7	747
genus	Kurthia	no	3	0.14285714285714285	6.808328307025066e-7	-0.37343162919636896	1.633985423167464e-5	569	13	0.8125	1.8043668928981309e-6	2.2916982243244064	2.7770590453872216e-6	339
genus	Propionicicella	no	3	0.14285714285714285	2.122932330687665e-6	-0.3769964001203144	5.0949959024968105e-5	570	13	0.8125	8.481644219912403e-7	1.4109907029764863	1.305390100725694e-6	408
genus	Thermicanus	no	4	0.19047619047619047	5.717136805327155e-7	-0.3869128069282834	1.3721016056936723e-5	571	4	0.25	2.91826558285315e-7	-1.2232964103526782	4.491434566662763e-7	848
genus	Barnesiella	no	3	0.14285714285714285	1.1216621931462468e-6	-0.39505745611999066	2.6919672358160095e-5	572	16	1	1.4958745650510354e-5	6.1008877049253725	2.302265691079815e-5	128
genus	Intrasporangium	no	7	0.3333333333333333	1.2910958312783814e-6	-0.40143503058623725	3.098604639914859e-5	573	13	0.8125	2.2044752688949745e-6	2.261035239442376	3.3928565248635624e-6	342
genus	Eggerthella	no	8	0.38095238095238093	9.641528882584903e-7	-0.41107906802585054	2.3139479973279468e-5	574	14	0.875	9.405439760683193e-6	4.696806246455627	1.4475693200786584e-5	188
genus	Cellvibrio	no	5	0.23809523809523808	1.909002461032824e-6	-0.41277376684639067	4.581568416581597e-5	575	11	0.6875	2.0075309740289666e-6	1.5072557759217207	3.089744149188904e-6	400
genus	Sandarakinorhabdus	no	4	0.19047619047619047	4.511504171241552e-6	-0.41305756702157104	1.0827521411917667e-4	576	11	0.6875	1.0035645149322494e-6	0.3264835861817596	1.5445627631450816e-6	525
genus	Thiomicrospira	no	4	0.19047619047619047	4.489913969475297e-6	-0.41807079045961326	1.0775705351677294e-4	577	1	0.0625	1.1996667805550334e-7	-1.9269218490669844	1.8463791912297138e-7	1215
genus	Aeromicrobium	no	4	0.19047619047619047	8.856863004177694e-7	-0.41998677341827323	2.125629727474343e-5	578	13	0.8125	1.9025533399067103e-6	2.433677309225096	2.9281755183577788e-6	327
genus	Wohlfahrtiimonas	no	4	0.19047619047619047	6.885512458276816e-6	-0.4254419075006416	1.6525094678899815e-4	579	1	0.0625	1.3948693914045355e-6	-1.5697675271380087	2.146810981613609e-6	1010
genus	Tsukamurella	no	5	0.23809523809523808	4.5488090159151084e-7	-0.42780243978993543	1.0917052306523942e-5	580	15	0.9375	1.3581779818363193e-6	2.3667370907010157	2.090340088010722e-6	332
genus	Halorhodospira	no	4	0.19047619047619047	8.141682937214471e-6	-0.428641985815198	1.953987915907759e-4	581	2	0.125	3.887664945688577e-7	-2.7272696426049325	5.983414540220567e-7	1504
genus	Kushneria	no	7	0.3333333333333333	4.007401557829794e-6	-0.43866179853861886	9.61768503953604e-5	582	5	0.3125	4.5308689928963965e-7	-0.5614635522748557	6.973354903435261e-7	670
genus	Parvibaculum	no	5	0.23809523809523808	2.097432573259383e-6	-0.44193357303482733	5.033796985445283e-5	583	8	0.5	7.643403722888017e-7	-0.7072119284983611	1.1763784588232797e-6	702
genus	Twortlikevirus	no	2	0.09523809523809523	4.337565515523107e-6	-0.4424345396353887	1.041007205408335e-4	584	6	0.375	9.94085067239747e-7	-0.23230625251246914	1.5299731660607236e-6	608
genus	Methylomonas	no	6	0.2857142857142857	6.3016025180783005e-6	-0.4521910240193969	1.5123722289524163e-4	585	0	0	0	-1.990010514624218	0	1245
genus	Rhodovibrio	no	8	0.38095238095238093	1.7169213545625885e-6	-0.45528037357441326	4.1205775332330466e-5	586	4	0.25	3.0157711079035647e-7	-1.646869276546534	4.6415030485121314e-7	1061
genus	Rubritepida	no	5	0.23809523809523808	7.536136787342676e-6	-0.4576082782398306	1.8086580291388232e-4	587	9	0.5625	9.975419246015122e-7	0.02113951061207284	1.5352935346858008e-6	571
genus	Chthoniobacter	no	6	0.2857142857142857	1.383946857194201e-6	-0.4608035628623322	3.321445278660272e-5	588	1	0.0625	2.3622015624073575e-7	-2.7141154159620813	3.635609388384813e-7	1499
genus	Atopococcus	no	4	0.19047619047619047	3.08775576336011e-6	-0.4687767699658508	7.410553193249779e-5	589	14	0.875	2.3777220628940317e-6	2.3380960185289044	3.6594966290757724e-6	333
genus	Arcanobacterium	no	5	0.23809523809523808	1.3344095725950458e-6	-0.4698318105187409	3.2025567684590266e-5	590	14	0.875	5.191040906187714e-6	4.045435026488843	7.989410114009194e-6	207
genus	Advenella	no	6	0.2857142857142857	1.0559226190752012e-6	-0.4837797555043471	2.5341935490704846e-5	591	6	0.375	6.527038439898201e-7	-0.35244374623051566	1.0045612791085908e-6	633
genus	Myxococcus	no	4	0.19047619047619047	2.8533691396852493e-6	-0.4864334464236995	6.848029899425971e-5	592	10	0.625	6.504878166539742e-7	0.08409357323697156	1.0011506430666317e-6	562
genus	Desulfobulbus	no	6	0.2857142857142857	1.7453946896532949e-6	-0.49561448356500354	4.188912978277861e-5	593	9	0.5625	1.365947234164983e-6	0.9704810949500732	2.1022975632559902e-6	453
genus	Oligotropha	no	6	0.2857142857142857	1.2708796393871933e-6	-0.4957378917105936	3.0500861763911878e-5	594	10	0.625	9.196406714908818e-7	0.5739924677155998	1.4153975310241503e-6	493
genus	Holdemania	no	4	0.19047619047619047	5.118583739556521e-7	-0.4969336506951549	1.2284500453756645e-5	595	14	0.875	7.444901281065498e-6	4.032695337338157	1.1458274104880232e-5	208
genus	Bilophila	no	5	0.23809523809523808	3.191771979112624e-7	-0.4973896400794248	7.660190068335956e-6	596	14	0.875	1.0309209830032441e-5	4.944281931008759	1.5866664657819553e-5	171
genus	Gallionella	no	6	0.2857142857142857	8.938927756736427e-7	-0.4997815146987781	2.1453251069257797e-5	597	1	0.0625	3.4871734785113383e-7	-2.668877204999228	5.367027454034022e-7	1484
genus	Methanocaldococcus	no	1	0.047619047619047616	1.5176542650030752e-7	-0.5025397751016877	3.642340431591979e-6	598	0	0	0	-1.2449504468319845	0	860
genus	Erythrobacter	no	5	0.23809523809523808	1.6091408467706061e-6	-0.5031763713652352	3.861906431177101e-5	599	13	0.8125	1.2380143574027808e-6	1.506921397162674	1.905399053305919e-6	401
genus	Riemerella	no	3	0.14285714285714285	1.3269354489329915e-6	-0.5067667198877539	3.184619018450487e-5	600	15	0.9375	3.398021096664484e-6	3.4926728474334143	5.229815100271554e-6	248
genus	Mastigocoleus	no	5	0.23809523809523808	1.180383695549507e-6	-0.5098449520753557	2.832897688383075e-5	601	6	0.375	5.071418146057866e-7	-1.5703612749761522	7.805301510952745e-7	1011
genus	Haliea	no	3	0.14285714285714285	1.1155102343453046e-6	-0.5111298568676803	2.677202655508838e-5	602	2	0.125	2.373657983609892e-7	-1.074636653690026	3.6532416993374734e-7	796
genus	Methylosarcina	no	5	0.23809523809523808	9.302674358907401e-6	-0.5121618456635687	2.2326235771039568e-4	603	3	0.1875	3.9490347336853045e-7	-1.8360196531007842	6.077867351087692e-7	1166
genus	Thiorhodospira	no	2	0.09523809523809523	7.888075289225691e-6	-0.5156144529867724	1.8931225784371984e-4	604	1	0.0625	2.303023017102941e-7	-1.6881533873323362	3.544529068092234e-7	1089
genus	Actinomycetospora	no	7	0.3333333333333333	1.121815924425451e-6	-0.5227200735482588	2.692336187867052e-5	605	11	0.6875	3.1072870496087594e-6	1.8584421773186108	4.782353102184607e-6	367
genus	Marmoricola	no	5	0.23809523809523808	6.161125732223398e-7	-0.5229357542267175	1.4786580762222249e-5	606	12	0.75	3.224509685754072e-6	2.570948708862071	4.962767730336319e-6	318
genus	Arthrospira	no	4	0.19047619047619047	1.1387612930088266e-6	-0.5256703363825695	2.7330047396859553e-5	607	8	0.5	1.037750357450581e-6	0.009827888753803185	1.5971773968780425e-6	574
genus	Methylocaldum	no	4	0.19047619047619047	4.5163294751892565e-6	-0.5296093054176204	1.0839102046630548e-4	608	4	0.25	8.298252161636947e-7	-0.6276288556229502	1.2771646563168781e-6	686
genus	Roseibacterium	no	4	0.19047619047619047	1.643892397975709e-6	-0.5352488838423474	3.945309471601877e-5	609	9	0.5625	4.5725089993356676e-7	-0.2737832031251905	7.037442067186325e-7	617
genus	Citricoccus	no	4	0.19047619047619047	3.2885016940375315e-06	-0.5363101879304538	7.892339484531641e-5	610	15	0.9375	1.1380636266164616e-6	1.973635809138239	1.7515672122786287e-6	358
genus	Pseudoclavibacter	no	5	0.23809523809523808	8.18502053530267e-7	-0.5446691475145173	1.9643888543404928e-5	611	16	1	2.19758255826335e-6	3.4140971980874837	3.3822481145218916e-6	255
genus	Odoribacter	no	5	0.23809523809523808	3.6875377810910976e-7	-0.5485585863251023	8.850018256999965e-6	612	14	0.875	1.243004652381312e-5	4.858693388746662	1.913079500039799e-5	174
genus	Rhodomicrobium	no	5	0.23809523809523808	5.691688840533995e-7	-0.5499211027025356	1.3659941441192362e-5	613	8	0.5	3.673514374444597e-7	-0.4688662944539296	5.653820385457105e-7	655
genus	Methylocella	no	7	0.3333333333333333	8.176823508984735e-7	-0.550115785371959	1.9624215841218983e-5	614	5	0.3125	7.921510067166213e-7	-0.3635270277065222	1.2191811583184394e-06	635
genus	Pseudoflavonifractor	no	6	0.2857142857142857	6.82349121524965e-7	-0.5502250981074428	1.637624491363725e-5	615	14	0.875	4.831384451469683e-6	3.6642607329649315	7.43587124409434e-6	233
genus	Mucilaginibacter	no	3	0.14285714285714285	1.4841332839305168e-6	-0.5508859357379269	3.561890735318789e-5	616	7	0.4375	4.135972959259084e-7	-1.133858800852796	6.365579618643474e-7	818
genus	Melampsora	no	7	0.3333333333333333	4.905513833867294e-7	-0.5530915438422455	1.1773136864470524e-5	617	6	0.375	7.579148026859489e-7	-0.7779578734191244	1.1664890143551945e-6	719
genus	C2likevirus	no	5	0.23809523809523808	5.760477091637679e-7	-0.5532013763653678	1.3825031892944852e-5	618	10	0.625	5.273277143648468e-6	2.1500764153706893	8.115977991084453e-6	350
genus	Candidatus Accumulibacter	no	4	0.19047619047619047	1.1020551158028285e-6	-0.5554460759825439	2.6449106352449048e-5	619	7	0.4375	2.930398130569007e-7	-1.5757650082177888	4.510107488179183e-7	1017
genus	Spizellomyces	no	4	0.19047619047619047	8.904480125267707e-7	-0.5559905716200836	2.137057743023182e-5	620	2	0.125	6.243566285657059e-7	-1.10686017005235	9.609327403036943e-7	809
genus	Kallipyga	no	4	0.19047619047619047	7.857726200194113e-7	-0.5582422760100144	1.8858388566706024e-5	621	9	0.5625	2.834019090226015e-6	1.2637300372108822	4.361772752697336e-6	421
genus	Pseudoramibacter	no	3	0.14285714285714285	3.1491306751071565e-6	-0.5588983051810403	7.557851776133018e-5	622	14	0.875	2.6034312496278065e-6	3.11782647001807	4.0068803796384195e-6	271
genus	Volvariella	no	8	0.38095238095238093	1.3019903970187643e-6	-0.5608286408900635	3.124751383739121e-5	623	0	0	0	-1.938541180440181	0	1224
genus	Acidobacterium	no	5	0.23809523809523808	3.048144453251413e-6	-0.5634696396074121	7.31548682689463e-5	624	1	0.0625	2.3622015624073575e-7	-1.5592249650339498	3.635609388384813e-7	1001
genus	Thalassospira	no	5	0.23809523809523808	2.973918754933886e-6	-0.5689834270304964	7.137346608612089e-5	625	4	0.25	4.445545813158058e-7	-1.5290920595411654	6.842035985422433e-7	987
genus	Thermobacillus	no	3	0.14285714285714285	3.0825712242027036e-6	-0.5690686092972318	7.398110401088445e-5	626	7	0.4375	7.277897635754041e-7	-0.30429822882821456	1.1201242685355618e-6	625
genus	Legionella	no	5	0.23809523809523808	9.33717286910813e-7	-0.5763206199871892	2.2409031518023185e-5	627	11	0.6875	6.881997307315509e-7	0.6172621577613449	1.0591921713834076e-6	489
genus	Methylovorus	no	4	0.19047619047619047	3.021651435831756e-6	-0.5810404772653606	7.251904105369915e-5	628	4	0.25	8.294067034645074e-7	-1.6677616531671215	1.276520533172377e-6	1075
genus	Maritimibacter	no	5	0.23809523809523808	2.5555204201649464e-6	-0.5824005677770118	6.133198821871888e-5	629	6	0.375	9.494765118008042e-7	-0.7475414179628918	1.4613171777077122e-6	712
genus	Nitrosospira	no	5	0.23809523809523808	7.208564855810242e-7	-0.5871534299769972	1.730041408872359e-5	630	5	0.3125	7.365228812397472e-7	-0.8670967034510306	1.133565206462128e-6	740
genus	Catenibacterium	no	7	0.3333333333333333	6.204477003501052e-7	-0.5871540327629597	1.4890622961935761e-5	631	16	1	2.202080063855391e-6	3.3533962919559492	3.389170120592395e-6	260
genus	Pediococcus	no	7	0.3333333333333333	5.66194195883751e-7	-0.5888902935928644	1.358854950930419e-5	632	16	1	4.2576333773884406e-5	7.672820698290512	6.552824333652106e-5	92
genus	Kribbella	no	7	0.3333333333333333	1.5819046699339967e-6	-0.6053191526494429	3.796540141646217e-5	633	12	0.75	9.796315479760633e-7	1.3606593958301745	1.5077280913107528e-6	417
genus	Oceanobacter	no	5	0.23809523809523808	2.0072385637446273e-6	-0.6122553260811517	4.817333133882674e-5	634	2	0.125	1.8969767862417178e-7	-2.2448909960476584	2.919592774538654e-7	1364
genus	Lysobacter	no	3	0.14285714285714285	1.3057439415819755e-6	-0.6224180751603344	3.133759816976937e-5	635	14	0.875	1.9323072988644095e-6	2.5582244936375886	2.973969143359866e-6	320
genus	Anaerotruncus	no	7	0.3333333333333333	4.891445977509377e-7	-0.6251276525035666	1.173937428548277e-5	636	14	0.875	3.6364805682859093e-6	3.3660133276160242	5.5968225172392315e-6	258
genus	Spongiibacter	no	4	0.19047619047619047	1.2249698025657077e-6	-0.6294843340021244	2.939903469618807e-5	637	1	0.0625	8.974958340487112e-8	-1.8437164431462316	1.3813149276636809e-7	1168
genus	Desulfobacterium	no	0	0	0	-0.6443091612218375	0	638	2	0.125	4.3635668887290353e-7	-1.8650076507014839	6.715864132839242e-7	1181
genus	Filifactor	no	4	0.19047619047619047	1.5305440021309428e-6	-0.6482951502618154	3.6732755475640806e-5	639	15	0.9375	4.362646711056073e-6	3.886050860008585	6.7144479088217644e-6	220
genus	Isoptericola	no	4	0.19047619047619047	1.2319432439512492e-6	-0.649101162891559	2.956639591996352e-5	640	8	0.5	1.4530919422153885e-6	0.25816079989020635	2.23641995305461e-6	534
genus	Togninia	no	6	0.2857142857142857	1.2286323330623798e-6	-0.6539737338706234	2.9486934708843063e-5	641	1	0.0625	1.5708697906030559e-6	-2.9443755256544635	2.417689095432785e-6	1529
genus	Serinicoccus	no	6	0.2857142857142857	1.7650185703179322e-6	-0.6550087131058081	4.2360099064899006e-5	642	15	0.9375	2.6177910609854846e-6	3.4364697421685593	4.028981230733533e-6	252
genus	Fomitiporia	no	7	0.3333333333333333	1.1600732862877938e-6	-0.6578847604598428	2.7841531050204286e-5	643	1	0.0625	3.726238475908845e-7	-1.4308234802284896	5.73496682161568e-7	943
genus	Sinobacter	no	6	0.2857142857142857	1.063612047589411e-6	-0.6609115221433431	2.5526480264959386e-5	644	4	0.25	7.487950244759188e-7	-1.26102184002373	1.1524529761914645e-6	868
genus	Trueperella	no	6	0.2857142857142857	5.852545416439675e-7	-0.6633540108079027	1.4045994064388142e-5	645	12	0.75	1.3776220285675364e-6	1.561948923509933	2.1202659673129793e-6	398
genus	Spiribacter	no	6	0.2857142857142857	5.936327891398057e-7	-0.6646695121256844	1.4247070358928217e-5	646	0	0	0	-2.036245834384291	0	1276
genus	Moritella	no	3	0.14285714285714285	4.54278963203448e-6	-0.6678577024835023	1.0902605903421954e-4	647	2	0.125	3.0641754206812717e-7	-2.3354345724270615	4.7160009985488775e-7	1402
genus	Fonticula	no	7	0.3333333333333333	8.777631919308646e-7	-0.671179690559943	2.10661442270354e-5	648	6	0.375	3.996360376733854e-7	-0.8882121164587633	6.150705145675935e-7	749
genus	Corallococcus	no	5	0.23809523809523808	1.696065045029026e-6	-0.6726838840171857	4.0705227999386106e-5	649	8	0.5	3.6333206876735684e-6	0.8576899928959583	5.5919592186100095e-6	466
genus	Simiduia	no	4	0.19047619047619047	3.819857431785287e-6	-0.681851275577474	9.167582820109861e-5	650	1	0.0625	1.5708697906030559e-6	-1.8448241835812058	2.417689095432785e-6	1170
genus	Amphibacillus	no	3	0.14285714285714285	1.5704007244007092e-7	-0.6885068987738989	3.7689308982862744e-6	651	12	0.75	7.602970867422691e-7	0.46327745939089204	1.1701555322420639e-6	504
genus	Sphingopyxis	no	7	0.3333333333333333	1.6307836791119419e-6	-0.689518318032991	3.9138488037640835e-5	652	15	0.9375	4.674708517604285e-6	4.026491624921468	7.194734964633709e-6	210
genus	Bavariicoccus	no	3	0.14285714285714285	9.869670148325724e-7	-0.6905382645006114	2.3687014530710885e-5	653	13	0.8125	2.780305410969261e-6	2.8771316452152575	4.279103280414229e-6	290
genus	Dehalobacter	no	2	0.09523809523809523	5.888532552311281e-7	-0.6956883990401288	1.4132362483747528e-5	654	12	0.75	1.1671348329923801e-6	1.5975985013473375	1.7963100286893713e-6	393
genus	Butyrivibrio	no	7	0.3333333333333333	4.198905493865825e-7	-0.7099416437470373	1.0077290725177248e-5	655	16	1	7.935163347088908e-6	5.33433194521369	1.2212825028209217e-5	156
genus	Chitiniphilus	no	4	0.19047619047619047	7.881900114294319e-7	-0.7123565245170019	1.891640548580771e-5	656	6	0.375	2.974228189882792e-7	-1.390588767636165	4.5775653112839416e-7	926
genus	Eggerthia	no	6	0.2857142857142857	8.200158723433082e-7	-0.7138960618397823	1.968021989762699e-5	657	16	1	4.551388395776418e-6	4.446590541762207	7.004935838331703e-6	196
genus	Rudaea	no	4	0.19047619047619047	1.0455464748444563e-6	-0.7171606173586709	2.5092910066883465e-5	658	3	0.1875	6.46340092753638e-7	-1.668017254320696	9.947669778483583e-7	1076
genus	Ascocoryne	no	5	0.23809523809523808	9.652323226336033e-7	-0.7216197602242639	2.316538618629773e-5	659	1	0.0625	2.3622015624073575e-7	-1.9483057566042674	3.635609388384813e-7	1229
genus	Parascardovia	no	6	0.2857142857142857	4.862036614067931e-7	-0.7293219590586381	1.166879239077835e-5	660	9	0.5625	1.6936468877457366e-6	1.3626495746992249	2.6066524650936118e-6	416
genus	Simonsiella	no	4	0.19047619047619047	2.5515808229606014e-6	-0.7312720025126266	6.12374386594914e-5	661	15	0.9375	2.337626581673143e-6	2.8861294948278404	3.597786608102832e-6	289
genus	Beutenbergia	no	2	0.09523809523809523	1.7167875021878857e-6	-0.7372305118427581	4.120256290162416e-5	662	9	0.5625	1.3567462492563264e-6	0.00784319339789119	2.088136541754418e-6	575
genus	Chroococcidiopsis	no	4	0.19047619047619047	5.025104600421499e-7	-0.7390344883419835	1.2060152355620334e-5	663	12	0.75	2.8128887063747525e-6	2.216021131467127	4.329251471223144e-6	346
genus	Enhydrobacter	no	8	0.38095238095238093	5.541161246849529e-7	-0.7442173495276548	1.3298678172482036e-5	664	16	1	2.7103296856326038e-5	7.06169853641353	4.171405271894703e-5	103
genus	Eremothecium	no	4	0.19047619047619047	6.289212996121548e-7	-0.7458163260308118	1.5093987680139275e-5	665	0	0	0	-1.9419410986977435	0	1226
genus	Dinoroseobacter	no	5	0.23809523809523808	1.6027139984733763e-6	-0.7477745043671512	3.846482121477249e-5	666	8	0.5	1.0151214314659341e-6	-0.5414524489425302	1.5623497441205003e-6	666
genus	Dactylellina	no	4	0.19047619047619047	6.80552118993675e-7	-0.752432901584486	1.6333117205790183e-5	667	1	0.0625	3.726238475908845e-7	-2.766751237627132	5.73496682161568e-7	1510
genus	Thermomonas	no	5	0.23809523809523808	4.596282246188211e-7	-0.754450739432924	1.103098712687754e-5	668	12	0.75	2.2716147359737416e-6	2.0298728642333717	3.4961893143796106e-6	356
genus	Rubrobacter	no	0	0	0	-0.762834533319259	0	669	15	0.9375	1.019734820081236e-5	5.042845571975003	1.5694501030521768e-5	166
genus	Kineococcus	no	1	0.047619047619047616	7.425482427881426e-6	-0.7687223433664621	1.7821012001764108e-4	670	11	0.6875	8.597195865008782e-7	1.3340931673775542	1.323174385201722e-6	419
genus	Desulfosporosinus	no	2	0.09523809523809523	1.6449097977194719e-6	-0.7717264526542309	3.947751211006728e-5	671	4	0.25	5.192208570738764e-7	-1.2460894882691733	7.991207239314604e-7	861
genus	Pedobacter	no	6	0.2857142857142857	4.718522661912098e-7	-0.7729694609060168	1.1324361723999517e-5	672	14	0.875	1.4428097891226171e-6	2.2497055211679977	2.2205949307907213e-6	345
genus	Blastococcus	no	6	0.2857142857142857	6.962895175745782e-7	-0.7857910566788244	1.671081168114677e-5	673	16	1	2.514109961438555e-6	3.659693320709783	3.869408066059673e-6	235
genus	Leeia	no	3	0.14285714285714285	1.2209779827127558e-6	-0.7922766874324746	2.930323180364977e-5	674	1	0.0625	2.303023017102941e-7	-1.5351338683308013	3.544529068092234e-7	991
genus	Thiocapsa	no	2	0.09523809523809523	2.7226340523438663e-5	-0.7944326095961369	6.534268257244401e-4	675	6	0.375	3.381400441541811e-7	-1.3804589130230103	5.204234637212545e-7	921
genus	Allofustis	no	2	0.09523809523809523	6.27587543506155e-7	-0.7987068771927208	1.5061977795524638e-5	676	4	0.25	5.434749830959686e-7	-1.987977037704238	8.364496842015241e-7	1244
genus	Bibersteinia	no	2	0.09523809523809523	8.290970926625212e-6	-0.8000321393612508	1.9898167401874914e-4	677	5	0.3125	6.627975371251935e-7	-1.0856091038600448	1.0200962470429274e-6	799
genus	Heterococcus	no	3	0.14285714285714285	7.724123012198829e-7	-0.8017138858009285	1.8537743539280214e-5	678	6	0.375	7.667351866759878e-7	-0.6630045312921036	1.180064261850444e-6	693
genus	Agrococcus	no	4	0.19047619047619047	1.8635394602483372e-6	-0.8037073738264671	4.472458107522835e-5	679	14	0.875	2.7884046913990673e-6	2.9335884535962484	4.291568694220728e-6	287
genus	Tetrahymena	no	7	0.3333333333333333	6.537972945891301e-7	-0.8087291671896818	1.5691006674320618e-5	680	16	1	1.40003825757388e-5	5.999111193044474	2.1547662631067863e-5	131
genus	Renibacterium	no	2	0.09523809523809523	1.2994179616248088e-6	-0.8141849598590506	3.1185775893123365e-5	681	12	0.75	5.580636989342416e-7	0.7561699824154962	8.589028368495356e-7	474
genus	Leucoagaricus	no	4	0.19047619047619047	1.183916502865986e-6	-0.8182673145701583	2.8413763565636765e-5	682	5	0.3125	4.2852267075486457e-7	-1.9364199275984226	6.595292585211895e-7	1221
genus	Mitsuokella	no	3	0.14285714285714285	1.8292470552133495e-6	-0.8199251411271555	4.3901570088894046e-5	683	13	0.8125	1.367873862361552e-6	1.6253150124647902	2.1052627918253233e-6	390
genus	Leptolyngbya	no	4	0.19047619047619047	6.966200274981544e-7	-0.820398480943684	1.671874385440549e-5	684	5	0.3125	9.629940622609145e-7	-0.22426588691225352	1.4821217246789954e-6	607
genus	Shimazuella	no	0	0	0	-0.8221860144949108	0	685	4	0.25	3.525587991968821e-7	-1.062742211270707	5.426150336686731e-7	788
genus	Pseudaminobacter	no	5	0.23809523809523808	2.476741001385959e-6	-0.822991231177563	5.944129763909967e-5	686	4	0.25	1.049220883810695e-6	-1.0887096454354055	1.6148314167501004e-6	800
genus	Curvibacter	no	6	0.2857142857142857	2.576594671458428e-6	-0.8242509105787559	6.183776611110085e-5	687	16	1	2.3036360091069086e-6	3.561560679329879	3.5454725098036004e-6	242
genus	Hanseniaspora	no	7	0.3333333333333333	4.509662335574426e-7	-0.8248416933095296	1.082310104248741e-5	688	7	0.4375	1.228751908575173e-6	-0.14114684140845987	1.8911434341187206e-6	597
genus	P22likevirus	no	2	0.09523809523809523	3.4787141356476824e-6	-0.8249582583773741	8.348845608913716e-5	689	0	0	0	-2.966317090765187	0	1532
genus	Coxiella	no	2	0.09523809523809523	6.630177181434974e-6	-0.8398422999897305	1.5912295028874856e-4	690	1	0.0625	6.617695718350877e-7	-2.0629346090876197	1.0185141296152201e-6	1291
genus	Acaryochloris	no	3	0.14285714285714285	8.023317484269111e-7	-0.8412156358750092	1.925580439652572e-5	691	2	0.125	4.96579423733769e-7	-1.370385544071893	7.642738213945344e-7	912
genus	Caldanaerobacter	no	0	0	0	-0.8413112910983724	0	692	2	0.125	1.190347584404509e-7	-1.7160525161481708	1.8320362335599552e-7	1099
genus	Salinimicrobium	no	2	0.09523809523809523	8.624852820563549e-7	-0.842928212023597	2.0699477390395684e-5	693	2	0.125	4.296153958147959e-6	-1.3165676903021777	6.612110462018145e-6	886
genus	Ectothiorhodospira	no	3	0.14285714285714285	3.3721045806799485e-6	-0.8450657391733993	8.092984770640239e-5	694	2	0.125	6.081831024565253e-7	-2.165802747296964	9.360404430918089e-7	1332
genus	Scheffersomyces	no	3	0.14285714285714285	1.0807917197920599e-06	-0.8594200847547444	2.593878902399732e-5	695	0	0	0	-2.293388634409221	0	1381
genus	Methanobrevibacter	no	5	0.23809523809523808	4.518198901725096e-7	-0.8609241636385344	1.0843588633603876e-5	696	15	0.9375	1.3699018643736559e-5	5.459450431047339	2.108384042472264e-5	150
genus	Cyanobium	no	4	0.19047619047619047	7.26904258362526e-7	-0.8677465598354624	1.7445559447789286e-5	697	1	0.0625	2.3622015624073575e-7	-1.323784450562415	3.635609388384813e-7	891
genus	Conchiformibius	no	5	0.23809523809523808	5.153121115163261e-7	-0.8704974053285586	1.2367389476951433e-5	698	7	0.4375	2.8983445239127824e-7	-1.137843569424372	4.4607745289831847e-7	820
genus	Saccharopolyspora	no	4	0.19047619047619047	8.41438397870912e-7	-0.8731369858574575	2.019435630323215e-5	699	15	0.9375	3.321932196506273e-6	3.702193779621612	5.112708446813435e-6	230
genus	Monosiga	no	5	0.23809523809523808	6.399586726588195e-7	-0.8762133743631166	1.5358882465687476e-5	700	1	0.0625	1.8631192379544225e-7	-2.297883245630018	2.86748341080784e-7	1384
genus	Caldicoprobacter	no	1	0.047619047619047616	5.711909559908792e-7	-0.8780472184974809	1.3708470770587782e-5	701	2	0.125	1.190347584404509e-7	-1.8205536765409154	1.8320362335599552e-7	1158
genus	Hyphomonas	no	2	0.09523809523809523	4.1260749976537316e-6	-0.8808742842377452	9.902498964548105e-5	702	2	0.125	1.7212119861120218e-7	-1.0960721938111855	2.6490772657571444e-7	803
genus	Nakamurella	no	3	0.14285714285714285	5.948386482875063e-6	-0.8861113185085379	1.4276010741660685e-4	703	9	0.5625	1.9609565901342456e-6	0.2715168786501487	3.018062600060927e-6	532
genus	Agromyces	no	3	0.14285714285714285	4.300592455728138e-6	-0.8868487530723479	1.0321337436669935e-4	704	13	0.8125	2.395027165164493e-6	2.7142248987251842	3.6861305087931878e-6	302
genus	Stackebrandtia	no	3	0.14285714285714285	8.229358912950267e-7	-0.88874827710621	1.975029977902104e-5	705	7	0.4375	2.680895036620421e-7	-0.5637584801859924	4.12610308939024e-7	671
genus	Anaerostipes	no	3	0.14285714285714285	4.802167472976806e-7	-0.8902384696750167	1.1525107627898282e-5	706	16	1	4.718675571474768e-6	4.523595223629322	7.262403632868881e-6	192
genus	Alkalibacterium	no	2	0.09523809523809523	3.131653404051858e-7	-0.8994129265620662	7.5159066688272526e-6	707	12	0.75	1.4657573711917893e-6	1.6335429788664042	2.2559130197036715e-6	388
genus	Azonexus	no	4	0.19047619047619047	5.487881721959607e-7	-0.9042880719591616	1.317080835907484e-5	708	5	0.3125	4.881153514793764e-7	-1.102444688149131	7.512469649900044e-7	808
genus	Ceratocystis	no	6	0.2857142857142857	8.524837263682558e-7	-0.9043192136471211	2.045944201803432e-5	709	1	0.0625	2.3622015624073575e-7	-1.7195604791639452	3.635609388384813e-7	1106
genus	Candidatus Pelagibacter	no	4	0.19047619047619047	4.3049739396736246e-7	-0.9075591162839544	1.033185291209344e-5	710	2	0.125	2.0332012018332978e-7	-2.215625245657696	3.1292525987186265e-7	1348
genus	Pleurocapsa	no	2	0.09523809523809523	2.4102643822240314e-7	-0.9130841171438583	5.784587183420767e-6	711	2	0.125	1.2345325252720415e-6	-1.8668163441832464	1.9000402465957942e-6	1182
genus	Marichromatium	no	3	0.14285714285714285	5.4273645917910575e-6	-0.9158108035596969	1.3025568435134474e-4	712	3	0.1875	3.316797645923415e-7	-2.0428550008374264	5.104805979639909e-7	1280
genus	Planomicrobium	no	3	0.14285714285714285	2.671668647983559e-7	-0.9159451193467395	6.411952287662485e-6	713	5	0.3125	1.2853917465911557e-6	-1.2315377191576304	1.9783164891723477e-6	854
genus	Alphapapillomavirus	no	3	0.14285714285714285	1.667772223595219e-6	-0.9164048154096817	4.002620584125341e-5	714	15	0.9375	1.2856934918604474e-5	5.62671236867097	1.9787808982860307e-5	145
genus	Fimbriimonas	no	5	0.23809523809523808	4.0516226440439335e-07	-0.9176765106052323	9.723814778015276e-6	715	3	0.1875	2.454724134831785e-7	-1.6924355185757802	3.7780087239440347e-7	1090
genus	Nostoc	no	1	0.047619047619047616	2.7582098115039438e-6	-0.9184529996294	6.619649380574929e-5	716	7	0.4375	9.459202060576784e-7	-1.1300225735142948	1.4558437503959047e-6	817
genus	Brevibacillus	no	6	0.2857142857142857	5.746244662704675e-7	-0.9228826650350866	1.379087434300884e-5	717	11	0.6875	1.2136115677711623e-6	0.696370576358892	1.8678412883381078e-6	482
genus	Edhazardia	no	0	0	0	-0.9237507041168355	0	718	1	0.0625	1.8631192379544225e-7	-2.2599577367889925	2.86748341080784e-7	1371
genus	Thalassobacter	no	1	0.047619047619047616	2.4837716569364925e-7	-0.9250066367629949	5.961003199159894e-6	719	2	0.125	7.851610090862931e-7	-1.7164556748875566	1.2084230158237278e-6	1100
genus	Oscillibacter	no	5	0.23809523809523808	3.692553607116279e-7	-0.925313174929628	8.862056140957225e-6	720	14	0.875	7.853470232282348e-6	3.941817291915912	1.2087093058556955e-5	217
genus	Gammapapillomavirus	no	5	0.23809523809523808	4.87940665166581e-7	-0.9276550353685332	1.171048013989221e-5	721	9	0.5625	2.1068149749875674e-6	1.0344659160443406	3.242549841872316e-6	447
genus	Solirubrobacter	no	5	0.23809523809523808	6.39816219876877e-7	-0.9359072240986165	1.535546362689641e-5	722	15	0.9375	2.736130254093345e-6	3.62175457117839	4.211114325691933e-6	238
genus	Beggiatoa	no	3	0.14285714285714285	1.1097797713825342e-6	-0.9370756226020626	2.6634496569357427e-5	723	15	0.9375	2.3751653550255727e-6	2.9460951461285307	3.6555616595634947e-6	285
genus	Aestuariibacter	no	2	0.09523809523809523	5.7189708102531e-7	-0.944431441697643	1.3725417632741932e-5	724	1	0.0625	1.5708697906030559e-6	-1.7462233215282905	2.417689095432785e-6	1122
genus	Coprobacillus	no	7	0.3333333333333333	1.762434781511312e-6	-0.9467421307823063	4.229808864095684e-5	725	13	0.8125	4.2458578837215205e-6	3.0057901060062555	6.534700945703496e-6	280
genus	Brachyspira	no	1	0.047619047619047616	5.711909559908792e-7	-0.9549664230922431	1.3708470770587782e-5	726	10	0.625	4.5783178016088487e-7	0.4808058536775628	7.046382259427214e-7	502
genus	Prosthecochloris	no	0	0	0	-0.955304864989504	0	727	1	0.0625	1.046152043553401e-6	-1.4438581871612715	1.6101082362102057e-6	945
genus	Sanguibacter	no	4	0.19047619047619047	8.027077470859432e-7	-0.9560697343848857	1.9264828290502088e-5	728	10	0.625	2.67792948557367e-6	1.4426832742955153	4.121538878867784e-6	404
genus	Flavonifractor	no	2	0.09523809523809523	3.087357157120333e-7	-0.9576018149178914	7.409596546102331e-6	729	13	0.8125	1.927080975822674e-6	2.611663899013771	2.9659254313330642e-6	312
genus	Aromatoleum	no	4	0.19047619047619047	3.9070772215746455e-6	-0.961808098632484	9.376908602740657e-5	730	2	0.125	2.6405363028214416e-7	-1.7247536951353877	4.0639879025078135e-7	1109
genus	Candidatus Solibacter	no	5	0.23809523809523808	2.0843868217714745e-6	-0.9661767514155172	5.002487438072967e-5	731	4	0.25	4.0074050965668884e-7	-1.3964416814461242	6.16770381664292e-7	931
genus	Isosphaera	no	1	0.047619047619047616	4.411273627332955e-7	-0.9678187461930009	1.058697007491207e-5	732	3	0.1875	3.295243919588677e-7	-1.9277373320248978	5.071633141612747e-7	1216
genus	Acidithiobacillus	no	5	0.23809523809523808	1.5184075333404393e-6	-0.9687114634005055	3.6441482608086116e-5	733	12	0.75	9.600783353091543e-7	0.9768484670043084	1.477634197260301e-6	452
genus	Flexibacter	no	0	0	0	-0.9720042725528397	0	734	3	0.1875	1.7164174007972804e-7	-1.7896788512336994	2.641698031207015e-7	1146
genus	Kutzneria	no	5	0.23809523809523808	1.827367539355214e-6	-0.9733433009898605	4.3856462077407046e-5	735	11	0.6875	1.0219910031819128e-6	1.257619233517547	1.5729225418962084e-6	423
genus	Tepidiphilus	no	4	0.19047619047619047	1.4475072815291e-6	-0.9743504806892662	3.4739890488342224e-5	736	14	0.875	2.1934577607682554e-6	2.594145322422334	3.3758997347997696e-6	314
genus	Thiorhodovibrio	no	3	0.14285714285714285	9.564301026207644e-7	-0.9768178246925461	2.2954134634611376e-5	737	2	0.125	2.805493872910236e-7	-2.7519549893810074	4.3178702553281976e-7	1508
genus	Roseibium	no	2	0.09523809523809523	1.6997277041946714e-6	-0.9818634640928099	4.079313110007119e-5	738	7	0.4375	4.135184899514146e-7	-0.6724369915702091	6.364366734250838e-7	695
genus	Streptosporangium	no	3	0.14285714285714285	1.835268975852512e-6	-0.9825766372245393	4.404609500162056e-5	739	8	0.5	6.801817388405375e-7	-0.39929802098505046	1.0468518668730447e-6	644
genus	Psychrilyobacter	no	1	0.047619047619047616	5.711909559908792e-7	-0.9849034378798347	1.3708470770587782e-5	740	1	0.0625	8.974958340487112e-8	-1.8294886982587037	1.3813149276636809e-7	1163
genus	Candidatus Hodgkinia	no	0	0	0	-0.9850816969625901	0	741	0	0	0	-2.2114318234218615	0	1346
genus	Enterocytozoon	no	0	0	0	-0.9925752300214519	0	742	9	0.5625	9.127384185548052e-7	0.10147503496909449	1.4047744343440204e-6	560
genus	Gilliamella	no	4	0.19047619047619047	3.162020213598413e-7	-0.9925937508208563	7.5887864153811534e-6	743	3	0.1875	3.5034937253679253e-7	-1.3463703357639352	5.392145565729832e-7	898
genus	Dyadobacter	no	4	0.19047619047619047	1.1747580044574093e-6	-0.9954730286684644	2.8193961402420347e-5	744	7	0.4375	1.340751045807602e-6	0.5930643431616859	2.0635186967945477e-6	492
genus	Candidatus Symbiobacter	no	2	0.09523809523809523	7.69404563596522e-7	-0.9957034094746069	1.8465558426993358e-05	745	1	0.0625	1.323539143670173e-6	-2.422349470875334	2.037028259230437e-6	1427
genus	Desulforegula	no	0	0	0	-0.9994621180537236	0	746	0	0	0	-2.2798569939146054	0	1374
genus	Microcoleus	no	1	0.047619047619047616	8.97228085607761e-8	-1.0006494288174044	2.1533297852672628e-6	747	7	0.4375	1.0215805026541884e-6	-0.35989516988631776	1.5722907500981322e-6	634
genus	Frateuria	no	5	0.23809523809523808	8.715262653232121e-7	-1.0014599820780687	2.0916459213289015e-5	748	4	0.25	4.992213113395218e-7	-1.3879938589855823	7.683398890559002e-7	925
genus	Desulfotalea	no	0	0	0	-1.0029627886947279	0	749	1	0.0625	2.303023017102941e-7	-2.9257973666685593	3.544529068092234e-7	1528
genus	Zymomonas	no	1	0.047619047619047616	7.472428606548981e-7	-1.0032003353590595	1.793368190861488e-5	750	9	0.5625	6.940340707266426e-7	-0.33264763430986705	1.0681716681370918e-6	628
genus	Methylotenera	no	4	0.19047619047619047	4.34114177450278e-7	-1.004245128017365	1.041865500540229e-5	751	10	0.625	6.341903031218313e-7	0.7317842550972276	9.760675197008155e-7	478
genus	Dyella	no	5	0.23809523809523808	6.359772123835356e-7	-1.0086124645634944	1.5263328200978746e-5	752	9	0.5625	8.941047513511984e-7	0.059153292040410345	1.3760957912918877e-6	567
genus	Halostagnicola	no	0	0	0	-1.0112132554199817	0	753	1	0.0625	3.146212353602807e-6	-1.7174254095362833	4.842262130651369e-6	1102
genus	Lymphocryptovirus	no	0	0	0	-1.0129683518875954	0	754	1	0.0625	3.4871734785113383e-7	-1.6637629948758021	5.367027454034022e-7	1073
genus	Halothermothrix	no	0	0	0	-1.0152852973692477	0	755	0	0	0	-2.2197544743343407	0	1352
genus	Phaeomoniella	no	4	0.19047619047619047	5.643732104211788e-7	-1.0158956264717942	1.3544846215816235e-5	756	1	0.0625	3.726238475908845e-7	-3.0806084330538708	5.73496682161568e-7	1534
genus	Planococcus	no	4	0.19047619047619047	3.380930387847588e-7	-1.0165516948556292	8.11416653451718e-6	757	8	0.5	8.463095236780125e-7	0.11005416966693689	1.3025352699485955e-6	557
genus	Gramella	no	1	0.047619047619047616	2.0686573586279562e-6	-1.0321533556710256	4.964737035431193e-5	758	8	0.5	4.5475310612429034e-7	-0.7019062085565321	6.998999104622198e-7	700
genus	Cellulosimicrobium	no	2	0.09523809523809523	3.718964530056679e-6	-1.0339789516442333	8.925441837343934e-5	759	15	0.9375	1.5627775220866264e-6	2.1920346228500516	2.405234473498796e-6	347
genus	Silanimonas	no	2	0.09523809523809523	1.0307132863660034e-6	-1.037468637425767	2.473691645641261e-5	760	10	0.625	2.9128958960863436e-6	1.5923342355209094	4.483170206866899e-6	395
genus	Naumovozyma	no	1	0.047619047619047616	1.1423819119817584e-6	-1.0406563066338772	2.7416941541175564e-5	761	0	0	0	-2.9038929292335403	0	1527
genus	Cronartium	no	6	0.2857142857142857	9.061788941983454e-7	-1.043201187905207	2.174811550104434e-5	762	16	1	1.8917924039410068e-5	6.496431802004717	2.9116136125291967e-5	118
genus	Nafulsella	no	3	0.14285714285714285	1.614105658950169e-7	-1.0458621089944684	3.873821882906712e-6	763	1	0.0625	4.3848648496956003e-7	-3.3334053992553114	6.748643328347261e-7	1538
genus	Gallibacterium	no	3	0.14285714285714285	4.088667055436823e-6	-1.0469955018943644	9.812720637862464e-5	764	8	0.5	5.583808582238919e-7	-0.13420552655721496	8.59390969322825e-7	594
genus	Halogranum	no	0	0	0	-1.0493007773487268	0	765	1	0.0625	7.865530884007016e-7	-2.2112642509149896	1.2105655326628423e-6	1345
genus	Megamonas	no	2	0.09523809523809523	1.3724809644913212e-6	-1.0494726555238978	3.293927361346008e-5	766	15	0.9375	4.4802003535729295e-6	3.957711011950943	6.895371981167889e-6	213
genus	Mycoplasma	no	3	0.14285714285714285	8.093087755725098e-7	-1.0505188349212793	1.9423251677838353e-5	767	16	1	7.104282213707757e-6	5.1176809728764106	1.093403523430449e-5	163
genus	Halobacterium	no	0	0	0	-1.053382357126345	0	768	2	0.125	1.4408065605257488e-6	-1.8034955223381859	2.2175118083299803e-6	1152
genus	Candidatus Cardinium	no	1	0.047619047619047616	4.411273627332955e-7	-1.056407819096872	1.058697007491207e-5	769	0	0	0	-2.293652130363466	0	1382
genus	Polyomavirus	no	4	0.19047619047619047	1.0374797434511286e-6	-1.0628817303215385	2.489931009762663e-5	770	15	0.9375	7.904980937322626e-6	4.70882256966419	1.2166371984550003e-5	187
genus	Methylocapsa	no	3	0.14285714285714285	7.892882548317994e-7	-1.0672926711260067	1.8942763111786275e-5	771	5	0.3125	4.030705320823672e-7	-1.1283945666663502	6.203564648930706e-7	815
genus	Natronococcus	no	0	0	0	-1.0678023647112302	0	772	2	0.125	4.310448856368054e-7	-2.540600195538127	6.634111406815598e-7	1456
genus	Beijerinckia	no	4	0.19047619047619047	1.142923535537558e-6	-1.069494440780268	2.742994040014815e-5	773	3	0.1875	9.388105219775419e-7	-1.4666994612037014	1.4449014012748364e-6	952
genus	N4likevirus	no	2	0.09523809523809523	3.813835326011524e-6	-1.0785682540252224	9.153129884517804e-5	774	0	0	0	-2.0504292554959647	0	1283
genus	Terracoccus	no	3	0.14285714285714285	9.926654008690834e-7	-1.0840162530090343	2.3823774676511028e-5	775	14	0.875	8.919577828598616e-7	1.731397617922051	1.3727914421085285e-6	380
genus	Caldibacillus	no	0	0	0	-1.0889285573455587	0	776	7	0.4375	7.818479846890831e-7	-0.2339011210536328	1.2033240171632709e-6	609
genus	Fluviicola	no	0	0	0	-1.089668112640629	0	777	3	0.1875	1.7979402741330456e-7	-1.8705412865237947	2.7671679861779887e-7	1183
genus	Sorangium	no	3	0.14285714285714285	3.0628981359892973e-6	-1.0913562005351733	7.350895375725721e-5	778	6	0.375	5.840834474173509e-7	-0.5764783309731908	8.989492255125748e-7	677
genus	Phaeospirillum	no	4	0.19047619047619047	5.456560804736031e-7	-1.0961883674881143	1.309563877283331e-5	779	3	0.1875	4.1736702492438123e-7	-1.7391143893087	6.423598639359669e-7	1116
genus	Marinococcus	no	2	0.09523809523809523	1.0522975412871028e-6	-1.0975332303438585	2.5254934335700483e-5	780	5	0.3125	1.0541382332225125e-6	-0.5219104303702681	1.622399594661791e-6	663
genus	Cryocola	no	1	0.047619047619047616	2.3418829195626026e-5	-1.1043985011817308	5.620473015940985e-4	781	8	0.5	6.206300359098398e-7	-1.2587447107323915	9.551972283719583e-7	866
genus	Arsenicicoccus	no	3	0.14285714285714285	8.448736549410447e-7	-1.1094760195806876	2.0276801798283235e-5	782	6	0.375	8.131544246236985e-7	-1.050346206165015	1.2515070294660818e-6	785
genus	Candidatus Blochmannia	no	1	0.047619047619047616	6.36917117338603e-7	-1.1100937125308281	1.5285885735317363e-5	783	0	0	0	-2.324269747775259	0	1398
genus	Pichia	no	1	0.047619047619047616	8.090909458677698e-7	-1.1124785245977036	1.9418023807703025e-5	784	8	0.5	2.1415390429400496e-6	-0.44449437199841074	3.2959928458310046e-6	651
genus	Orbilia	no	5	0.23809523809523808	1.853698566496173e-6	-1.1138126376456257	4.448840155777787e-5	785	3	0.1875	4.4729006582214924e-7	-1.9065542753432998	6.884137190126184e-7	1205
genus	Granulicella	no	0	0	0	-1.11473259728668	0	786	4	0.25	3.700253087325399e-7	-0.9459673673212605	5.69497331547367e-7	762
genus	Helcococcus	no	4	0.19047619047619047	1.3673411511740372e-6	-1.1162123465406883	3.2815919103226215e-5	787	16	1	6.221764031402657e-6	4.887379847029366	9.575772061479012e-6	173
genus	Nitrolancea	no	0	0	0	-1.1174753184066617	0	788	4	0.25	3.210682342160397e-7	-1.522437824905469	4.941486387970956e-7	982
genus	Synergistes	no	0	0	0	-1.1212448669075439	0	789	3	0.1875	2.44675025539351e-7	-1.7872222091217471	3.765736311881917e-7	1145
genus	Elusimicrobium	no	1	0.047619047619047616	2.0686573586279562e-6	-1.1239209694604395	4.964737035431193e-5	790	0	0	0	-2.3251221165621563	0	1399
genus	Sedimenticola	no	2	0.09523809523809523	5.137810654941193e-6	-1.125429802378224	1.2330644673092558e-4	791	2	0.125	2.0395828312335875e-7	-1.001854792821646	3.139074415844698e-7	773
genus	Thiothrix	no	2	0.09523809523809523	9.098560090965215e-7	-1.1303882247466686	2.1836365536471276e-5	792	5	0.3125	3.5847750737372415e-7	-0.5751984029289451	5.51724379525217e-7	676
genus	Natranaerobius	no	1	0.047619047619047616	5.711909559908792e-7	-1.1317524124148972	1.3708470770587782e-5	793	5	0.3125	2.9526989628678647e-7	-1.0631678786598318	4.5444301795890956e-7	790
genus	Phytomonas	no	0	0	0	-1.1333426058249862	0	794	2	0.125	1.495032527400969e-7	-1.5077015615845035	2.3009697305510125e-7	973
genus	Polysphondylium	no	2	0.09523809523809523	9.421605010421514e-7	-1.1358196717481004	2.2611666999056807e-5	795	7	0.4375	3.800207000471514e-7	-0.5681860618028544	5.848810054396777e-7	675
genus	Iridovirus	no	0	0	0	-1.1370777017062215	0	796	0	0	0	-2.5079142150170726	0	1450
genus	Richelia	no	0	0	0	-1.1377247538322128	0	797	2	0.125	4.80385813673668e-7	-2.3545455222496052	7.393506134417183e-7	1408
genus	Thalassobium	no	0	0	0	-1.1395510420476391	0	798	0	0	0	-2.519761165317525	0	1452
genus	Moraxella	no	3	0.14285714285714285	9.891407237094113e-7	-1.141084793920177	2.373918311687174e-5	799	16	1	3.655032776015662e-6	4.23565377987358	5.625375787913059e-6	200
genus	Haloquadratum	no	2	0.09523809523809523	1.051253256573697e-6	-1.141355079536276	2.5229871707660335e-5	800	8	0.5	6.2154128239086845e-6	1.4250299553494157	9.565997066000161e-6	407
genus	Schlesneria	no	2	0.09523809523809523	3.7144716028192796e-7	-1.1425667307477787	8.914658900208415e-6	801	2	0.125	2.0978711053940236e-7	-1.2428950361880027	3.228784540561771e-7	859
genus	Mimivirus	no	0	0	0	-1.1427580489658502	0	802	1	0.0625	1.794991668097426e-7	-1.961537521947346	2.762629855327367e-7	1234
genus	Pseudorhodobacter	no	3	0.14285714285714285	3.0205964167499305e-7	-1.1428950388182044	7.249372080292499e-6	803	2	0.125	7.253580513456099e-7	-1.356640196677571	1.116381676898513e-6	903
genus	Glaciibacter	no	1	0.047619047619047616	9.710246251844955e-6	-1.1441960972830814	2.330440030999925e-4	804	7	0.4375	8.894718179356391e-7	-0.17015049888346165	1.3689653514135043e-6	602
genus	Microcystis	no	0	0	0	-1.1479938376679388	0	805	2	0.125	1.1041994587771033e-6	-1.0164758829059606	1.6994476605494615e-6	775
genus	Endozoicomonas	no	0	0	0	-1.1480523280042192	0	806	1	0.0625	1.5901133114745764e-7	-1.8735069316263442	2.447306350056383e-7	1185
genus	Roseiflexus	no	0	0	0	-1.1481180004703473	0	807	2	0.125	3.9103432599600645e-7	-1.0651328873005466	6.018318205339701e-7	793
genus	Clavibacter	no	6	0.2857142857142857	9.243240143671706e-7	-1.1490685683504387	2.2183594821671252e-5	808	15	0.9375	1.7936921873008797e-6	2.977282506074261	2.7606298547096658e-6	282
genus	Spirochaeta	no	3	0.14285714285714285	4.415401771306811e-7	-1.1505742784682391	1.0596877539378872e-5	809	3	0.1875	2.0236750179012193e-7	-1.6052554586479244	3.1145910709768323e-7	1033
genus	Saccharothrix	no	2	0.09523809523809523	6.27587543506155e-7	-1.151293569781402	1.5061977795524638e-5	810	11	0.6875	7.467406658904471e-7	0.5482265948267271	1.1492911607565282e-6	495
genus	Hymenobacter	no	5	0.23809523809523808	5.86637155872463e-7	-1.1534250252648657	1.4079176534347685e-5	811	14	0.875	1.8008529427691114e-6	1.8665974233248552	2.7716508066142528e-6	366
genus	Desulfobacter	no	0	0	0	-1.1590886019115414	0	812	0	0	0	-2.718829989699892	0	1501
genus	Saxeibacter	no	1	0.047619047619047616	6.895524528759858e-7	-1.161082963270317	1.654912345143732e-5	813	5	0.3125	5.410400957093765e-7	-1.497112470663709	8.327022057546246e-7	964
genus	Potexvirus	no	0	0	0	-1.161877882520406	0	814	0	0	0	-2.0695015506656187	0	1294
genus	Phyllobacterium	no	5	0.23809523809523808	1.9495955315461994e-6	-1.164790065339404	4.6789909886276955e-5	815	2	0.125	8.305334418008407e-7	-2.5146136152246217	1.2782546698942458e-6	1451
genus	Rikenella	no	3	0.14285714285714285	6.63151594780442e-7	-1.167053001608894	1.5915508041870193e-5	816	8	0.5	7.06624321523242e-7	-0.03211480534627787	1.0875490298011776e-6	582
genus	Rickettsiella	no	2	0.09523809523809523	2.2819215657745162e-6	-1.170551553822617	5.476566944399128e-5	817	8	0.5	8.235062821239839e-7	0.038320631990308295	1.2674393321595508e-6	568
genus	Lysinibacillus	no	4	0.19047619047619047	4.897729859279015e-7	-1.1718203653769577	1.1754455478324046e-5	818	15	0.9375	1.746590419170022e-6	2.591343996505854	2.6881366207912385e-6	316
genus	Piscirickettsia	no	1	0.047619047619047616	2.4837716569364925e-7	-1.1726683079865283	5.961003199159894e-6	819	6	0.375	3.8653299893773104e-7	-1.2108471734709185	5.949039329338202e-7	843
genus	Eremococcus	no	5	0.23809523809523808	9.039525562731221e-7	-1.1767849230508576	2.1694683828057797e-5	820	14	0.875	8.97175549822784e-6	4.40796390328456	1.3808219856737747e-5	197
genus	Tuberibacillus	no	0	0	0	-1.1773070677121964	0	821	4	0.25	3.1253779178651197e-7	-1.8164365221717995	4.810196336023564e-7	1156
genus	Brachymonas	no	2	0.09523809523809523	3.2824268228489214e-7	-1.1784409735946064	7.877759912980182e-6	822	6	0.375	6.551020525762691e-7	-1.1524382714958985	1.0082523060687597e-6	828
genus	Blastocystis	no	2	0.09523809523809523	7.496153256854757e-7	-1.1817780454887368	1.7990620603432792e-5	823	0	0	0	-3.2664779286721233	0	1537
genus	Thermodesulfobacterium	no	0	0	0	-1.1826172307763898	0	824	1	0.0625	1.794991668097426e-7	-1.9368546135463387	2.762629855327367e-7	1222
genus	Rickettsia	no	3	0.14285714285714285	4.7359623247588545e-7	-1.1831776929900908	1.1366216572343349e-5	825	4	0.25	2.0895307217024576e-6	-1.1157397285893158	3.2159480503425003e-6	810
genus	Borrelia	no	0	0	0	-1.1852278005256713	0	826	0	0	0	-1.9634443424400254	0	1236
genus	Salinibacillus	no	1	0.047619047619047616	8.69320079927772e-6	-1.1866550486934055	2.086351119705962e-4	827	5	0.3125	6.370379236892494e-7	-1.306546557406008	9.804502261701618e-7	882
genus	Singulisphaera	no	4	0.19047619047619047	5.917089984500264e-7	-1.1925685402591508	1.4200899760176668e-5	828	6	0.375	5.698358175665671e-7	-0.2889434662211984	8.77021030361035e-7	621
genus	Sporolactobacillus	no	0	0	0	-1.1927047220567122	0	829	2	0.125	6.088376620821222e-7	-1.119660252652005	9.370478605611516e-7	812
genus	Oceanospirillum	no	4	0.19047619047619047	9.538668391871392e-6	-1.194215843927642	2.289261681559022e-4	830	0	0	0	-1.9289449281639761	0	1217
genus	Victivallis	no	1	0.047619047619047616	5.711909559908792e-7	-1.1965414632316107	1.3708470770587782e-5	831	8	0.5	4.4484534457325847e-7	-0.2508870212043334	6.846511054973716e-7	613
genus	Zygosaccharomyces	no	5	0.23809523809523808	6.914563204528979e-7	-1.1981003366641885	1.659481589939265e-5	832	7	0.4375	8.161080025048106e-7	-0.39827858663779114	1.2560528123682629e-6	643
genus	Caminibacter	no	0	0	0	-1.2010235818161306	0	833	0	0	0	-2.228541811960899	0	1357
genus	Nonomuraea	no	2	0.09523809523809523	3.1158427316928365e-6	-1.2012129928826218	7.477961365663095e-5	834	8	0.5	6.209690975395524e-7	-0.011982767075945764	9.557190702265406e-7	578
genus	Enorma	no	1	0.047619047619047616	3.035308530006151e-7	-1.2033597977948625	7.284680863183959e-6	835	10	0.625	7.332915615159658e-7	0.295539052866834	1.1285919575609292e-6	531
genus	Gryllotalpicola	no	2	0.09523809523809523	3.803227108231593e-6	-1.2039992065154426	9.12767037017519e-5	836	11	0.6875	1.8965999585430521e-6	1.8248078973270019	2.9190128078072477e-6	372
genus	Blastopirellula	no	1	0.047619047619047616	5.263867131571414e-7	-1.2040813439100226	1.263317774144812e-5	837	1	0.0625	2.303023017102941e-7	-1.8996607301361543	3.544529068092234e-7	1200
genus	Thermodesulfovibrio	no	0	0	0	-1.2044304205438883	0	838	1	0.0625	2.3622015624073575e-7	-2.1871756748832873	3.635609388384813e-7	1339
genus	Ichthyophthirius	no	3	0.14285714285714285	2.0440184937703153e-7	-1.2060779027419821	4.905604243642587e-6	839	16	1	1.118784001521288e-6	2.5538933967372057	1.7218943904855895e-6	321
genus	Arcobacter	no	1	0.047619047619047616	5.711909559908792e-7	-1.2079849326853858	1.3708470770587782e-5	840	11	0.6875	5.634479438286245e-7	0.12012257821510133	8.671896027203668e-7	553
genus	Candidatus Liberibacter	no	0	0	0	-1.2097140219517644	0	841	0	0	0	-2.659667218309419	0	1481
genus	Halobiforma	no	0	0	0	-1.21012164528109	0	842	2	0.125	1.795072678453541e-6	-1.874790964971569	2.7627545364790245e-6	1188
genus	Aneurinibacillus	no	2	0.09523809523809523	5.964360120769214e-5	-1.2109051145475398	0.0014314347158908758	843	8	0.5	7.467070946358453e-7	0.07404290654266239	1.1492394920207386e-6	564
genus	Laribacter	no	6	0.2857142857142857	3.547629913439628e-6	-1.213762292538517	8.514242122213603e-5	844	3	0.1875	3.5459230449235076e-7	-2.1974606857120786	5.45744754290821e-7	1342
genus	Congregibacter	no	1	0.047619047619047616	1.9143999055052215e-6	-1.2141104687204929	4.5945221773177725e-5	845	3	0.1875	7.696047357399874e-7	-1.4525100251700636	1.1844807179579725e-6	949
genus	Halanaerobium	no	0	0	0	-1.2147690809036482	0	846	5	0.3125	4.005952836530059e-7	-1.3632728226396065	6.165468677056063e-7	909
genus	Rhodopirellula	no	0	0	0	-1.2201092639176725	0	847	1	0.0625	4.7244031248147156e-7	-2.580670243743491	7.271218776769628e-7	1468
genus	Lambdalikevirus	no	2	0.09523809523809523	4.056052795245716e-6	-1.2225186217379063	9.73444705389814e-5	848	0	0	0	-2.3140136371828275	0	1392
genus	Lentisphaera	no	0	0	0	-1.2276355675064137	0	849	1	0.0625	1.1811007812036786e-7	-2.4262932175407776	1.8178046941924064e-7	1429
genus	Spirosoma	no	2	0.09523809523809523	3.486340392042717e-7	-1.2381224910545128	8.367148474493753e-6	850	11	0.6875	8.543782997508344e-7	0.9489672874760353	1.3149537352099726e-6	456
genus	Epilithonimonas	no	2	0.09523809523809523	2.863123543594768e-7	-1.2385323340555596	6.871440277247198e-6	851	15	0.9375	1.4806295667092177e-6	2.637973081504019	2.278802469321152e-6	307
genus	Lachancea	no	3	0.14285714285714285	6.562977324237347e-7	-1.2412081393317806	1.5751016691303266e-5	852	0	0	0	-2.1300588974370953	0	1319
genus	Nitrosococcus	no	3	0.14285714285714285	8.85381059740514e-7	-1.2412493996844978	2.1248971558433918e-5	853	0	0	0	-2.314259204694628	0	1393
genus	Sphaerobacter	no	2	0.09523809523809523	2.3803303733629467e-6	-1.2442338340191446	5.7127461500124496e-5	854	2	0.125	2.858238278607646e-7	-1.8970364655472756	4.399047941258968e-7	1197
genus	Butyricicoccus	no	3	0.14285714285714285	1.6151559034943714e-7	-1.244300521039515	3.876342449187596e-6	855	13	0.8125	2.464085664362427e-6	2.559923700268738	3.792416835932818e-6	319
genus	Metascardovia	no	1	0.047619047619047616	2.696969819559234e-7	-1.2477438705952135	6.472674602567679e-6	856	2	0.125	1.6492732595389814e-7	-1.326090934807068	2.538358047770152e-7	892
genus	Salisaeta	no	0	0	0	-1.2574898445151066	0	857	2	0.125	1.3704320758012747e-7	-1.888557530560706	2.1092000785272547e-7	1193
genus	Akkermansia	no	7	0.3333333333333333	1.6941741764065586e-6	-1.2621549972779442	4.065984752378465e-5	858	15	0.9375	2.3207081028167923e-5	6.184099155725659	3.571747771474236e-5	126
genus	Desulfomonile	no	0	0	0	-1.2628982896050134	0	859	0	0	0	-2.958917718619144	0	1530
genus	Fretibacterium	no	2	0.09523809523809523	1.7294959602337875e-6	-1.265430672551221	4.1507563398978445e-5	860	12	0.75	2.3493626786469077e-6	1.9116154922449495	3.6158493615188996e-6	364
genus	Rubidibacter	no	0	0	0	-1.2666018347652737	0	861	0	0	0	-2.152522358895064	0	1327
genus	Kangiella	no	2	0.09523809523809523	3.2824268228489214e-7	-1.2689556713453576	7.877759912980182e-6	862	1	0.0625	1.8631192379544225e-7	-1.6295911173361584	2.86748341080784e-7	1052
genus	Gordonibacter	no	4	0.19047619047619047	7.412585314265207e-7	-1.2721240005756589	1.7790059182364827e-5	863	15	0.9375	5.561172077252898e-6	4.311288880919464	8.559070375806274e-6	199
genus	Kuraishia	no	4	0.19047619047619047	9.232602477958652e-7	-1.2724074673698647	2.2158064632867455e-5	864	0	0	0	-1.468039838562968	0	953
genus	Jonesia	no	0	0	0	-1.2728157183961522	0	865	10	0.625	8.045622151271506e-7	0.7471698927153975	1.2382829600175866e-6	476
genus	Catenulispora	no	1	0.047619047619047616	1.7135728679726364e-6	-1.2730501545936264	4.112541231176332e-5	866	8	0.5	2.742528102169253e-7	-0.8460110466549409	4.2209611046037736e-7	735
genus	Gulosibacter	no	5	0.23809523809523808	5.081373438529285e-7	-1.2740436826924832	1.2195196462044847e-5	867	14	0.875	2.7754527910514453e-6	2.9391354031761376	4.2716347261586415e-6	286
genus	Haloplasma	no	0	0	0	-1.2742382363210405	0	868	2	0.125	2.3324246116993114e-7	-1.6076926469166637	3.589780377315446e-7	1036
genus	Caldilinea	no	1	0.047619047619047616	5.711909559908792e-7	-1.275142528452511	1.3708470770587782e-5	869	1	0.0625	6.617695718350877e-7	-2.3102372171134187	1.0185141296152201e-6	1388
genus	Proteiniphilum	no	0	0	0	-1.275938546697578	0	870	1	0.0625	5.905503906018389e-7	-2.127911535939349	9.089023470962025e-7	1317
genus	Mucispirillum	no	1	0.047619047619047616	1.1423819119817584e-6	-1.2759391309593373	2.7416941541175564e-5	871	3	0.1875	4.7332626858824747e-7	-1.3005610608736575	7.284854320792419e-7	880
genus	Sapovirus	no	0	0	0	-1.280687863468162	0	872	0	0	0	-2.3998822436404486	0	1423
genus	Glycomyces	no	2	0.09523809523809523	1.3581871531184955e-6	-1.284164045703074	3.259622494759884e-5	873	8	0.5	6.541234916003217e-7	-0.2693703288651101	1.0067462256699153e-6	616
genus	Spathaspora	no	3	0.14285714285714285	2.559485324068615e-7	-1.2869292694799375	6.142714513376026e-6	874	2	0.125	3.899322331640006e-7	-1.8903898193786066	6.001356151336026e-7	1194
genus	Acidaminococcus	no	1	0.047619047619047616	6.895524528759858e-7	-1.287321410157054	1.654912345143732e-5	875	12	0.75	4.812749195482679e-6	2.792043050197588	7.4071901557826965e-6	295
genus	Tetrasphaera	no	2	0.09523809523809523	1.1774702937065238e-6	-1.2875388684869469	2.8259055811746848e-5	876	11	0.6875	7.669318312446928e-7	1.1945385683427079	1.1803669129245674e-6	430
genus	Nakaseomyces	no	0	0	0	-1.2908755815671826	0	877	4	0.25	4.965194009942926e-7	-1.0630528096885326	7.641814417946604e-7	789
genus	Epulopiscium	no	0	0	0	-1.2956350698491634	0	878	1	0.0625	6.617695718350877e-7	-1.7177817979159815	1.0185141296152201e-6	1103
genus	Xylanibacter	no	0	0	0	-1.2962863660797737	0	879	1	0.0625	1.1811007812036786e-7	-2.0383662749307474	1.8178046941924064e-7	1278
genus	Xylanimonas	no	2	0.09523809523809523	1.2192764468109384e-6	-1.2975850484687477	2.9262395276161854e-5	880	9	0.5625	1.1157069767821674e-6	-0.04531587001169285	1.7171586134004036e-6	584
genus	Geitlerinema	no	0	0	0	-1.3015580967813842	0	881	2	0.125	2.7957406143475604e-7	-2.4100738940714144	4.302859242313004e-7	1425
genus	Desulfatibacillum	no	1	0.047619047619047616	8.675645381259907e-7	-1.3017533374012475	2.0821378538578507e-5	882	1	0.0625	2.3622015624073575e-7	-2.6894013064308213	3.635609388384813e-7	1489
genus	Robiginitomaculum	no	0	0	0	-1.3023064851575825	0	883	0	0	0	-2.430318075826705	0	1431
genus	Desulfurella	no	0	0	0	-1.306586835197874	0	884	0	0	0	-2.859215655736051	0	1524
genus	Muricauda	no	0	0	0	-1.3087936656206416	0	885	0	0	0	-2.3530868756885788	0	1407
genus	Halorubrum	no	0	0	0	-1.3088334079486494	0	886	7	0.4375	1.2408026266053916e-6	0.4896787073932604	1.9096904134725025e-6	500
genus	Methanobacterium	no	1	0.047619047619047616	3.099867821636084e-7	-1.3101708079744725	7.4396218952497614e-6	887	1	0.0625	3.4871734785113383e-7	-2.5674837267395354	5.367027454034022e-7	1464
genus	Desulfococcus	no	1	0.047619047619047616	8.97228085607761e-8	-1.3114421488571306	2.1533297852672628e-6	888	2	0.125	4.0216001857115184e-7	-2.1229709003139114	6.189551147617751e-7	1314
genus	Tolypothrix	no	1	0.047619047619047616	5.393939639118468e-7	-1.3116585437317327	1.2945349205135358e-5	889	10	0.625	7.868686430326649e-7	0.44109584817302067	1.211051195444872e-6	508
genus	Bergeyella	no	1	0.047619047619047616	6.895524528759854e-6	-1.3118497579945685	1.654912345143731e-4	890	15	0.9375	2.7926736031578446e-6	3.614810372183325	4.298138876848404e-6	239
genus	Ilyobacter	no	0	0	0	-1.315166151662846	0	891	2	0.125	7.55791955350393e-7	-1.5025370143017598	1.1632217894807053e-6	968
genus	Lodderomyces	no	1	0.047619047619047616	1.5176542650030752e-7	-1.315192071873241	3.642340431591979e-6	892	4	0.25	6.962968567731409e-7	-1.61353865650327	1.071654269421197e-6	1040
genus	Haloterrigena	no	0	0	0	-1.3158552782030768	0	893	1	0.0625	3.224867662442874e-5	-1.6072837284731618	4.963318683917649e-5	1035
genus	Thermomonospora	no	2	0.09523809523809523	1.2017220121083147e-5	-1.3160980736817756	2.8841092290722163e-4	894	5	0.3125	5.981160468653702e-7	-1.1434597153392392	9.205464723811571e-7	827
genus	Coprothermobacter	no	0	0	0	-1.3161931126066992	0	895	1	0.0625	1.1811007812036786e-7	-2.3099761595980453	1.8178046941924064e-7	1387
genus	Endoriftia	no	1	0.047619047619047616	4.23713911756493e-7	-1.3164696623243048	1.0169050671205034e-5	896	1	0.0625	5.852453787561776e-7	-2.520635029084632	9.007375269646287e-7	1453
genus	Candidatus Atelocyanobacterium	no	0	0	0	-1.317062734264633	0	897	0	0	0	-1.7067300618673928	0	1094
genus	Spirulina	no	2	0.09523809523809523	6.963078795555262e-7	-1.319819492018784	1.671125236508351e-5	898	1	0.0625	3.1417395812061117e-6	-2.8581149859026773	4.83537819086557e-6	1523
genus	Fangia	no	0	0	0	-1.326354673722713	0	899	0	0	0	-2.1179385560688306	0	1312
genus	Parapoxvirus	no	0	0	0	-1.3290401681686173	0	900	9	0.5625	1.0369116467500238e-6	0.19608669199936268	1.5958865567797163e-6	545
genus	Chloroflexus	no	1	0.047619047619047616	1.0645755563871073e-7	-1.3321785140914146	2.554960428688566e-6	901	5	0.3125	3.384341377916593e-7	-0.8779701855572318	5.208760963866865e-7	744
genus	Desulfovirgula	no	0	0	0	-1.3366585534868194	0	902	0	0	0	-2.2123524799137755	0	1347
genus	Methylomicrobium	no	4	0.19047619047619047	6.731532176572974e-7	-1.3452409732513746	1.6155545026748512e-5	903	5	0.3125	3.2970748482228273e-7	-1.9387634158294904	5.07445108121524e-7	1225
genus	Haliscomenobacter	no	1	0.047619047619047616	2.1540375980800626e-7	-1.3464922578460683	5.169647933378546e-6	904	1	0.0625	4.3848648496956003e-7	-1.6081109340219968	6.748643328347261e-7	1038
genus	Oxalobacter	no	1	0.047619047619047616	3.099867821636084e-7	-1.3479318609894106	7.4396218952497614e-6	905	7	0.4375	8.913695863009056e-7	0.2502996415357321	1.3718861624888773e-6	537
genus	Rhodothermus	no	0	0	0	-1.3491795473671928	0	906	0	0	0	-2.6128518132165066	0	1474
genus	Methanothermobacter	no	1	0.047619047619047616	1.0849537375726307e-5	-1.3493202354002103	2.6038676633374194e-4	907	0	0	0	-1.765729544208617	0	1132
genus	Gyalolechia	no	3	0.14285714285714285	1.9615528913274675e-6	-1.349769991740967	4.707688417278427e-5	908	0	0	0	-2.39315396915314	0	1419
genus	Singularimonas	no	2	0.09523809523809523	9.284034059309639e-7	-1.3510065049392825	2.2281499418071997e-5	909	7	0.4375	5.276473565055625e-7	-0.39941242616847644	8.120897528799622e-7	645
genus	Sterkiella	no	1	0.047619047619047616	5.263867131571414e-7	-1.3514106642624044	1.263317774144812e-5	910	1	0.0625	3.467544648971786e-7	-2.0229830552864763	5.336817179816662e-7	1266
genus	Desulfuromonas	no	1	0.047619047619047616	8.675645381259907e-7	-1.3536540084530546	2.0821378538578507e-5	911	5	0.3125	2.4881946956435535e-7	-1.6572147288308718	3.8295224842675857e-7	1069
genus	Anaeromusa	no	1	0.047619047619047616	4.411273627332955e-7	-1.3556161894946783	1.058697007491207e-5	912	0	0	0	-1.7385608597052054	0	1115
genus	Plesiocystis	no	0	0	0	-1.3556470380976053	0	913	2	0.125	4.504846813645776e-7	-1.6857959211287847	6.93330477363458e-7	1088
genus	Anabaena	no	0	0	0	-1.3588530737164737	0	914	3	0.1875	3.5575963904991687e-6	-1.4959021996873365	5.475413717109485e-6	963
genus	Thermoanaerobacterium	no	0	0	0	-1.361953325476015	0	915	10	0.625	9.40757926330198e-7	0.24111815433118472	1.4478986059419445e-6	541
genus	Smaragdicoccus	no	1	0.047619047619047616	1.0770187990400332e-7	-1.364702264106351	2.584823966689278e-6	916	8	0.5	3.816461366765293e-7	-0.6859906805728319	5.873826770853302e-7	698
genus	Trichodesmium	no	0	0	0	-1.3662891167360705	0	917	1	0.0625	1.9853087155052617e-6	-2.667897237848116	3.0555423888456585e-6	1483
genus	Haloplanus	no	0	0	0	-1.3677936627481995	0	918	2	0.125	5.279200130232522e-7	-1.8222505281453267	8.125093921737856e-7	1160
genus	Weeksella	no	2	0.09523809523809523	4.312426410281774e-7	-1.3709734669897333	1.034973869519784e-5	919	15	0.9375	1.555833124273525e-6	2.7242696795391157	2.39454651262036e-6	301
genus	Anaerofustis	no	0	0	0	-1.3760665813885022	0	920	5	0.3125	1.5977104054247763e-6	-0.5040277047176752	2.4589988603524307e-6	658
genus	Geopsychrobacter	no	0	0	0	-1.3803468240426626	0	921	0	0	0	-1.1399371936076539	0	822
genus	Halothiobacillus	no	0	0	0	-1.3816690232353972	0	922	0	0	0	-2.0088371589510623	0	1254
genus	Phocaeicola	no	1	0.047619047619047616	2.0686573586279562e-6	-1.3860193361756217	4.964737035431193e-5	923	8	0.5	9.434789718158212e-7	0.2991458448562413	1.4520865036519402e-6	530
genus	Pirellula	no	1	0.047619047619047616	2.557926156252964e-7	-1.3877238621355528	6.138972541238142e-6	924	2	0.125	1.293113202469182e-7	-1.9354344742248717	1.9902004020140374e-7	1220
genus	Sedimentibacter	no	2	0.09523809523809523	2.53226688375204e-7	-1.3934798211807866	6.077390791144907e-6	925	12	0.75	5.973196513275158e-7	0.6939828773411224	9.193207585638568e-7	483
genus	Schizosaccharomyces	no	4	0.19047619047619047	4.057191663866538e-7	-1.395623137413886	9.73718031622247e-6	926	4	0.25	6.329991208783263e-7	-1.0264018610060872	9.742341988628804e-7	780
genus	Ornithobacterium	no	0	0	0	-1.3965589627398647	0	927	1	0.0625	1.523375898487106e-6	-1.599139973069259	2.3445923526248966e-6	1028
genus	Wolinella	no	0	0	0	-1.3966275727587656	0	928	0	0	0	-2.341884738096204	0	1405
genus	Cyclobacterium	no	1	0.047619047619047616	6.895524528759858e-7	-1.399114980981855	1.654912345143732e-5	929	0	0	0	-1.9221475607034364	0	1213
genus	Methanoculleus	no	0	0	0	-1.4016994573112	0	930	1	0.0625	1.323539143670173e-6	-2.026675039673527	2.037028259230437e-6	1267
genus	Sporomusa	no	1	0.047619047619047616	1.3791049057519719e-6	-1.4020793735293455	3.3098246902874645e-5	931	2	0.125	1.9136529351289713e-7	-1.3770562359491576	2.9452586467577946e-7	916
genus	Cavemovirus	no	1	0.047619047619047616	1.3791049057519719e-6	-1.4024297710222153	3.3098246902874645e-5	932	1	0.0625	3.0467517969742086e-7	-1.7573443520170815	4.689184705249788e-7	1127
genus	Dactylococcopsis	no	0	0	0	-1.4036421260886804	0	933	1	0.0625	1.323539143670173e-6	-1.7451212768740139	2.037028259230437e-6	1120
genus	Zavarzinella	no	1	0.047619047619047616	5.115852312505929e-7	-1.405291937969058	1.2277945082476285e-5	934	2	0.125	4.7903189222317e-7	-1.9600865356321375	7.372668244819186e-7	1232
genus	Kazachstania	no	1	0.047619047619047616	6.36917117338603e-7	-1.4071254543912768	1.5285885735317363e-5	935	0	0	0	-2.750854298264246	0	1507
genus	Methanohalobium	no	0	0	0	-1.4071310301284594	0	936	0	0	0	-2.4299089285613107	0	1430
genus	Buchnera	no	1	0.047619047619047616	7.472428606548981e-7	-1.4095546311561415	1.793368190861488e-5	937	3	0.1875	3.4391500172062556e-7	-2.256519886111792	5.293115663625433e-7	1368
genus	Nitratiruptor	no	0	0	0	-1.4110881016614154	0	938	1	0.0625	8.974958340487112e-8	-2.5656103660788436	1.3813149276636809e-7	1462
genus	Lacticigenium	no	0	0	0	-1.4131107146185216	0	939	12	0.75	2.0266978131964244e-6	1.919716742830841	3.1192433847883653e-6	362
genus	Desulfosarcina	no	0	0	0	-1.414892707425552	0	940	0	0	0	-2.6540689947918867	0	1480
genus	Perlucidibaca	no	0	0	0	-1.418349983802057	0	941	1	0.0625	2.3622015624073575e-7	-2.0044431368969287	3.635609388384813e-7	1250
genus	Nitrososphaera	no	0	0	0	-1.4187951705278927	0	942	1	0.0625	6.617695718350877e-7	-1.3595824144286315	1.0185141296152201e-6	905
genus	Halosimplex	no	0	0	0	-1.4200590517855494	0	943	2	0.125	6.815418061895521e-7	-1.0618586616970247	1.0489451148420596e-6	787
genus	Pelomonas	no	1	0.047619047619047616	5.393939639118468e-7	-1.421640669183932	1.2945349205135358e-5	944	12	0.75	1.7649999673136426e-6	1.8502028556406076	2.716470327419838e-6	369
genus	Kordiimonas	no	1	0.047619047619047616	2.4837716569364925e-7	-1.4265895294937774	5.961003199159894e-6	945	2	0.125	2.7957406143475604e-7	-2.4561880899837925	4.302859242313004e-7	1438
genus	Virgibacillus	no	0	0	0	-1.4291888326228779	0	946	6	0.375	4.835595795285837e-7	-0.5668298334519014	7.442352825242785e-7	673
genus	Desulfitobacterium	no	0	0	0	-1.4298286699305207	0	947	8	0.5	5.557139092061347e-7	-0.3708289281086282	8.552863302261425e-7	637
genus	Gillisia	no	0	0	0	-1.4300073756624734	0	948	5	0.3125	7.961839447297161e-7	-0.2743656959080113	1.2253881592520258e-6	618
genus	Ahjdlikevirus	no	0	0	0	-1.4325690180776764	0	949	4	0.25	1.1535285847310125e-6	-1.3800534964103992	1.7753689689987199e-6	920
genus	Saccharophagus	no	0	0	0	-1.433035810721639	0	950	1	0.0625	7.854348953015278e-7	-2.2914167369804974	1.2088445477163924e-6	1380
genus	Sutterella	no	3	0.14285714285714285	5.906982413084702e-7	-1.434111811371753	1.4176641787276609e-5	951	14	0.875	1.952329886582584e-6	2.707407526744461	3.0047854416158743e-6	304
genus	Lachnospira	no	0	0	0	-1.434486344067576	0	952	9	0.5625	1.866733011926675e-6	1.1559828698769326	2.873045286132159e-6	433
genus	Sulfurovum	no	0	0	0	-1.4359351936850582	0	953	1	0.0625	2.303023017102941e-7	-2.545549512791631	3.544529068092234e-7	1458
genus	Endotrypanum	no	1	0.047619047619047616	4.893593698617267e-7	-1.4361052828169396	1.1744528773963737e-5	954	0	0	0	-2.0208733586848617	0	1265
genus	Opitutus	no	0	0	0	-1.4376530636271312	0	955	3	0.1875	2.9394052785675985e-7	-1.659863256245942	4.5239701798086297e-7	1071
genus	Sphingobacterium	no	2	0.09523809523809523	1.97892651739428e-6	-1.438423575268205	4.7493847786472556e-5	956	13	0.8125	4.771061707867217e-6	3.0686693012864437	7.343029914859609e-6	273
genus	Halalkalicoccus	no	0	0	0	-1.4386360762298411	0	957	1	0.0625	4.3848648496956003e-7	-1.5835938644729999	6.748643328347261e-7	1020
genus	Symbiobacterium	no	0	0	0	-1.4421988104536512	0	958	4	0.25	2.578138821874295e-7	-1.0683356561773336	3.967953393364648e-7	794
genus	Desulfotignum	no	0	0	0	-1.442905160970296	0	959	0	0	0	-1.9607522252750127	0	1233
genus	Sciscionella	no	1	0.047619047619047616	1.0281437207835831e-5	-1.4453362537763068	2.4675247387058024e-4	960	8	0.5	4.551413006854767e-7	-0.14883193918192528	7.004973716668982e-7	598
genus	Paucisalibacillus	no	1	0.047619047619047616	6.895524528759858e-7	-1.4453796988474874	1.654912345143732e-5	961	8	0.5	1.2023295339215915e-6	-0.4057330717870052	1.8504773728973892e-6	647
genus	Sulfurihydrogenibium	no	1	0.047619047619047616	5.711909559908792e-7	-1.4462601288268344	1.3708470770587782e-5	962	1	0.0625	6.093503593948417e-7	-1.1281748825021276	9.378369410499576e-7	814
genus	Gracilimonas	no	0	0	0	-1.4473373086171282	0	963	0	0	0	-1.4100170593424741	0	937
genus	Natronorubrum	no	0	0	0	-1.447383660175958	0	964	1	0.0625	4.7193185304042075e-6	-2.1290623569089107	7.26339319597705e-6	1318
genus	Candidatus Tremblaya	no	0	0	0	-1.4477648010527353	0	965	0	0	0	-1.5435250872564088	0	992
genus	Gilvimarinus	no	3	0.14285714285714285	4.318013144524016e-7	-1.4487026669116863	1.0363146747664282e-5	966	1	0.0625	2.3563046859045865e-6	-1.6557092778022169	3.6265336431491817e-6	1068
genus	Spiroplasma	no	0	0	0	-1.4510125203106021	0	967	4	0.25	4.412798885361776e-7	-1.3602539841076913	6.79163595181328e-7	906
genus	Desulfurobacterium	no	0	0	0	-1.4525824907834444	0	968	1	0.0625	2.303023017102941e-7	-1.3621259635328165	3.544529068092234e-7	908
genus	Dermacoccus	no	3	0.14285714285714285	7.796898359372206e-6	-1.4526415542856066	1.871240294329948e-4	969	16	1	1.0192925377632211e-5	5.650250614872949	1.56876939664114e-5	143
genus	Candidatus Glomeribacter	no	1	0.047619047619047616	6.199735643272168e-7	-1.4543160435994171	1.4879243790499523e-5	970	1	0.0625	4.3848648496956003e-7	-1.7292716006547646	6.748643328347261e-7	1111
genus	Algicola	no	0	0	0	-1.456591076137742	0	971	2	0.125	1.4376903573329645e-7	-1.3717549346249356	2.212715732599569e-7	913
genus	Solibacillus	no	0	0	0	-1.4567994486007407	0	972	0	0	0	-2.6060257246416665	0	1473
genus	Acetohalobium	no	1	0.047619047619047616	8.97228085607761e-8	-1.4597718578659704	2.1533297852672628e-6	973	1	0.0625	4.6060460342058823e-7	-2.0335131617935884	7.089058136184469e-7	1273
genus	Dyothetapapillomavirus	no	0	0	0	-1.4608360554757045	0	974	0	0	0	-2.306572404081369	0	1385
genus	Candidatus Cloacimonas	no	0	0	0	-1.4665741928729688	0	975	2	0.125	3.285660174549377e-7	-2.7805291215557353	5.056883022911929e-7	1512
genus	Balneola	no	0	0	0	-1.468367799520551	0	976	0	0	0	-2.327164488789703	0	1400
genus	Segniliparus	no	1	0.047619047619047616	1.7135728679726364e-6	-1.4683742936147748	4.112541231176332e-5	977	11	0.6875	5.398484475458045e-7	0.3576222568009486	8.308681678299698e-7	523
genus	Hippea	no	0	0	0	-1.4698737852556825	0	978	1	0.0625	1.523375898487106e-6	-1.5112652528418453	2.3445923526248966e-6	974
genus	Diplorickettsia	no	0	0	0	-1.4712636780540114	0	979	0	0	0	-2.4373600575456207	0	1432
genus	Neptunomonas	no	0	0	0	-1.471602997644891	0	980	0	0	0	-2.682325359818452	0	1488
genus	Arcticibacter	no	0	0	0	-1.472828586565406	0	981	2	0.125	1.3704320758012747e-7	-2.560104441324408	2.1092000785272547e-7	1459
genus	Cohnella	no	2	0.09523809523809523	4.818750694452432e-7	-1.475869330709535	1.1564907033770603e-5	982	7	0.4375	3.4742152383062305e-7	-0.5669206698307737	5.34708372844499e-7	674
genus	Desulfonauticus	no	1	0.047619047619047616	7.472428606548981e-7	-1.475942075248949	1.793368190861488e-5	983	1	0.0625	3.0467517969742086e-7	-0.9582043159129469	4.689184705249788e-7	763
genus	Sebaldella	no	0	0	0	-1.4759906052006404	0	984	2	0.125	8.173002771411222e-7	-2.1659282186879176	1.2578878144825152e-6	1334
genus	Yualikevirus	no	0	0	0	-1.478167407992077	0	985	2	0.125	9.370247158737042e-7	-0.9785902454255321	1.442152908707449e-6	769
genus	Bhargavaea	no	1	0.047619047619047616	4.893593698617267e-7	-1.4793463370554851	1.1744528773963737e-5	986	0	0	0	-1.7191042682775237	0	1105
genus	Saprospira	no	0	0	0	-1.4798122012414927	0	987	5	0.3125	2.7389289025285757e-7	-1.3104563488452534	4.215421660293619e-7	884
genus	Desulfarculus	no	0	0	0	-1.4831036384387	0	988	2	0.125	3.177805009080106e-7	-0.8332683939908877	4.890885650627463e-7	731
genus	Candidatus Altimarinus	no	0	0	0	-1.4878142509805279	0	989	0	0	0	-2.2642264965743646	0	1372
genus	Pontibacillus	no	0	0	0	-1.4882475275969043	0	990	8	0.5	3.35900808672875e-7	0.16428605994048154	5.169771085633381e-7	550
genus	Flexithrix	no	0	0	0	-1.4886561515095036	0	991	3	0.1875	3.013162149461667e-7	-2.690865290076158	4.637487661359647e-7	1491
genus	Parasutterella	no	2	0.09523809523809523	9.481551537688215e-7	-1.4896793490652251	2.275553748723851e-5	992	14	0.875	8.091033377390381e-6	4.500471551580114	1.2452720960271147e-5	194
genus	Candidatus Methanomethylophilus	no	1	0.047619047619047616	6.895524528759858e-7	-1.4903921507584108	1.654912345143732e-5	993	0	0	0	-2.018257228906168	0	1262
genus	Candidatus Magnetoglobus	no	0	0	0	-1.491729956605894	0	994	1	0.0625	3.543302343611034e-7	-1.5704860009983759	5.453414082577217e-7	1012
genus	Vanderwaltozyma	no	0	0	0	-1.491909061333585	0	995	0	0	0	-2.4965835167844594	0	1448
genus	Desulfotomaculum	no	1	0.047619047619047616	2.557926156252964e-7	-1.492154266435816	6.138972541238142e-6	996	5	0.3125	1.3619966704085969e-6	-0.8021872786502898	2.0962173426216883e-6	725
genus	Candidatus Midichloria	no	0	0	0	-1.492869004239842	0	997	0	0	0	-2.4512214407438027	0	1434
genus	Methanofollis	no	0	0	0	-1.4957012076642253	0	998	0	0	0	-1.8974740931062881	0	1198
genus	Chlorogloeopsis	no	0	0	0	-1.4990904783673928	0	999	2	0.125	5.053273907123224e-6	-1.3913177091472555	7.777376135546314e-6	928
genus	Candidatus Hamiltonella	no	0	0	0	-1.5003704278046421	0	1000	2	0.125	3.5945651041441056e-7	-1.512762816564497	5.532311402956017e-7	975
genus	Dielma	no	3	0.14285714285714285	2.642734605462928e-7	-1.5016927872928068	6.342511153833443e-6	1001	14	0.875	1.8229894601324972e-6	2.389282409531958	2.8057206047353117e-6	330
genus	Maribacter	no	1	0.047619047619047616	6.895524528759858e-7	-1.5019422832968186	1.654912345143732e-5	1002	1	0.0625	1.705242084692554e-6	-1.2909540935579076	2.6244983625609978e-6	872
genus	Kyrpidia	no	0	0	0	-1.5028522512947795	0	1003	2	0.125	4.7384168962453904e-7	-1.6804711559283663	7.292787045875384e-7	1084
genus	Owenweeksia	no	0	0	0	-1.5060483593052165	0	1004	5	0.3125	3.386726637623548e-7	-0.8218041142542399	5.212432061508297e-7	729
genus	Salsuginibacillus	no	0	0	0	-1.506393874540371	0	1005	1	0.0625	1.5901133114745764e-7	-1.9191044676177607	2.447306350056383e-7	1211
genus	Zobellia	no	2	0.09523809523809523	4.043923041337894e-7	-1.5082156311874628	9.705335882729237e-6	1006	4	0.25	6.551499044374953e-7	-1.3915744010142705	1.0083259537534851e-6	929
genus	Actinosynnema	no	1	0.047619047619047616	2.691476534239495e-5	-1.5098283015570557	6.459490825680051e-4	1007	8	0.5	6.120855187261433e-7	-0.29080265413161993	9.420465610510019e-7	622
genus	Pedosphaera	no	0	0	0	-1.5109677710769653	0	1008	2	0.125	1.3704320758012747e-7	-2.452681361367018	2.1092000785272547e-7	1435
genus	Methanocorpusculum	no	0	0	0	-1.51104154334037	0	1009	2	0.125	2.7957406143475604e-7	-2.0342914753939616	4.302859242313004e-7	1274
genus	Candidatus Moranella	no	1	0.047619047619047616	7.472428606548981e-7	-1.5114339986860272	1.793368190861488e-5	1010	0	0	0	-2.018127595501585	0	1261
genus	Gloeocapsa	no	3	0.14285714285714285	6.158733756605285e-7	-1.518274448594652	1.478084006771353e-5	1011	5	0.3125	1.3027771415692595e-6	-0.12248837031463965	2.005073945525377e-6	592
genus	Nitrospina	no	1	0.047619047619047616	4.893593698617267e-7	-1.5185248766433959	1.1744528773963737e-5	1012	2	0.125	2.434161334478755e-7	-1.0650467439358327	3.7463609970079934e-7	792
genus	Histophilus	no	2	0.09523809523809523	1.9981700982166633e-6	-1.5189992074907375	4.795568994706394e-5	1013	13	0.8125	1.2133514890365078e-6	1.5091104009079332	1.8674410072171074e-6	399
genus	Smithella	no	0	0	0	-1.519267572428594	0	1014	0	0	0	-2.6817729902123695	0	1487
genus	Oceanobacillus	no	2	0.09523809523809523	4.1384669123050994e-7	-1.5209227609342761	9.93223931635308e-6	1015	13	0.8125	7.336407513201528e-7	0.9566059271016256	1.1291293874528716e-6	455
genus	Kosmotoga	no	0	0	0	-1.5224114801880129	0	1016	1	0.0625	1.5901133114745764e-7	-1.161572507825096	2.447306350056383e-7	831
genus	Ammonifex	no	0	0	0	-1.5234874610386433	0	1017	0	0	0	-1.718064606954507	0	1104
genus	Anncaliia	no	1	0.047619047619047616	6.895524528759858e-7	-1.5238022158609126	1.654912345143732e-5	1018	2	0.125	1.0203106394980875e-6	-2.150765996841671	1.570336333300787e-6	1325
genus	Celeribacter	no	1	0.047619047619047616	5.711909559908792e-7	-1.5239089936761918	1.3708470770587782e-5	1019	2	0.125	6.848137958326688e-7	-2.113921721753391	1.0539809578685498e-6	1309
genus	Eudoraea	no	0	0	0	-1.524314020753655	0	1020	2	0.125	2.805493872910236e-7	-2.563217023938839	4.3178702553281976e-7	1460
genus	Desulfocurvus	no	1	0.047619047619047616	5.711909559908792e-7	-1.5266129518878047	1.3708470770587782e-5	1021	2	0.125	3.218374527443326e-7	-1.8301841794790255	4.953325251121698e-7	1164
genus	Hydrogenivirga	no	0	0	0	-1.5272033360772093	0	1022	1	0.0625	2.303023017102941e-7	-2.1010780847861303	3.544529068092234e-7	1306
genus	Omphalotus	no	2	0.09523809523809523	6.284893845051797e-7	-1.5272863424986838	1.5083621802393411e-5	1023	2	0.125	3.9416876967035476e-7	-1.8431009547202848	6.066559697645763e-7	1167
genus	Zooshikella	no	0	0	0	-1.529585578067952	0	1024	0	0	0	-2.1070003343288306	0	1308
genus	Oscillochloris	no	0	0	0	-1.531537102330825	0	1025	0	0	0	-2.0574866699620036	0	1288
genus	Arenitalea	no	0	0	0	-1.5324527406000237	0	1026	0	0	0	-2.051667476052271	0	1285
genus	Thermodesulfatator	no	0	0	0	-1.5343145822750657	0	1027	1	0.0625	1.1811007812036786e-7	-2.0029761702842253	1.8178046941924064e-7	1249
genus	Vitreoscilla	no	0	0	0	-1.5366440521001636	0	1028	3	0.1875	3.68293126441832e-7	-1.3498617385749738	5.668313701414006e-7	901
genus	Imtechella	no	0	0	0	-1.5377797457250972	0	1029	1	0.0625	1.046152043553401e-6	-1.9291095896156911	1.6101082362102057e-6	1218
genus	Polynucleobacter	no	0	0	0	-1.53826766582009	0	1030	3	0.1875	3.117887115489945e-7	-1.5896852179827787	4.798667416614178e-7	1025
genus	Candidatus Phytoplasma	no	4	0.19047619047619047	4.0682308079168203e-7	-1.538562698188755	9.763674045151193e-6	1031	8	0.5	5.125228281779759e-7	-0.4568622528835544	7.888119437134032e-7	652
genus	Leptospira	no	2	0.09523809523809523	8.007848887186565e-7	-1.5397744793225752	1.9218680067307266e-5	1032	10	0.625	5.380166821017123e-7	-0.5073932341245542	8.280489403127914e-7	659
genus	Dichelobacter	no	0	0	0	-1.5398322348972135	0	1033	7	0.4375	9.180041120187299e-7	-0.4705309746930236	1.4128787404703322e-6	656
genus	Entamoeba	no	1	0.047619047619047616	6.895524528759858e-7	-1.5405927056173592	1.654912345143732e-5	1034	13	0.8125	2.06156419916657e-6	1.3665260388486955	3.1729054270922093e-6	415
genus	Salinimonas	no	0	0	0	-1.5462678509204804	0	1035	1	0.0625	4.3403738537615175e-7	-1.8222254800311677	6.680168273089191e-7	1159
genus	Endocronartium	no	3	0.14285714285714285	9.127968285381087e-7	-1.5468140810531734	2.1906944625537276e-5	1036	0	0	0	-2.2425467807200774	0	1362
genus	Geothrix	no	0	0	0	-1.5487077272509129	0	1037	4	0.25	1.7722352321771332e-7	-2.2194517527567066	2.727605954998693e-7	1351
genus	Octadecabacter	no	0	0	0	-1.5521675531760313	0	1038	3	0.1875	6.962827379039825e-7	-1.9371344875342698	1.071632539398627e-6	1223
genus	Pontibacter	no	4	0.19047619047619047	1.6996734379867806e-6	-1.5523643915386955	4.0791828721738866e-5	1039	11	0.6875	4.1468428805525947e-7	0.026873705694788114	6.382309261250863e-7	570
genus	Agarivorans	no	0	0	0	-1.5534932078629426	0	1040	1	0.0625	8.974958340487112e-8	-2.0205356496763436	1.3813149276636809e-7	1264
genus	Geminocystis	no	0	0	0	-1.5545501882914514	0	1041	1	0.0625	1.323539143670173e-6	-1.5600465068564	2.037028259230437e-6	1003
genus	Azospira	no	4	0.19047619047619047	5.57682739889573e-7	-1.5568847669260777	1.338427623696408e-5	1042	14	0.875	2.3204057380794734e-6	2.9928871675581896	3.571282408951746e-6	281
genus	Candidatus Halobonum	no	0	0	0	-1.557864654011938	0	1043	2	0.125	5.413764292378848e-7	-2.0356521014868716	8.332198488522048e-7	1275
genus	Dethiosulfovibrio	no	0	0	0	-1.5588517190053026	0	1044	0	0	0	-1.7165583594654643	0	1101
genus	Halonotius	no	0	0	0	-1.559422989054191	0	1045	8	0.5	3.3220324111651745e-6	1.060199363030843	5.112862684860075e-6	442
genus	Ruania	no	2	0.09523809523809523	9.157253621491769e-7	-1.5596708574043174	2.197722885708357e-5	1046	13	0.8125	1.0054791873402817e-6	1.1205107088666204	1.5475095908388325e-6	436
genus	Mesoplasma	no	0	0	0	-1.5604099542655638	0	1047	1	0.0625	1.1811007812036786e-7	-1.9927216352115318	1.8178046941924064e-7	1246
genus	Atopobacter	no	0	0	0	-1.5604802478997086	0	1048	7	0.4375	3.5042588380734484e-7	-1.2605257737518218	5.393323132868741e-7	867
genus	Synechocystis	no	0	0	0	-1.561155876070043	0	1049	10	0.625	2.090947384149296e-6	1.4089104967318304	3.2181284025079814e-6	409
genus	Lebetimonas	no	0	0	0	-1.5613013580844974	0	1050	3	0.1875	2.8562677833970284e-7	-2.454380878677556	4.39601519799036e-7	1436
genus	Pyramidobacter	no	0	0	0	-1.5630957507993777	0	1051	5	0.3125	3.309168371746991e-7	-1.0461044109093705	5.093063941507439e-7	783
genus	Ktedonobacter	no	1	0.047619047619047616	1.9143999055052193e-7	-1.564410917977133	4.594522177317767e-6	1052	1	0.0625	1.1811007812036786e-7	-2.153940548208556	1.8178046941924064e-7	1328
genus	Giardia	no	0	0	0	-1.5649454569943249	0	1053	1	0.0625	3.467544648971786e-7	-1.3840910220627909	5.336817179816662e-7	923
genus	Thalassolituus	no	1	0.047619047619047616	4.411273627332955e-7	-1.566268037777743	1.058697007491207e-5	1054	0	0	0	-2.027821280266596	0	1268
genus	Mupapillomavirus	no	0	0	0	-1.568186058558969	0	1055	0	0	0	-1.7858627687206707	0	1144
genus	Cryptosporangium	no	1	0.047619047619047616	5.115852312505929e-7	-1.5702676254214232	1.2277945082476285e-5	1056	7	0.4375	8.494688079887344e-7	0.006384887552656477	1.3073976508238887e-6	576
genus	Pelobacter	no	0	0	0	-1.5703878844758377	0	1057	5	0.3125	3.23561468423327e-7	-0.7750966228680225	4.979859174763198e-7	716
genus	Desulfurispirillum	no	0	0	0	-1.5713315522609737	0	1058	1	0.0625	7.452476951817691e-7	-2.824679160493594	1.1469933643231361e-6	1521
genus	Batrachochytrium	no	2	0.09523809523809523	7.039495847828665e-7	-1.572154310400315	1.68946517898253e-5	1059	0	0	0	-2.288611234885833	0	1378
genus	Thioflavicoccus	no	0	0	0	-1.5724342711078614	0	1060	2	0.125	3.4773452137296236e-7	-1.9020762488140497	5.351901000694656e-7	1202
genus	Waddlia	no	1	0.047619047619047616	3.475737182132975e-7	-1.5724988209736623	8.341700978941244e-6	1061	0	0	0	-1.8769344932072112	0	1190
genus	Leadbetterella	no	1	0.047619047619047616	1.0770187990400332e-7	-1.5747533483647203	2.584823966689278e-6	1062	4	0.25	3.8737424366583745e-7	-1.025552286397863	5.96198673094908e-7	778
genus	Verrucomicrobium	no	1	0.047619047619047616	5.263867131571414e-7	-1.575142228095121	1.263317774144812e-5	1063	3	0.1875	4.883990338341226e-7	-2.241651031987205	7.516835738927533e-7	1361
genus	Chitinibacter	no	2	0.09523809523809523	3.5807049247817334e-6	-1.5764413487211204	8.593621499891872e-5	1064	2	0.125	2.6827302986099627e-7	-1.7442017575303737	4.128927698359055e-7	1118
genus	Bartonella	no	3	0.14285714285714285	4.7359623247588545e-7	-1.5765872996223924	1.1366216572343349e-5	1065	6	0.375	3.354664540509158e-7	-0.8520251704322476	5.163086034845954e-7	736
genus	Acaricomes	no	2	0.09523809523809523	6.564853645697856e-7	-1.5767300272232923	1.5755519825960394e-5	1066	2	0.125	3.218374527443326e-7	-2.073219409186185	4.953325251121698e-7	1296
genus	Herpetosiphon	no	0	0	0	-1.581114026132918	0	1067	2	0.125	2.94740600680344e-6	-1.1012387250158504	4.536283914229538e-6	806
genus	Candidatus Xenolissoclinum	no	0	0	0	-1.582398126659429	0	1068	0	0	0	-2.5922837820897247	0	1471
genus	Parvularcula	no	4	0.19047619047619047	1.1786189729617418e-6	-1.5826771232171082	2.828662388828899e-5	1069	0	0	0	-2.222573001650136	0	1355
genus	Nupapillomavirus	no	0	0	0	-1.5832246480139962	0	1070	2	0.125	1.1702452170363325e-6	-2.0793782525967677	1.801097148303394e-6	1297
genus	Whispovirus	no	0	0	0	-1.5832362752539284	0	1071	0	0	0	-2.1878594772194995	0	1340
genus	Longispora	no	1	0.047619047619047616	5.7119095599087875e-6	-1.5835010576997277	1.3708470770587772e-4	1072	6	0.375	3.9429152960720415e-7	-1.0026348294939964	6.068449067232296e-7	774
genus	Microchaete	no	0	0	0	-1.5852080849978634	0	1073	2	0.125	2.19283536077777e-6	-1.177844964924197	3.374941813475548e-6	837
genus	Candidatus Azobacteroides	no	0	0	0	-1.586471196129209	0	1074	0	0	0	-1.5342040679029714	0	990
genus	Succinimonas	no	0	0	0	-1.5870729526440568	0	1075	1	0.0625	1.1811007812036786e-7	-1.6813641173076261	1.8178046941924064e-7	1085
genus	Pyropia	no	0	0	0	-1.5886801365459038	0	1076	1	0.0625	4.3848648496956003e-7	-1.9028103233274356	6.748643328347261e-7	1203
genus	Halothece	no	0	0	0	-1.5889367640730812	0	1077	1	0.0625	6.617695718350877e-7	-2.2184355138881098	1.0185141296152201e-6	1350
genus	Babesia	no	1	0.047619047619047616	3.4702581525039633e-6	-1.5892165920955068	8.328551415431404e-5	1078	1	0.0625	3.467544648971786e-7	-2.7005471534217333	5.336817179816662e-7	1494
genus	Snodgrassella	no	0	0	0	-1.5911539820362637	0	1079	5	0.3125	8.669167509196965e-7	-1.4899075867188811	1.3342513732738739e-6	962
genus	Thermodesulfobium	no	1	0.047619047619047616	1.9143999055052193e-7	-1.5926335936570584	4.594522177317767e-6	1080	2	0.125	1.7212119861120218e-7	-2.329912194201641	2.6490772657571444e-7	1401
genus	Candidatus Caldatribacteirum	no	0	0	0	-1.598401854993836	0	1081	0	0	0	-1.7328298437298277	0	1112
genus	Mardivirus	no	0	0	0	-1.600078509708584	0	1082	1	0.0625	7.452476951817691e-7	-2.32328429249078	1.1469933643231361e-6	1397
genus	Ornithinibacillus	no	0	0	0	-1.6001289904923361	0	1083	2	0.125	1.3704320758012747e-7	-2.281315993171448	2.1092000785272547e-7	1376
genus	Hirschia	no	0	0	0	-1.6018434366229153	0	1084	1	0.0625	5.852453787561776e-7	-1.75335623247209	9.007375269646287e-7	1125
genus	Limnohabitans	no	4	0.19047619047619047	5.900104061657718e-7	-1.6027811892446782	1.4160133878932178e-5	1085	13	0.8125	5.556494953605352e-7	0.6398132680259532	8.551871923771417e-7	485
genus	Lyngbya	no	0	0	0	-1.6038224215621675	0	1086	1	0.0625	7.941234862021049e-6	-1.965960718031147	1.2222169555382637e-5	1237
genus	Ferroplasma	no	0	0	0	-1.6047753336886719	0	1087	0	0	0	-2.4895424555407377	0	1445
genus	Halobacillus	no	0	0	0	-1.6053327935948645	0	1088	2	0.125	4.2561130938453924e-7	-2.009961647449261	6.550484500671688e-7	1255
genus	Iotapapillomavirus	no	0	0	0	-1.6060498882048997	0	1089	1	0.0625	1.8631192379544225e-7	-1.6215494383793645	2.86748341080784e-7	1048
genus	Halococcus	no	0	0	0	-1.6078230678925483	0	1090	3	0.1875	2.911442919394392e-6	-1.1626581603245596	4.480933964292839e-6	832
genus	Halosarcina	no	2	0.09523809523809523	5.286942843405945e-7	-1.6085011903195967	1.2688558996679204e-5	1091	1	0.0625	7.865530884007016e-7	-2.176843711526865	1.2105655326628423e-6	1336
genus	Pelistega	no	0	0	0	-1.6092097135525936	0	1092	2	0.125	3.2503458108858343e-7	-1.5244498310983619	5.002531508577493e-7	983
genus	Gemmatimonas	no	0	0	0	-1.61130582444634	0	1093	1	0.0625	8.769729699391201e-7	-1.9107286287677943	1.3497286656694522e-6	1208
genus	Ottowia	no	3	0.14285714285714285	4.880225018054194e-7	-1.6118552549319445	1.1712444203152863e-5	1094	8	0.5	8.33032413772563e-7	-0.2786430882920618	1.2821007794330292e-6	619
genus	Hamadaea	no	1	0.047619047619047616	3.4271457359452733e-6	-1.613560057607912	8.225082462352664e-5	1095	8	0.5	8.106044142124981e-7	0.24259152686174976	1.2475823678542287e-6	540
genus	Paludibacter	no	1	0.047619047619047616	1.737868591066487e-7	-1.614813847292033	4.170850489470622e-6	1096	2	0.125	3.7939535724834293e-7	-1.7142930360156823	5.839185549077298e-7	1096
genus	Senegalemassilia	no	2	0.09523809523809523	2.7093923417964906e-7	-1.6154927322425434	6.502488411977702e-6	1097	13	0.8125	3.558800485500357e-6	2.4407500347941813	5.477266911671919e-6	326
genus	Reinekea	no	0	0	0	-1.6157463404500252	0	1098	1	0.0625	1.8631192379544225e-7	-1.434030441635797	2.86748341080784e-7	944
genus	Euglena	no	0	0	0	-1.6161201389632724	0	1099	0	0	0	-1.1389867858165117	0	821
genus	Cytophaga	no	1	0.047619047619047616	1.1888111472443665e-7	-1.6169610880781868	2.853123406948438e-6	1100	5	0.3125	4.631458765898128e-7	-1.2489803384289688	7.128170279447415e-7	864
genus	Chamaesiphon	no	0	0	0	-1.6183568878895467	0	1101	3	0.1875	3.677002613791588e-7	-1.7432600794248496	5.659189053364483e-7	1117
genus	Calothrix	no	3	0.14285714285714285	6.3735116172249e-7	-1.6188704400241378	1.5296302715290952e-5	1102	9	0.5625	2.1053702277173174e-6	0.8903387689031408	3.240326265009463e-6	463
genus	Ignavibacterium	no	0	0	0	-1.618996056016613	0	1103	0	0	0	-2.00635821784868	0	1252
genus	Methylophaga	no	1	0.047619047619047616	6.895524528759858e-7	-1.6200367035917977	1.654912345143732e-5	1104	4	0.25	5.251547550001619e-7	-1.3201498875746658	8.082534479774707e-7	888
genus	Pelosinus	no	2	0.09523809523809523	7.443847142735766e-7	-1.6208447641081398	1.7865086956759528e-5	1105	8	0.5	2.5945799211662133e-6	0.8906707831521317	3.993257506227968e-6	462
genus	Actinospica	no	0	0	0	-1.620874451944796	0	1106	10	0.625	4.922672519449324e-7	0.3191807817332575	7.576370582624987e-7	526
genus	Heliobacterium	no	0	0	0	-1.6230202558027638	0	1107	2	0.125	1.4376903573329645e-7	-2.66482437736488	2.212715732599569e-7	1482
genus	Desulfonatronum	no	0	0	0	-1.6256063293452272	0	1108	0	0	0	-2.8162420949149505	0	1520
genus	Microlunatus	no	2	0.09523809523809523	1.2551750870123102e-6	-1.6268499788419422	3.0123955591049282e-5	1109	16	1	1.2572434250442476e-6	2.6013203771362505	1.934994063299883e-6	313
genus	Nosema	no	1	0.047619047619047616	2.595014606225071e-6	-1.626874745295979	6.227984092810599e-5	1110	5	0.3125	2.943521862286537e-7	-0.8882492586898227	4.5303059178992403e-7	750
genus	Sphaerochaeta	no	0	0	0	-1.6278097837101688	0	1111	2	0.125	1.7832832338599356e-7	-1.7978853000139892	2.7446096769841927e-7	1150
genus	Timonella	no	0	0	0	-1.6296745660491083	0	1112	6	0.375	4.457267523998986e-7	-0.7540477847452222	6.86007659747663e-7	714
genus	Kinetoplastibacterium	no	0	0	0	-1.6303587523654621	0	1113	1	0.0625	1.5708697906030559e-6	-2.31572390033509	2.417689095432785e-6	1395
genus	Desulfobacula	no	0	0	0	-1.632180029282325	0	1114	1	0.0625	8.974958340487112e-8	-2.5030752301716213	1.3813149276636809e-7	1449
genus	Marivirga	no	0	0	0	-1.6322251745660676	0	1115	2	0.125	1.7212119861120218e-7	-1.6733718874659294	2.6490772657571444e-7	1080
genus	Wigglesworthia	no	0	0	0	-1.6322999496206314	0	1116	0	0	0	-2.1837404108143916	0	1338
genus	Methanosaeta	no	0	0	0	-1.632991098906632	0	1117	0	0	0	-1.8544078703401319	0	1175
genus	Ignatzschineria	no	0	0	0	-1.6342565667630198	0	1118	1	0.0625	1.1811007812036786e-7	-2.2571871989296195	1.8178046941924064e-7	1369
genus	Syntrophobotulus	no	0	0	0	-1.6352672471689629	0	1119	2	0.125	3.04578030794288e-7	-2.09474426764104	4.6876895091161385e-7	1301
genus	Thalassobacillus	no	1	0.047619047619047616	1.0770187990400332e-7	-1.6358197203564377	2.584823966689278e-6	1120	1	0.0625	5.852453787561776e-7	-1.5133638488734298	9.007375269646287e-7	976
genus	Holospora	no	0	0	0	-1.6368465529651217	0	1121	1	0.0625	1.323539143670173e-6	-1.6693251321773788	2.037028259230437e-6	1077
genus	Epsilon15likevirus	no	0	0	0	-1.6376759953206048	0	1122	1	0.0625	2.303023017102941e-7	-1.9469860814575297	3.544529068092234e-7	1227
genus	Henriciella	no	0	0	0	-1.6380879127364896	0	1123	0	0	0	-2.1496615348668087	0	1324
genus	Chthonomonas	no	0	0	0	-1.6403236999921513	0	1124	0	0	0	-2.5443055060998905	0	1457
genus	Taylorella	no	0	0	0	-1.640393115158318	0	1125	0	0	0	-2.7370554251074224	0	1505
genus	Moorella	no	1	0.047619047619047616	2.1291511127742148e-7	-1.6421901788241597	5.109920857377133e-6	1126	2	0.125	5.591481228695111e-7	-0.8580369105952457	8.605718484625993e-7	738
genus	Halarchaeum	no	0	0	0	-1.6427183864353159	0	1127	1	0.0625	7.865530884007016e-7	-1.9621240764686296	1.2105655326628423e-6	1235
genus	Actinoalloteichus	no	1	0.047619047619047616	1.1423819119817584e-6	-1.6428116249428644	2.7416941541175564e-5	1128	8	0.5	4.985058972551028e-7	0.25091694472740494	7.672388119068165e-7	536
genus	Cylindrospermum	no	0	0	0	-1.644022321975685	0	1129	4	0.25	1.2293745386701204e-6	-0.6852793278548931	1.8921017095913582e-6	697
genus	Tuber	no	3	0.14285714285714285	1.4139506017229557e-6	-1.6443919049049305	3.393453676301495e-5	1130	2	0.125	5.719393125370624e-7	-2.6443470103085867	8.802584704613449e-7	1479
genus	Candidatus Koribacter	no	0	0	0	-1.6446158731815914	0	1131	3	0.1875	2.3163664968172467e-7	-1.2698746897208646	3.5650657068342785e-7	869
genus	Anaerophaga	no	0	0	0	-1.6465633311095202	0	1132	2	0.125	2.7957406143475604e-7	-1.4650806649782766	4.302859242313004e-7	951
genus	Alkalilimnicola	no	2	0.09523809523809523	6.564803440104721e-7	-1.648330947901516	1.5755399333522834e-5	1133	1	0.0625	4.3403738537615175e-7	-2.396240434310855	6.680168273089191e-7	1422
genus	Herpetomonas	no	2	0.09523809523809523	5.515255705798772e-7	-1.6489069148823732	1.323650538270554e-5	1134	3	0.1875	8.019730418437218e-7	-1.5948324023830867	1.2342980237415326e-6	1027
genus	Mariprofundus	no	0	0	0	-1.6500955460495772	0	1135	1	0.0625	8.974958340487112e-8	-1.8884532280368018	1.3813149276636809e-7	1192
genus	Anaerovorax	no	2	0.09523809523809523	3.7665739169550426e-7	-1.6524604266315066	9.03970343092425e-6	1136	7	0.4375	9.76267464990465e-7	-0.7112496881278882	1.502550509566508e-6	705
genus	Coprobacter	no	1	0.047619047619047616	6.895524528759858e-7	-1.6585225397482162	1.654912345143732e-5	1137	8	0.5	9.569852193787946e-7	-0.30326116627220856	1.4728736545975833e-6	624
genus	Prochlorococcus	no	0	0	0	-1.6585969393790756	0	1138	3	0.1875	6.419936527017755e-7	-0.916612193130782	9.880774732311066e-7	752
genus	Thermithiobacillus	no	0	0	0	-1.6606582397497256	0	1139	5	0.3125	4.773515601608215e-7	-1.7347545239224877	7.346806645543751e-7	1113
genus	Leptospirillum	no	1	0.047619047619047616	8.97228085607761e-8	-1.664353824360615	2.1533297852672628e-6	1140	1	0.0625	1.1811007812036786e-7	-1.3911886187653448	1.8178046941924064e-7	927
genus	Phikmvlikevirus	no	0	0	0	-1.6646684499798334	0	1141	2	0.125	9.039132538554567e-7	-1.9850122657243612	1.3911918289704572e-6	1243
genus	Fervidobacterium	no	0	0	0	-1.6659496487495917	0	1142	2	0.125	1.0295790551103777e-7	-1.1919317180151154	1.5846011358272716e-7	840
genus	Maritalea	no	1	0.047619047619047616	5.263867131571414e-7	-1.6665720655104728	1.263317774144812e-5	1143	0	0	0	-2.096854798354291	0	1303
genus	Winogradskyella	no	0	0	0	-1.6684716827136383	0	1144	1	0.0625	1.1704907575123555e-6	-2.151373675834619	1.8014750539292579e-6	1326
genus	Fulvivirga	no	0	0	0	-1.6687114348285224	0	1145	2	0.125	3.9964572159386777e-7	-2.1804724146161627	6.150854188639848e-7	1337
genus	Cetobacterium	no	0	0	0	-1.6692895250585433	0	1146	4	0.25	3.6052719983273394e-7	-0.7914406864979464	5.548790134336305e-7	723
genus	Thermococcus	no	0	0	0	-1.6709950183123223	0	1147	1	0.0625	3.726238475908845e-7	-1.6406432854025093	5.73496682161568e-7	1057
genus	Thermobifida	no	3	0.14285714285714285	1.885492194403952e-6	-1.6739753950331764	4.5251442383780884e-5	1148	9	0.5625	6.768822519137495e-7	-0.1555657325534096	1.0417737034179082e-6	601
genus	Chlorovirus	no	0	0	0	-1.6756589239486464	0	1149	0	0	0	-2.631403482631716	0	1477
genus	Tepidanaerobacter	no	0	0	0	-1.6761879767252765	0	1150	2	0.125	1.0295790551103777e-7	-1.8635117649053323	1.5846011358272716e-7	1179
genus	Marinilabilia	no	0	0	0	-1.6767114182029432	0	1151	0	0	0	-2.063619933511924	0	1293
genus	Sulfurospirillum	no	0	0	0	-1.6770565119199679	0	1152	3	0.1875	4.0034617622439666e-7	-2.4821363599440742	6.161634722661227e-7	1443
genus	Alicyclobacillus	no	2	0.09523809523809523	2.5892996762627963e-7	-1.6771759216856634	6.214268373133649e-6	1153	13	0.8125	1.1988768946193188e-6	1.8870462044018304	1.8451634961894013e-6	365
genus	Methanosarcina	no	0	0	0	-1.678925820080866	0	1154	1	0.0625	1.5901133114745764e-7	-2.2721265050291994	2.447306350056383e-7	1373
genus	Francisella	no	0	0	0	-1.679143321593197	0	1155	6	0.375	3.6444001645294373e-07	-0.9797412259353568	5.609011383301044e-7	770
genus	Hpunalikevirus	no	0	0	0	-1.6829306621011606	0	1156	2	0.125	6.772913201285338e-7	-1.6649952966213464	1.0424032907765094e-6	1074
genus	Kitasatospora	no	1	0.047619047619047616	2.2847638239635172e-6	-1.684328991300301	5.4833883082351135e-05	1157	8	0.5	3.7190504387722397e-7	0.1659334320527755	5.723903881130928e-7	549
genus	Ahrensia	no	1	0.047619047619047616	4.411273627332955e-7	-1.684620227152695	1.058697007491207e-5	1158	1	0.0625	1.9853087155052617e-6	-1.4990258643681018	3.0555423888456585e-6	966
genus	Dekkera	no	0	0	0	-1.6855987223659317	0	1159	2	0.125	7.650774767556537e-7	-2.1342742298945154	1.1775129191346074e-6	1321
genus	Sideroxydans	no	0	0	0	-1.6867478466858132	0	1160	0	0	0	-0.9844093621383819	0	771
genus	Levivirus	no	2	0.09523809523809523	4.818750694452432e-7	-1.6896611654085807	1.1564907033770603e-5	1161	0	0	0	-2.703133400792623	0	1495
genus	Runella	no	0	0	0	-1.6908056288762512	0	1162	7	0.4375	1.0448681622522482e-6	-0.6425331721614733	1.608132244412416e-6	688
genus	Haloglycomyces	no	0	0	0	-1.6952724781973054	0	1163	5	0.3125	3.168659063768424e-7	-0.8848847034509898	4.876809339287242e-7	746
genus	Cloacibacillus	no	0	0	0	-1.696333387984713	0	1164	2	0.125	2.490152744452546e-7	-2.322797262895635	3.8325360715694393e-7	1396
genus	Oenococcus	no	0	0	0	-1.697776429888615	0	1165	8	0.5	2.5161487994691784e-6	-0.027076254424901806	3.8725459941702515e-6	581
genus	Psychroserpens	no	0	0	0	-1.6986453700694828	0	1166	4	0.25	6.043350707590941e-7	-1.9708722923082271	9.301180271605767e-7	1240
genus	Candidatus Amoebophilus	no	0	0	0	-1.6995126326669883	0	1167	0	0	0	-1.7442018655921714	0	1119
genus	Leucothrix	no	2	0.09523809523809523	4.818750694452432e-7	-1.7026981881530585	1.1564907033770603e-5	1168	1	0.0625	1.8631192379544225e-7	-2.144862902161647	2.86748341080784e-7	1323
genus	Candidatus Methylomirabilis	no	0	0	0	-1.704182293512163	0	1169	0	0	0	-2.3370857967869525	0	1403
genus	Terriglobus	no	1	0.047619047619047616	1.1423819119817584e-6	-1.7044453658367114	2.7416941541175564e-5	1170	3	0.1875	6.452068185163782e-7	-1.6475865304851318	9.930227818736518e-7	1062
genus	Cycloclasticus	no	1	0.047619047619047616	3.099867821636084e-7	-1.7046296870730677	7.4396218952497614e-6	1171	2	0.125	1.0376395991840192e-7	-1.5588240553825174	1.597006931410505e-7	998
genus	Odontella	no	0	0	0	-1.7080046364347077	0	1172	1	0.0625	9.504944472114396e-7	-1.8506638571083522	1.46288385838161e-6	1172
genus	Thermobispora	no	1	0.047619047619047616	1.0770187990400332e-7	-1.7083589375579205	2.584823966689278e-6	1173	7	0.4375	5.089578564837231e-7	0.13912670567412874	7.833251788381218e-7	551
genus	Empedobacter	no	2	0.09523809523809523	4.574936548304407e-7	-1.708387515123067	1.0979757871153368e-5	1174	9	0.5625	9.527415124685705e-7	0.011922688141194319	1.4663422641650747e-6	573
genus	Mastigocladopsis	no	0	0	0	-1.7093236095496571	0	1175	6	0.375	1.226626962426825e-6	0.06369072399081774	1.8878729790103625e-6	566
genus	Rivularia	no	0	0	0	-1.7094360228851828	0	1176	2	0.125	1.359938759859507e-6	-1.822284903951869	2.0930500604423037e-6	1161
genus	Allochromatium	no	1	0.047619047619047616	7.472428606548981e-7	-1.710088903349982	1.793368190861488e-5	1177	2	0.125	2.548925262517306e-7	-2.3120839142028453	3.922991484797385e-7	1390
genus	Turneriella	no	0	0	0	-1.711404958366845	0	1178	4	0.25	2.5658061653567856e-7	-1.1672745067437267	3.9489724890538885e-7	834
genus	Pseudobutyrivibrio	no	1	0.047619047619047616	1.0645755563871073e-7	-1.7123382253256811	2.554960428688566e-6	1179	7	0.4375	1.53805885303229e-6	-0.1021667708313541	2.3671905458710716e-6	588
genus	Marvinbryantia	no	1	0.047619047619047616	8.090909458677698e-7	-1.714668657271946	1.9418023807703025e-5	1180	12	0.75	2.439330927766132e-6	2.276334829516082	3.7543173975915937e-6	340
genus	Candidatus Sulcia	no	0	0	0	-1.7148297312827647	0	1181	1	0.0625	4.3848648496956003e-7	-2.4588814215775336	6.748643328347261e-7	1440
genus	Haloferax	no	0	0	0	-1.7155822372338023	0	1182	4	0.25	5.683729510092163e-7	-0.7757186363264895	8.747695665255615e-7	718
genus	Oligella	no	3	0.14285714285714285	3.640206281023501e-7	-1.7160160117855825	8.736423586356214e-6	1183	10	0.625	1.622839592994002e-6	1.123692443291843	2.4976746074618576e-6	435
genus	Geovibrio	no	0	0	0	-1.7166676784424428	0	1184	1	0.0625	3.0467517969742086e-7	-1.7613416043239567	4.689184705249788e-7	1128
genus	Gloeobacter	no	2	0.09523809523809523	1.8422574852386403e-6	-1.717563089030296	4.421381785445097e-5	1185	2	0.125	8.601007919001629e-7	-0.9186710861785357	1.3237610895501563e-6	753
genus	Humibacter	no	2	0.09523809523809523	2.288590880070701e-6	-1.718236369570626	5.492573167734809e-5	1186	9	0.5625	9.69118244295572e-7	0.3936246512929147	1.4915473105628213e-6	521
genus	Polaribacter	no	0	0	0	-1.7184471568687774	0	1187	2	0.125	3.754795724003127e-7	-1.6796611127226369	5.778918616809734e-7	1083
genus	Fluoribacter	no	1	0.047619047619047616	5.115852312505929e-7	-1.723330317764424	1.2277945082476285e-5	1188	3	0.1875	5.349524941780494e-7	-1.769263649984097	8.233329200711949e-7	1137
genus	Trichomonasvirus	no	0	0	0	-1.7284213715079604	0	1189	0	0	0	-1.2193475873188122	0	847
genus	Ureaplasma	no	2	0.09523809523809523	6.093689172708117e-7	-1.729242968217705	1.4624734343736767e-5	1190	13	0.8125	1.0271271952101886e-6	1.2882784565763756	1.5808275353801331e-6	420
genus	Joostella	no	1	0.047619047619047616	2.696969819559234e-7	-1.7297177637005687	6.472674602567679e-6	1191	2	0.125	2.2935511107021904e-7	-2.220455751770888	3.529951077634309e-7	1353
genus	Haladaptatus	no	0	0	0	-1.7299335411885175	0	1192	1	0.0625	1.5731061768014033e-6	-2.3113271623941465	2.4211310653256845e-6	1389
genus	Carboxydothermus	no	0	0	0	-1.730128657398086	0	1193	1	0.0625	8.974958340487112e-8	-1.7703001869361157	1.3813149276636809e-7	1138
genus	Millerozyma	no	3	0.14285714285714285	4.221032087994373e-7	-1.7306865861095713	1.0130394116553196e-5	1194	0	0	0	-2.210625279668079	0	1344
genus	Fructobacillus	no	0	0	0	-1.7318675862845683	0	1195	0	0	0	-2.14177031126423	0	1322
genus	Desulfohalobium	no	0	0	0	-1.73270982771756	0	1196	0	0	0	-3.605983151117485	0	1540
genus	Caldalkalibacillus	no	0	0	0	-1.7329728535955111	0	1197	1	0.0625	3.180226622949153e-7	-2.2243121400501353	4.894612700112766e-7	1356
genus	Methylophilus	no	5	0.23809523809523808	7.673936532056468e-7	-1.7341053986808908	1.8417296972524486e-5	1198	11	0.6875	9.403485339051491e-7	0.4203661521849945	1.447268519598879e-6	512
genus	Phi29likevirus	no	0	0	0	-1.7358073014779292	0	1199	0	0	0	-2.2168595121714563	0	1349
genus	Halonatronum	no	0	0	0	-1.735820592653266	0	1200	0	0	0	-2.159520628266839	0	1329
genus	Methylococcus	no	1	0.047619047619047616	5.7119095599087875e-6	-1.7362568145614985	1.3708470770587772e-4	1201	9	0.5625	1.2664086122496784e-6	0.5456242894947989	1.949099989390462e-6	496
genus	Nitrospira	no	0	0	0	-1.7364691757576967	0	1202	2	0.125	7.164107606331367e-7	-1.443913153985337	1.1026111102235315e-6	946
genus	Nesiotobacter	no	1	0.047619047619047616	1.737868591066487e-7	-1.7365792326918248	4.170850489470622e-6	1203	1	0.0625	6.617695718350877e-7	-2.0980364759938417	1.0185141296152201e-6	1304
genus	Dehalogenimonas	no	0	0	0	-1.7369612631058775	0	1204	3	0.1875	3.9825994005925595e-7	-1.5059482275925051	6.129525947910253e-7	970
genus	Acidimicrobium	no	0	0	0	-1.7371314440855288	0	1205	0	0	0	-2.296160676214976	0	1383
genus	Sulfobacillus	no	1	0.047619047619047616	4.411273627332955e-7	-1.7374906656163578	1.058697007491207e-5	1206	0	0	0	-2.711077721430107	0	1497
genus	Krokinobacter	no	0	0	0	-1.7375505788648369	0	1207	0	0	0	-2.57979772736938	0	1467
genus	Methanolobus	no	0	0	0	-1.7403809507239016	0	1208	0	0	0	-2.962195406827513	0	1531
genus	Holophaga	no	1	0.047619047619047616	2.696969819559234e-7	-1.7419216696232769	6.472674602567679e-6	1209	2	0.125	2.0714261967582465e-7	-1.8992982569023527	3.188083797813456e-7	1199
genus	Pachysolen	no	0	0	0	-1.7424800383686843	0	1210	2	0.125	6.66033090325217e-7	-1.5831521970305709	1.025076011588776e-6	1019
genus	Turicibacter	no	2	0.09523809523809523	2.2627990679539284e-6	-1.7457835757933071	5.430673325166413e-5	1211	13	0.8125	4.822506724174501e-6	3.423411477385833	7.422207740854171e-6	253
genus	Youngiibacter	no	1	0.047619047619047616	6.462112794240184e-7	-1.7474716246829658	1.550894380013563e-5	1212	0	0	0	-1.8764934959078037	0	1189
genus	Candidatus Arthromitus	no	0	0	0	-1.7479967887137575	0	1213	5	0.3125	2.5694119478954356e-7	-1.5591982743062458	3.9545220649489405e-7	1000
genus	Maricaulis	no	4	0.19047619047619047	6.651533283423986e-7	-1.748784561059149	1.5963549254247206e-5	1214	6	0.375	9.165268572112554e-7	-1.2283396881501842	1.4106051320143215e-6	852
genus	Candidatus Hepatoplasma	no	0	0	0	-1.7492006596732823	0	1215	0	0	0	-2.6225094630097163	0	1475
genus	Arenibacter	no	0	0	0	-1.7498077295538614	0	1216	2	0.125	3.9103432599600645e-7	-2.809357379304176	6.018318205339701e-7	1518
genus	Jonquetella	no	1	0.047619047619047616	1.0770187990400332e-7	-1.7539340190717023	2.584823966689278e-6	1217	7	0.4375	5.250405115479767e-7	-0.9254665002687997	8.080776185419407e-7	756
genus	Robiginitalea	no	0	0	0	-1.7555259009063386	0	1218	0	0	0	-1.8525734968028458	0	1173
genus	Succinispira	no	0	0	0	-1.7564713269410948	0	1219	5	0.3125	5.838175633181627e-7	-0.8673623294671553	8.985400094902785e-7	741
genus	Marinitoga	no	0	0	0	-1.757655426358499	0	1220	1	0.0625	1.046152043553401e-6	-1.9475261963523571	1.6101082362102057e-6	1228
genus	Heterosigma	no	0	0	0	-1.7590994227945096	0	1221	0	0	0	-2.7712848025663983	0	1511
genus	Chrysiogenes	no	0	0	0	-1.7603718648277316	0	1222	1	0.0625	3.543302343611034e-7	-2.6958260381663264	5.453414082577217e-7	1492
genus	Thermosipho	no	0	0	0	-1.7617894299684231	0	1223	1	0.0625	3.4871734785113383e-7	-2.0998708211023107	5.367027454034022e-7	1305
genus	Wickerhamomyces	no	0	0	0	-1.7633098769040862	0	1224	6	0.375	5.303182786955765e-7	-0.7529672767346731	8.162005069934953e-7	713
genus	Methanomethylovorans	no	0	0	0	-1.7633991092655346	0	1225	0	0	0	-1.6239054623783327	0	1050
genus	Cyanidium	no	1	0.047619047619047616	1.5176542650030752e-7	-1.7651050026234143	3.642340431591979e-6	1226	0	0	0	-2.36942345039194	0	1411
genus	Candidatus Hydrogenedens	no	0	0	0	-1.7652975888188853	0	1227	1	0.0625	1.1811007812036786e-7	-1.8000780090410238	1.8178046941924064e-7	1151
genus	Chlamydophila	no	0	0	0	-1.765486811688623	0	1228	1	0.0625	1.8631192379544225e-7	-1.9009606643110384	2.86748341080784e-7	1201
genus	Demetria	no	1	0.047619047619047616	5.711909559908792e-7	-1.7656067066372412	1.3708470770587782e-5	1229	4	0.25	4.815895259091038e-7	-1.5679655033802729	7.412032188983009e-7	1008
genus	Cecembia	no	3	0.14285714285714285	2.0805726997985255e-7	-1.7678214232121503	4.993333620241429e-6	1230	10	0.625	1.15383365904117e-6	0.7102388778432381	1.7758385017616366e-6	481
genus	Dysgonomonas	no	2	0.09523809523809523	4.818750694452432e-7	-1.773489728236562	1.1564907033770603e-5	1231	12	0.75	1.1857007164058666e-6	1.0052073081647679	1.8248843472894068e-6	449
genus	Aminiphilus	no	1	0.047619047619047616	1.3791049057519719e-6	-1.7751720098232284	3.3098246902874645e-5	1232	0	0	0	-1.7528497894037607	0	1123
genus	Pelodictyon	no	0	0	0	-1.7758252479572074	0	1233	1	0.0625	1.1811007812036786e-7	-1.7369298433997615	1.8178046941924064e-7	1114
genus	Desulfospira	no	0	0	0	-1.7767375361400368	0	1234	0	0	0	-1.6483644609163612	0	1063
genus	Acholeplasma	no	1	0.047619047619047616	5.711909559908792e-7	-1.7769649262348342	1.3708470770587782e-5	1235	6	0.375	4.5377363499461967e-7	-1.5450749929710585	6.983924292669853e-7	993
genus	Methanococcus	no	0	0	0	-1.7794451519855792	0	1236	0	0	0	-2.7664014512959514	0	1509
genus	Rubritalea	no	0	0	0	-1.7848245226618735	0	1237	1	0.0625	2.303023017102941e-7	-2.0514711539379107	3.544529068092234e-7	1284
genus	Melissococcus	no	0	0	0	-1.7861541659907212	0	1238	6	0.375	7.655646592932862e-7	-0.654093428217223	1.1782627304275392e-6	690
genus	Lawsonia	no	0	0	0	-1.78791504037357	0	1239	2	0.125	1.3704320758012747e-7	-1.4887914065215253	2.1092000785272547e-7	960
genus	Desulfurivibrio	no	0	0	0	-1.788182938490969	0	1240	2	0.125	1.3704320758012747e-7	-1.417664655107933	2.1092000785272547e-7	939
genus	Chipapillomavirus	no	0	0	0	-1.7937987072286474	0	1241	0	0	0	-2.0173401014417185	0	1260
genus	Methanosphaera	no	0	0	0	-1.797014121247493	0	1242	8	0.5	1.2298164053623401e-5	1.1807583092291236	1.892781776322417e-5	431
genus	Badnavirus	no	0	0	0	-1.797875450019079	0	1243	3	0.1875	5.95019100676817e-7	-1.2918676353206326	9.157800346572942e-7	874
genus	Alpharetrovirus	no	0	0	0	-1.8000970196827697	0	1244	4	0.25	5.72261841995969e-6	-1.021321019168458	8.807548680370187e-6	776
genus	Moorea	no	0	0	0	-1.8013442887735498	0	1245	3	0.1875	4.0492728862096734e-7	-2.012646588148507	6.232141556215451e-7	1258
genus	Candidatus Ishikawaella	no	0	0	0	-1.8020332497260967	0	1246	0	0	0	-2.3414684377492914	0	1404
genus	Sulfuricurvum	no	0	0	0	-1.803254285520576	0	1247	0	0	0	-2.578370232887646	0	1465
genus	Simkania	no	0	0	0	-1.805521123324785	0	1248	0	0	0	-2.4672663664641457	0	1442
genus	Candidatus Photodesmus	no	0	0	0	-1.8079800384027283	0	1249	0	0	0	-2.585508018731339	0	1470
genus	Micavibrio	no	0	0	0	-1.808792899283749	0	1250	5	0.3125	1.4016102254399233e-6	-1.1012627696772546	2.157185642224545e-6	807
genus	Natrialba	no	0	0	0	-1.808909744514911	0	1251	4	0.25	5.57048351638819e-7	-1.3657990407911738	8.573401394834617e-7	911
genus	Verrucosispora	no	0	0	0	-1.8089257370113652	0	1252	7	0.4375	8.749762237067538e-7	-0.1406834954184528	1.3466555200648854e-6	596
genus	Candidatus Aquiluna	no	0	0	0	-1.809765277081326	0	1253	1	0.0625	1.1811007812036786e-7	-1.9169090348688316	1.8178046941924064e-7	1210
genus	Deferrisoma	no	0	0	0	-1.8103349269460711	0	1254	1	0.0625	4.6060460342058823e-7	-1.1008172626409716	7.089058136184469e-7	805
genus	Chlorobaculum	no	0	0	0	-1.813866827715209	0	1255	6	0.375	2.8291788807233625e-7	-1.6950336929211607	4.3543232990225786e-7	1091
genus	Sulfurimonas	no	0	0	0	-1.816893595140147	0	1256	2	0.125	1.0295790551103777e-7	-1.8729645337838963	1.5846011358272716e-7	1184
genus	Sediminibacillus	no	0	0	0	-1.818392956161217	0	1257	0	0	0	-2.386294667061024	0	1414
genus	Cyanobacterium	no	2	0.09523809523809523	5.741334970561974e-7	-1.8191877903916636	1.3779091178285225e-5	1258	2	0.125	6.893100514701301e-7	-1.7899462429786857	1.0609010401630825e-6	1147
genus	Nitrincola	no	0	0	0	-1.8248540126649575	0	1259	3	0.1875	6.38122207972981e-7	-2.1246770327823756	9.821190228487972e-7	1315
genus	Thermovibrio	no	0	0	0	-1.8252182499180034	0	1260	0	0	0	-2.4965496369909803	0	1447
genus	Allobaculum	no	0	0	0	-1.826994321875573	0	1261	4	0.25	8.53752562579586e-7	-0.2648317116277901	1.3139906777085907e-6	615
genus	Nitritalea	no	0	0	0	-1.8282747837363933	0	1262	1	0.0625	1.8631192379544225e-7	-2.676602530108619	2.86748341080784e-7	1486
genus	Syntrophus	no	0	0	0	-1.8282901015312933	0	1263	1	0.0625	8.974958340487112e-8	-2.3430608428161355	1.3813149276636809e-7	1406
genus	Thalassiosira	no	0	0	0	-1.8286425116662572	0	1264	0	0	0	-1.4304639335700162	0	942
genus	Thermomicrobium	no	0	0	0	-1.8321560702084152	0	1265	2	0.125	2.264159656339135e-7	-1.5471696591784063	3.484715375007938e-7	994
genus	Halomicrobium	no	1	0.047619047619047616	1.737868591066487e-7	-1.8322680426375857	4.170850489470622e-6	1266	1	0.0625	9.504944472114396e-7	-2.2426063047113294	1.46288385838161e-6	1363
genus	Rhizobacter	no	1	0.047619047619047616	2.696969819559234e-7	-1.8325582000456524	6.472674602567679e-6	1267	9	0.5625	5.99429320699504e-7	0.16845384610968478	9.22567701541649e-7	548
genus	Sporichthya	no	1	0.047619047619047616	1.1423819119817584e-6	-1.8335899781615652	2.7416941541175564e-5	1268	10	0.625	6.406848725887038e-7	0.7322440403472172	9.860631602520037e-7	477
genus	Planktothrix	no	1	0.047619047619047616	5.711909559908792e-7	-1.8350366444746173	1.3708470770587782e-5	1269	13	0.8125	1.4731407293658362e-6	1.8460438542535211	2.267276574246416e-6	370
genus	Stanieria	no	0	0	0	-1.8359845781976756	0	1270	1	0.0625	9.264774005691213e-6	-2.6349146299948023	1.425919781461306e-5	1478
genus	Aliivibrio	no	5	0.23809523809523808	8.815038270724916e-7	-1.83629181739897	2.115591873583075e-5	1271	2	0.125	2.0332012018333015e-7	-2.054615706522288	3.1292525987186323e-7	1286
genus	Fischerella	no	1	0.047619047619047616	6.895524528759858e-7	-1.8368253310687086	1.654912345143732e-5	1272	5	0.3125	2.4119446065761386e-6	-0.8143806070679822	3.7121677487148087e-6	728
genus	Bdellovibrio	no	0	0	0	-1.8371415903952535	0	1273	7	0.4375	9.620352949110133e-7	-0.1736296995307599	1.4806461081888323e-6	603
genus	Leptonema	no	0	0	0	-1.837716800695642	0	1274	6	0.375	3.2670627831576445e-7	-0.7397507371817812	5.028260211116671e-7	709
genus	Nematocida	no	0	0	0	-1.8381290105639514	0	1275	1	0.0625	1.8631192379544225e-7	-1.761483858614735	2.86748341080784e-7	1129
genus	Methyloglobulus	no	0	0	0	-1.8382383025131037	0	1276	0	0	0	-2.1658970665869735	0	1333
genus	Methanosalsum	no	0	0	0	-1.8391567045400725	0	1277	0	0	0	-1.8140630675367155	0	1154
genus	Phycisphaera	no	0	0	0	-1.8438016561137558	0	1278	1	0.0625	1.1811007812036786e-7	-1.8918535227552424	1.8178046941924064e-7	1195
genus	Nisaea	no	0	0	0	-1.8473589572756703	0	1279	2	0.125	4.587567122786979e-7	-1.4740650818937087	7.060617674154959e-7	955
genus	Commensalibacter	no	1	0.047619047619047616	6.895524528759858e-7	-1.8475356141567294	1.654912345143732e-5	1280	1	0.0625	4.3848648496956003e-7	-0.9724726426380107	6.748643328347261e-7	765
genus	Acetivibrio	no	1	0.047619047619047616	2.0686573586279562e-6	-1.8476701140845135	4.964737035431193e-5	1281	3	0.1875	3.1902420559007683e-7	-1.9757948389807234	4.910027219621644e-7	1241
genus	Lentibacillus	no	1	0.047619047619047616	3.099867821636084e-7	-1.8501457096433636	7.4396218952497614e-6	1282	8	0.5	3.531551465625604e-7	-0.6311182497269734	5.435328580050474e-7	687
genus	Austwickia	no	2	0.09523809523809523	4.91956862258091e-7	-1.8503339290662302	1.1806868081368585e-5	1283	13	0.8125	9.188164098551554e-7	1.4043568789895826	1.41412892914486e-6	410
genus	Aphanizomenon	no	2	0.09523809523809523	8.624852820563549e-7	-1.8522892179081862	2.0699477390395684e-5	1284	1	0.0625	2.6470782873403465e-6	-1.170119534580058	4.074056518460874e-6	835
genus	Pbunalikevirus	no	0	0	0	-1.8529388065929127	0	1285	0	0	0	-1.569486712732152	0	1009
genus	Crinalium	no	0	0	0	-1.8540849773468602	0	1286	2	0.125	4.2717377238784755e-6	-1.048564459526697	6.574532004721438e-6	784
genus	Metschnikowia	no	3	0.14285714285714285	2.172320457904633e-6	-1.8550574617914632	5.213526437910029e-5	1287	1	0.0625	1.5901133114745764e-7	-2.8908735942918247	2.447306350056383e-7	1525
genus	Olleya	no	0	0	0	-1.85550474088495	0	1288	5	0.3125	2.8795591350327224e-7	-1.5656466460028886	4.4318623746337466e-7	1007
genus	Ureibacillus	no	0	0	0	-1.8582854619341553	0	1289	8	0.5	7.002064941662115e-7	-0.7920935299215741	1.077671501243253e-6	724
genus	Dasania	no	0	0	0	-1.8592995300362314	0	1290	1	0.0625	2.303023017102941e-7	-1.5269773999283442	3.544529068092234e-7	985
genus	Sporocytophaga	no	0	0	0	-1.8594449095805812	0	1291	3	0.1875	1.0375444644813146e-6	-2.0405899472680225	1.5968605118060909e-6	1279
genus	Belliella	no	0	0	0	-1.8602969420376454	0	1292	3	0.1875	3.8621410380377696e-7	-1.2988156000097715	5.944131288630058e-7	879
genus	Zunongwangia	no	0	0	0	-1.8608953064024407	0	1293	3	0.1875	5.02629094582582e-7	-1.9697821819599803	7.735847288482437e-7	1239
genus	Stylonychia	no	0	0	0	-1.8609642868981116	0	1294	2	0.125	4.917708762309607e-7	-1.4272905920056367	7.568730979660528e-7	941
genus	Lachnobacterium	no	0	0	0	-1.8643055652192924	0	1295	7	0.4375	6.757572592706965e-7	-0.7062884851758444	1.0400422534518947e-6	701
genus	Melioribacter	no	0	0	0	-1.867847540708268	0	1296	0	0	0	-2.1159120034849996	0	1311
genus	Gayadomonas	no	0	0	0	-1.8702079310836945	0	1297	1	0.0625	8.974958340487112e-8	-2.2392542805309694	1.3813149276636809e-7	1360
genus	Alkalibacillus	no	0	0	0	-1.8724377196810957	0	1298	3	0.1875	5.410613313863182e-7	-1.7813452306566773	8.327348890902411e-7	1139
genus	Entomoplasma	no	0	0	0	-1.872635498503907	0	1299	0	0	0	-3.0524501236653365	0	1533
genus	Roseolovirus	no	1	0.047619047619047616	5.516419623007888e-6	-1.872830536033528	1.323929876114986e-4	1300	7	0.4375	8.072732932797149e-7	-0.773872683422983	1.2424555172374975e-6	715
genus	Molluscipoxvirus	no	0	0	0	-1.8780199687576262	0	1301	16	1	9.23246754126117e-6	5.476228467536911	1.4209475687908645e-5	149
genus	Salinibacter	no	0	0	0	-1.8780804961796091	0	1302	8	0.5	2.5832582515312122e-6	0.47332201134893725	3.975832588273357e-6	503
genus	Woodsholea	no	0	0	0	-1.8820481826151612	0	1303	0	0	0	-1.4782604434460838	0	957
genus	Zhouia	no	0	0	0	-1.8852301076336448	0	1304	2	0.125	5.835989317784024e-7	-1.768857471256144	8.982035187812724e-7	1136
genus	Astrammina	no	0	0	0	-1.8870349489229121	0	1305	1	0.0625	8.769729699391201e-7	-1.6147145527866194	1.3497286656694522e-6	1041
genus	Aestuariimicrobium	no	1	0.047619047619047616	6.283100515899671e-6	-1.8885761905894707	1.507931784764656e-4	1306	10	0.625	7.202642124730073e-7	0.005841463933350199	1.1085418681697097e-6	577
genus	Scytonema	no	0	0	0	-1.889143254287618	0	1307	3	0.1875	1.8650692749309003e-6	-1.2337562132572852	2.870484667284935e-6	855
genus	Thermocrispum	no	1	0.047619047619047616	1.1423819119817584e-6	-1.8905950874717319	2.7416941541175564e-5	1308	10	0.625	8.28947727184845e-7	0.3979214637638422	1.2758141334739169e-6	519
genus	Cellulophaga	no	0	0	0	-1.890631224829608	0	1309	6	0.375	5.647935357037418e-7	-1.0766882785454361	8.692605718247667e-7	797
genus	Oleispira	no	0	0	0	-1.890841408635184	0	1310	2	0.125	5.359409805946886e-7	-1.5601795770497857	8.248542764845579e-7	1004
genus	Syntrophomonas	no	0	0	0	-1.8969539633498356	0	1311	3	0.1875	3.779819792259572e-7	-1.1703790933138172	5.817432577234008e-7	836
genus	T4likevirus	no	0	0	0	-1.903176667173412	0	1312	5	0.3125	2.4488420550813867e-6	0.41940249114169936	3.7689557520452344e-6	514
genus	Gelidibacter	no	2	0.09523809523809523	8.215095298607319e-7	-1.9040588190629262	1.97160673847136e-5	1313	1	0.0625	4.3403738537615175e-7	-2.0123361027375695	6.680168273089191e-7	1257
genus	Butyricimonas	no	2	0.09523809523809523	1.3596255820685e-6	-1.9100650001414068	3.263074695991344e-5	1314	13	0.8125	4.805119976016849e-6	3.8182903278312272	7.395448201854026e-6	225
genus	Croceibacter	no	0	0	0	-1.9121394863296213	0	1315	2	0.125	5.868582336588636e-7	-1.9324583675091034	9.032198343678681e-7	1219
genus	Enterorhabdus	no	2	0.09523809523809523	2.0231331516335382e-7	-1.9161684939625	4.855479832670593e-6	1316	10	0.625	1.6595538928295104e-6	1.7942905825249762	2.5541807309418196e-6	374
genus	Dehalococcoides	no	1	0.047619047619047616	8.97228085607761e-8	-1.916309888952473	2.1533297852672628e-6	1317	5	0.3125	4.3639764089172445e-7	-1.2981068988102387	6.716494415819611e-7	877
genus	Desulfatirhabdium	no	0	0	0	-1.9167095079819245	0	1318	2	0.125	3.90393462541903e-7	-1.854996695139522	6.008454825230695e-7	1176
genus	Acetobacterium	no	0	0	0	-1.9211906880891447	0	1319	3	0.1875	2.480392593012731e-7	-1.3433180550225594	3.817514449887635e-7	896
genus	Torulaspora	no	0	0	0	-1.9219700114642015	0	1320	0	0	0	-2.4021877568225847	0	1424
genus	Denitrovibrio	no	0	0	0	-1.9219937045749487	0	1321	0	0	0	-2.29095930851414	0	1379
genus	Blattabacterium	no	1	0.047619047619047616	4.23713911756493e-7	-1.923640049805277	1.0169050671205034e-5	1322	6	0.375	2.502182588272602e-7	-1.2972131532372901	3.851050923912702e-7	876
genus	Natrinema	no	1	0.047619047619047616	4.826867170131901e-6	-1.9246127468626402	1.1584386416006124e-4	1323	4	0.25	1.5133276629379994e-6	-0.37936451646271396	2.3291273474024784e-6	639
genus	Tunalikevirus	no	1	0.047619047619047616	6.895524528759858e-7	-1.9251465964821606	1.654912345143732e-5	1324	2	0.125	5.716476557215293e-7	-1.2183466944554033	8.798095882517939e-7	846
genus	Aquaspirillum	no	2	0.09523809523809523	5.106257783407196e-6	-1.9265865564205347	1.2254918401061247e-4	1325	3	0.1875	5.413334861687305e-7	-1.7116873753711779	8.331537561749887e-7	1095
genus	Ehrlichia	no	0	0	0	-1.9299689798246098	0	1326	0	0	0	-1.3945274297628447	0	930
genus	Cellulosilyticum	no	1	0.047619047619047616	6.895524528759858e-7	-1.9318907270646188	1.654912345143732e-5	1327	6	0.375	3.4257980828033236e-7	-1.5136233016164202	5.272566012469108e-7	978
genus	Marinithermus	no	0	0	0	-1.9319079432262687	0	1328	0	0	0	-2.0550885107796755	0	1287
genus	Bacteriovorax	no	1	0.047619047619047616	8.675645381259907e-7	-1.9352474249577718	2.0821378538578507e-5	1329	6	0.375	9.141653355383871e-7	-1.5328848988185408	1.4069705690280858e-6	989
genus	Caldimonas	no	1	0.047619047619047616	5.711909559908792e-7	-1.9377638862102056	1.3708470770587782e-5	1330	13	0.8125	1.9113540997733683e-6	2.093720656099474	2.9417205628219497e-6	351
genus	Fibrobacter	no	0	0	0	-1.938705415004592	0	1331	5	0.3125	3.7953890992584225e-7	-0.7403429111701738	5.841394934890727e-7	710
genus	Indibacter	no	0	0	0	-1.939033914731675	0	1332	1	0.0625	7.854348953015278e-7	-1.3575240637384423	1.2088445477163924e-6	904
genus	Novispirillum	no	0	0	0	-1.9434302446633815	0	1333	3	0.1875	8.983595253090375e-7	-1.976412053258748	1.3826442147595323e-6	1242
genus	Candidatus Entotheonella	no	0	0	0	-1.9459634312659777	0	1334	2	0.125	6.091560615885771e-7	-1.8736976034201935	9.375379018232295e-7	1186
genus	Emticicia	no	0	0	0	-1.946200327291213	0	1335	1	0.0625	2.303023017102941e-7	-1.8268938538683497	3.544529068092234e-7	1162
genus	Oscillatoria	no	1	0.047619047619047616	6.36917117338603e-7	-1.9462182751157726	1.5285885735317363e-5	1336	8	0.5	7.365177654283544e-7	0.48823433250742865	1.1335573328360055e-6	501
genus	Jiangella	no	1	0.047619047619047616	2.855954779954399e-6	-1.946475921047602	6.854235385293898e-5	1337	6	0.375	6.22461560165123e-7	-0.5557415130685838	9.5801608468106e-7	668
genus	Catellicoccus	no	0	0	0	-1.9487705308151757	0	1338	4	0.25	6.806575258824399e-7	-1.8440302495023364	1.047584139623999e-6	1169
genus	Tomitella	no	0	0	0	-1.94925082100014	0	1339	8	0.5	7.717174114563881e-7	0.1142541821163559	1.187732287930406e-6	554
genus	Myroides	no	0	0	0	-1.9520762490055257	0	1340	12	0.75	8.271627597955888e-7	1.4007614672441626	1.273066931752601e-6	411
genus	Niabella	no	0	0	0	-1.956297914015015	0	1341	3	0.1875	4.1042385649030905e-7	-1.1427465134449766	6.316737951661518e-7	826
genus	Kordia	no	0	0	0	-1.9564691659870486	0	1342	2	0.125	2.275734452753224e-7	-1.7239592394647976	3.502529874490708e-7	1108
genus	Formosa	no	0	0	0	-1.9571799697376127	0	1343	2	0.125	5.327504991182481e-7	-1.5195317455666675	8.199438807783617e-7	979
genus	Algoriphagus	no	0	0	0	-1.957652204328694	0	1344	5	0.3125	3.537945013256248e-7	-1.1603964638293434	5.445168740247204e-7	830
genus	Thermobaculum	no	0	0	0	-1.9579664648808903	0	1345	0	0	0	-1.7851117506147667	0	1143
genus	P2likevirus	no	3	0.14285714285714285	5.213633675690711e-7	-1.958258046952871	1.2512618433842903e-5	1346	1	0.0625	1.9009888944228793e-6	-1.5883638638630146	2.9257677167632205e-6	1023
genus	Aquimarina	no	0	0	0	-1.961613466267908	0	1347	3	0.1875	9.414709855706329e-7	-1.1340274318880026	1.4489960588055172e-6	819
genus	Gracilibacillus	no	1	0.047619047619047616	1.0770187990400332e-7	-1.9620581725913102	2.584823966689278e-6	1348	8	0.5	5.154465852139562e-7	-0.5292129508291427	7.9331183004763e-7	664
genus	Candidatus Chloracidobacterium	no	0	0	0	-1.962695567790932	0	1349	1	0.0625	6.617695718350877e-7	-1.745329630257544	1.0185141296152201e-6	1121
genus	Thermotoga	no	0	0	0	-1.9650989838240596	0	1350	1	0.0625	4.6060460342058823e-7	-1.9589457801133987	7.089058136184469e-7	1231
genus	Salinibacterium	no	1	0.047619047619047616	1.0852628163826702e-5	-1.9653691643711793	2.604609446411678e-4	1351	3	0.1875	7.583373191934916e-7	-1.4110609607874343	1.167139299667852e-6	938
genus	Mesotoga	no	0	0	0	-1.966313387593199	0	1352	4	0.25	3.167112451090115e-7	-1.5607349410863185	4.874428983748181e-7	1005
genus	Desulfocapsa	no	0	0	0	-1.9673639793917872	0	1353	1	0.0625	6.617695718350877e-7	-1.8497477551427441	1.0185141296152201e-6	1171
genus	Bizionia	no	0	0	0	-1.9726458837229246	0	1354	3	0.1875	2.281036415754671e-7	-1.8204879084305692	3.510690002217186e-7	1157
genus	Ethanoligenens	no	2	0.09523809523809523	4.417467291762799e-7	-1.9729859502745144	1.0601834747909571e-5	1355	6	0.375	1.220673418190445e-6	-0.13166926112113034	1.8787100177862197e-6	593
genus	Oceaniovalibus	no	1	0.047619047619047616	2.4837716569364925e-7	-1.9752644768164374	5.961003199159894e-6	1356	11	0.6875	9.476475814357205e-7	0.6194145435684079	1.4585023135945819e-6	487
genus	Methanoregula	no	0	0	0	-1.9802645437648805	0	1357	0	0	0	-2.567276467761733	0	1463
genus	Erysipelothrix	no	1	0.047619047619047616	8.97228085607761e-8	-1.9817677455397777	2.1533297852672628e-6	1358	0	0	0	-2.0281059254416776	0	1269
genus	Jannaschia	no	1	0.047619047619047616	2.696969819559234e-7	-1.9828788551785075	6.472674602567679e-6	1359	2	0.125	9.580637844463403e-7	-2.5644890626039136	1.4745336489638374e-6	1461
genus	Niastella	no	0	0	0	-1.9863257381945423	0	1360	5	0.3125	2.2933924277531132e-7	-0.9368930466647498	3.5297068524044964e-7	759
genus	Candidatus Odyssella	no	0	0	0	-1.9884351381134309	0	1361	2	0.125	9.350140841831848e-7	-1.7209641564196752	1.4390583923177525e-6	1107
genus	Alkaliflexus	no	0	0	0	-1.9922434041203436	0	1362	0	0	0	-1.6115851629697138	0	1039
genus	Trichomonas	no	0	0	0	-1.9940281147172298	0	1363	9	0.5625	5.847459135900259e-7	0.6363394800528831	8.999688117643129e-7	486
genus	Hallella	no	1	0.047619047619047616	6.895524528759858e-7	-1.9942892482395829	1.654912345143732e-5	1364	7	0.4375	5.368255099343379e-7	-0.9369229564983846	8.262156349827943e-7	760
genus	Chloroherpeton	no	0	0	0	-1.9953593846875755	0	1365	0	0	0	-2.2466187382929084	0	1365
genus	Syntrophorhabdus	no	0	0	0	-1.9988329998945173	0	1366	0	0	0	-2.4505429115912363	0	1433
genus	Candidatus Protochlamydia	no	0	0	0	-2.0030227125478586	0	1367	0	0	0	-2.804152186505288	0	1517
genus	Xenococcus	no	0	0	0	-2.006435525191918	0	1368	0	0	0	-3.4377196435982516	0	1539
genus	Candidatus Profftella	no	0	0	0	-2.0083881417174	0	1369	1	0.0625	3.4871734785113383e-7	-1.6336313989179798	5.367027454034022e-7	1054
genus	Thermosynechococcus	no	0	0	0	-2.0135309246573043	0	1370	2	0.125	2.29184486676112e-7	-1.064936644846634	3.527325037337939e-7	791
genus	Perkinsus	no	1	0.047619047619047616	1.5176542650030752e-7	-2.0170933153505097	3.642340431591979e-6	1371	6	0.375	4.3507156247593785e-7	-0.3906739913938	6.696085051881781e-7	640
genus	Rathayibacter	no	1	0.047619047619047616	3.035308530006151e-7	-2.0201091098173527	7.284680863183959e-6	1372	4	0.25	4.40184663320469e-7	-1.0282921204956768	6.774779595691968e-7	781
genus	Hydrogenobaculum	no	0	0	0	-2.023192104366554	0	1373	0	0	0	-2.7403839314018614	0	1506
genus	T7likevirus	no	0	0	0	-2.0234149251952394	0	1374	2	0.125	2.0212114813838244e-6	-1.909302355365595	3.1107994993202025e-6	1207
genus	Hylemonella	no	2	0.09523809523809523	5.852676034814172e-7	-2.024292666739747	1.4046307545921791e-5	1375	10	0.625	4.6376559072699993e-7	-0.4669890832963694	7.137708155347287e-7	654
genus	Methylobacillus	no	1	0.047619047619047616	8.675645381259907e-7	-2.0253680813133026	2.0821378538578507e-5	1376	5	0.3125	6.200737238342441e-7	-0.9740695362681245	9.543410214177784e-7	767
genus	Thermobrachium	no	0	0	0	-2.027127393215061	0	1377	3	0.1875	4.7369944277296923e-7	-1.6580043779821685	7.290597757724594e-7	1070
genus	Dokdonia	no	0	0	0	-2.0278172681567637	0	1378	3	0.1875	4.528412525165664e-7	-1.6172039225154173	6.96957421118349e-7	1044
genus	Echinicola	no	0	0	0	-2.028056194265237	0	1379	0	0	0	-2.196713518865558	0	1341
genus	Ketogulonicigenium	no	1	0.047619047619047616	7.657599622020879e-7	-2.0301216649315057	1.837808870927107e-5	1380	10	0.625	8.048913330857751e-7	0.21962994438719657	1.2387894977996724e-6	544
genus	Paraprevotella	no	1	0.047619047619047616	5.711909559908792e-7	-2.0318310560138486	1.3708470770587782e-5	1381	12	0.75	2.192515106175177e-6	2.0935526958695716	3.3744489170782253e-6	352
genus	Alkaliphilus	no	0	0	0	-2.0364519789263	0	1382	3	0.1875	3.0827121506059415e-7	-1.969394461384763	4.7445304476935144e-7	1238
genus	Methanocella	no	0	0	0	-2.0415036849586263	0	1383	1	0.0625	1.8631192379544225e-7	-1.3519268377825218	2.86748341080784e-7	902
genus	Mobilicoccus	no	2	0.09523809523809523	1.9781928743481515e-6	-2.0422091847397477	4.7476240497441776e-5	1384	14	0.875	1.030031043565551e-6	1.7271042515677357	1.585296780727868e-6	382
genus	Calditerrivibrio	no	0	0	0	-2.042836788913333	0	1385	2	0.125	7.902311314785064e-7	-1.5866901291678737	1.216226323070128e-6	1021
genus	Hyaloperonospora	no	0	0	0	-2.043392589373656	0	1386	4	0.25	8.903856466163812e-7	-0.6862608777472087	1.370371803844979e-6	699
genus	Paenisporosarcina	no	1	0.047619047619047616	4.552962795009223e-7	-2.047154590223742	1.092702129477593e-5	1387	10	0.625	9.33553177080987e-7	0.8277576153933695	1.4368099442340522e-6	469
genus	Tropheryma	no	0	0	0	-2.047699208142553	0	1388	1	0.0625	2.303023017102941e-7	-1.4011840832091218	3.544529068092234e-7	933
genus	Deferribacter	no	0	0	0	-2.0492019707779976	0	1389	2	0.125	2.858238278607646e-7	-1.5771438643367528	4.399047941258968e-7	1018
genus	Candidatus Puniceispirillum	no	0	0	0	-2.053682753242127	0	1390	0	0	0	-1.7682874048766357	0	1134
genus	Salimicrobium	no	2	0.09523809523809523	2.0231331516335382e-7	-2.056273906959514	4.855479832670593e-6	1391	4	0.25	6.126260961226813e-7	-1.4754936086826798	9.428785511272422e-7	956
genus	Coltivirus	no	0	0	0	-2.063453259891321	0	1392	0	0	0	-2.4843584293865533	0	1444
genus	Wolbachia	no	1	0.047619047619047616	1.0770187990400332e-7	-2.0642287687410694	2.584823966689278e-6	1393	3	0.1875	1.012169452274944e-6	-1.372741511493511	1.5578064217250386e-6	914
genus	Marinomonas	no	4	0.19047619047619047	4.7295764984199126e-7	-2.0660117403134004	1.135089071453778e-5	1394	5	0.3125	5.477709696442973e-7	-0.5200676951627536	8.4306153700699e-7	662
genus	Raphidiopsis	no	0	0	0	-2.0694800782126275	0	1395	0	0	0	-2.7919793846481937	0	1514
genus	Magnetococcus	no	0	0	0	-2.0706987838922815	0	1396	0	0	0	-2.248905957675291	0	1366
genus	Thermosinus	no	0	0	0	-2.0724185486634967	0	1397	2	0.125	5.386808084698937e-7	-1.5593447891714576	8.29071081732753e-7	1002
genus	Stigmatella	no	0	0	0	-2.0724339123255624	0	1398	4	0.25	4.911480805522723e-7	-2.0073261866157606	7.559145676473371e-7	1253
genus	Hellea	no	0	0	0	-2.0762913456198984	0	1399	0	0	0	-2.720828776054298	0	1502
genus	Xylella	no	2	0.09523809523809523	6.024709530083877e-7	-2.0764076490943575	1.445918455609358e-5	1400	4	0.25	2.91826558285315e-7	-1.6049206191163208	4.491434566662763e-7	1032
genus	Sulfuricella	no	1	0.047619047619047616	2.557926156252964e-7	-2.0767127939561845	6.138972541238142e-6	1401	2	0.125	6.793681328689354e-7	-2.7853192301692156	1.0455996648781447e-6	1513
genus	Leeuwenhoekiella	no	0	0	0	-2.0824158934669743	0	1402	1	0.0625	2.303023017102941e-7	-1.8135107741538048	3.544529068092234e-7	1153
genus	Cesiribacter	no	1	0.047619047619047616	2.557926156252964e-7	-2.086999116361742	6.138972541238142e-6	1403	2	0.125	1.7641164578423044e-7	-1.6205629886806172	2.7151105385771576e-7	1047
genus	Gaetbulibacter	no	0	0	0	-2.08758671063082	0	1404	0	0	0	-2.5275870761650894	0	1455
genus	Coriobacterium	no	0	0	0	-2.0880106772814266	0	1405	3	0.1875	7.145831873805999e-7	-1.5018432320211201	1.0997983348107032e-6	967
genus	Parachlamydia	no	0	0	0	-2.08933172877517	0	1406	6	0.375	9.332686165247535e-7	-0.7838563131927474	1.4363719837118552e-6	721
genus	Solitalea	no	0	0	0	-2.0895300137594477	0	1407	2	0.125	5.831488396691165e-7	-1.3812025074363212	8.975107925024489e-7	922
genus	Lewinella	no	0	0	0	-2.09307770487225	0	1408	1	0.0625	1.1811007812036786e-7	-3.2381124537948596	1.8178046941924064e-7	1536
genus	Sulfolobus	no	1	0.047619047619047616	8.97228085607761e-8	-2.094107523546917	2.1533297852672628e-6	1409	5	0.3125	2.002795635209376e-6	-1.2288678804276336	3.0824560995390922e-6	853
genus	Felixounalikevirus	no	0	0	0	-2.096559149439569	0	1410	1	0.0625	1.8631192379544225e-7	-1.5756716980909808	2.86748341080784e-7	1016
genus	Ascogregarina	no	0	0	0	-2.0969739462229184	0	1411	3	0.1875	1.0675912123915313e-6	-0.6170536030490043	1.6431047614633848e-6	683
genus	Luminiphilus	no	0	0	0	-2.100344307253117	0	1412	0	0	0	-2.0287141529486967	0	1271
genus	Candidatus Desulforudis	no	1	0.047619047619047616	7.948069302196766e-6	-2.1054501105170336	1.9075210237311636e-4	1413	1	0.0625	1.8631192379544225e-7	-2.4551258744223046	2.86748341080784e-7	1437
genus	Theileria	no	0	0	0	-2.105477962862349	0	1414	2	0.125	8.299428732306844e-7	-1.6418255887622437	1.2773457395674208e-6	1059
genus	Terrimonas	no	0	0	0	-2.1071606799744775	0	1415	2	0.125	4.842364788833795e-7	-2.2579221067516495	7.452770825503436e-7	1370
genus	Oceanithermus	no	0	0	0	-2.1081883548984703	0	1416	2	0.125	1.9380836279092744e-7	-1.2914493865586083	2.982859356811638e-7	873
genus	Halogeometricum	no	0	0	0	-2.1086532758284737	0	1417	2	0.125	5.320530832437552e-7	-2.8277586158998074	8.188705042548398e-7	1522
genus	Porphyra	no	0	0	0	-2.1117036655745953	0	1418	0	0	0	-2.0928310739418703	0	1300
genus	Laceyella	no	1	0.047619047619047616	1.0770187990400332e-7	-2.11314463971758	2.584823966689278e-6	1419	2	0.125	2.875380714665929e-7	-2.394909926362778	4.425431465199138e-7	1420
genus	Azovibrio	no	0	0	0	-2.114432474553611	0	1420	5	0.3125	3.2660727210615386e-7	-1.5049098773977412	5.026736429611753e-7	969
genus	Mesonia	no	0	0	0	-2.1209496910895203	0	1421	3	0.1875	4.09254364494722e-7	-1.6170914852743494	6.298738572834319e-7	1043
genus	Psychroflexus	no	0	0	0	-2.1280560037171017	0	1422	1	0.0625	1.323539143670173e-6	-2.037248765285747	2.037028259230437e-6	1277
genus	Dictyoglomus	no	0	0	0	-2.132060690725267	0	1423	0	0	0	-2.7074852877761675	0	1496
genus	Desulfobacca	no	0	0	0	-2.1324355006831786	0	1424	1	0.0625	2.3622015624073575e-7	-2.2801871853538596	3.635609388384813e-7	1375
genus	Anaerolinea	no	0	0	0	-2.1355127743107416	0	1425	1	0.0625	7.854348953015278e-7	-1.9231092252048316	1.2088445477163924e-6	1214
genus	Saccharospirillum	no	1	0.047619047619047616	8.82254725466591e-7	-2.1375623280406053	2.117394014982414e-5	1426	1	0.0625	7.854348953015278e-7	-2.1151612936497832	1.2088445477163924e-6	1310
genus	Candidatus Omnitrophus	no	0	0	0	-2.1393391086773472	0	1427	1	0.0625	3.467544648971786e-7	-1.3294348324909988	5.336817179816662e-7	894
genus	Gregarina	no	0	0	0	-2.1433102010450638	0	1428	6	0.375	1.7697624819627183e-6	-0.8727290774530295	2.7238002027556476e-6	742
genus	Tenacibaculum	no	1	0.047619047619047616	6.36917117338603e-7	-2.1447594679015314	1.5285885735317363e-5	1429	9	0.5625	7.369535360477628e-7	-0.15100745511863486	1.134228017243431e-6	599
genus	Thermoanaerobacter	no	0	0	0	-2.1449473314403407	0	1430	8	0.5	5.309931651663387e-7	0.10178366271100352	8.17239209036642e-7	559
genus	Dolichospermum	no	1	0.047619047619047616	8.675645381259907e-7	-2.1457629512727237	2.0821378538578507e-5	1431	4	0.25	3.374804125955223e-7	-2.0057825262832836	5.194082401579059e-7	1251
genus	Truepera	no	0	0	0	-2.1471352707729636	0	1432	7	0.4375	6.036285063834538e-7	-0.9205528948366003	9.290305703920872e-7	754
genus	Halovivax	no	0	0	0	-2.1487181833586884	0	1433	1	0.0625	7.078977795606319e-6	-2.001446228821763	1.0895089793965586e-5	1248
genus	Nodularia	no	1	0.047619047619047616	3.099867821636084e-7	-2.152099779463051	7.4396218952497614e-6	1434	3	0.1875	1.3776549817628993e-6	-0.9261407704829434	2.1203166848081946e-6	757
genus	Phikzlikevirus	no	0	0	0	-2.1536784082794753	0	1435	0	0	0	-1.643500592384365	0	1060
genus	Coleofasciculus	no	0	0	0	-2.155623134636617	0	1436	1	0.0625	1.9853087155052617e-6	-1.6497047790891557	3.0555423888456585e-6	1064
genus	Caldicellulosiruptor	no	0	0	0	-2.1566480592341994	0	1437	7	0.4375	4.604285293811311e-7	-0.24615555024143015	7.086348221666214e-7	611
genus	Rudanella	no	0	0	0	-2.156796275638913	0	1438	2	0.125	3.2438998216711404e-7	-1.6728681411172266	4.992610636760574e-7	1079
genus	Sp6likevirus	no	0	0	0	-2.1591011764345387	0	1439	0	0	0	-1.8637619351943386	0	1180
genus	Thiocystis	no	0	0	0	-2.1615585353326288	0	1440	3	0.1875	1.5432886184425262e-7	-2.3690833906831705	2.37523955596703e-7	1410
genus	Cryptosporidium	no	0	0	0	-2.1622502061901514	0	1441	1	0.0625	1.8631192379544225e-7	-1.6167695663604178	2.86748341080784e-7	1042
genus	Caloramator	no	0	0	0	-2.163226833856324	0	1442	5	0.3125	6.242938757430776e-7	-1.0397492024292472	9.608361588964485e-7	782
genus	Komagataella	no	1	0.047619047619047616	6.36917117338603e-7	-2.167212509920098	1.5285885735317363e-5	1443	2	0.125	1.7212119861120218e-7	-1.5133907984152735	2.6490772657571444e-7	977
genus	Methanomassiliicoccus	no	0	0	0	-2.169478359742156	0	1444	1	0.0625	3.543302343611034e-7	-1.6615314173303701	5.453414082577217e-7	1072
genus	Chitinophaga	no	1	0.047619047619047616	1.9143999055052193e-7	-2.172531514119331	4.594522177317767e-6	1445	3	0.1875	5.307188514580625e-7	-1.385525875686881	8.168170191993976e-7	924
genus	Rhadinovirus	no	0	0	0	-2.1778293611215007	0	1446	1	0.0625	3.467544648971786e-7	-2.092559025107332	5.336817179816662e-7	1299
genus	Aminomonas	no	0	0	0	-2.1822212828114176	0	1447	2	0.125	2.437079058672883e-7	-1.1295362360961039	3.750851598335883e-7	816
genus	Streptobacillus	no	1	0.047619047619047616	1.1888111472443665e-7	-2.1828372736017134	2.853123406948438e-6	1448	13	0.8125	4.248565907688628e-7	0.24486243956093828	6.538868802297729e-7	539
genus	Haloarcula	no	0	0	0	-2.188005787976345	0	1449	4	0.25	1.6516433255236948e-6	-1.3097277873440107	2.542005761107677e-6	883
genus	Acetonema	no	0	0	0	-2.1901112084423073	0	1450	2	0.125	2.437079058672883e-7	-2.371577471491798	3.750851598335883e-7	1412
genus	Desmospora	no	0	0	0	-2.193088147313853	0	1451	7	0.4375	9.240980810295508e-7	-0.5178003086502818	1.4222578261930967e-6	661
genus	Pyrobaculum	no	0	0	0	-2.1974531816863765	0	1452	0	0	0	-2.3128511574940993	0	1391
genus	Paramecium	no	1	0.047619047619047616	4.411273627332955e-7	-2.204161199539324	1.058697007491207e-5	1453	1	0.0625	2.303023017102941e-7	-1.5252751331969792	3.544529068092234e-7	984
genus	Mesoflavibacter	no	0	0	0	-2.206653428194573	0	1454	3	0.1875	1.0256970394322565e-6	-1.4469764224065913	1.5786264159431432e-6	948
genus	Methylacidiphilum	no	0	0	0	-2.20717572310298	0	1455	0	0	0	-2.3904736127346538	0	1417
genus	Thermaerobacter	no	0	0	0	-2.216336924606658	0	1456	2	0.125	3.9103432599600645e-7	-2.7228467782428596	6.018318205339701e-7	1503
genus	Methylovulum	no	0	0	0	-2.2169774137950418	0	1457	2	0.125	2.8339090997494177e-7	-0.8853840801499061	4.361603468917444e-7	748
genus	Thermanaerovibrio	no	0	0	0	-2.2186136913451127	0	1458	2	0.125	6.48779964334227e-7	-2.1601838200785655	9.98522127352113e-7	1330
genus	Amycolicicoccus	no	2	0.09523809523809523	2.480289090900142e-7	-2.221107292503578	5.952645109064938e-6	1459	3	0.1875	4.7674848769366847e-7	-0.8651739000612912	7.337524897710076e-7	739
genus	Aciduliprofundum	no	0	0	0	-2.2250382277388203	0	1460	0	0	0	-1.6519259562341686	0	1065
genus	Candidatus Microthrix	no	0	0	0	-2.226839087382936	0	1461	2	0.125	2.629132507206066e-7	-1.506433225658111	4.046436586370241e-7	972
genus	Circovirus	no	0	0	0	-2.2331033317312556	0	1462	0	0	0	-2.2063131995785645	0	1343
genus	Galbibacter	no	0	0	0	-2.2339095123333506	0	1463	7	0.4375	5.835954973273087e-7	-0.39810988492296323	8.981982328976123e-7	642
genus	Ascovirus	no	0	0	0	-2.2358981333444454	0	1464	0	0	0	-2.7993525590949253	0	1515
genus	Dermatophilus	no	2	0.09523809523809523	3.507658470957018e-7	-2.2359403653167234	8.418311445233515e-6	1465	8	0.5	4.581386856722793e-7	-0.39980776537975	7.051105770647972e-7	646
genus	Trichormus	no	0	0	0	-2.2362668307788844	0	1466	3	0.1875	1.0351972598108515e-6	-0.6006879127668976	1.593247983784689e-6	681
genus	Salinarchaeum	no	0	0	0	-2.2380384779637414	0	1467	1	0.0625	1.5731061768014033e-6	-2.387577826845089	2.4211310653256845e-6	1415
genus	Candidatus Ancillula	no	0	0	0	-2.238109927617511	0	1468	1	0.0625	1.1704907575123555e-6	-1.360502471437986	1.8014750539292579e-6	907
genus	Succinatimonas	no	0	0	0	-2.23835061100351	0	1469	3	0.1875	2.6633588381472164e-7	-1.5278545550346885	4.0991135348914324e-7	986
genus	Labrenzia	no	1	0.047619047619047616	2.696969819559234e-7	-2.2497270155863562	6.472674602567679e-6	1470	7	0.4375	6.568046763803001e-7	-0.5325077970003799	1.0108727746965572e-6	665
genus	Syntrophobacter	no	0	0	0	-2.2560683184352	0	1471	2	0.125	1.1946213093335604e-7	-1.4809515480285975	1.838613824025859e-7	958
genus	Lacinutrix	no	0	0	0	-2.263845008248542	0	1472	2	0.125	3.636487568861985e-7	-2.3655449959582096	5.596833291662766e-7	1409
genus	Catelliglobosispora	no	0	0	0	-2.264912461936524	0	1473	7	0.4375	6.227520575410973e-7	-0.33678287795709	9.584631824241997e-7	630
genus	Cyanidioschyzon	no	1	0.047619047619047616	6.895524528759858e-7	-2.2682291242713197	1.654912345143732e-5	1474	0	0	0	-1.8633335947576606	0	1177
genus	Actinopolymorpha	no	0	0	0	-2.2687917377097166	0	1475	4	0.25	3.1721434832799955e-7	-1.553557709210674	4.882172128174923e-7	995
genus	Halopiger	no	0	0	0	-2.2790110587371135	0	1476	3	0.1875	4.6424036065121986e-7	-1.563864153205277	7.145015228635553e-7	1006
genus	Rhodocyclus	no	0	0	0	-2.280309618657574	0	1477	1	0.0625	7.854348953015278e-7	-2.060293323428284	1.2088445477163924e-6	1290
genus	Desulfurispora	no	0	0	0	-2.2889943079042836	0	1478	2	0.125	3.90393462541903e-7	-1.7846141091796484	6.008454825230695e-7	1142
genus	Natronobacterium	no	0	0	0	-2.29979971690413	0	1479	1	0.0625	1.5731061768014033e-6	-2.6006639257144966	2.4211310653256845e-6	1472
genus	Pseudanabaena	no	0	0	0	-2.3020655035486675	0	1480	8	0.5	5.395498495665448e-7	-0.7810206735283151	8.304086026370474e-7	720
genus	Flectobacillus	no	0	0	0	-2.3164497085360822	0	1481	4	0.25	3.6738069740653414e-7	-1.632865822264485	5.65427071871619e-7	1053
genus	Gammaretrovirus	no	0	0	0	-2.3273479317065475	0	1482	5	0.3125	3.280299259433084e-6	-1.078773965167095	5.0486321633590015e-6	798
genus	Fibrisoma	no	0	0	0	-2.3295192817470376	0	1483	1	0.0625	5.852453787561776e-7	-1.607742747138675	9.007375269646287e-7	1037
genus	Neospora	no	0	0	0	-2.33198248091307	0	1484	0	0	0	-2.6742324782787517	0	1485
genus	Candidatus Regiella	no	0	0	0	-2.3325515374788686	0	1485	0	0	0	-1.8924260078074289	0	1196
genus	Aequorivita	no	1	0.047619047619047616	2.696969819559234e-7	-2.3358554586100295	6.472674602567679e-6	1486	3	0.1875	8.015161485371236e-7	-1.3294604516090234	1.2335948298983849e-6	895
genus	Dethiobacter	no	0	0	0	-2.336311175152826	0	1487	1	0.0625	8.974958340487112e-8	-1.4563757054368345	1.3813149276636809e-7	950
genus	Thermosediminibacter	no	0	0	0	-2.3374481387947412	0	1488	0	0	0	-1.6024380332250203	0	1031
genus	Simplexvirus	no	0	0	0	-2.3390085738551147	0	1489	4	0.25	5.965427277831394e-7	-1.673500088208896	9.181250136380455e-7	1081
genus	Haliangium	no	1	0.047619047619047616	5.711909559908792e-7	-2.3395711738028306	1.3708470770587782e-5	1490	3	0.1875	6.794619901786976e-7	-1.2870016759598768	1.0457441184768427e-6	871
genus	Halalkalibacillus	no	0	0	0	-2.350425101684269	0	1491	5	0.3125	8.499363448527743e-7	-1.0991944497731514	1.3081172259183135e-6	804
genus	Thermophagus	no	0	0	0	-2.3537714203454945	0	1492	0	0	0	-1.6354236847379122	0	1056
genus	Mahella	no	0	0	0	-2.3547715476310365	0	1493	1	0.0625	8.974958340487112e-8	-2.5792117160104477	1.3813149276636809e-7	1466
genus	Tetrapisispora	no	0	0	0	-2.3567381623897603	0	1494	2	0.125	2.275734452753224e-7	-1.5939807941934625	3.502529874490708e-7	1026
genus	Thermincola	no	0	0	0	-2.357750481171937	0	1495	1	0.0625	7.854348953015278e-7	-1.0735629288436508	1.2088445477163924e-6	795
genus	Natronolimnobius	no	0	0	0	-2.3657918483430405	0	1496	1	0.0625	4.7193185304042075e-6	-1.6539372183120336	7.26339319597705e-6	1066
genus	Acidothermus	no	0	0	0	-2.366426448331907	0	1497	2	0.125	1.3704320758012747e-7	-1.7157294367909528	2.1092000785272547e-7	1097
genus	Zymophilus	no	0	0	0	-2.371171016624216	0	1498	2	0.125	2.7957406143475604e-7	-1.8140811295062313	4.302859242313004e-7	1155
genus	Caldisericum	no	0	0	0	-2.38105206320055	0	1499	1	0.0625	4.6060460342058823e-7	-1.7835128132977867	7.089058136184469e-7	1141
genus	Nitratifractor	no	0	0	0	-2.381198838266954	0	1500	1	0.0625	2.3622015624073575e-7	-2.049135214697713	3.635609388384813e-7	1282
genus	Caldithrix	no	0	0	0	-2.386659852050946	0	1501	0	0	0	-2.457465997585858	0	1439
genus	Pyrococcus	no	0	0	0	-2.393214128464906	0	1502	0	0	0	-2.315495733506855	0	1394
genus	Microscilla	no	0	0	0	-2.3979262667617887	0	1503	1	0.0625	4.6060460342058823e-7	-2.104542783868196	7.089058136184469e-7	1307
genus	Encephalitozoon	no	0	0	0	-2.4020915149928963	0	1504	0	0	0	-2.0113614445025463	0	1256
genus	Pneumocystis	no	1	0.047619047619047616	1.0770187990400332e-7	-2.4042786653727415	2.584823966689278e-6	1505	8	0.5	1.0090374727415079e-6	0.06927070358396747	1.5529860649962988e-6	565
genus	Marinospirillum	no	0	0	0	-2.408424860364066	0	1506	0	0	0	-2.373227935943091	0	1413
genus	Crocosphaera	no	2	0.09523809523809523	4.312426410281774e-7	-2.4115319796122776	1.034973869519784e-5	1507	8	0.5	6.276363203325813e-7	-0.019134302240146984	9.659804374894116e-7	580
genus	Pelotomaculum	no	0	0	0	-2.4140411908399306	0	1508	1	0.0625	3.543302343611034e-7	-1.7650043051689606	5.453414082577217e-7	1131
genus	Thermacetogenium	no	0	0	0	-2.418869233070043	0	1509	1	0.0625	3.543302343611034e-7	-2.020272506708609	5.453414082577217e-7	1263
genus	Nonlabens	no	0	0	0	-2.4258963304481416	0	1510	1	0.0625	6.093503593948417e-7	-1.3786561312353873	9.378369410499576e-7	919
genus	Halorhabdus	no	0	0	0	-2.428288682253025	0	1511	2	0.125	4.310448856368054e-7	-2.0167953180808094	6.634111406815598e-7	1259
genus	Actinopolyspora	no	0	0	0	-2.4348135085800466	0	1512	8	0.5	4.0398044550672414e-7	-0.8570938286115989	6.217568914446634e-7	737
genus	Orenia	no	0	0	0	-2.4538330377632978	0	1513	4	0.25	3.467162374529058e-7	-1.8526218867068058	5.336228830128372e-7	1174
genus	Thermoplasma	no	0	0	0	-2.45390901970034	0	1514	0	0	0	-1.378396715839123	0	918
genus	Cypovirus	no	0	0	0	-2.4671787736411166	0	1515	0	0	0	-1.3278702012412238	0	893
genus	Elizabethkingia	no	2	0.09523809523809523	8.624852820563549e-7	-2.469447973440849	2.0699477390395684e-5	1516	16	1	3.0727420875430118e-6	3.8872928556191875	4.729185755923251e-6	219
genus	Kiloniella	no	1	0.047619047619047616	7.472428606548981e-7	-2.470675437703335	1.793368190861488e-5	1517	0	0	0	-2.585189649703158	0	1469
genus	Viridibacillus	no	0	0	0	-2.4716630955671803	0	1518	8	0.5	6.853404601385391e-7	-0.2972458245036479	1.0547915346311008e-6	623
genus	Colwellia	no	0	0	0	-2.4766035374688364	0	1519	2	0.125	2.3385666743391228e-7	-2.8009143756105623	3.5992334828220685e-7	1516
genus	Salinicoccus	no	1	0.047619047619047616	2.696969819559234e-7	-2.4814283927229503	6.472674602567679e-6	1520	13	0.8125	2.4538230783653064e-6	2.310276833687382	3.7766219289299565e-6	336
genus	Adhaeribacter	no	0	0	0	-2.4824550633480236	0	1521	0	0	0	-2.163456117922886	0	1331
genus	Natronomonas	no	0	0	0	-2.486511814794601	0	1522	3	0.1875	5.487646853884119e-7	-1.8825821414622352	8.445909417564334e-7	1191
genus	Proteocatella	no	0	0	0	-2.4944507279804267	0	1523	3	0.1875	2.0528053365601569e-7	-1.2262300229334449	3.1594248657251277e-7	851
genus	Rozella	no	0	0	0	-2.5134018302350922	0	1524	0	0	0	-1.9511369250691633	0	1230
genus	Anaplasma	no	0	0	0	-2.518695459220349	0	1525	0	0	0	-2.3924533352430775	0	1418
genus	Nodosilinea	no	0	0	0	-2.551198477891112	0	1526	1	0.0625	6.617695718350877e-7	-2.690690924927976	1.0185141296152201e-6	1490
genus	Planctomyces	no	0	0	0	-2.5561983479741937	0	1527	3	0.1875	4.4048442479756235e-7	-2.2819115289350447	6.779393154745269e-7	1377
genus	Diplosphaera	no	0	0	0	-2.576929324285406	0	1528	1	0.0625	1.8631192379544225e-7	-3.2113943647800327	2.86748341080784e-7	1535
genus	Chlorobium	no	0	0	0	-2.585501618241974	0	1529	1	0.0625	4.4874791702435607e-7	-1.654854797526693	6.906574638318411e-7	1067
genus	Meiothermus	no	0	0	0	-2.6188520144136453	0	1530	15	0.9375	1.0155419935980803e-6	2.3743705146187803	1.5629970214995193e-6	331
genus	Yaniella	no	0	0	0	-2.6274686206647795	0	1531	11	0.6875	1.7554887556952058e-6	1.3934975431801775	2.7018318432171336e-6	412
genus	Candidatus Stoquefichus	no	0	0	0	-2.6356253317470713	0	1532	11	0.6875	1.5254335286734e-6	1.7321737180457186	2.347759203304434e-6	379
genus	Vagococcus	no	1	0.047619047619047616	2.4837716569364925e-7	-2.6573739174843407	5.961003199159894e-6	1533	5	0.3125	4.485988887047592e-7	-1.023085301019999	6.904280978173214e-7	777
genus	Bermanella	no	0	0	0	-2.6964502471092238	0	1534	0	0	0	-1.7827289662130166	0	1140
genus	Basfia	no	1	0.047619047619047616	3.4477622643799266e-6	-2.75923946496615	8.274561725718653e-5	1535	9	0.5625	9.958589744769618e-7	0.3049286043909355	1.5327033453597202e-6	529
genus	Fibrella	no	0	0	0	-2.812344236241903	0	1536	3	0.1875	4.5605749354911307e-7	-1.1970225988420888	7.01907462757183e-7	841
genus	Halobacteroides	no	0	0	0	-2.8470125132171105	0	1537	1	0.0625	4.3848648496956003e-7	-1.9994635941535477	6.748643328347261e-7	1247
genus	Thiovulum	no	0	0	0	-2.9175712517059953	0	1538	0	0	0	-2.0721605055473016	0	1295
genus	Desulfonatronospira	no	1	0.047619047619047616	6.895524528759858e-7	-2.933355855835494	1.654912345143732e-5	1539	0	0	0	-2.4237225549320356	0	1428
genus	Candidatus Endolissoclinum	no	0	0	0	-2.9754712950293483	0	1540	0	0	0	-2.08413038159348	0	1298
species	Penicillium chrysogenum	no	21	1	0.0020631387205341063	13.350490527903046	0.026985025913666312	1	14	0.875	8.158138388136e-6	3.526358764384225	1.9645804780980436e-5	837
species	Lecanosticta acicola	no	21	1	0.00165606249738204	13.014431719350444	0.021660632395545474	2	15	0.9375	5.677122144784574e-6	3.0981683676412124	1.3671211257756296e-5	933
species	Propionibacterium acnes	no	21	1	0.0010002969088868969	12.270297540257369	0.013083481851712448	3	16	1	0.058706852972678344	17.013242675829908	0.14137335234276158	2
species	Penicillium fuscoglaucum	no	21	1	9.645641195285055e-4	12.23606067911203	0.012616111317096073	4	11	0.6875	4.927418815955333e-6	1.8126566917421658	1.1865833052447907e-5	1353
species	Staphylococcus saprophyticus	no	21	1	9.61542172012083e-4	12.201989860363922	0.0125765854571872	5	16	1	0.00954816281966669	14.39927128520367	0.022993155282212213	6
species	Klebsiella pneumoniae	no	21	1	6.609445590744903e-4	11.678051040771939	0.008644889399150332	6	16	1	7.935229473241229e-5	7.551542833735584	1.9109012584327906e-4	257
species	Staphylococcus epidermidis	no	21	1	6.444662740373938e-4	11.658027625071853	0.00842936004849973	7	16	1	0.06375856720817845	17.13251868170347	0.15353850411614436	1
species	Staphylococcus aureus	no	21	1	5.840354510448126e-4	11.53346164141523	0.007638949152611536	8	16	1	0.006257512565531499	13.784194209329144	0.01506886307000392	13
species	Penicillium nalgiovense	no	21	1	5.791870189398397e-4	11.447131750589639	0.007575533607795687	9	11	0.6875	5.348199945110404e-6	1.8305621074952656	1.2879125978555012e-5	1338
species	Rhodotorula glutinis	no	21	1	4.8165826724873295e-4	11.306530693278548	0.006299896702958422	10	14	0.875	2.2826331594438876e-5	5.10038461954875	5.496862556565844e-5	541
species	Puccinia striiformis	no	21	1	4.465716153157038e-4	11.103924468429124	0.005840977386378745	11	16	1	1.7593118115224709e-4	8.641240259032143	4.236640119798287e-4	178
species	Staphylococcus hominis	no	21	1	2.816660394942603e-4	10.4350627477342	0.0036840786802666784	12	16	1	0.008738312529914674	14.271176742254173	0.021042935766761736	9
species	Aspergillus niger	no	20	0.9523809523809523	2.902593862059901e-4	10.095623492916445	0.003796476204191349	13	15	0.9375	1.5268857216242857e-5	4.596092995274306	3.676929390352123e-5	625
species	Penicillium digitatum	no	20	0.9523809523809523	3.311911924468698e-4	10.093671218050519	0.0043318477917195794	14	16	1	4.5924727316587276e-5	6.664209107903222	1.1059241515116997e-4	342
species	Malassezia restricta	no	21	1	1.676487626151787e-4	9.741221328242492	0.0021927784877177393	15	16	1	0.009213457365804863	14.34492640716465	0.022187143212686472	7
species	Haemophilus parainfluenzae	no	21	1	1.6617803751243205e-4	9.729493018738111	0.002173541994013029	16	16	1	0.015777356909059338	15.122438379351552	0.03799382396429943	3
species	Staphylococcus warneri	no	21	1	1.45902782150557e-4	9.476107879432872	0.0019083497963673182	17	16	1	0.0037379125668178786	13.039724378107405	0.009001355098715856	22
species	Corynebacterium sp. GD7	no	21	1	1.3126111583856758e-4	9.43594792203237	0.0017168426810600138	18	16	1	0.014889799187907102	15.032908489440686	0.03585647535705268	4
species	Rothia mucilaginosa	no	21	1	1.3047227182775136e-4	9.358221530154998	0.0017065249181961548	19	16	1	0.006164487457553947	13.757093030148551	0.014844847121253365	14
species	Rhodosporidium toruloides	no	19	0.9047619047619048	3.5246102569685896e-4	9.353139062188326	0.004610048668722039	20	13	0.8125	6.854319724853314e-6	2.671892664585382	1.650604841623176e-5	1047
species	Methylobacterium extorquens	no	20	0.9523809523809523	1.8352002798686817e-4	9.303788194976416	0.00240036826492227	21	16	1	6.679041428492985e-5	7.230162085381812	1.6083956631463123e-4	290
species	Methylobacterium sp. GXF4	no	20	0.9523809523809523	1.7657968719646816e-4	9.257665830221391	0.0023095913946058933	22	16	1	1.614364921832187e-5	5.002477616441839	3.8875901082654174e-5	564
species	Enterobacter cloacae	no	19	0.9047619047619048	2.2314127017030298e-4	9.24671975099431	0.0029185982008980956	23	15	0.9375	1.0512405591206058e-5	4.313995107010045	2.531517096151012e-5	678
species	Penicillium roqueforti	no	20	0.9523809523809523	1.8376715973804846e-4	9.231626872546638	0.0024036006489802663	24	5	0.3125	1.3372611148537676e-6	-0.7110396458263849	3.2202899183248587e-6	3310
species	Penicillium biforme	no	20	0.9523809523809523	1.6149288957690935e-4	9.180564637272987	0.002112262140559108	25	7	0.4375	1.948286273800391e-6	0.09995150885333753	4.691713963593554e-6	2377
species	Aspergillus kawachii	no	21	1	1.0637775067916907e-4	9.118095982200668	0.0013913782578671044	26	15	0.9375	5.32571364003277e-5	6.3679706210561795	1.2824976178835607e-4	375
species	Methylobacterium sp. EUR3 AL-11	no	20	0.9523809523809523	1.438656823281861e-4	8.969221061269582	0.0018817053487844757	27	14	0.875	1.604337202636327e-5	4.632623681737857	3.863442122003398e-5	617
species	Streptococcus sanguinis	no	20	0.9523809523809523	1.1742380493495157e-4	8.865617019143892	0.0015358562114672811	28	16	1	0.006543184913248427	13.851549054537088	0.015756797364270464	12
species	Escherichia coli	no	19	0.9047619047619048	1.9560758006063447e-4	8.822478047169565	0.002558468591718973	29	16	1	1.1351424066056984e-4	7.96909233812142	2.733563106899346e-4	221
species	Penicillium aurantiogriseum	no	20	0.9523809523809523	1.3201480263687156e-4	8.822299106787856	0.001726700601703254	30	16	1	2.7798287596067265e-5	5.871552504295338	6.694170966161641e-5	430
species	Penicillium camemberti	no	20	0.9523809523809523	1.2578746314065677e-4	8.674835766679587	0.0016452495019754322	31	5	0.3125	2.06755383152162e-6	-0.4159082208474709	4.978924972308857e-6	2895
species	Methylobacterium sp. B1	no	20	0.9523809523809523	1.0781850638328775e-4	8.584029752587663	0.0014102227638733897	32	16	1	3.300127724872999e-5	6.157504089948763	7.947115132226811e-5	401
species	Malassezia globosa	no	21	1	7.664325746582332e-5	8.546969506439424	0.0010024630279284465	33	16	1	0.0033266345870381743	12.871647165924017	0.008010946929957859	24
species	Staphylococcus capitis	no	21	1	6.566826264324077e-5	8.399411694686735	8.589145031772492e-4	34	16	1	0.013799599003029264	14.922762626823271	0.03323113867050593	5
species	Pantoea sp. Sc1	no	19	0.9047619047619048	1.1726467378563363e-4	8.376784051526213	0.001533774839940841	35	15	0.9375	1.2018018459688289e-5	4.394190241021032	2.8940872694266848e-5	661
species	Serratia marcescens	no	19	0.9047619047619048	1.2848285991409086e-4	8.356477303391753	0.0016805042093079095	36	15	0.9375	4.347672649773955e-5	6.179948933093795	1.0469732684760529e-4	397
species	Streptococcus parasanguinis	no	21	1	6.478485417152311e-5	8.265123613638064	8.473598751416308e-4	37	16	1	0.0019352392181581596	12.089446887786092	0.004660295042276085	30
species	Staphylococcus sp. MDS7B	no	21	1	6.058541553364737e-5	8.256124915551927	7.924329042413941e-4	38	16	1	0.0017644177344348295	11.955708736270307	0.004248935812760399	35
species	Actinomyces naeslundii	no	20	0.9523809523809523	8.512441200450277e-5	8.233345560018073	0.001113393123285692	39	16	1	0.0018437580680453424	12.013921917686995	0.004439997134744927	33
species	Staphylococcus haemolyticus	no	20	0.9523809523809523	8.06936719757221e-5	8.187874321675492	0.0010554408230824307	40	16	1	0.005034339965403119	13.463311386854361	0.012123312385240788	16
species	Bradyrhizobium sp. DFCI-1	no	20	0.9523809523809523	7.038432605905756e-5	8.00228980511861	9.205987186978439e-4	41	16	1	9.920421527106399e-5	7.806746474898005	2.388960022423674e-4	235
species	Penicillium paneum	no	19	0.9047619047619048	8.266203740718284e-5	7.977761741248433	0.0010811862524357132	42	13	0.8125	3.3699045734989775e-6	2.123106230751369	8.115146401263816e-6	1211
species	Granulicatella adiacens	no	21	1	5.161547605571091e-5	7.926695522325984	6.751096981733742e-4	43	16	1	0.0038504695545200874	13.086089316168986	0.009272406226059878	20
species	Actinomyces massiliensis	no	20	0.9523809523809523	6.915117944701736e-5	7.90152190398111	9.044696562406961e-4	44	16	1	0.0020700864840403096	12.181570459980838	0.004985023912360253	29
species	Methylobacterium radiotolerans	no	19	0.9047619047619048	8.020491370746374e-5	7.730227392521355	0.0010490480612176075	45	13	0.8125	1.6492758838682552e-5	4.193879555356908	3.9716600164045364e-5	703
species	Puccinia triticina	no	21	1	4.187099755058076e-5	7.7221794652081055	5.476558326824355e-4	46	16	1	5.941663158521237e-4	10.37434854454941	0.0014308258690046863	82
species	Streptococcus mitis	no	21	1	4.331071797027184e-5	7.707224441725019	5.664867975841754e-4	47	16	1	0.008970969025417734	14.30532734709602	0.021603201341359877	8
species	Erysiphe pisi	no	21	1	4.2323340368398005e-5	7.697197248085614	5.53572295079835e-4	48	16	1	2.2086323903946607e-5	5.716546214340908	5.318659565489138e-5	450
species	Pantoea vagans	no	18	0.8571428571428571	9.749504224975305e-5	7.629548294236733	0.001275195998881979	49	13	0.8125	1.2050434323033794e-5	3.564025439041764	2.9018934096610654e-5	826
species	Actinomyces sp. oral taxon 448	no	20	0.9523809523809523	5.5035903372798114e-5	7.611267245191496	7.198475138465324e-4	50	16	1	3.2185662066949505e-4	9.508267801543653	7.750704923484025e-4	115
species	Klebsiella oxytoca	no	15	0.7142857142857143	4.2269904129622866e-4	7.610076368439836	0.0055287337053650494	51	15	0.9375	2.6389031381928605e-5	5.6240184535778095	6.35480466527106e-5	464
species	Lautropia mirabilis	no	19	0.9047619047619048	7.188623292122381e-5	7.606656382049453	9.402430572932522e-4	52	16	1	0.007099535873038898	13.969553448138528	0.017096559185625394	10
species	Methylobacterium populi	no	18	0.8571428571428571	1.0393386294175608e-4	7.587110756994627	0.0013594131877204356	53	16	1	2.975738843116077e-5	6.0535543983181475	7.165946642441836e-5	413
species	Enterobacter aerogenes	no	16	0.7619047619047619	2.0117501506480482e-4	7.5490921294757545	0.0026312884057067094	54	16	1	2.0830016961240157e-4	8.866673646966532	5.016125338105916e-4	162
species	Pantoea ananatis	no	15	0.7142857142857143	2.956799988234741e-4	7.384566278264182	0.0038673756403247005	55	13	0.8125	4.475416422014193e-6	2.0853019823060452	1.0777355464862833e-5	1229
species	Pantoea dispersa	no	15	0.7142857142857143	4.1301935320085705e-4	7.364659959635273	0.0054021272724141	56	16	1	9.271736867281348e-6	4.413687226683871	2.2327487449847845e-5	657
species	Enterobacter sp. BIDMC 29	no	17	0.8095238095238095	1.0171937451556703e-4	7.3550794232196255	0.0013304485684384345	57	6	0.375	1.620859891118487e-6	0.360960329916055	3.903230796445293e-6	2151
species	Blumeria graminis	no	21	1	3.0706944975329365e-5	7.352481178021526	4.0163450845141085e-4	58	16	1	2.236861872832851e-4	8.984567476994684	5.386639645583798e-4	151
species	Actinobaculum sp. oral taxon 183	no	20	0.9523809523809523	4.4134931345580994e-5	7.331815163600061	5.772671775313608e-4	59	16	1	0.0011239891957178436	11.311769641185377	0.0027067047976430886	53
species	Methylobacterium mesophilicum	no	18	0.8571428571428571	8.067745468859133e-5	7.317133063190564	0.0010552287074795787	60	10	0.625	6.977256203975415e-6	2.0726124619017345	1.680209464079767e-5	1237
species	Salmonella enterica	no	15	0.7142857142857143	2.869493514127837e-4	7.266788468813838	0.003753182278397213	61	16	1	2.5469931166527456e-5	5.824263712380928	6.133473982376703e-5	439
species	Aspergillus oryzae	no	20	0.9523809523809523	4.008259399600797e-5	7.132830546635173	5.24264232406645e-4	62	13	0.8125	7.26483078868433e-6	2.9591356648414786	1.7494609756670044e-5	969
species	Pantoea agglomerans	no	18	0.8571428571428571	7.653870442916359e-5	7.113095878989982	0.0010010955161971536	63	14	0.875	4.34463919505581e-6	2.7380673581328803	1.046242775116302e-5	1028
species	Actinomyces sp. oral taxon 170	no	20	0.9523809523809523	3.470148208970994e-5	7.106682445050263	4.538814497122274e-4	64	16	1	3.90071430483036e-4	9.774912708501276	9.393401790109173e-4	99
species	Veillonella sp. oral taxon 158	no	21	1	2.838365242673952e-5	7.100581436227338	3.712467749438479e-4	65	16	1	0.002450330347558052	12.430100693372397	0.005900698096399457	27
species	Plautia stali symbiont	no	14	0.6666666666666666	2.3309071458085486e-4	7.0808590177289705	0.0030487329381181983	66	13	0.8125	6.21211641210569e-6	2.6700171847204737	1.4959543526061415e-5	1050
species	Pantoea sp. SL1_M5	no	18	0.8571428571428571	7.821599992932231e-5	7.070796717699168	0.0010230338677419016	67	10	0.625	1.1024105651605643e-5	2.287808558780064	2.6547407902678636e-5	1152
species	Pseudoperonospora cubensis	no	19	0.9047619047619048	5.147349782953305e-5	7.069245939574194	6.732526799930387e-4	68	16	1	5.209928445693022e-5	6.88991684730804	1.254615113122002e-4	322
species	Actinomyces odontolyticus	no	19	0.9047619047619048	4.673842011023043e-5	7.057903672805501	6.113197650189421e-4	69	16	1	0.0012405840465554857	11.451051221866765	0.002987479598099399	46
species	Microbotryum violaceum	no	18	0.8571428571428571	7.250685214108504e-5	7.054593992400795	9.483605074500401e-4	70	9	0.5625	1.77691986114935e-6	0.7292498378818933	4.279042477920398e-6	1886
species	Methylobacterium sp. 285MFTsu5.1	no	18	0.8571428571428571	6.041031420992692e-5	7.018951824786626	7.901426492473478e-4	71	8	0.5	5.565864976274103e-6	0.2774333114323224	1.3403290255555602e-5	2227
species	Sphingomonas sp. S17	no	20	0.9523809523809523	3.302086367673135e-5	6.995364986645835	4.3189963580226817e-4	72	16	1	4.049674254015387e-4	9.838536228302438	9.752115744524262e-4	95
species	Actinomyces sp. ICM47	no	20	0.9523809523809523	3.199324463590728e-5	6.993984256126376	4.1845879143731165e-4	73	16	1	0.0012604555299935152	11.479193510891127	0.0030353325843762366	44
species	Penicillium paxilli	no	18	0.8571428571428571	6.869958300908133e-5	6.984044168038156	8.985629561923987e-4	74	11	0.6875	2.991534317847335e-6	1.6710683629947758	7.203984096359567e-6	1414
species	Corynebacterium kroppenstedtii	no	20	0.9523809523809523	3.328065868398497e-5	6.9833296831757075	4.3529765016417463e-4	75	16	1	0.00112994886342707	11.313010690343038	0.002721056413514823	52
species	Finegoldia magna	no	19	0.9047619047619048	4.149594892982683e-5	6.976486292307217	5.427503473414839e-4	76	16	1	0.0018573637178429952	12.043298921880115	0.004472761219775869	32
species	Corynebacterium pseudogenitalium	no	19	0.9047619047619048	5.008472311161588e-5	6.974418558803603	6.550880644108458e-4	77	16	1	0.0044502429308324945	13.291188728795364	0.010716734589133319	18
species	Streptococcus salivarius	no	20	0.9523809523809523	3.4117001941734566e-5	6.938240173315919	4.462366841023532e-4	78	16	1	0.0010043244779303015	11.157507405449767	0.0024185373784382383	59
species	Corynebacterium durum	no	21	1	2.387991463959237e-5	6.8692313616139264	3.12339693376855e-4	79	16	1	0.0010398597957546097	11.203531117092371	0.0025041108124243174	56
species	Corynebacterium tuberculostearicum	no	20	0.9523809523809523	2.668217148356703e-5	6.864903825214254	3.489920875172881e-4	80	16	1	0.0031080847093211315	12.76725720065807	0.007484651833176939	25
species	Streptococcus australis	no	21	1	2.273945623175729e-5	6.810011828873402	2.9742295540737847e-4	81	16	1	0.001225766976846493	11.436336445617785	0.002951798264309772	47
species	Lactococcus lactis	no	21	1	2.1758661617836042e-5	6.763514272489466	2.845945557417479e-4	82	16	1	0.004626973044442146	13.356510851165863	0.011142322529139935	17
species	Methylobacterium sp. L2-4	no	19	0.9047619047619048	3.764950691782163e-5	6.740793059354774	4.924404305451453e-4	83	12	0.75	7.880755719774125e-6	2.962437598616714	1.897783305838872e-5	966
species	Klebsiella sp. 10982	no	14	0.6666666666666666	2.4274755528556522e-4	6.708716031118336	0.0031750405363747494	84	12	0.75	3.32853386501739e-6	1.8246784411700396	8.015520625895494e-6	1341
species	Methylobacterium nodulans	no	16	0.7619047619047619	1.2003864093692072e-4	6.697965459814179	0.0015700572162619844	85	14	0.875	3.5868764948994325e-6	2.854137789682153	8.637641584354416e-6	1003
species	Actinomyces dentalis	no	19	0.9047619047619048	3.87603191518399e-5	6.625427592987438	5.069694084669211e-4	86	16	1	0.001313498118658081	11.52338679324181	0.00316306568871991	43
species	Cronobacter sakazakii	no	17	0.8095238095238095	7.473841369775592e-5	6.606870518364541	9.775484364222208e-4	87	13	0.8125	5.500735919033661e-6	2.8554578169084683	1.3246451442184189e-5	1002
species	Streptococcus infantis	no	20	0.9523809523809523	2.501261446479272e-5	6.586180628880069	3.27154952201295e-4	88	16	1	0.0014642797560096836	11.685561796561323	0.0035261664932213395	40
species	Streptococcus thermophilus	no	21	1	1.9083214468563992e-5	6.583198695688981	2.4960078148159514e-4	89	16	1	0.001899616064413209	12.071552182991852	0.0045745100885452306	31
species	Staphylococcus aureus plasmid pUB101	no	18	0.8571428571428571	4.268276760834815e-5	6.577853094523172	5.582734590333774e-4	90	16	1	6.169262401441158e-4	10.441380936430264	0.0014856345775846513	76
species	Pantoea sp. GM01	no	17	0.8095238095238095	9.336884186414073e-5	6.541837793398292	0.0012212269549090643	91	11	0.6875	1.0720315418867736e-5	2.473446158931094	2.581584350369555e-5	1097
species	Serratia marcescens plasmid R478	no	16	0.7619047619047619	1.0249543617870669e-4	6.448845197477994	0.00134059914332804	92	15	0.9375	1.1637389112193617e-5	4.340344886112501	2.8024270217203347e-5	671
species	Staphylococcus sp. OJ82	no	17	0.8095238095238095	4.383422549837157e-5	6.441001941995278	5.73334065812515e-4	93	16	1	1.0858873262493696e-4	7.9112720905455935	2.614950790324874e-4	226
species	Magnetospirillum magnetotacticum	no	17	0.8095238095238095	5.383157650744062e-5	6.423525551467532	7.040954021020622e-4	94	16	1	2.988929851393393e-5	6.169283181949624	7.197712219482955e-5	399
species	Rothia dentocariosa	no	20	0.9523809523809523	2.4354931906569634e-5	6.421297669672902	3.185527284632703e-4	95	16	1	9.028690204022958e-4	10.998774351134864	0.002174220106809354	61
species	Klebsiella pneumoniae plasmid pK29	no	13	0.6190476190476191	2.686444955954144e-4	6.397758919326576	0.0035137621154865194	96	14	0.875	4.034348505786202e-6	2.593864861891025	9.715209450035452e-6	1070
species	Methylobacterium sp. MB200	no	19	0.9047619047619048	3.287959197226605e-5	6.385598465776655	4.300518586421958e-4	97	16	1	6.515916944705172e-5	7.1333103075189355	1.5691132728383217e-4	306
species	Veillonella dispar	no	19	0.9047619047619048	2.9215986640365996e-5	6.351598115926413	3.8213337219491735e-4	98	16	1	9.25003974452954e-4	11.045798639981658	0.002227523809863423	60
species	Staphylococcus caprae	no	20	0.9523809523809523	2.0608535249176886e-5	6.350299032298253	2.6955136472731935e-4	99	16	1	0.005191866641998539	13.51168289423788	0.01250265607726381	15
species	Actinomyces oris	no	21	1	1.5541987885065522e-5	6.345458355466746	2.0328295991643561e-4	100	16	1	3.828595641471983e-4	9.754060037956412	9.219731141978915e-4	102
species	Veillonella parvula	no	20	0.9523809523809523	1.8708706638804465e-5	6.3036843366594475	2.4470236946967015e-4	101	16	1	8.504314479576721e-4	10.902746659134758	0.002047943956243713	62
species	Cryptococcus flavescens	no	17	0.8095238095238095	4.869901334145022e-5	6.303645747036753	6.369635371143679e-4	102	8	0.5	1.8435140310660258e-6	-0.20662942906805978	4.439409463559799e-6	2659
species	Staphylococcus simulans	no	19	0.9047619047619048	3.018089407640598e-5	6.294602374489039	3.9475397395410857e-4	103	16	1	7.943840590350026e-5	7.491182930891617	1.9129749217811792e-4	265
species	Actinomyces sp. ICM39	no	20	0.9523809523809523	2.063200582358379e-5	6.284410375553834	2.698583504148426e-4	104	16	1	2.7813824752484197e-4	9.30973134681867	6.697912505313055e-4	126
species	Acinetobacter baumannii	no	20	0.9523809523809523	1.917807712977013e-5	6.240985377349079	2.508415469935837e-4	105	16	1	1.88180638951063e-4	8.739803708906654	4.5316221918582103e-4	174
species	Staphylococcus sp. AL1	no	19	0.9047619047619048	2.6717985457192392e-5	6.214554861501462	3.4946051990951307e-4	106	16	1	0.004322508379229258	13.25200694375411	0.010409134013463675	19
species	Actinomyces sp. oral taxon 171	no	19	0.9047619047619048	2.32757831764577e-5	6.19754081912557	3.044378964566121e-4	107	16	1	6.577152363164711e-4	10.542116355989139	0.0015838595178699977	71
species	Pantoea stewartii	no	11	0.5238095238095238	7.577299667027237e-4	6.190180412545071	0.009910803662170176	108	8	0.5	4.745588950767645e-6	0.635729135762129	1.1427964280814395e-5	1947
species	Pantoea sp. YR343	no	14	0.6666666666666666	1.8338181974839762e-4	6.170560030950752	0.002398560556667129	109	13	0.8125	7.329071261783983e-6	3.2126661509451786	1.764930874968896e-5	901
species	Methylobacterium sp. B34	no	16	0.7619047619047619	5.75513187703573e-5	6.104327845852246	7.527481370625987e-4	110	9	0.5625	2.9381428592288315e-6	0.6915929099831624	7.075410870080848e-6	1906
species	Malassezia sympodialis	no	21	1	1.3224784683863162e-5	6.090876545867533	1.7297487262723555e-4	111	16	1	1.7957269247560284e-4	8.657292054779635	4.324332209785894e-4	177
species	Actinomyces gerencseriae	no	18	0.8571428571428571	2.891604809239881e-5	6.048906780950184	3.782102964420147e-4	112	16	1	7.769058526559459e-4	10.756819287748845	0.0018708852422356609	66
species	Staphylococcus sp. E463	no	17	0.8095238095238095	4.184588146651789e-5	6.043129490137111	5.473273243894445e-4	113	16	1	0.001380700803950588	11.601700932419662	0.0033248980545368765	41
species	Propionibacterium propionicum	no	17	0.8095238095238095	4.330842563573894e-5	5.990764797830277	5.664568147690803e-4	114	16	1	6.078163308115033e-4	10.410521222959863	0.0014636967908242297	77
species	Streptococcus oralis	no	19	0.9047619047619048	2.1540814790029175e-5	5.97658450581505	2.8174520672072986e-4	115	16	1	0.0011903085390141581	11.389781710507826	0.0028664099668391594	49
species	Staphylococcus aureus plasmid pSK41	no	17	0.8095238095238095	3.306636357290399e-5	5.967706041274531	4.3249475617157133e-4	116	16	1	2.365665348989826e-4	9.04819626145873	5.696814323592632e-4	144
species	Streptococcus mutans	no	18	0.8571428571428571	3.2803797422229306e-5	5.96337295474579	4.2906049636660113e-4	117	16	1	1.1528273413107831e-4	7.977919273047502	2.776150613785199e-4	220
species	Trichosporon asahii	no	16	0.7619047619047619	5.007559630491343e-5	5.960435524035993	6.549686894444785e-4	118	8	0.5	3.0322931154742426e-6	1.2166981296525063	7.30213631481791e-6	1621
species	Actinomyces viscosus	no	19	0.9047619047619048	2.1048980305905745e-5	5.932229947577573	2.753122091877915e-4	119	16	1	2.7367501898986624e-4	9.264277391983711	6.590432450036536e-4	130
species	Penicillium carneum	no	18	0.8571428571428571	3.0032678046501954e-5	5.920810961972947	3.928153678061199e-4	120	3	0.1875	9.354573788844425e-7	-1.1596626368714982	2.2526968987456016e-6	4182
species	Neosartorya fischeri	no	19	0.9047619047619048	1.847296691378564e-5	5.908999921000283	2.416189885388587e-4	121	10	0.625	7.092571823398213e-6	1.6527999203357746	1.7079788894020032e-5	1424
species	Enterobacter sp. JC163	no	12	0.5714285714285714	3.3907469698363815e-4	5.90323807500958	0.00443496086506645	122	12	0.75	2.9537736418349458e-6	1.9303968448471702	7.113051725021509e-6	1300
species	Staphylococcus pettenkoferi	no	17	0.8095238095238095	2.9354709289281884e-5	5.8930268792761975	3.8394780873209723e-4	123	16	1	0.006907984259523779	13.924603364139669	0.016635279243368904	11
species	Staphylococcus pasteuri	no	18	0.8571428571428571	2.21356841807802e-5	5.885442411796175	2.895258594538178e-4	124	16	1	2.516210845988544e-4	9.143815268398766	6.059346472960627e-4	137
species	Staphylococcus aureus plasmid pTZ2162	no	19	0.9047619047619048	2.018704990243009e-5	5.851883359729165	2.640385056592444e-4	125	16	1	2.1263114962738098e-4	8.897636860633675	5.120420685692014e-4	160
species	Staphylococcus aureus plasmid pGO1	no	17	0.8095238095238095	2.8888355230259828e-5	5.837777494431371	3.778480849266152e-4	126	16	1	2.504099121137333e-4	9.111680506601717	6.030179943702692e-4	140
species	Pantoea sp. A4	no	13	0.6190476190476191	1.4508935804168e-4	5.826905605132242	0.0018977105356921251	127	13	0.8125	3.5754310287803473e-6	2.0563807801692344	8.610079488407395e-6	1244
species	Actinomyces sp. oral taxon 175	no	19	0.9047619047619048	1.4960341126421185e-5	5.820952463852806	1.956752539011299e-4	128	16	1	2.0485070901171766e-4	8.85362594891038	4.933058066705775e-4	163
species	Gemella haemolysans	no	21	1	1.2266628326654865e-5	5.802276690291724	1.6044257226794783e-4	129	16	1	0.003850912844565953	13.085587921749122	0.00927347372323731	21
species	Staphylococcus aureus plasmid pLW043	no	18	0.8571428571428571	2.5425411705546985e-5	5.800806535741563	3.325541743321074e-4	130	16	1	2.0683185711274245e-4	8.873194200475325	4.980766559726125e-4	161
species	Klebsiella sp. MS 92-3	no	14	0.6666666666666666	9.260727562941558e-5	5.798562755554389	0.0012112659744017956	131	13	0.8125	4.288092787859018e-6	2.575205631587088	1.0326257019066892e-5	1074
species	Pseudomonas putida	no	19	0.9047619047619048	1.6015354435971483e-5	5.753036803975783	2.094744042995614e-4	132	16	1	6.655977018415153e-4	10.556937665695692	0.0016028414683506404	70
species	Propionibacterium sp. KPL1844	no	19	0.9047619047619048	1.524169683608264e-5	5.753021128084267	1.9935527359181112e-4	133	16	1	0.0011750023937877206	11.373479611842626	0.002829550878801964	50
species	Anaerococcus prevotii	no	19	0.9047619047619048	2.0493937632418185e-5	5.72814190649947	2.680524739222079e-4	134	16	1	4.988072863234213e-4	10.131794141876352	0.0012011895489161427	87
species	Escherichia coli plasmid pOLA52	no	16	0.7619047619047619	4.508757878508703e-5	5.699643870865566	5.897274234594694e-4	135	13	0.8125	2.161122919579317e-6	1.0149270928168475	5.204250892274759e-6	1726
species	Enterobacter sp. MGH 16	no	16	0.7619047619047619	4.0672525356676056e-5	5.698092017737032	5.319802976893476e-4	136	6	0.375	1.2779322700986019e-6	-0.4933814159425625	3.077418732952948e-6	3003
species	Gemella sanguinis	no	20	0.9523809523809523	1.2033678213979368e-5	5.6671794631410455	1.5739567834628638e-4	137	16	1	0.0017707398177057513	11.969015022004264	0.004264160170063562	34
species	Klebsiella sp. 4_1_44FAA	no	13	0.6190476190476191	1.7669968148930352e-4	5.663710463931365	0.002311160871766797	138	12	0.75	2.938313961691776e-6	1.2218754455898357	7.07582290594303e-6	1617
species	Cronobacter pulveris	no	12	0.5714285714285714	2.0331909122642546e-4	5.658953334549501	0.0026593320608455304	139	12	0.75	4.2109282733919655e-6	1.7561680604915146	1.0140435338296749e-5	1374
species	Enterobacter sp. Ag1	no	14	0.6666666666666666	6.6157324658615635e-05	5.642284708925647	8.653112379323723e-4	140	11	0.6875	2.2296801037010154e-6	1.72928188765208	5.369345058555058e-6	1387
species	Enterobacter sp. 638	no	12	0.5714285714285714	2.3162954235521533e-4	5.6335990045037585	0.00302962139220964	141	8	0.5	2.4845815851874644e-6	0.6727355051854941	5.9831793066903935e-6	1918
species	Bradyrhizobium japonicum	no	18	0.8571428571428571	2.7705687494579457e-5	5.6306365869214705	3.6237926590007395e-4	142	16	1	9.103740206452785e-6	4.262323135918013	2.1922930742732632e-5	687
species	Dialister invisus	no	20	0.9523809523809523	1.2620066878973132e-5	5.613705730678956	1.6506540659230582e-4	143	16	1	1.313627053600455e-4	8.215445860175414	3.1633761799848065e-4	199
species	Klebsiella sp. 1_1_55	no	13	0.6190476190476191	1.2289993170343726e-4	5.593523003489939	0.001607481750401402	144	8	0.5	2.1922537408457083e-6	-0.16103234241265232	5.279217754587432e-6	2614
species	Streptococcus gordonii	no	17	0.8095238095238095	3.1175208975233553e-5	5.576934536743391	4.077592135166041e-4	145	16	1	2.7394397906095315e-4	9.265703062737842	6.596909340718038e-4	129
species	Veillonella sp. oral taxon 780	no	21	1	9.331486831450098e-6	5.567210713762735	1.2205210025554076e-4	146	16	1	0.0011111855790044546	11.284888739208487	0.0026758721073313458	54
species	Pantoea sp. aB	no	14	0.6666666666666666	1.0021260249907785e-4	5.565851442251999	0.0013107405955783149	147	7	0.4375	9.58159463665218e-6	0.601852469160975	2.30736632263929e-5	1973
species	Neisseria sicca	no	19	0.9047619047619048	1.705791404457078e-5	5.552149929847235	2.2311066529092632e-4	148	16	1	7.31068230356241e-4	10.682659287537334	0.0017605025867227441	67
species	Aspergillus nidulans	no	18	0.8571428571428571	2.1064109760572268e-5	5.551553794770432	2.755100963788816e-4	149	14	0.875	6.166330703250868e-6	3.274066666098531	1.4849285884535164e-5	892
species	Streptococcus sp. F0442	no	20	0.9523809523809523	1.076828484398834e-5	5.533313225384622	1.4084484124535232e-4	150	16	1	6.710475592616194e-4	10.563957655057166	0.001615965398083831	69
species	Actinomyces sp. ICM54	no	18	0.8571428571428571	1.7200880493457955e-05	5.52627186032961	2.2498060902743211e-4	151	16	1	2.261562266438831e-4	8.979730976088796	5.446121243922722e-4	153
species	Corynebacterium aurimucosum	no	18	0.8571428571428571	1.561555144130842e-5	5.486395979200253	2.0424514168916787e-4	152	16	1	0.0010482783130904435	11.20510982758425	0.0025243836418685456	55
species	Propionibacterium granulosum	no	20	0.9523809523809523	1.3435678025377145e-5	5.466390376721088	1.7573327284004395e-4	153	16	1	0.0012434468106183685	11.456877461585242	0.002994373487518484	45
species	Staphylococcus sp. M0480	no	18	0.8571428571428571	2.115257144486281e-5	5.462931131774692	2.766671396834292e-4	154	16	1	1.5033370595558137e-4	8.422766045761481	3.6202213037960944e-4	188
species	Marinimicrobia bacterium JGI 0000113-D11	no	19	0.9047619047619048	1.7372161126293842e-5	5.45393476304478	2.2722089091908748e-4	155	16	1	0.0016972190162458899	11.90039979490693	0.004087113000218766	36
species	Erwinia toletana	no	13	0.6190476190476191	1.0227859263357841e-4	5.44975912131002	0.0013377629168415423	156	12	0.75	3.029814222428037e-6	2.1677473370353004	7.296166834215631e-6	1192
species	Streptococcus intermedius	no	20	0.9523809523809523	1.1545925135860824e-5	5.437310549285364	1.5101606396481036e-4	157	16	1	2.5692559415067286e-4	9.167454927880131	6.187085614117415e-4	136
species	Thauera selenatis	no	17	0.8095238095238095	2.568028495602007e-5	5.4320853059173375	3.3588781409188856e-4	158	8	0.5	1.3531212247391346e-6	-0.5146842635778001	3.258483021676224e-6	3033
species	Aspergillus fumigatus	no	19	0.9047619047619048	1.1794873083592854e-5	5.418840587514423	1.5427220314432404e-4	159	12	0.75	4.974928721599805e-6	2.1288763279047895	1.1980242772784529e-5	1206
species	Pantoea sp. At-9b	no	11	0.5238095238095238	4.5422411949839906e-4	5.408648355815762	0.005941069067863454	160	10	0.625	6.3839278233075185e-6	1.972983407951994	1.5373286623202857e-5	1272
species	Enterobacteriaceae bacterium strain FGI 57	no	11	0.5238095238095238	2.2350709416985118e-4	5.395853097079897	0.002923383031898259	161	10	0.625	1.6884393650266726e-6	1.1346794015593071	4.065970515782773e-6	1664
species	Corynebacterium genitalium	no	20	0.9523809523809523	9.89706979380702e-6	5.394007640504772	1.2944969826658416e-4	162	16	1	7.87714374518978e-4	10.798774484495823	0.0018969134977505327	65
species	Pantoea sp. B40	no	11	0.5238095238095238	3.39057471530381e-4	5.393173413713923	0.004434735563055542	163	8	0.5	2.514234764471439e-6	0.0833795527422122	6.054587824618401e-6	2394
species	Pantoea sp. AS-PWVM4	no	13	0.6190476190476191	1.8579831419322868e-4	5.390360953808069	0.002430167333547898	164	11	0.6875	5.032946551287282e-6	2.1697507757954306	1.2119956871961114e-5	1191
species	Rhodopseudomonas palustris	no	17	0.8095238095238095	2.3015228874617334e-5	5.365384056663255	3.010299508264417e-4	165	13	0.8125	7.560918325888754e-6	2.569129147857947	1.8207625113514026e-5	1076
species	Corynebacterium propinquum	no	18	0.8571428571428571	1.711525077987069e-5	5.364430767074658	2.2386060676237164e-4	166	16	1	8.471739627769484e-5	7.547595747769287	2.0400995296242163e-4	259
species	Pseudozyma flocculosa	no	16	0.7619047619047619	2.9222491891210044e-5	5.341065795843224	3.822184582634664e-4	167	12	0.75	2.8740362511666214e-6	1.4166158709018581	6.921034240604627e-6	1527
species	Chlamydia psittaci	no	18	0.8571428571428571	1.7925689414199077e-5	5.327287143376556	2.344608186294274e-4	168	16	1	1.2939902354226537e-4	8.116513189476924	3.1160882966361104e-4	208
species	Aspergillus terreus	no	19	0.9047619047619048	1.258972950199948e-5	5.325560995064053	1.6466860588489887e-4	169	9	0.5625	2.5796214766261727e-6	0.2956053414814458	6.212047102844198e-6	2217
species	Methylobacterium sp. 88A	no	17	0.8095238095238095	3.1325862107003863e-5	5.317758864019588	4.0972969597827025e-4	170	10	0.625	4.408829672832384e-6	1.027625958295962	1.0617006349269463e-5	1714
species	Rhizobium leguminosarum	no	17	0.8095238095238095	2.4815332228080176e-5	5.303045128873851	3.245745797731066e-4	171	15	0.9375	6.817637356511877e-6	3.834772842504644	1.641771274293797e-5	776
species	Gemella morbillorum	no	19	0.9047619047619048	1.2437278069101058e-5	5.2915230147601635	1.6267460236666986e-4	172	16	1	6.024567545120854e-4	10.39873531420775	0.0014507902691795055	79
species	Enterobacter asburiae	no	13	0.6190476190476191	8.191803391826982e-5	5.287916315264899	0.0010714549855905162	173	8	0.5	4.160452829496552e-6	0.5556172623419258	1.001888423560343e-5	2006
species	Pestalotiopsis fici	no	20	0.9523809523809523	1.1468392234471593e-5	5.26249316744443	1.5000196475164232e-4	174	14	0.875	1.2135185547953809e-5	4.232321487673181	2.922302551312167e-5	693
species	Staphylococcus aureus plasmid pSK1	no	19	0.9047619047619048	1.2597250267638915e-5	5.2566140658075495	1.6476697447914357e-4	175	16	1	2.703152934098308e-4	9.23981262886306	6.50952610875771e-4	131
species	Klebsiella sp. AS10	no	13	0.6190476190476191	6.923802598148307e-5	5.210264234681653	9.056055740341747e-4	176	12	0.75	4.77622009014777e-6	2.446363053389757	1.1501727847433474e-5	1107
species	Enterobacter sp. B509	no	12	0.5714285714285714	1.264228129595476e-4	5.184609939578689	0.0016535596224517587	177	11	0.6875	2.314075395979215e-6	1.6138430113486175	5.572579345306368e-6	1438
species	Enterobacteriaceae bacterium LSJC7	no	12	0.5714285714285714	1.4373704980458638e-4	5.180613378928222	0.0018800228870342643	178	4	0.25	2.4318811508421214e-6	-0.16542044553280308	5.856270152203981e-6	2617
species	Shewanella sp. ANA-3 plasmid 1	no	13	0.6190476190476191	7.871609726109475e-5	5.180304785880652	0.0010295749400037518	179	15	0.9375	6.301105149513841e-6	3.6166878605269046	1.5173839395983023e-5	814
species	Porphyromonas sp. oral taxon 279	no	20	0.9523809523809523	8.207118406411821e-6	5.172166252479888	1.0734581279935297e-4	180	16	1	0.0033332675416032197	12.876413704695418	0.008026919903730343	23
species	Eubacterium brachy	no	17	0.8095238095238095	1.5816890490203025e-5	5.1712019136926655	2.068785755914928e-4	181	16	1	1.3940714958431057e-4	8.308217197983137	3.357096331914598e-4	192
species	Streptococcus sp. I-P16	no	19	0.9047619047619048	1.1860020417070427e-5	5.154959064478541	1.551243041032181e-4	182	16	1	2.524683135965056e-4	9.170120645418852	6.07974879356461e-4	135
species	Pseudomonas stutzeri	no	18	0.8571428571428571	1.2642204046395378e-5	5.144976694358953	1.6535495185196236e-4	183	16	1	4.441140558563747e-5	6.64671911310738	1.0694814952553522e-4	347
species	Enterococcus faecalis	no	18	0.8571428571428571	1.2840102992283693e-5	5.141997479955503	1.679433905885011e-4	184	16	1	8.024816212696675e-5	7.490443404897009	1.9324748517033554e-4	266
species	Erwinia billingiae	no	11	0.5238095238095238	3.454256724761015e-4	5.1102800937802115	0.004518029073973321	185	11	0.6875	4.06134146960165e-6	1.747409396707021	9.78021184057464e-6	1379
species	Staphylococcus aureus plasmid pPR9	no	16	0.7619047619047619	2.7564007313359854e-5	5.10965535638655	3.605261460280984e-4	186	16	1	2.1661298740402324e-4	8.93276173404848	5.216308256983042e-4	157
species	Rothia aeria	no	19	0.9047619047619048	1.2275376446877929e-5	5.103596382970781	1.6055699416724412e-4	187	16	1	0.0015378907222505268	11.769467413335027	0.0037034307909942247	39
species	Hammondia hammondi	no	17	0.8095238095238095	1.4407697565543578e-5	5.093810521318479	1.884468980650074e-4	188	16	1	6.796088718954942e-6	4.077636646999199	1.6365820962411757e-5	725
species	Neisseria flavescens	no	18	0.8571428571428571	1.2209213548839559e-5	5.0893982892848095	1.596916100317428e-4	189	16	1	7.237382574270383e-4	10.682173465888416	0.0017428511066465535	68
species	Neisseria elongata	no	18	0.8571428571428571	1.2557266500294453e-5	5.081148341959354	1.6424400285965064e-4	190	16	1	8.348488494953804e-4	10.886878953873943	0.002010419134672191	63
species	Oribacterium sinus	no	18	0.8571428571428571	1.3994707783518721e-5	5.079573828910026	1.8304515757169967e-4	191	16	1	2.952818646433523e-4	9.4063272302796	7.110751978151517e-4	118
species	Staphylococcus aureus plasmid pV030-8	no	16	0.7619047619047619	2.200378608919626e-5	5.074887742318335	2.8780068538581603e-4	192	16	1	9.87234231395416e-5	7.794911217364657	2.3773819541111083e-4	236
species	Klebsiella cf. planticola B43	no	11	0.5238095238095238	2.985392203641279e-4	5.066828220784943	0.003904773109820829	193	12	0.75	3.4380415708078553e-6	2.1219055712440573	8.27922870580514e-6	1212
species	Klebsiella sp. KTE92	no	12	0.5714285714285714	1.3885075985128756e-4	5.047073877049528	0.0018161121767659208	194	9	0.5625	1.8972934960575493e-6	0.5942115189674868	4.568917057104121e-6	1981
species	Sporisorium reilianum	no	17	0.8095238095238095	2.448016998195915e-5	5.009337589716028	0.00032019079219409345	195	12	0.75	2.7012655091085e-6	1.6864225005632996	6.50498095628243e-6	1408
species	Enterobacter sp. R4-368	no	12	0.5714285714285714	1.4545752087439682e-4	4.996143387871628	0.0019025259576908652	196	9	0.5625	1.6590625390492934e-6	0.020972595094196265	3.995227490747096e-6	2443
species	Cardiobacterium hominis	no	17	0.8095238095238095	1.4823595685845633e-5	4.970196867481658	1.9388667845500007e-4	197	16	1	3.8267152391270213e-4	9.768950138295207	9.215202900899732e-4	100
species	Pseudozyma hubeiensis	no	17	0.8095238095238095	2.3423131565295255e-5	4.961885605907599	3.063651542078936e-4	198	11	0.6875	1.5368641543862835e-6	0.9597105905349745	3.7009586887944532e-6	1758
species	Corynebacterium glucuronolyticum	no	18	0.8571428571428571	1.4167185485540852e-5	4.957166967232522	1.8530109664757134e-4	199	16	1	5.054432944954767e-4	10.174300182910688	0.001217169876151432	86
species	Erwinia mallotivora	no	11	0.5238095238095238	2.510420203434787e-4	4.947585077674404	0.003283528808297565	200	8	0.5	2.3016962498291845e-06	0.016864158438187636	5.542768832533944e-6	2448
species	Actinomyces johnsonii	no	18	0.8571428571428571	1.4364486688497881e-5	4.926130707016928	1.878817171466208e-4	201	16	1	2.0165870886420514e-4	8.850101227673067	4.8561907609855304e-4	164
species	Methylobacterium sp. 4-46	no	13	0.6190476190476191	1.0553877032241736e-4	4.924723548087047	0.0013804047317330299	202	6	0.375	1.902071016402849e-6	0.11917601530634268	4.580421916126543e-6	2357
species	Methylobacterium sp. WSM2598	no	13	0.6190476190476191	1.0404491999104202e-4	4.898067613881632	0.0013608657693248856	203	6	0.375	1.3388725951301108e-6	-0.28701393385507273	3.224170561850529e-6	2732
species	Aggregatibacter aphrophilus	no	16	0.7619047619047619	1.6799734002834664e-5	4.893862753159896	2.1973377402942314e-4	204	16	1	8.337528545479088e-4	10.883598753953416	0.0020077798434816564	64
species	Enterobacter sp. BIDMC 28	no	15	0.7142857142857143	2.268109768959412e-5	4.8769242693897015	2.966596491125166e-4	205	9	0.5625	2.10271423521617e-6	0.45134555862497466	5.06359556676802e-6	2089
species	Kosakonia radicincitans	no	11	0.5238095238095238	9.885426800427006e-5	4.870885827146883	0.0012929741258896816	206	9	0.5625	2.0119954269214555e-6	1.053836014144644	4.845133472485214e-6	1697
species	Neisseria subflava	no	17	0.8095238095238095	1.3690410097291012e-5	4.8636227052165575	1.7906506604096746e-4	207	16	1	4.3379218320352327e-4	9.945879176152445	0.0010446251511405042	93
species	Alternaria arborescens	no	17	0.8095238095238095	1.2386598135350497e-5	4.860669452885755	1.620117291861366e-4	208	16	1	5.453733607909931e-5	6.882604104566271	1.31332640721422e-4	325
species	Streptococcus sp. I-G2	no	17	0.8095238095238095	1.241999558018613e-5	4.84100292829256	1.6244855435226333e-4	209	16	1	2.4151644782090563e-4	9.099556156819435	5.816014339969372e-4	142
species	Enterobacter sp. MR1	no	13	0.6190476190476191	4.7423065781602004e-5	4.820979583446853	6.202746554486359e-4	210	5	0.3125	1.1296825686213737e-6	-0.5379932911445116	2.7204151427348975e-6	3062
species	Haemophilus sputorum	no	21	1	5.906993386484425e-6	4.805943695107923	7.72611012626781e-5	211	16	1	3.517089786001483e-4	9.633967445906274	8.469586570564746e-4	110
species	Erwinia sp. Ejp617	no	12	0.5714285714285714	1.0104750841359144e-4	4.802143894624853	0.0013216608296441998	212	6	0.375	1.759501950323414e-6	-0.5986410923101569	4.2370979975133866e-6	3126
species	Bradyrhizobium sp. STM 3809	no	15	0.7142857142857143	3.0322246551678354e-5	4.795418187135625	3.9660280756390016e-4	213	5	0.3125	2.969600582943128e-6	0.5015919842438251	7.1511649538610205e-6	2051
species	Penicillium oxalicum	no	16	0.7619047619047619	3.192921405737644e-5	4.782585896691363	4.176212971846351e-4	214	7	0.4375	2.7037895695466522e-6	0.6647673251868564	6.511059205542757e-6	1925
species	Cronobacter turicensis	no	11	0.5238095238095238	1.8113697071652594e-4	4.774773648042414	0.0023691988328555357	215	9	0.5625	2.4229418007992143e-6	0.9090621331886415	5.834743093277499e-6	1776
species	Staphylococcus aureus plasmid pSA1379	no	16	0.7619047619047619	1.7874814639415396e-5	4.774476794949505	2.3379539700642854e-4	216	16	1	1.9201875252805822e-4	8.77060483617336	4.6240487069201927e-4	172
species	Paenibacillus polymyxa	no	12	0.5714285714285714	2.3478207844882207e-4	4.774251119379814	0.003070855298264063	217	7	0.4375	2.8452922118296094e-6	0.7142654182902437	6.851815043949055e-6	1894
species	Staphylococcus aureus plasmid J3358	no	20	0.9523809523809523	7.0121188394037565e-6	4.763163464602308	9.171569837147556e-5	218	16	1	4.497227028347748e-5	6.650887026311252	1.0829878098556688e-4	346
species	Cronobacter helveticus	no	10	0.47619047619047616	4.625153340466664e-4	4.748138847898596	0.006049514824425495	219	4	0.25	3.86988401750363e-6	-0.998421436950805	9.319158650639597e-6	3816
species	Corynebacterium matruchotii	no	18	0.8571428571428571	1.2410362084578913e-5	4.742318307598695	1.6232255209850665e-4	220	16	1	0.0010304319963119301	11.174251840364882	0.0024814075070189482	57
species	Propionibacterium sp. HGH0353	no	19	0.9047619047619048	8.30955036335999e-6	4.733892971663297	1.0868558165983864e-4	221	16	1	2.569822581874053e-4	9.192501427226505	6.188450154102869e-4	133
species	Faecalibacterium prausnitzii	no	17	0.8095238095238095	1.4882580842967051e-5	4.723551080363662	1.9465818062186895e-4	222	16	1	0.001550014365862788	11.77752058689377	0.003732626022100752	37
species	Klebsiella pneumoniae plasmid pK245	no	12	0.5714285714285714	4.6349682118751565e-5	4.70806137442716	6.062352282065226e-4	223	11	0.6875	1.813364505448177e-6	1.1556622094574747	4.3668056823603044e-6	1651
species	Azospirillum brasilense	no	18	0.8571428571428571	1.0386686622040644e-5	4.698842477602855	1.3585368975108843e-4	224	13	0.8125	2.266821863672165e-6	1.7245652544557974	5.4587870036287506e-6	1388
species	Methylobacterium sp. 77	no	13	0.6190476190476191	6.765499174068693e-5	4.683584561607569	8.849001219068227e-4	225	13	0.8125	2.1667378761337847e-6	1.614899543518501	5.2177724011134884e-06	1437
species	Serratia sp. GLFA	no	11	0.5238095238095238	1.3901555919912864e-4	4.6797465328084575	0.0018182676860527107	226	6	0.375	1.117634810702868e-6	-0.44832124102454535	2.6914026537509302e-6	2933
species	Enterobacter cancerogenus	no	11	0.5238095238095238	1.74857755583867e-4	4.665868337113066	0.00228706922063614	227	9	0.5625	1.8926623103883798e-6	1.1370635443966546	4.557764590054372e-6	1661
species	Aurantimonas coralicida	no	15	0.7142857142857143	2.9296216723307918e-5	4.658949844761715	3.8318274945961376e-4	228	8	0.5	2.908346318876265e-6	0.16924670011272602	7.003657120994364e-6	2324
species	Enterobacter sp. MGH 34	no	13	0.6190476190476191	4.039459769833238e-5	4.623011310776322	5.283451155332069e-4	229	7	0.4375	1.7867999021467542e-6	-0.174891116892063	4.302834836842056e-6	2629
species	Pseudomonas fluorescens	no	16	0.7619047619047619	1.8035719271557817e-5	4.619339362476748	2.3589996497598714e-4	230	16	1	7.208928727914555e-5	7.365601485572675	1.7359990690347924e-4	277
species	Citrobacter koseri	no	14	0.6666666666666666	2.9281148647154867e-5	4.609198535499578	3.829856650748304e-4	231	12	0.75	2.7230308750185774e-6	1.504524789522412	6.55739464544929e-6	1485
species	Klebsiella sp. OBRC7	no	12	0.5714285714285714	6.631128505797138e-5	4.5921833361198985	8.673249781258662e-4	232	10	0.625	1.7817786336599983e-6	0.40829310559291504	4.290743002191745e-6	2117
species	Enterobacter mori	no	14	0.6666666666666666	3.195441607701907e-5	4.589919013196018	4.1795092948049793e-4	233	13	0.8125	2.0611430450729103e-6	1.3625889910448818	4.963487006798605e-6	1548
species	Streptococcus sp. SR4	no	19	0.9047619047619048	6.85471616868981e-6	4.588308880183667	8.96569346510232e-5	234	16	1	1.542541747142286e-4	8.40041540163178	3.7146310333421433e-4	190
species	Neisseria sp. oral taxon 014	no	19	0.9047619047619048	7.799378231712619e-6	4.587905928843579	1.0201273506163672e-4	235	16	1	2.563475439159303e-4	9.182116750568118	6.173165450564088e-4	134
species	Schizophyllum commune	no	14	0.6666666666666666	2.86532033854541e-5	4.584100496786057	3.7477239323289996e-4	236	11	0.6875	1.1714085879012852e-6	0.6739576116158791	2.820896550387001e-6	1917
species	Selenomonas noxia	no	17	0.8095238095238095	1.0430377193945564e-5	4.5714056719344445	1.3642514488558947e-4	237	16	1	2.6000868256620527e-4	9.22399354516072	6.261330190823953e-4	132
species	Leptotrichia sp. oral taxon 215	no	18	0.8571428571428571	9.693872043971939e-6	4.567067454377272	1.2679195330240702e-4	238	16	1	0.0012132868150534412	11.413369877719164	0.00292174449339337	48
species	Sphingomonas-like bacterium B12	no	17	0.8095238095238095	9.996266909727725e-6	4.563482363232338	1.30747156705534e-4	239	12	0.75	4.768903671105188e-6	2.0266378124404807	1.148410900679019e-5	1254
species	Microvirga flocculans	no	14	0.6666666666666666	4.05868846044771e-5	4.5565778330902935	5.308601510436793e-4	240	8	0.5	2.9599891682032245e-6	0.9700445244203039	7.12801948014317e-6	1749
species	Staphylococcus xylosus	no	18	0.8571428571428571	9.182325177773217e-6	4.548223601783174	1.201011257283631e-4	241	16	1	2.4935619319152273e-4	9.128151217898667	6.004805090697161e-4	138
species	Cronobacter dublinensis	no	13	0.6190476190476191	9.265190677855978e-5	4.544551590911184	0.0012118497319088533	242	10	0.625	2.515204036560936e-6	1.1883628969552904	6.05692195151647e-6	1633
species	Streptococcus sp. 2_1_36FAA	no	17	0.8095238095238095	1.8404033349278765e-5	4.5365897496808865	2.407173651986415e-4	243	16	1	3.5666735029711447e-4	9.666026384226704	8.58899028469124e-4	106
species	Streptococcus cristatus	no	17	0.8095238095238095	9.23214742350184e-6	4.535232554216148	1.207527806940146e-4	244	16	1	1.9415602026263506e-4	8.774175729031686	4.6755167535265685e-4	171
species	Fusobacterium nucleatum	no	19	0.9047619047619048	6.944527222980159e-6	4.533522098356247	9.083162717326491e-5	245	16	1	0.0010321417336475415	11.169854950916772	0.0024855247656782303	58
species	Anaerococcus sp. 9402080	no	16	0.7619047619047619	1.4589969637555163e-5	4.521879316902208	1.9083094356694868e-4	246	16	1	4.709942923095115e-4	10.043183613719838	0.0011342124243840966	90
species	Streptococcus sp. M334	no	20	0.9523809523809523	5.279632575608076e-6	4.516642777566668	6.905547380281718e-5	247	16	1	5.812118130649588e-4	10.343341507436033	0.0013996298263926343	84
species	Rahnella aquatilis	no	13	0.6190476190476191	5.6125609907976895e-5	4.512044743590687	7.34100437703479e-4	248	11	0.6875	2.811569645764189e-6	1.549397618665979	6.770606940075944e-6	1462
species	Actinomyces sp. HPA0247	no	19	0.9047619047619048	6.302581337598511e-6	4.505992870521674	8.243523279620108e-5	249	16	1	8.723929071596634e-5	7.633532535980531	2.100829862275318e-4	249
species	Eikenella corrodens	no	18	0.8571428571428571	6.52217765693397e-6	4.503516653574071	8.530746446382207e-5	250	16	1	2.2153147932430262e-4	8.997724127871827	5.334751616834795e-4	150
species	Bradyrhizobium sp. BTAi1	no	17	0.8095238095238095	1.050159030908203e-5	4.4952404460163535	1.3735658383258036e-4	251	15	0.9375	8.99339955113876e-6	3.761923495310564	2.1657216817499734e-5	790
species	Klebsiella sp. BRL6-2	no	11	0.5238095238095238	1.7382192032359755e-4	4.490831634321122	0.0022735209114204493	252	6	0.375	2.3649519499002087e-6	-0.28048891719487	5.695096370478974e-6	2726
species	Pseudozyma sp. GHG001	no	18	0.8571428571428571	1.1571716020938041e-5	4.476828645419654	1.5135339838407078e-4	253	9	0.5625	1.6589950048184276e-6	-0.0029587662474697927	3.995064859978592e-6	2471
species	Aeromonas hydrophila	no	15	0.7142857142857143	2.014623674406207e-5	4.451011677755118	2.635046859382446e-4	254	10	0.625	2.5602967386261053e-6	0.6333985450124033	6.165510747105856e-6	1950
species	Fusarium oxysporum	no	17	0.8095238095238095	9.178639396855851e-6	4.450622988838849	1.2005291719416359e-4	255	16	1	6.67183022121018e-5	7.177967006011368	1.6066591153731193e-4	299
species	Shinella zoogloeoides	no	13	0.6190476190476191	6.699918903917207e-5	4.43597062091465	8.763224859395963e-4	256	13	0.8125	1.0008993467617835e-5	3.3631974760711505	2.4102892395756013e-5	871
species	Enterobacter sp. DC1	no	13	0.6190476190476191	5.389531030184849e-5	4.434201841496676	7.049290145375981e-4	257	4	0.25	1.4185892101476007e-6	-0.12039831748201968	3.4161380159343774e-6	2566
species	Reticulomyxa filosa	no	15	0.7142857142857143	1.8064529371650074e-5	4.427396071901743	2.3627678951513572e-4	258	15	0.9375	5.1149312135112254e-6	3.1511923237845125	1.231738606382534e-5	918
species	Solobacterium moorei	no	17	0.8095238095238095	1.092536032733969e-5	4.425710677728907	1.428993254864995e-4	259	16	1	3.026662100704693e-4	9.396718478821546	7.28857613581405e-4	119
species	Edwardsiella tarda	no	12	0.5714285714285714	6.17972702240611e-5	4.419334182406951	8.082834769144457e-4	260	9	0.5625	1.8153634178591823e-6	0.6523388860488757	4.371619310314691e-6	1937
species	Pseudomonas aeruginosa	no	16	0.7619047619047619	1.4821618849965295e-5	4.414254161044757	1.938608222355772e-4	261	16	1	6.89908490569527e-5	7.260532539295039	1.6613848500266287e-4	289
species	Salinarimonas rosea	no	13	0.6190476190476191	3.801838298777818e-5	4.4087862039362395	4.972651814005469e-4	262	9	0.5625	3.0809651795913156e-6	0.8429228438196897	7.419344656284873e-6	1824
species	Staphylococcus equorum	no	15	0.7142857142857143	2.0411768318368157e-5	4.408357101540841	2.6697773229340745e-4	263	16	1	6.192434495952076e-5	7.170043703629124	1.4912147041217294e-4	301
species	Pyrenochaeta sp. UM 256	no	16	0.7619047619047619	1.384087905962535e-5	4.4032333983077345	1.8103313964037306e-4	264	9	0.5625	4.491193982590611e-6	0.9793017320978727	1.0815349779283287e-5	1745
species	Erwinia amylovora	no	10	0.47619047619047616	2.405287228584717e-4	4.384588888949097	0.0031460190993054566	265	9	0.5625	1.72481123377073e-6	0.8177477749625447	4.153558467698904e-6	1839
species	Methylopila sp. 73B	no	14	0.6666666666666666	4.258190000761721e-5	4.383307856598673	5.569541513239718e-4	266	9	0.5625	2.10892066631373e-6	0.8139371148117241	5.078541419354511e-6	1840
species	Enterobacter sp. MGH 24	no	12	0.5714285714285714	6.434508451259444e-5	4.375840000448893	8.416078646131472e-4	267	7	0.4375	1.2247106582141416e-6	0.4720558194856571	2.949254518586132e-6	2077
species	Pantoea sp. At-9b plasmid pPAT9B01	no	13	0.6190476190476191	3.67911694751449e-5	4.375249437584746	4.81213721500925e-4	268	7	0.4375	1.8300658537363662e-6	0.16764727885801162	4.407024591679872e-6	2326
species	Cedecea davisae	no	11	0.5238095238095238	1.094552130058926e-4	4.367087578939184	0.0014316302292001165	269	5	0.3125	2.815491672168795e-6	0.016215511828185793	6.780051664034388e-6	2449
species	Actinomyces graevenitzii	no	17	0.8095238095238095	8.268240152857047e-6	4.35438472410893	1.0814526069652877e-4	270	16	1	3.842816772993175e-4	9.758868502840889	9.253977383013055e-4	101
species	Streptococcus agalactiae	no	20	0.9523809523809523	4.393825221856546e-6	4.3443229315941005	5.746946935358022e-5	271	16	1	2.976152839961856e-4	9.392263111030042	7.166943597975704e-4	120
species	Corynebacterium accolens	no	19	0.9047619047619048	5.480149761240795e-6	4.340329803428749	7.167815806373474e-5	272	16	1	1.1813321263075778e-4	8.076455625400817	2.8447936564412573e-4	214
species	Physarum polycephalum	no	18	0.8571428571428571	9.074483289476015e-6	4.338294062361078	1.1869059713844582e-4	273	16	1	6.713667964470563e-6	3.8486834781613175	1.6167341606526354e-5	773
species	Serratia odorifera	no	11	0.5238095238095238	1.2725543962849808e-4	4.329642238135153	0.0016644500449010168	274	7	0.4375	3.044711681345191e-6	0.4985682486674233	7.332041755146699e-6	2056
species	Serratia fonticola	no	11	0.5238095238095238	1.506285917351748e-4	4.305443347055778	0.0019701614878617955	275	8	0.5	1.6280325484758951e-6	0.23132974323551792	3.920503441195893e-6	2271
species	Enterobacter sacchari	no	11	0.5238095238095238	1.0342699599369469e-4	4.301112521444459	0.0013527835715961855	276	4	0.25	9.714559681046159e-7	-0.7917735402401054	2.3393859474676375e-6	3441
species	Methylobacterium sp. 10	no	15	0.7142857142857143	1.977621217203271e-5	4.286469755627172	2.5866491313696597e-4	277	7	0.4375	1.820569730858015e-6	-0.22158329887693995	4.384156755003359e-6	2672
species	Cardiobacterium valvarum	no	16	0.7619047619047619	1.3900658702719596e-5	4.286066611090455	1.818150333647031e-4	278	16	1	8.805817794519295e-5	7.6207889897264165	2.120549678093127e-4	252
species	Dickeya dadantii	no	9	0.42857142857142855	3.628419242978328e-4	4.277349554132677	0.004745826653482027	279	6	0.375	9.972928667952425e-7	-0.14932777258337093	2.401604390410476e-6	2602
species	Allomyces macrogynus	no	14	0.6666666666666666	2.9147144539136113e-5	4.2727389163905904	3.8123294515763175e-4	280	9	0.5625	4.49288670085499e-6	0.8993814918326365	1.081942605391716e-5	1784
species	Cyberlindnera jadinii	no	18	0.8571428571428571	6.732156490021001e-6	4.271616339169763	8.805390327367005e-5	281	16	1	5.28896444251494e-5	6.887943706273047	1.273647957263156e-4	324
species	Neisseria mucosa	no	17	0.8095238095238095	8.266057209710109e-6	4.2647421494894395	1.0811670867683086e-4	282	16	1	6.314907074706237e-4	10.467974393247506	0.0015207076136404811	75
species	Trametes versicolor	no	15	0.7142857142857143	1.7948316124553636e-5	4.264042134606439	2.3475676691403946e-4	283	10	0.625	2.732326847309239e-6	1.012180357868292	6.5797804947917495e-6	1729
species	Dickeya sp. DW 0440	no	12	0.5714285714285714	5.161911578571195e-5	4.256284300000525	6.751573043800821e-4	284	4	0.25	2.056947529188314e-6	-0.920949832780791	4.953383686395982e-6	3666
species	Auricularia delicata	no	15	0.7142857142857143	1.738877069502376e-5	4.25546317869911	2.27438137407717e-4	285	10	0.625	2.1436009845641424e-6	0.9031322910796851	5.162055908772917e-6	1779
species	Shigella flexneri	no	13	0.6190476190476191	2.5214966648251664e-5	4.233118084889662	3.2980163749684937e-4	286	9	0.5625	2.9647885514497614e-6	1.3004952548237476	7.139576987731874e-6	1583
species	Cupriavidus sp. WS	no	15	0.7142857142857143	2.422414879465299e-5	4.2323906687156905	3.16842137881544e-4	287	15	0.9375	3.789186451496394e-6	2.9705211311938537	9.12482894542352e-6	963
species	Serratia liquefaciens	no	12	0.5714285714285714	4.305798221243856e-5	4.2194074999577245	5.631811153697116e-4	288	9	0.5625	2.4613566809764264e-6	0.48518547727173733	5.9272508690396475e-6	2064
species	Tannerella sp. oral taxon BU063	no	18	0.8571428571428571	6.894339550602557e-6	4.213298761395908	9.017519257379912e-5	289	16	1	5.828132854801706e-4	10.36210077837017	0.001403486369752714	83
species	Streptococcus sp. SK140	no	18	0.8571428571428571	6.038960260499029e-6	4.207242597209594	7.89871749772501e-5	290	16	1	2.8219793365522874e-4	9.311440456696065	6.795674761106138e-4	125
species	Dolosigranulum pigrum	no	15	0.7142857142857143	1.1758205321058793e-5	4.19934097183415	1.537926035360526e-4	291	16	1	1.5962631797976996e-4	8.462895258996335	3.8439988778540314e-4	186
species	Bacillus cereus	no	16	0.7619047619047619	1.3528011818208487e-5	4.195193444952936	1.769409617692769e-4	292	16	1	2.9116032429200832e-5	5.934019101346734	7.011500196326892e-5	426
species	Lactobacillus crispatus	no	14	0.6666666666666666	2.0634768528954993e-5	4.1865802901036515	2.6989448549160293e-4	293	16	1	3.809586980394219e-4	9.700921574851549	9.173955938505454e-4	104
species	Bradyrhizobium sp. STM 3843	no	16	0.7619047619047619	1.2436976854010175e-5	4.186050784072827	1.6267066259424828e-4	294	10	0.625	2.370351742014737e-6	1.1678933318475888	5.708099736773198e-6	1644
species	Variovorax paradoxus	no	16	0.7619047619047619	1.6058978464768682e-5	4.163800525859089	2.10044989076937e-4	295	15	0.9375	9.615262933831622e-6	4.130196143267059	2.3154740644086292e-5	712
species	Enterobacter sp. BIDMC 26	no	11	0.5238095238095238	5.3279471707410094e-5	4.143391708763529	6.968740930414546e-4	296	6	0.375	1.018333320321289e-6	-1.1813308454189482	2.4522724010288202e-6	4222
species	Staphylococcus aureus plasmid pETB	no	11	0.5238095238095238	1.163669529011504e-4	4.137612938512593	0.001522033011294075	297	16	1	1.431681438704729e-5	5.102959192948522	3.447665719209841e-5	540
species	Photobacterium halotolerans	no	11	0.5238095238095238	5.3894340069453835e-5	4.13734036164977	7.049163242875186e-4	298	1	0.0625	1.0102193792403951e-6	-2.056801029725375	2.432733028822113e-6	6029
species	Escherichia coli plasmid p1658/97	no	11	0.5238095238095238	6.341813258210625e-5	4.117326185096394	8.294837056237452e-4	299	8	0.5	2.164750224050452e-6	0.4065749805650772	5.212985889418805e-6	2119
species	Neisseria sp. GT4A_CT1	no	18	0.8571428571428571	6.996822638907405e-6	4.110955436414053	9.151563021189595e-5	300	16	1	4.3386725945589237e-4	9.96818814608141	0.001044805944028239	92
species	Cronobacter muytjensii	no	9	0.42857142857142855	2.650920622017405e-4	4.102219715759122	0.00346729771334489	301	7	0.4375	1.6339254345761447e-6	-0.8354277012118035	3.934694238705582e-6	3514
species	Xanthomonas campestris	no	18	0.8571428571428571	6.166815416241373e-6	4.088664322079441	8.065946906807586e-5	302	16	1	4.064567715219263e-4	9.836900718225632	9.787981038468032e-4	96
species	Streptococcus sp. ACS2	no	19	0.9047619047619048	6.733193896573471e-6	4.072173334747136	8.806747213475669e-5	303	16	1	1.0166452463365395e-4	7.8739544520697065	2.4482073103938704e-4	232
species	Haemophilus haemolyticus	no	17	0.8095238095238095	8.533234577025615e-6	4.070559169833325	1.1161128134361091e-4	304	16	1	5.933995958459099e-4	10.376766140136954	0.0014289795125386508	81
species	Yersinia enterocolitica plasmid pYE854	no	10	0.47619047619047616	7.294438100432455e-5	4.068797807762442	9.54083209270807e-4	305	7	0.4375	1.806674239603599e-6	0.40325575269414504	4.3506946959486765e-6	2123
species	Serratia plymuthica	no	9	0.42857142857142855	2.4027378800750787e-4	4.0460938796205825	0.003142684653835995	306	9	0.5625	1.1206812969542619e-6	0.029049144844732578	2.6987389688899165e-6	2434
species	gamma proteobacterium WG36	no	11	0.5238095238095238	7.885992984973612e-5	4.028461346426092	0.001031456212500403	307	9	0.5625	2.3268672902181743e-6	0.23469414860068372	5.603383806451941e-6	2268
species	Serratia sp. C-1	no	12	0.5714285714285714	4.7382269358182834e-5	4.027705010086732	6.197410546140462e-4	308	5	0.3125	1.5655911573737864e-6	-0.9645245691963199	3.770136859816393e-6	3747
species	Streptococcus anginosus	no	14	0.6666666666666666	1.3784527183141205e-5	4.017870925679589	1.8029607972672136e-4	309	16	1	2.769560922412048e-4	9.297823863401618	6.669444746103534e-4	127
species	Alternaria brassicicola	no	13	0.6190476190476191	2.1641307663000804e-5	4.005862536884104	2.8305961314153326e-4	310	11	0.6875	6.7213771975014315e-6	2.1802314335737014	1.6185906391766545e-5	1190
species	Citrobacter sp. KTE151	no	12	0.5714285714285714	3.4850695607729566e-5	3.998721234753762	4.558331026041796e-4	311	4	0.25	1.1460643545519497e-6	-1.0097542465638276	2.7598645064309016e-6	3835
species	Staphylococcus aureus plasmid	no	14	0.6666666666666666	1.5466775691728383e-5	3.9947333731662775	2.0229921463259888e-4	312	16	1	3.814423417949683e-5	6.368721365510091	9.185602677446316e-5	374
species	Mesorhizobium loti	no	16	0.7619047619047619	1.1862503355234991e-5	3.9881271437477883	1.5515677993726935e-4	313	11	0.6875	4.5865433551231026e-6	1.6558621909315103	1.1044962844132301e-5	1423
species	Erwinia tasmaniensis	no	11	0.5238095238095238	7.377904582675428e-5	3.9737572325980315	9.650002899490568e-4	314	4	0.25	2.5045544461958178e-6	-0.2103929541746037	6.0312764226768534e-6	2663
species	Klebsiella pneumoniae plasmid pKF3-140	no	9	0.42857142857142855	1.90438470695085e-4	3.9595458625538655	0.002490858717117901	315	12	0.75	4.298353530753496e-6	2.384035833329805	1.035096615517396e-5	1124
species	Sphingobium yanoikuyae	no	17	0.8095238095238095	7.244352910546551e-6	3.9586377130513837	9.475322675744962e-5	316	16	1	6.43140683032651e-5	7.159448129925283	1.5487621935833293e-4	302
species	Sordaria macrospora	no	15	0.7142857142857143	1.1973390704401243e-5	3.9537394391196523	1.5660714193230498e-4	317	15	0.9375	4.90535570713975e-6	2.903871055666679	1.1812702361592893e-5	986
species	Micrococcus luteus	no	17	0.8095238095238095	5.622532153891609e-6	3.936163917787471	7.354046257922429e-5	318	16	1	0.0011734994581521067	11.357159503635765	0.0028259316241765965	51
species	Granulicatella elegans	no	19	0.9047619047619048	4.537626747995815e-6	3.924356470163938	5.935033556517861e-5	319	16	1	0.0013278501794313287	11.531379254122992	0.003197627223562961	42
species	Aureococcus anophagefferens	no	13	0.6190476190476191	2.1089699437852255e-5	3.9147024056395274	2.758447990809588e-4	320	16	1	7.085758282377968e-6	3.932115754450852	1.706338104576073e-5	759
species	Yersinia enterocolitica	no	11	0.5238095238095238	5.367087576946436e-5	3.909376583642328	7.019935009863137e-4	321	7	0.4375	1.1316439785942726e-6	-0.46796225952880954	2.7251384601867167e-6	2969
species	Serratia sp. M24T3	no	10	0.47619047619047616	1.049248694000045e-4	3.8964737120347768	0.0013723751542088166	322	5	0.3125	1.8265960332703106e-6	-0.48675385060457704	4.398668835469569e-6	2995
species	Pseudozyma antarctica	no	15	0.7142857142857143	1.2098512984559321e-5	3.8963638299211674	1.5824369110800396e-4	323	4	0.25	1.1635597256901987e-6	-0.45780400333317484	2.8019955208364284e-6	2948
species	Peptoniphilus harei	no	17	0.8095238095238095	7.111691127882086e-6	3.896003282565609	9.301806391681087e-5	324	16	1	3.6035665293358344e-4	9.665155790262425	8.677833248521603e-4	107
species	Citrobacter freundii	no	12	0.5714285714285714	5.1332775907048805e-5	3.8943633393880135	6.714120937604876e-4	325	8	0.5	1.8646021778494939e-6	0.3206018483981748	4.490192325432204e-6	2188
species	Corynebacterium pyruviciproducens	no	18	0.8571428571428571	6.730246240044622e-6	3.888436058281235	8.802891797113021e-5	326	16	1	2.1986421397444597e-4	8.977173653474425	5.294601808112488e-4	154
species	Corynebacterium sp. KPL1818	no	17	0.8095238095238095	5.275966218916216e-6	3.887422621092004	6.900751932968657e-5	327	16	1	8.89259319267455e-5	7.653067694251795	2.1414462656581178e-4	245
species	Bordetella pertussis	no	17	0.8095238095238095	5.381944715535491e-6	3.8817093265533282	7.03936755047896e-5	328	16	1	3.0204804319373225e-4	9.430050246381398	7.27368991397684e-4	117
species	Inquilinus limosus	no	14	0.6666666666666666	3.299383234487143e-5	3.879863003013655	4.315460768372501e-4	329	13	0.8125	2.391519097142738e-6	1.764681128456924	5.759073342121589e-6	1369
species	Rhizobium sp. CF080	no	14	0.6666666666666666	1.3792025589603432e-5	3.8752315363276044	1.8039415587190757e-4	330	10	0.625	5.618882377270332e-6	0.9651461499764799	1.3530962704883205e-5	1754
species	Enterobacter lignolyticus	no	10	0.47619047619047616	1.2430421534564e-4	3.8728870588037374	0.0016258492164849083	331	7	0.4375	2.4516378113139257e-6	0.4808132620010275	5.9038466305973396e-6	2067
species	Turicella otitidis	no	17	0.8095238095238095	5.255737893065459e-6	3.858342377722965	6.874294095119953e-5	332	16	1	4.2805387236707736e-4	9.9371909492035	0.001030806589956332	94
species	Staphylococcus lugdunensis	no	18	0.8571428571428571	5.473723500993306e-6	3.855857891071304	7.159410516046628e-5	333	16	1	0.00276387465010313	12.592672848919149	0.0066557515001204855	26
species	Dickeya sp. CSL RW240	no	11	0.5238095238095238	3.127242082354993e-5	3.85449997256103	4.0903070545256746e-4	334	2	0.125	8.465363798730566e-7	-1.276815564587829	2.038564151249198e-6	4469
species	Enterobacter hormaechei	no	11	0.5238095238095238	6.321517059617408e-5	3.8456907816287185	8.26829044356736e-4	335	6	0.375	1.6469085089792707e-6	-0.500739669206097	3.9659590852975054e-6	3014
species	Proteus vulgaris plasmid Rts1 DNA	no	11	0.5238095238095238	6.640866900840245e-5	3.8367204033959728	8.68598721088374e-4	336	7	0.4375	3.3526145276564583e-6	0.598487936559195	8.07350983552839e-6	1977
species	Staphylococcus aureus plasmid pKH6	no	16	0.7619047619047619	7.80532861728503e-6	3.827346748212776	1.0209056371526513e-4	337	16	1	1.6475457458561555e-5	5.276967158373445	3.967493630396756e-5	512
species	Pectobacterium carotovorum	no	11	0.5238095238095238	6.403196271247128e-5	3.8247695647177378	8.375123572164026e-4	338	14	0.875	2.459315959291842e-6	2.124653272673676	5.922336559190974e-6	1208
species	Brenneria sp. EniD312	no	10	0.47619047619047616	1.585231089796978e-4	3.8024312339793016	0.002073418603003422	339	9	0.5625	1.969053408050444e-6	0.8811775268955314	4.7417237876399654e-6	1799
species	Dermabacter sp. HFH0086	no	16	0.7619047619047619	6.583948574769952e-6	3.8000977238533284	8.611540326208349e-5	340	16	1	3.7774697321403615e-4	9.72715223118427	9.096613638181748e-4	103
species	Pseudomonas sp. 313	no	15	0.7142857142857143	1.2848465261025549e-5	3.796829138731625	1.680527657053801e-4	341	16	1	1.193472386084047e-4	8.08072077416689	2.874028901323319e-4	213
species	Escherichia coli plasmid pAPEC-O2-R	no	12	0.5714285714285714	3.889543206805977e-5	3.789420430559006	5.087366311500959e-4	342	14	0.875	2.3223794308007876e-6	1.9151982740668774	5.592576486717492e-6	1307
species	Ganoderma lucidum	no	14	0.6666666666666666	2.120318480206056e-5	3.77839861447738	2.7732914206938863e-4	343	3	0.1875	1.2353191901804631e-6	-0.5236192624720479	2.9748011737306716e-6	3044
species	Aureobasidium pullulans	no	15	0.7142857142857143	9.272705235121281e-6	3.7642144244211093	1.2128326058208965e-4	344	14	0.875	6.873544086982863e-6	3.1274389170127357	1.6552343054477322e-5	926
species	Cronobacter condimenti	no	11	0.5238095238095238	9.518679115751096e-5	3.760289824290225	0.0012450050015828367	345	4	0.25	1.823296652601199e-6	-0.7813168080679429	4.390723519339878e-6	3424
species	Erwinia tracheiphila	no	9	0.42857142857142855	1.8579265519080585e-4	3.7486166880603697	0.0024300933160688477	346	7	0.4375	1.6982318821240163e-6	-0.19684994134301378	4.0895521063437525e-6	2649
species	Pseudomonas syringae	no	16	0.7619047619047619	8.60678772326654e-6	3.743158315711047	1.1257332695769798e-4	347	16	1	1.149501581504036e-5	4.66344877436121	2.7681417734342185e-5	615
species	Streptococcus sp. HSISM1	no	15	0.7142857142857143	1.0124286920710134e-5	3.7381015434844773	1.3242160703669437e-4	348	16	1	9.359988827299925e-5	7.681284564198065	2.2540009068822245e-4	243
species	Klebsiella pneumoniae plasmid pNL194	no	11	0.5238095238095238	6.241607138124317e-5	3.7337027365652005	8.163771475415191e-4	349	13	0.8125	2.4837729456644527e-6	2.042706091788129	5.9812320028507856e-6	1249
species	Citrobacter sp. 30_2	no	11	0.5238095238095238	4.366185802291259e-5	3.73276841751891	5.710795684558226e-4	350	6	0.375	1.7759159276339926e-6	0.007344014363999131	4.27662488202812e-6	2459
species	Corynebacterium diphtheriae plasmid pNG2	no	17	0.8095238095238095	6.570574384158893e-6	3.7307966464016786	8.594047421992954e-5	351	16	1	1.6947342844696596e-4	8.566076788777103	4.0811294592334955e-4	181
species	Shimwellia blattae	no	11	0.5238095238095238	3.3113881252344006e-5	3.7281034064528336	4.3311626833567545e-4	352	3	0.1875	2.1341892004795537e-6	-1.0323918829710967	5.139391170327751e-6	3894
species	Corynebacterium striatum	no	15	0.7142857142857143	9.741155741361661e-6	3.699115164734491	1.2741040507525985e-4	353	16	1	3.3394924588709947e-4	9.561784868435504	8.041910273297781e-4	114
species	Streptococcus pneumoniae	no	19	0.9047619047619048	4.069740723172672e-6	3.6912880872283127	5.323057426225166e-5	354	16	1	5.47089295544879e-4	10.26553009848601	0.0013174585900220977	85
species	Actinomyces sp. oral taxon 180	no	17	0.8095238095238095	5.676062156976446e-6	3.689424140565582	7.424061352206977e-5	355	16	1	1.3565936023079655e-4	8.225324369098697	3.266844935705816e-4	198
species	Massilia timonae	no	17	0.8095238095238095	4.503173952999509e-6	3.6875587577440747	5.889970684277604e-5	356	16	1	2.4196863138039622e-5	5.834224640754259	5.826903478535396e-5	438
species	Staphylococcus carnosus	no	14	0.6666666666666666	1.1979132802079338e-5	3.685743341745305	1.566822462639236e-4	357	16	1	1.1016248335391388e-4	7.962406961407982	2.652848651484435e-4	222
species	Enterobacter sp. SST3	no	10	0.47619047619047616	7.436155915355609e-5	3.6787008402178354	9.726193303278508e-4	358	4	0.25	1.2321966934657243e-6	-0.8964416767529656	2.967281816008545e-6	3615
species	Rahnella sp. Y9602	no	11	0.5238095238095238	3.3554216714914485e-5	3.675853549456985	4.388756793485687e-4	359	6	0.375	1.50210385228845e-6	-0.2684150773127937	3.617251588393332e-6	2714
species	Achromobacter xylosoxidans	no	16	0.7619047619047619	1.1025640096013486e-5	3.668688036494962	1.4421094458866938e-4	360	15	0.9375	8.83064543366211e-6	3.9791387819473356	2.126528480223791e-5	750
species	Pantoea sp. At-9b plasmid pPAT9B02	no	11	0.5238095238095238	3.583702555101814e-5	3.6647484121593665	4.6873390215496145e-4	361	3	0.1875	1.4365805762733684e-6	-1.5432573051773217	3.4594634475259754e-6	5095
species	Dickeya sp. NCPPB 569	no	9	0.42857142857142855	1.1492264266598274e-4	3.6625169105296163	0.0015031420134491587	362	4	0.25	8.756787354416848e-7	-0.8089611386920013	2.1087425425831553e-6	3465
species	Enterococcus faecium	no	17	0.8095238095238095	7.637188461234503e-6	3.6549608754340435	9.989135799875531e-5	363	16	1	5.4550274401613056e-5	6.972781173952541	1.3136379779993737e-4	316
species	Peptoniphilus rhinitidis	no	15	0.7142857142857143	1.2285596499046285e-5	3.648450406972784	1.6069066834526095e-4	364	16	1	6.612515719808368e-4	10.523429440934835	0.0015923754508925584	72
species	Dickeya sp. MK7	no	11	0.5238095238095238	7.495868745657909e-5	3.6422764711704723	9.804295287262831e-4	365	5	0.3125	2.4013456872227595e-6	-0.7444076895298349	5.78273698463292e-6	3370
species	Phytophthora cryptogea	no	16	0.7619047619047619	9.7389656575617e-6	3.636252705873539	1.2738175965868807e-4	366	16	1	3.252491820476295e-5	6.091863489280469	7.83240199133378e-5	407
species	Dickeya zeae	no	9	0.42857142857142855	1.294505089384118e-4	3.631388229882684	0.0016931606699408012	367	8	0.5	1.589993320029438e-6	0.7737565987647662	3.828900281194955e-6	1865
species	Pseudomonas sp. M1	no	15	0.7142857142857143	9.038900061257717e-6	3.6303768568263557	1.1822518280347852e-4	368	15	0.9375	6.403225756614526e-6	3.1068639483862537	1.541975842992989e-5	928
species	Rhodovulum sp. PH10	no	14	0.6666666666666666	1.3016442631010816e-5	3.6256822633557473	1.7024984224553075e-4	369	11	0.6875	2.3473825597190112e-6	1.4495624840044505	5.652787109076565e-6	1512
species	Staphylococcus haemolyticus plasmid[sequence_id 807159][seq_data_id 7038408][tax_node_id 1283]	no	15	0.7142857142857143	9.785235218189688e-6	3.6250065667236897	1.2798694692997198e-4	370	8	0.5	2.6280168698050472e-5	2.0086986294783786	6.328589186522702e-5	1260
species	Enterococcus gallinarum	no	10	0.47619047619047616	6.761389866065353e-5	3.621401686448084	8.843626409228556e-4	371	12	0.75	1.0690122543340236e-5	2.8098071494261405	2.574313533055984e-5	1017
species	Aspergillus sojae	no	16	0.7619047619047619	1.0521479899975127e-5	3.6140345561167635	1.3761673169385627e-4	372	10	0.625	3.194575362085732e-6	1.3119027072333516	7.69293200675967e-6	1576
species	Actinomyces sp. oral taxon 848	no	16	0.7619047619047619	6.887082603753632e-6	3.6127541073452463	9.008027462338536e-5	373	16	1	1.0107951982128136e-4	7.883347170904106	2.4341196720222049e-4	230
species	Citreicella sp. SE45	no	12	0.5714285714285714	2.9074169304397748e-5	3.6117257138489887	3.802784583939105e-4	374	9	0.5625	3.4000228736675512e-6	0.5822577861135191	8.187674987725067e-6	1989
species	Caulobacter sp. URHA0033	no	15	0.7142857142857143	1.2102788730813375e-5	3.5961641079516546	1.5829961615187888e-4	375	9	0.5625	4.941502414425988e-6	1.6595623534503816	1.1899748096910817e-5	1422
species	Paenibacillus sp. WLY78	no	9	0.42857142857142855	1.5017800303079304e-4	3.5908585856836432	0.0019642679685636846	376	3	0.1875	1.347515471247518e-6	-0.7222245720705616	3.244983674949432e-6	3327
species	Escherichia sp. TW09308	no	11	0.5238095238095238	4.48809558278762e-5	3.589932838562714	5.870248781583716e-4	377	8	0.5	8.102755836286302e-7	-0.38161288123630654	1.9512436756297997e-6	2855
species	Atopobium rimae	no	17	0.8095238095238095	4.92007998504281e-6	3.5868963335704263	6.435267031356962e-5	378	16	1	5.65785071560432e-5	7.026277956768714	1.3624803276239786e-4	313
species	Staphylococcus aureus plasmid EDINA	no	13	0.6190476190476191	1.3268631395362164e-5	3.5809779182216808	1.7354837000492198e-4	379	16	1	3.0274389788664353e-5	6.126484982311703	7.290446954373146e-5	404
species	Gardnerella vaginalis	no	16	0.7619047619047619	6.979055056144961e-6	3.5795487932071723	9.128323736477627e-5	380	16	1	2.911466819222535e-4	9.390226534201833	7.011171671214664e-4	121
species	candidate division TM7 single-cell isolate TM7a	no	17	0.8095238095238095	4.725279428789407e-6	3.5787094141149325	6.180475726915066e-5	381	16	1	2.1644828838545392e-4	8.929224615242312	5.212342101210131e-4	158
species	Rhizobium sp. AP16	no	15	0.7142857142857143	1.0073003970696493e-5	3.577140403561431	1.3175084664560974e-4	382	6	0.375	1.6376908265606202e-6	-0.6914818781197225	3.943761767635766e-6	3275
species	Azospirillum lipoferum	no	15	0.7142857142857143	1.2870592555785176e-5	3.5760733842057344	1.683421818345744e-4	383	11	0.6875	4.6049618349763116e-6	1.4624396460467453	1.1089316818328765e-5	1506
species	Actinomyces neuii	no	16	0.7619047619047619	6.258031003388392e-6	3.5729124121973883	8.185253231602622e-5	384	16	1	3.968072128538235e-4	9.795836744706584	9.555607748390172e-4	97
species	Microvirga lupini	no	14	0.6666666666666666	1.1979732285441009e-5	3.5668899807715926	1.5669008726554334e-4	385	10	0.625	4.937565362345768e-6	1.4149767679534269	1.1890267189269798e-5	1528
species	Serratia sp. DD3	no	10	0.47619047619047616	4.254273071627489e-5	3.5566270683727943	5.564418327234955e-4	386	6	0.375	1.4068936633898726e-6	-0.17182694854933464	3.38797369492417e-6	2625
species	Morganella sp. GLFB	no	10	0.47619047619047616	3.290545782731893e-5	3.5485510682608696	4.303901736386301e-4	387	1	0.0625	7.548878991469767e-6	-1.4178841011002035	1.8178632909357218e-5	4784
species	Serratia sp. S4	no	10	0.47619047619047616	1.655051704441338e-4	3.547637693898257	0.0021647411629812795	388	5	0.3125	1.3890427840227133e-6	-0.4920180464695152	3.3449865727976274e-6	3002
species	Atopobium parvulum	no	14	0.6666666666666666	7.673027020808169e-6	3.5462160258373245	1.0036011196531044e-4	389	16	1	5.287191741137647e-5	6.813931772010757	0.00012732210688783755	331
species	Citrobacter sp. KTE30	no	11	0.5238095238095238	4.7323650935784015e-5	3.5313241033194656	6.189743491900692e-4	390	6	0.375	1.256866232829872e-6	-0.7390747924036949	3.026689113522591e-6	3355
species	Rahnella sp. Y9602 plasmid pRAHAQ01	no	10	0.47619047619047616	5.1978703320287734e-5	3.5223040090561675	6.798605649229538e-4	391	4	0.25	1.5707991110403077e-6	-1.7913526173247094	3.782678255435479e-6	5608
species	Burkholderia multivorans	no	15	0.7142857142857143	1.2194847397326751e-5	3.5126233125111734	1.5950370653936282e-4	392	15	0.9375	1.0243270410395054e-5	3.9323063736286383	2.4667060207518004e-5	758
species	Cronobacter malonaticus	no	11	0.5238095238095238	2.9356758288384996e-5	3.5084303815013427	3.8397460881749347e-4	393	3	0.1875	1.0655348275435394e-6	-1.1313812905688205	2.565939459877064e-6	4127
species	Enterobacteriaceae bacterium 9_2_54FAA	no	10	0.47619047619047616	4.158412330863209e-5	3.50332107067625	5.439036328056651e-4	394	2	0.125	1.481420197269355e-6	-1.0748256508866967	3.567442792644878e-6	3998
species	Escherichia coli plasmid pEK499	no	11	0.5238095238095238	3.415714075101983e-5	3.50293734882954	4.467616836081674e-4	395	10	0.625	2.607621385768882e-6	1.6308887313096847	6.279474342090693e-6	1428
species	Leminorella grimontii	no	10	0.47619047619047616	3.485393526314718e-5	3.49956203293705	4.5587547599600515e-4	396	3	0.1875	1.2231666441048929e-6	-0.8800045549888136	2.9455363419229983e-6	3589
species	Pseudomonas sp. TJI-51	no	14	0.6666666666666666	1.1340229453184285e-5	3.492599644748462	1.4832564704223e-4	397	15	0.9375	2.272705622170248e-5	4.995884068894127	5.47295582074515e-5	565
species	Corynebacterium timonense	no	17	0.8095238095238095	3.2881315191922388e-6	3.491717047777455	4.300743976632603e-5	398	16	1	2.004182444084596e-4	8.798081577455157	4.826318844898936e-4	168
species	Streptococcus sp. oral taxon 056	no	14	0.6666666666666666	1.4813956021164196e-5	3.490628979820024	1.937605955122301e-4	399	16	1	7.624255435513999e-5	7.399894680603085	1.8360148695719823e-4	275
species	Cladosporium sphaerospermum	no	15	0.7142857142857143	1.1844339961542406e-5	3.4904460970751754	1.5491921004214004e-4	400	16	1	1.0346280772200339e-5	4.4791137788378625	2.4915121880679592e-5	647
species	Eimeria brunetti	no	16	0.7619047619047619	8.143079325453022e-6	3.4744232657800613	1.0650820733833326e-4	401	10	0.625	1.8122063968902762e-6	0.3823151013417694	4.364016813924732e-6	2135
species	Erwinia pyrifoliae	no	8	0.38095238095238093	1.7422211007763852e-4	3.470454697536183	0.002278755232688184	402	3	0.1875	1.6408513533571799e-6	-0.484197992254148	3.951372706491691e-6	2990
species	Actinomyces sp. oral taxon 849	no	17	0.8095238095238095	4.34305403378796e-6	3.4628187058616238	5.6805402603214665e-5	403	16	1	4.546885646996978e-5	6.6632432847360805	1.0949462185178051e-4	344
species	Ralstonia sp. AU12-08	no	17	0.8095238095238095	3.329772398731667e-6	3.4534450289738547	4.3552085747837364e-5	404	16	1	1.3385045553751517e-5	4.879757340194626	3.223284276667125e-5	582
species	Capnocytophaga gingivalis	no	17	0.8095238095238095	4.688243772691491e-6	3.45256585957667	6.132034576080905e-5	405	16	1	3.6262003003997823e-4	9.653552339301934	8.732338164548323e-4	109
species	Hafnia alvei	no	11	0.5238095238095238	3.330965286387525e-5	3.4497053686316006	4.3567688239315536e-4	406	6	0.375	1.233667145136314e-6	-0.05946302229412844	2.9708228452343153e-6	2521
species	Escherichia fergusonii	no	10	0.47619047619047616	3.016766867581744e-5	3.4486624593457043	3.945809910256955e-4	407	4	0.25	2.4305027635709284e-6	-0.8842280934290015	5.852950825422049e-6	3597
species	Chromera velia	no	16	0.7619047619047619	4.467140095976192e-6	3.4311265803097672	5.84283984640104e-5	408	14	0.875	3.4382348818340998e-6	2.355657449676539	8.27969422263054e-6	1131
species	Cupriavidus basilensis	no	14	0.6666666666666666	7.881896638607118e-6	3.428913706728362	1.0309204268464816e-4	409	16	1	1.1566576003476054e-05	4.726957792376075	2.785374350588613e-5	607
species	Sphingomonas melonis	no	15	0.7142857142857143	6.96636044130295e-6	3.4206595600118037	9.11171969007657e-5	410	16	1	1.125912985868351e-4	8.022649582854678	2.711337521916485e-4	218
species	Ralstonia solanacearum	no	15	0.7142857142857143	1.744424706717659e-5	3.4102149451182306	2.281637460763153e-4	411	15	0.9375	5.595849282162468e-6	3.4582409603827213	1.3475496167241616e-5	852
species	Aerococcus viridans	no	13	0.6190476190476191	1.1294266432256995e-5	3.4014872849131006	1.477244691871257e-4	412	15	0.9375	2.9904250897327877e-5	5.440447184429718	7.201312938068399e-5	491
species	Bradyrhizobium oligotrophicum	no	11	0.5238095238095238	2.854498980022341e-5	3.3978724931785194	3.7335700299636514e-4	413	6	0.375	1.3844700730228902e-6	-0.35673685692673507	3.3339749199733738e-6	2828
species	Bradyrhizobium sp. WSM2254	no	12	0.5714285714285714	3.3371351715202904e-5	3.388014352634285	4.3648387859042956e-4	414	10	0.625	3.0905351015686865e-6	0.8790451647591986	7.442390210306125e-6	1801
species	Aquamicrobium defluvii	no	13	0.6190476190476191	1.128645648958311e-5	3.3870345772745303	1.476223182734031e-4	415	12	0.75	4.323526768772892e-6	2.353878838981382	1.0411586421257385e-5	1132
species	Escherichia hermannii	no	11	0.5238095238095238	4.716612897406004e-5	3.3796707503127856	6.169140251911126e-4	416	11	0.6875	5.626584174066012e-6	2.0776875400610573	1.354950958275068e-5	1232
species	Azorhizobium doebereinerae	no	15	0.7142857142857143	1.324588289637634e-5	3.366634194976714	1.7325082877392295e-4	417	10	0.625	2.746133732836962e-6	1.3492443653461452	6.6130291803136135e-6	1559
species	Bradyrhizobium sp. Cp5.3	no	14	0.6666666666666666	8.87559857359315e-6	3.3649190119152608	1.1608926492626093e-4	418	12	0.75	2.441239617682159e-6	1.5979271399964048	5.878806496139507e-6	1449
species	Enterobacter sp. BIDMC 30	no	10	0.47619047619047616	5.655017880512954e-5	3.3601398609242423	7.39653628372517e-4	419	2	0.125	8.247856961828858e-7	-2.0194862469928982	1.9861858186811493e-6	5982
species	Ajellomyces capsulatus	no	15	0.7142857142857143	1.1316236588922286e-5	3.359266369666866	1.4801183001315234e-4	420	5	0.3125	1.6396861049054392e-6	-0.26705537260955237	3.948566644309964e-6	2713
species	Yokenella regensburgei	no	10	0.47619047619047616	7.116331483338055e-5	3.3580134992822916	9.307875790262077e-4	421	6	0.375	1.2419167171321296e-6	-1.1504873419129233	2.990688833434776e-6	4168
species	Cronobacter universalis	no	9	0.42857142857142855	1.5051049615048628e-4	3.3563847784555403	0.001968616845040936	422	8	0.5	2.0164503829128143e-6	0.707965079782535	4.855861556706165e-6	1899
species	Bordetella petrii	no	12	0.5714285714285714	1.4887650107305882e-5	3.3480923906638838	1.9472448456361806e-4	423	14	0.875	4.621928362424592e-6	2.9239406365610403	1.1130174311815856e-5	979
species	Wolfiporia cocos	no	13	0.6190476190476191	1.0016779627899674e-5	3.3467239849071273	1.3101545482137105e-4	424	2	0.125	1.2714642715346539e-6	-1.5713381386717733	3.06184299360342e-6	5164
species	Capnocytophaga sp. oral taxon 329	no	16	0.7619047619047619	5.25177619783636e-6	3.3407698518253124	6.869112356860897e-5	425	16	1	5.923702890341501e-4	10.37973979659461	0.0014265008146149953	80
species	Corynebacterium diphtheriae	no	16	0.7619047619047619	4.275264376043469e-6	3.340616426101445	5.5918741104059586e-5	426	16	1	1.3856461975022036e-4	8.298548949962601	3.336807172972701e-4	193
species	Coniophora puteana	no	13	0.6190476190476191	1.0987758593122118e-5	3.33818948924056	1.437154697439592e-4	427	5	0.3125	1.1977827671856438e-6	-0.3326208824870492	2.884408831354507e-6	2796
species	Yersinia bercovieri	no	9	0.42857142857142855	5.802189555486319e-5	3.335977159482202	7.589030924215743e-4	428	5	0.3125	1.2225732240720097e-6	-1.1491884719152026	2.94410731319555e-6	4161
species	Sodalis sp. HS1	no	9	0.42857142857142855	7.976274488450702e-5	3.332759043882985	0.0010432646705871348	429	4	0.25	1.1512278897610832e-6	-1.242758013978458	2.7722989369188517e-6	4374
species	Staphylococcus epidermidis plasmid pSK639	no	12	0.5714285714285714	1.5056450870996604e-5	3.3297996327195762	1.9693233076276337e-4	430	16	1	7.778427487128139e-5	7.441555834290991	1.8731414036486698e-4	270
species	Cupriavidus sp. UYPR2.512	no	15	0.7142857142857143	9.753719822785746e-6	3.329774284478298	1.2757473821458582e-4	431	11	0.6875	2.6678282762552163e-6	1.4497364643677468	6.424459970023224e-6	1511
species	Fusobacterium periodonticum	no	14	0.6666666666666666	1.1792477909598409e-5	3.3261204149333206	1.5424087523037208e-4	432	16	1	0.0015383185837509136	11.769698057411246	0.003704461134328694	38
species	Serratia symbiotica	no	8	0.38095238095238093	2.602369714375174e-4	3.320140883442569	0.0034037950759401472	433	3	0.1875	2.650234139899751e-6	-0.8347402019355904	6.382091116776988e-6	3511
species	Aggregatibacter actinomycetemcomitans	no	16	0.7619047619047619	5.48300038070691e-6	3.310996404977451	7.171544302155046e-5	434	15	0.9375	4.9697896596564735e-5	6.544138914403572	1.1967867276943115e-4	354
species	Citrobacter sp. KTE32	no	10	0.47619047619047616	4.54506953447594e-5	3.307994668587335	5.944768422333576e-4	435	3	0.1875	1.7768590714041998e-6	-1.1830708455703423	4.278896088706452e-6	4228
species	Staphylococcus aureus plasmid pKH16	no	15	0.7142857142857143	1.1894914000204511e-5	3.3077962571779365	1.5558069815744348e-4	436	16	1	2.2737925064255804e-5	5.631898864483843	5.4755731722638285e-5	463
species	Actinomyces sp. oral taxon 172	no	16	0.7619047619047619	4.407661531770952e-6	3.284857069823212	5.765044273063608e-5	437	16	1	3.972237240896079e-5	6.479465775354864	9.565637853345495e-5	363
species	Chelatococcus sp. GW1	no	13	0.6190476190476191	1.916795353352043e-5	3.280003923615814	2.507091344202465e-4	438	14	0.875	3.86651588559117e-6	2.900866129424325	9.311047773025042e-6	988
species	Bradyrhizobium sp. ORS 285	no	13	0.6190476190476191	1.4587269140296832e-5	3.2629850464644137	1.907956221473221e-4	439	7	0.4375	2.522632387501399e-6	1.122467741087268	6.074810337993607e-6	1668
species	Serratia proteamaculans	no	9	0.42857142857142855	7.436589783840459e-5	3.2519413455810584	9.72676078583265e-4	440	1	0.0625	1.0102193792403951e-6	-0.7956229955550435	2.432733028822113e-6	3446
species	Bradyrhizobium sp. WSM3983	no	10	0.47619047619047616	5.114932319216367e-5	3.2497687285058676	6.690126059239033e-4	441	12	0.75	4.700196086611065e-6	1.9631827032969265	1.131865265783842e-5	1282
species	Citrobacter rodentium	no	9	0.42857142857142855	9.159761524611761e-5	3.246695612805954	0.0011980600220651322	442	8	0.5	1.3218051194221911e-6	0.4043838166387201	3.1830699724869635e-6	2122
species	Kingella oralis	no	15	0.7142857142857143	8.737006264428713e-6	3.235203070814782	1.1427653318068594e-4	443	16	1	1.5666707845883872e-4	8.489692852230485	3.7727367354847347e-4	185
species	Bradyrhizobium sp. Ec3.3	no	15	0.7142857142857143	1.1313887912897307e-5	3.2314505763247734	1.4798111027396755e-4	444	12	0.75	2.3582965098493812e-6	1.791334670016336	5.679069248879736e-6	1357
species	Paenibacillus sp. ICGEB2008	no	8	0.38095238095238093	2.1078289194307432e-4	3.2268152619068005	0.002756955576777154	445	0	0	0	-1.5196249316070463	0	5042
species	Rhizobium giardinii	no	12	0.5714285714285714	1.7433021890582033e-5	3.2248846610828936	2.28016925274459e-4	446	10	0.625	2.424245838693438e-6	0.5093856820719213	5.837883377577429e-6	2044
species	Enterobacter sp. MGH 33	no	11	0.5238095238095238	3.209730100494898e-5	3.2201011814973524	4.198198069556213e-4	447	2	0.125	2.0171658401282684e-6	-1.6584710351620076	4.857584466041019e-6	5358
species	Staphylococcus sp. EGD-HP3	no	14	0.6666666666666666	5.645389031179667e-6	3.212722766644116	7.383942135489211e-5	448	16	1	1.771562922289065e-5	5.388001774891081	4.266142307554834e-5	496
species	Enterobacter sp. R4-368 plasmid pENT01	no	8	0.38095238095238093	1.3871315689395591e-4	3.191237285775488	0.0018143123853449977	449	4	0.25	1.1305064528133987e-6	-0.7465575926113718	2.722399157620229e-6	3374
species	Atopobium sp. ICM58	no	15	0.7142857142857143	4.134179519616246e-6	3.18969346620627	5.407340784128757e-5	450	16	1	3.484747349312599e-5	6.25286915565846	8.391701988678386e-5	388
species	Dickeya sp. NCPPB 3274	no	10	0.47619047619047616	5.770830281390966e-5	3.1878399843474776	7.548014253078971e-4	451	4	0.25	1.8080832886437768e-6	-1.2620571849047713	4.3540878600570985e-6	4427
species	Pectobacterium atrosepticum	no	9	0.42857142857142855	8.706313726490905e-5	3.165717878408617	0.0011387508711049948	452	3	0.1875	1.0501714373351235e-6	-1.571576840296819	2.5289425188534237e-6	5166
species	Kingella denitrificans	no	16	0.7619047619047619	5.790572350838633e-6	3.165179739143763	7.57383608708036e-5	453	16	1	1.0929736318677324e-4	7.948235515729753	2.632015489423283e-4	223
species	Escherichia sp. TW15838	no	12	0.5714285714285714	1.4685865661485815e-5	3.1546854096752757	1.9208522504837825e-4	454	5	0.3125	9.089610545860873e-7	-1.2740031663735685	2.1888904774992992e-6	4458
species	Azospirillum sp. B506	no	11	0.5238095238095238	3.157607370047631e-5	3.1478602496269583	4.1300236313659186e-4	455	9	0.5625	3.031716125039546e-6	0.8436310109576717	7.300746850591975e-6	1823
species	Rhizobium etli	no	12	0.5714285714285714	3.337547932057208e-5	3.1445855133748397	4.365378660110233e-4	456	14	0.875	2.599707250286341e-6	1.7224508336781383	6.26041612644111e-6	1391
species	Epichloe typhina	no	15	0.7142857142857143	4.882663586178332e-6	3.1428402657577648	6.386327884274664e-5	457	10	0.625	3.874557438208083e-6	1.1315388067416434	9.3304128248704e-6	1665
species	Staphylococcus warneri plasmid pSW174	no	13	0.6190476190476191	8.508067462063241e-6	3.1374403108070537	1.1128210558694825e-4	458	16	1	7.849239900499223e-5	7.4332595488380955	1.890193907332372e-4	271
species	Ustilago hordei	no	13	0.6190476190476191	1.1423847977871136e-5	3.137195878608424	1.4941934376416107e-4	459	11	0.6875	5.271382531686394e-6	1.994217010769267	1.2694140159964017e-5	1268
[truncated: 13,935 more rows]
